# Supplementary material for: Hydrodynamic disturbance controls microbial community assembly and biogeochemical processes in coastal sediments
Source: ISME J. 2021 Sep 28;16(3):750–63. doi: 10.1038/s41396-021-01111-9 (PMC8857189; doi:10.1038/s41396-021-01111-9)
Supplement: Supplementary file 2 — Supplementary Table S1 [file 41396_2021_1111_MOESM2_ESM.xlsx]

## Sheet: Mixing layer depth
Distance of sulfidic layer from surface (cm)	Site
10.045	Site A
12.964	Site A
13.05	Site A
14.683	Site A
14.28	Site A
4.784	Site A
23.552	Site A
13.736	Site A
18.31	Site A
13.185	Site B
9.268	Site B
9.684	Site B
5.159	Site B
5.212	Site B
4.041	Site B
5.447	Site C
6.316	Site C
5.62	Site C
3.902	Site C
4.39	Site C
7.529	Site C
5.669	Site C
4.659	Site C

## Sheet: Grain size distribution
	Sediment passing (%)							Site A	Geometric mean size				0.559	mm
Sieve (um)	SiteA			mean	SD				Geometric standard deviation				2.43
4000	98.6684	93.448	91.4656	94.5273	3.72073				Size such that		50	percent is finer:		0.443367	mm
2000	96.8963	86.4865	82.9312	88.7713	7.25749
1000	93.7125	77.887	67.0214	79.5403	13.4221			Site B	Geometric mean size				0.323325	mm
850	92.0104	74.8157	62.5961	76.4741	14.7771				Geometric standard deviation				2.04581
500	77.7934	52.3956	43.9469	58.0453	17.6163				Size such that		50	percent is finer:		0.295237	mm
250	14.9179	9.09091	10.9577	11.6555	2.9755
125	0.30036	0.20475	0.210726	0.238612	0.0535589			Site C	Geometric mean size				0.235072	mm
63	0	0	0	0	0				Geometric standard deviation				1.62976
									Size such that		50	percent is finer:		0.21729	mm
Sieve (um)	SiteB			mean	SD
4000	96.861	96.8969	100	97.9193	1.80203
2000	95.0673	93.6937	99.871	96.2106	3.24348
1000	92.9372	89.7898	97.5484	93.4251	3.90224
850	92.2646	88.989	97.0323	92.7619	4.04464
500	88.7892	81.7818	87.0968	85.8893	3.65646
250	47.87	23.6236	44.5161	38.6699	13.1379
125	0.784753	0.2002	0.387097	0.45735	0.298542
63	0	0	0	0	0
Sieve (um)				mean	SD
4000	100	100	100	100	0
2000	99.8008	99.8999	99.4703	99.7237	0.224925
1000	98.4064	99.6997	98.8347	98.9803	0.658829
850	96.7131	99.4995	97.9873	98.0666	1.39487
500	94.5219	98.6987	89.6186	94.2798	4.54487
250	45.1195	78.3784	61.3347	61.6109	16.6311
125	0.796813	7.40741	4.44915	4.21779	3.31136
63	0	0	0	0	0

## Sheet: Sulfide
Depth (cm)	[Sulfide] (µM)	Site
1	0	Site A
1	0	Site A
1	0	Site A
3	0	Site A
3	0	Site A
3	0	Site A
5	0	Site A
5	0	Site A
5	0	Site A
7	0	Site A
7	0	Site A
7	0	Site A
9	0	Site A
9	0	Site A
9	0	Site A
11	0	Site A
11	0	Site A
11	0	Site A
13	0	Site A
13	0	Site A
13	0	Site A
15	0	Site A
15	0	Site A
15	0	Site A
17	0	Site A
17	0	Site A
17	0	Site A
1	0	Site B
1	0	Site B
1	0.386888	Site B
3	0	Site B
3	0	Site B
3	0	Site B
5	0.12274	Site B
5	0.191648	Site B
5	0.011721	Site B
7	0.00789277	Site B
7	0.157194	Site B
7	0.00406454	Site B
9	0.256728	Site B
9	0.390716	Site B
9	0.769711	Site B
11	0.22993	Site B
11	0.896042	Site B
11	0.873073	Site B
13	0.283525	Site B
13	0.796508	Site B
13	0.919012	Site B
15	0.29501	Site B
15	0.501735	Site B
15	0.451968	Site B
17	0.0308622	Site B
17	0.536189	Site B
1	0	Site C
1	0	Site C
1	0	Site C
3	0	Site C
3	9.04191	Site C
3	0	Site C
5	3.07513	Site C
5	0	Site C
5	125.123	Site C
7	82.2705	Site C
7	9.58434	Site C
7	662.675	Site C
9	515.133	Site C
9	45.385	Site C
9	1290.63	Site C
11	407.188	Site C
11	368.676	Site C
11	1070.41	Site C
13	392	Site C
13	301.414	Site C
13	616.026	Site C
15	535.203	Site C
15	793.944	Site C
17	363.251	Site C
17	474.45	Site C
17	282.971	Site C

## Sheet: Ammonium
Depth (cm)	[Ammonium] (µM)	Site
1	1.32491	Site A
3	2.67199	Site A
5	3.82505	Site A
7	1.71296	Site A
9	2.94917	Site A
11	6.37508	Site A
13	8.98054	Site A
15	16.4089	Site A
17	12.4175	Site A
1	0	Site A
3	3.31504	Site A
5	4.04679	Site A
7	6.26421	Site A
9	7.70553	Site A
11	8.86967	Site A
13	10.699	Site A
15	9.7012	Site A
17	11.7523	Site A
1	0.648595	Site A
3	0.726204	Site A
5	2.22296	Site A
7	4.49027	Site A
9	5.26637	Site A
11	7.87183	Site A
13	9.97838	Site A
15	21.6198	Site A
17	13.2491	Site A
1	2.06774	Site C
3	8.42619	Site C
5	52.1093	Site C
7	89.4728	Site C
9	188.758	Site C
11	232.385	Site C
13	211.597	Site C
15	138.866	Site C
17	177.781	Site C
1	0	Site C
3	0.604246	Site C
5	14.5795	Site C
7	44.2929	Site C
9	67.4649	Site C
11	73.84	Site C
13	156.051	Site C
15	178.336	Site C
17	180.442	Site C
1	1.45241	Site C
3	19.735	Site C
5	63.5845	Site C
7	150.868	Site C
9	221.298	Site C
11	262.043	Site C
13	246.521	Site C
15	201.896	Site C
1	5.54354	Site B
3	7.20661	Site B
5	10.5327	Site B
7	12.7502	Site B
9	13.3045	Site B
11	18.8481	Site B
13	21.6198	Site B
15	27.7177	Site B
1	5.54354	Site B
3	2.21742	Site B
5	12.1958	Site B
7	8.86967	Site B
9	13.3045	Site B
11	15.5219	Site B
13	10.5327	Site B
15	9.97838	Site B
17	14.4132	Site B
1	3.88048	Site B
3	0	Site B
5	6.0979	Site B
7	13.8589	Site B
9	11.6414	Site B

## Sheet:  Acid-volatile sulfide
Depth (cm)	[Acid-volatile sulfide] (µM)	Site
1	0.01	Site A
3	0.01	Site A
5	0.01	Site A
7	0.01	Site A
9	0.01	Site A
11	0.01	Site A
13	0.01	Site A
15	0.01	Site A
17	0.01	Site A
1	0.01	Site B
3	0.01	Site B
5	0.01	Site B
7	0.01	Site B
9	0.01	Site B
11	0.5334	Site B
13	0.01	Site B
15	0.01	Site B
17	0.5334	Site B
1	0.01	Site C
3	0.01	Site C
5	0.01	Site C
7	0.01	Site C
9	134.787	Site C
13	202.607	Site C
15	66.0766	Site C
17	33.167	Site C

## Sheet: Chlorophyll a
		Chlorophyll a content (ug/g)
Depth (cm)	Site	Core I	Core II	Mean
1	Site A	0.1068	0.4272	0.267
3	Site A	0.1602	0.1068	0.1335
5	Site A	0.1068	0.0534	0.0801
7	Site A	0.2136	0.1068	0.1602
9	Site A	0.1068	0.267	0.1869
11	Site A	0.2136		0.2136
13	Site A	0.3204	0.2136	0.267
15	Site A	0.1068	0.0534	0.0801
1	Site B	0.6942	1.1214	0.9078
3	Site B	0.7476	1.5486	1.1481
5	Site B	0.801	0.7476	0.7743
7	Site B	0.5874	0.6408	0.6141
9	Site B	0.267	0.5874	0.4272
11	Site B	0.1602	0.0534	0.1068
13	Site B	0.1602	0.0534	0.1068
15	Site B	0.1602	0.0534	0.1068
17	Site B	0.1068	0.1068	0.1068
19	Site B	0.1602	0.1602	0.1602
21	Site B	0.2136	0.1602	0.1869
23	Site B	0.1068	0.1068	0.1068
25	Site B	0.0534		0.0534
1	Site C	0.3204	0.9078	0.6141
3	Site C	0.534	0.4806	0.5073
5	Site C	0.3204	0.2136	0.267
7	Site C	0.2136	0.3738	0.2937
9	Site C	0.1068	0.267	0.1869
11	Site C	0.4272	0.267	0.3471
13	Site C	0.2136	0.3738	0.2937
15	Site C	0.534	0.1068	0.3204
17	Site C		0.3204	0.3204
19	Site C	0.0534		0.0534

## Sheet: 16S copy number
		16S rRNA gene copies per g
Depth (cm)	Site	Core I	Core II	Mean
1	Site A	1.77315e+08	1.85746e+08	1.8153e+08
3	Site A	1.44347e+08	1.82488e+08	1.63417e+08
5	Site A	4.89404e+07	1.011e+08	7.502e+07
7	Site A	1.72289e+08	1.4823e+08	1.60259e+08
9	Site A	9.37753e+07	1.41815e+08	1.17795e+08
11	Site A	1.23642e+08	1.84517e+08	1.54079e+08
13	Site A	1.16217e+08	2.01586e+08	1.58901e+08
15	Site A	1.14684e+08	1.48887e+08	1.31786e+08
17	Site A		1.23916e+08	1.23916e+08
19	Site A		5.34678e+08	5.34678e+08
1	Site B	1.82103e+09	1.72678e+09	1.7739e+09
3	Site B	2.05982e+09	1.67425e+09	1.86703e+09
5	Site B	1.94596e+09	1.30151e+09	1.62374e+09
7	Site B	7.12889e+08	1.26879e+09	9.90839e+08
9	Site B	2.23889e+08	7.85626e+08	5.04757e+08
11	Site B	1.9094e+08	3.9136e+08	2.9115e+08
13	Site B	1.42764e+08	1.24163e+08	1.33464e+08
15	Site B	1.18538e+08	8.66526e+07	1.02595e+08
17	Site B	1.12318e+08	1.38793e+08	1.25556e+08
19	Site B	1.97948e+08	1.00277e+08	1.49112e+08
21	Site B	2.0972e+08	1.67982e+08	1.88851e+08
23	Site B	3.07706e+08	1.59112e+08	2.33409e+08
25	Site B	1.36368e+08		1.36368e+08
1	Site C	5.46752e+08	5.67826e+08	5.57289e+08
3	Site C	3.97765e+08	5.28807e+08	4.63286e+08
5	Site C	1.91742e+08	5.06921e+08	3.49332e+08
7	Site C	2.42736e+08	3.47287e+08	2.95011e+08
9	Site C	3.12113e+08	3.48061e+08	3.30087e+08
11	Site C	2.92612e+08	7.23652e+08	5.08132e+08
13	Site C	6.38886e+08	5.5781e+08	5.98348e+08
15	Site C	2.09587e+08	2.89376e+08	2.49481e+08
17	Site C		2.85539e+08	2.85539e+08
19	Site C	9.47191e+07		9.47191e+07
