# Supplementary material for: Hydrodynamic disturbance controls microbial community assembly and biogeochemical processes in coastal sediments
Source: ISME J. 2021 Sep 28;16(3):750–63. doi: 10.1038/s41396-021-01111-9 (PMC8857189; doi:10.1038/s41396-021-01111-9)
Supplement: Supplementary file 3 — Supplementary Table S2 [file 41396_2021_1111_MOESM3_ESM.xlsx]

## Sheet: ASV table
							SC5502_J2414	SC5503_J2414	SC5504_J2414	SC5505_J2414	SC5506_J2414	SC5507_J2414	SC5508_J2414	SC5509_J2414	SC5510_J2414	SC5511_J2414	SC5512_J2490	SC5513_J2414	SC5514_J2414	SC5515_J2414	SC5516_J2414	SC5517_J2414	SB9002_J1786	SB9003_J1856	SB9004_J1786	SB9005_J1786	SB9006_J1856	SB9007_J1882	SB9008_J1786	SB9009_J1786	SB9015_J1856	SB9016_J1786	SB9017_J1786	SB9018_J1786	SB9019_J1786	SB9020_J1786	SB9021_J1786	SB9022_J1786	SC5520_J2414	SC5521_J2414	SC5522_J2414	SC5523_J2414	SC5524_J2414	SC5525_J2414	SC5526_J2414	SC5527_J2414	SC5529_J2414	SC5530_J2414	SC5531_J2414
Domain	Phylum	Class	Order	Family	Genus	Species	AI-1	AI-2	AI-3	AI-4	AI-5	AI-6	AI-7	AI-8	AII-1	AII-2	AII-3	AII-4	AII-5	AII-6	AII-7	AII-8	BI-1	BI-2	BI-3	BI-4	BI-5	BI-6	BI-7	BI-8	BII-1	BII-2	BII-3	BII-4	BII-5	BII-6	BII-7	BII-8	CI-1	CI-2	CI-3	CI-4	CI-5	CI-6	CI-7	CI-8	CII-1	CII-2	CII-3
Bacteria	Bacteroidota	Bacteroidia	Flavobacteriales	Flavobacteriaceae	Eudoraea	Eudoraea	2055	745	1436	577	119	115	132	1065	998	390	601	451	1816	177	1221	1711	1789	1750	804	803	53	94	71	57	331	882	1155	1132	714	232	64	36	3201	2024	1038	159	266	480	250	137	3768	1813	1724
Bacteria	Proteobacteria	Gammaproteobacteria	unclassified	unclassified	unclassified	unclassified	46	96	75	110	15	31	17	71	63	31	90	39	147	26	209	231	417	573	122	183	458	112	60	411	80	144	212	171	99	922	112	52	793	1997	2170	3081	2894	3076	1691	2835	1112	1122	2523
Bacteria	Campylobacterota	Campylobacteria	Campylobacterales	Sulfurovaceae	Sulfurovum	unclassified	8	18	34	55	8	0	0	22	7	0	4	10	19	11	6	21	46	45	0	62	3	141	93	16	15	10	13	15	7	403	330	51	2154	6787	1032	222	270	430	274	340	2467	4244	4289
Bacteria	Proteobacteria	Gammaproteobacteria	Woeseiales	Woeseiaceae	UBA1844	unclassified	1242	1062	649	968	293	112	127	608	535	430	920	247	1258	200	1005	681	1151	1809	349	169	115	73	90	78	256	472	732	528	176	320	46	71	337	428	304	102	138	257	114	118	439	232	317
Bacteria	Myxococcota	Polyangia	Polyangiales	SG8-38	GCA-2699025	unclassified	712	758	515	417	37	53	43	321	458	251	408	174	801	61	560	594	986	1074	243	186	79	44	69	63	192	272	481	450	160	298	46	37	351	788	562	569	456	667	296	588	601	446	630
Bacteria	Bacteroidota	Bacteroidia	Flavobacteriales	Flavobacteriaceae	Eudoraea	Eudoraea	114	51	67	48	13	11	14	63	41	29	33	10	95	15	93	118	626	833	190	112	21	17	34	41	170	283	373	278	123	147	29	26	1028	1301	814	547	696	1037	501	591	1211	994	1115
Bacteria	Proteobacteria	Gammaproteobacteria	Chromatiales	Sedimenticolaceae	41T-STBD-0c-01a	unclassified	233	224	244	208	48	71	37	212	163	119	246	130	289	102	309	278	361	378	117	171	93	70	105	114	129	119	179	168	129	278	112	75	630	964	633	586	554	863	444	538	668	698	888
Bacteria	Proteobacteria	Gammaproteobacteria	GCA-1735895	GCA-1735895	GCA-1735895	unclassified	1084	708	748	550	121	132	154	585	530	397	708	264	1189	359	867	824	730	1229	255	303	111	70	90	104	195	297	473	322	121	253	35	42	63	116	66	112	86	70	80	115	134	73	98
Bacteria	Bacteroidota	Bacteroidia	Flavobacteriales	Flavobacteriaceae	Confluentibacter	unclassified	1502	407	550	307	61	60	46	234	379	192	581	139	652	72	370	380	1314	2472	479	229	48	52	17	20	769	520	733	684	234	169	34	9	143	97	41	0	6	17	0	0	202	87	59
Bacteria	Bacteroidota	Bacteroidia	Flavobacteriales	Flavobacteriaceae	HTCC2170	unclassified	222	146	159	126	20	18	28	112	95	48	80	48	171	44	229	208	280	415	98	120	37	76	52	57	70	133	201	150	89	196	44	29	989	1255	631	276	342	504	250	307	1290	895	878
Bacteria	Bacteroidota	Bacteroidia	Flavobacteriales	Flavobacteriaceae	Lacinutrix	unclassified	529	205	317	525	81	66	62	218	207	145	428	101	397	132	441	276	913	1371	320	254	79	69	53	71	205	401	669	461	166	197	55	48	387	355	219	105	82	144	47	73	458	258	218
Bacteria	Desulfobacterota	Desulfobulbia	Desulfobulbales	Desulfocapsaceae	unclassified	unclassified	300	243	254	399	29	80	71	335	138	63	167	59	539	98	756	531	465	777	175	138	62	102	56	63	99	130	216	153	98	135	35	14	241	744	692	226	239	879	164	222	294	357	402
Bacteria	Cyanobacteriota	Cyanobacteriia	Cyanobacteriales	unclassified	unclassified	unclassified	261	98	51	85	106	0	0	64	81	101	0	62	45	93	114	67	121	201	73	30	0	88	0	0	94	86	75	46	0	0	0	0	1419	1209	460	56	171	448	243	0	1604	1227	918
Bacteria	Desulfobacterota	Desulfobulbia	Desulfobulbales	Desulfocapsaceae	Desulforhopalus	Desulforhopalus	225	259	211	353	63	48	46	431	165	83	317	84	496	66	679	589	420	732	149	225	75	238	431	113	78	176	294	194	134	395	82	52	121	445	257	102	153	398	137	149	152	184	219
Bacteria	Proteobacteria	Gammaproteobacteria	Woeseiales	Woeseiaceae	UBA1844	unclassified	265	158	116	125	0	0	0	142	105	77	0	41	244	78	295	176	228	300	80	74	142	102	71	125	146	83	131	104	92	158	49	87	443	768	696	310	308	518	270	344	662	419	520
Bacteria	Proteobacteria	Gammaproteobacteria	Woeseiales	Woeseiaceae	UBA1844	unclassified	847	759	623	486	154	213	343	812	537	394	662	257	1479	183	714	821	140	0	78	87	0	0	0	0	0	77	104	148	66	34	0	0	0	0	73	0	0	0	0	0	0	0	0
Bacteria	Proteobacteria	Gammaproteobacteria	Woeseiales	Woeseiaceae	UBA1844	unclassified	816	586	532	486	78	84	113	527	394	295	573	204	942	220	758	547	258	460	86	61	34	74	0	25	109	98	146	119	56	99	44	0	79	140	124	70	46	67	0	61	84	64	78
Bacteria	Desulfobacterota	Desulfobacteria	Desulfobacterales	unclassified	unclassified	unclassified	44	104	109	124	0	0	0	114	73	0	59	61	135	55	165	168	179	254	83	161	103	151	120	80	80	118	145	143	165	178	90	68	147	415	328	625	519	770	325	630	180	235	441
Bacteria	Proteobacteria	Gammaproteobacteria	unclassified	unclassified	unclassified	unclassified	89	77	58	64	0	18	0	76	49	29	59	31	116	0	107	125	211	377	82	68	42	56	51	61	91	110	168	84	63	135	27	37	458	627	554	396	382	823	297	397	619	406	519
Bacteria	Bacteroidota	Bacteroidia	Flavobacteriales	Flavobacteriaceae	Eudoraea	Eudoraea	140	85	85	96	17	18	10	55	74	22	107	20	128	12	79	138	198	228	56	65	29	23	13	31	50	68	127	105	53	124	31	22	379	591	426	511	548	449	286	547	468	417	543
Bacteria	Actinobacteriota	Acidimicrobiia	unclassified	unclassified	unclassified	unclassified	630	449	385	248	46	33	55	327	368	185	241	76	760	64	462	481	272	349	67	35	5	34	25	16	89	58	128	109	43	87	15	17	223	267	204	87	92	221	72	108	260	192	216
Bacteria	Bacteroidota	Bacteroidia	Flavobacteriales	Flavobacteriaceae	Imtechella	Imtechella	522	252	270	259	34	34	25	156	208	141	309	61	375	75	343	316	506	648	163	133	0	13	30	20	124	163	285	237	98	64	18	0	318	256	163	100	103	115	76	95	441	198	204
Bacteria	Bacteroidota	Bacteroidia	Flavobacteriales	Flavobacteriaceae	unclassified	unclassified	1099	346	491	333	34	45	36	257	442	268	603	147	811	92	452	496	467	675	180	121	20	19	0	0	139	148	239	285	56	50	13	0	24	11	0	0	0	0	0	0	27	16	11
Bacteria	Campylobacterota	Campylobacteria	Campylobacterales	Thiovulaceae	Sulfurimonas	unclassified	21	0	22	12	0	0	0	0	9	4	7	8	19	0	0	0	3	0	0	11	0	103	36	0	0	0	0	0	0	64	78	42	1146	779	60	54	51	75	57	47	1408	1155	1018
Bacteria	Proteobacteria	Gammaproteobacteria	Woeseiales	Woeseiaceae	unclassified	unclassified	238	159	168	199	62	35	44	149	89	64	181	67	277	82	288	157	320	494	106	66	58	60	35	63	115	157	201	150	69	146	23	42	308	351	241	127	111	209	90	166	423	296	276
Bacteria	Proteobacteria	Gammaproteobacteria	Woeseiales	Woeseiaceae	UBA1844	unclassified	367	285	223	261	52	108	76	272	193	106	369	126	462	109	410	329	229	0	70	74	0	0	46	0	0	80	161	120	55	91	35	0	155	226	259	166	167	203	150	189	195	186	161
Bacteria	Verrucomicrobiota	Verrucomicrobiae	Verrucomicrobiales	Akkermansiaceae	Rubritalea	Rubritalea	0	0	0	0	0	0	0	0	0	0	0	0	0	0	0	0	0	0	0	0	0	0	0	0	0	0	0	0	0	0	0	0	1764	0	9	0	0	0	0	0	4715	502	99
Bacteria	Proteobacteria	Gammaproteobacteria	unclassified	unclassified	unclassified	unclassified	344	250	262	344	62	58	33	270	153	129	246	138	390	51	361	253	308	491	100	137	43	51	40	39	54	96	189	144	82	166	21	15	207	187	180	21	36	94	44	28	303	135	177
Bacteria	Proteobacteria	Gammaproteobacteria	Woeseiales	Woeseiaceae	UBA1844	unclassified	375	264	270	312	48	72	80	217	206	184	304	137	486	115	437	288	394	684	194	90	0	0	0	59	104	211	259	232	105	147	38	0	78	65	58	52	0	0	0	0	80	47	56
Bacteria	Proteobacteria	Gammaproteobacteria	Woeseiales	Woeseiaceae	UBA1844	unclassified	121	107	106	120	0	36	39	134	52	45	0	35	178	0	218	150	212	0	57	82	0	0	57	36	0	84	153	129	39	127	0	39	317	419	449	288	198	343	166	278	423	265	341
Bacteria	Proteobacteria	Gammaproteobacteria	Woeseiales	Woeseiaceae	UBA1844	unclassified	187	134	129	189	15	28	21	157	86	53	145	44	188	39	231	219	281	479	110	83	31	31	29	34	74	128	212	141	59	172	32	14	189	276	267	190	140	269	100	179	280	177	208
Bacteria	Proteobacteria	Gammaproteobacteria	GCA-001735895	GCA-2746365	GCA-2746365	unclassified	12	9	16	17	0	8	0	0	0	0	21	0	16	0	24	32	111	110	22	65	41	41	11	42	13	21	51	42	24	138	35	17	406	481	250	332	338	491	287	238	502	307	541
Bacteria	Bacteroidota	Bacteroidia	Flavobacteriales	Flavobacteriaceae	Lacinutrix	unclassified	94	34	83	73	0	13	0	37	29	16	36	24	70	19	83	74	184	311	90	63	9	16	15	14	38	82	135	114	48	71	0	0	535	515	383	85	83	167	58	42	572	320	363
Bacteria	Proteobacteria	Gammaproteobacteria	Woeseiales	Woeseiaceae	UBA1844	unclassified	539	339	315	199	20	38	38	177	261	110	285	96	490	53	252	236	200	360	74	33	20	0	0	6	40	84	161	124	48	55	5	0	81	128	88	40	44	92	31	45	106	78	87
Bacteria	Bacteroidota	Bacteroidia	Flavobacteriales	Flavobacteriaceae	unclassified	unclassified	313	152	194	159	34	19	23	112	123	75	213	54	313	77	277	196	534	823	164	83	0	0	0	44	73	211	353	249	71	76	26	0	59	50	44	45	32	33	0	39	81	46	55
Bacteria	Bacteroidota	Ignavibacteria	Ignavibacteriales	Melioribacteraceae	Ignavibacteriae-2	unclassified	70	67	64	60	11	15	13	63	28	26	90	28	102	24	141	163	195	231	59	66	40	85	48	59	23	86	102	98	52	158	52	23	105	328	298	212	248	324	161	231	149	188	272
Archaea	Crenarchaeota	Nitrososphaeria	Nitrososphaerales	Nitrosopumilaceae	Nitrosopumilus	unclassified	596	791	818	164	27	96	70	188	448	287	465	83	559	61	132	294	110	173	40	0	0	3	0	0	0	35	60	77	22	0	0	0	0	0	0	0	0	0	0	0	0	0	0
Bacteria	Proteobacteria	Alphaproteobacteria	Rhodobacterales	Rhodobacteraceae	Boseongicola	Boseongicola	212	116	88	84	23	29	23	64	150	71	91	42	138	23	112	86	285	365	108	75	50	11	35	35	88	100	191	170	63	64	29	0	387	243	101	63	42	104	56	57	593	178	225
Bacteria	Proteobacteria	Gammaproteobacteria	unclassified	unclassified	unclassified	unclassified	85	77	64	38	0	0	0	39	23	23	57	32	41	29	58	103	48	75	0	41	0	34	21	65	57	84	51	84	0	91	0	0	421	573	339	131	132	190	103	129	560	361	410
Bacteria	Desulfobacterota	Desulfobacteria	Desulfobacterales	Desulfosarcinaceae	Desulfatitalea	unclassified	50	32	63	111	27	33	57	137	29	41	0	27	147	34	179	285	133	185	53	131	70	114	122	95	60	89	81	54	73	224	75	54	71	184	198	225	240	339	205	215	89	74	169
Bacteria	Cyanobacteriota	Cyanobacteriia	Cyanobacteriales	unclassified	unclassified	unclassified	70	0	0	0	0	0	0	0	0	0	0	0	62	0	26	31	37	0	0	21	0	0	64	0	64	0	0	0	0	0	0	0	1513	47	0	46	48	59	30	60	2450	192	308
Bacteria	Campylobacterota	Campylobacteria	Campylobacterales	Thiovulaceae	unclassified	unclassified	10	0	10	0	0	0	0	0	0	0	0	5	0	11	4	0	0	0	0	21	6	44	10	0	0	0	0	0	0	144	0	0	613	598	112	61	118	147	103	192	750	437	727
Bacteria	Proteobacteria	Gammaproteobacteria	Woeseiales	Woeseiaceae	Woeseia	Woeseia	558	371	344	268	50	47	66	288	306	234	297	153	678	58	361	417	91	224	66	47	0	0	0	0	69	66	86	92	41	27	0	0	23	29	24	0	0	0	0	0	25	18	22
Bacteria	Bacteroidota	Bacteroidia	Flavobacteriales	Flavobacteriaceae	Gramella	Gramella	226	249	223	388	85	63	42	337	153	121	211	59	645	96	253	254	193	278	89	42	0	13	13	0	57	76	171	273	56	35	0	0	85	0	33	0	0	17	0	0	141	36	21
Bacteria	Bacteroidota	Bacteroidia	Flavobacteriales	Flavobacteriaceae	Croceivirga	Croceivirga	635	181	229	107	14	24	25	88	215	98	166	42	317	37	196	195	348	477	142	65	16	7	0	0	85	117	167	178	62	39	0	7	106	135	51	0	3	19	6	0	173	74	81
Bacteria	Verrucomicrobiota	Kiritimatiellae	Kiritimatiellales	UBA1859	GCA-2712105	unclassified	0	0	0	0	0	0	0	0	0	0	0	0	0	6	0	0	116	183	43	48	11	15	5	14	45	71	95	69	38	43	8	0	542	890	295	39	55	68	45	61	482	398	397
Bacteria	Bacteroidota	Bacteroidia	Flavobacteriales	Flavobacteriaceae	Eudoraea	Eudoraea	266	133	163	95	0	8	15	112	75	51	109	31	160	35	143	161	437	638	138	92	0	11	10	13	118	168	249	218	79	81	12	0	88	97	24	73	41	38	29	67	104	79	72
Bacteria	Proteobacteria	Gammaproteobacteria	Woeseiales	Woeseiaceae	UBA1844	unclassified	60	0	0	0	0	0	0	0	0	0	0	0	64	0	79	0	0	0	0	0	0	0	0	0	0	0	0	0	0	0	0	0	321	461	402	217	212	365	186	170	466	286	367
Bacteria	Acidobacteriota	Thermoanaerobaculia	Thermoanaerobaculales	Thermoanaerobaculaceae	unclassified	unclassified	58	34	43	42	0	21	0	62	28	17	0	21	41	0	90	101	103	89	42	58	25	20	77	57	33	56	60	39	54	112	31	23	83	130	109	224	260	280	244	342	164	177	205
Bacteria	Proteobacteria	Gammaproteobacteria	Woeseiales	Woeseiaceae	UBA1844	unclassified	217	110	123	119	45	25	19	121	72	63	88	37	212	34	185	101	255	426	74	37	0	19	0	17	94	94	152	105	55	44	11	0	178	206	154	19	0	91	47	0	202	145	154
Bacteria	Proteobacteria	Gammaproteobacteria	unclassified	unclassified	unclassified	unclassified	198	162	136	100	0	36	29	168	117	65	89	69	271	44	173	145	128	174	45	52	0	0	16	0	0	44	61	73	30	51	0	0	194	213	230	41	52	142	55	51	295	151	184
Bacteria	Proteobacteria	Gammaproteobacteria	unclassified	unclassified	unclassified	unclassified	47	0	42	33	0	0	0	32	35	32	48	0	62	15	59	55	44	63	72	29	48	0	0	0	16	0	37	29	0	35	0	0	211	327	302	300	203	190	170	213	253	255	251
Bacteria	Proteobacteria	Gammaproteobacteria	Woeseiales	Woeseiaceae	UBA1844	unclassified	484	289	259	248	30	47	40	242	191	150	281	79	524	88	470	356	91	167	41	15	0	0	0	9	18	42	60	56	24	27	14	0	0	0	0	0	0	0	0	0	0	0	0
Bacteria	Proteobacteria	Gammaproteobacteria	Woeseiales	Woeseiaceae	UBA1844	unclassified	123	83	85	128	12	12	14	84	55	41	87	13	98	30	66	89	120	96	32	48	26	47	26	31	26	40	57	80	40	66	23	17	137	237	285	130	128	219	99	160	195	154	189
Bacteria	Bacteroidota	Bacteroidia	Chitinophagales	Saprospiraceae	unclassified	unclassified	201	69	102	89	15	0	9	60	56	32	77	51	130	20	166	135	448	586	110	67	16	16	0	16	102	176	267	158	46	45	9	11	110	90	57	25	47	41	21	25	150	63	64
Bacteria	unclassified	unclassified	unclassified	unclassified	unclassified	unclassified	94	85	108	98	29	38	0	78	56	44	83	46	182	68	135	214	87	62	19	0	0	14	19	11	16	40	33	0	19	79	0	5	55	84	110	191	232	311	205	198	85	90	168
Bacteria	Cyanobacteriota	Cyanobacteriia	Cyanobacteriales	unclassified	unclassified	unclassified	304	125	136	159	0	68	62	85	120	143	187	37	199	114	254	314	92	0	0	53	0	0	0	0	0	39	0	0	0	61	0	0	168	101	136	0	58	145	82	42	335	168	130
Bacteria	Bacteroidota	Bacteroidia	Chitinophagales	Saprospiraceae	unclassified	unclassified	1446	188	299	95	21	12	12	27	443	217	350	135	231	13	38	45	82	102	18	15	0	0	0	0	21	28	34	43	14	3	0	0	17	0	0	0	0	0	0	0	24	0	0
Bacteria	Proteobacteria	Gammaproteobacteria	Xanthomonadales	Wenzhouxiangellaceae	Wenzhouxiangella	Wenzhouxiangella	35	27	28	33	0	0	0	17	20	11	0	0	37	15	20	30	119	138	50	19	27	26	22	28	51	37	57	69	44	56	16	11	304	356	250	74	111	191	83	108	429	220	231
Bacteria	Campylobacterota	Campylobacteria	Campylobacterales	Sulfurovaceae	Sulfurovum	unclassified	0	0	0	0	0	0	0	0	0	0	0	0	0	0	0	0	0	0	0	0	0	0	0	0	0	0	0	0	0	0	0	0	363	704	144	26	26	26	26	23	433	419	499
Bacteria	Proteobacteria	Gammaproteobacteria	Pseudomonadales	Pseudohongiellaceae	Pseudohongiella	Pseudohongiella	238	150	163	146	25	71	34	133	105	79	157	52	304	69	336	208	210	322	55	34	26	0	18	0	88	89	123	71	34	61	0	10	46	53	39	30	34	36	0	33	78	0	56
Archaea	Asgardarchaeota	Lokiarchaeia	Thorarchaeales	Thorarchaeaceae	MP8T-1	unclassified	5	0	6	0	0	0	0	0	0	0	0	0	0	0	0	33	13	23	5	34	18	40	53	40	0	9	11	8	10	106	15	16	75	240	213	131	282	260	352	297	101	221	154
Bacteria	Desulfobacterota	Desulfobacteria	Desulfobacterales	unclassified	unclassified	unclassified	40	36	28	37	0	0	0	39	18	25	22	22	35	0	57	63	61	54	30	43	0	27	37	24	0	0	31	0	0	101	0	0	77	147	177	347	251	319	244	319	94	146	189
Bacteria	Gemmatimonadota	Gemmatimonadetes	SG8-23	BD2-11	bin94	unclassified	443	380	297	118	32	16	42	187	171	100	94	44	404	31	277	375	102	168	49	18	0	0	0	0	29	35	71	68	24	6	0	0	39	35	20	8	8	28	0	11	56	29	45
Bacteria	Bacteroidota	Bacteroidia	Flavobacteriales	Flavobacteriaceae	Eudoraea	Eudoraea	161	106	159	53	24	39	15	154	113	56	122	32	325	41	160	244	35	53	18	12	0	0	0	0	12	16	27	32	22	14	0	0	117	277	196	46	60	130	57	34	203	162	185
Bacteria	Desulfobacterota	Desulfobacteria	Desulfobacterales	Desulfatibacillaceae	Desulfatibacillum	Desulfatibacillum	55	40	53	80	11	11	11	130	42	12	42	16	121	18	196	275	74	102	18	95	53	128	110	81	0	32	39	17	31	210	42	42	23	66	116	148	199	223	106	152	47	43	74
Bacteria	Proteobacteria	Gammaproteobacteria	unclassified	unclassified	unclassified	unclassified	46	30	42	88	0	0	23	40	22	24	42	12	75	15	82	74	0	0	0	0	0	0	0	0	0	0	0	0	0	0	0	0	149	320	335	208	172	382	119	213	207	170	202
Bacteria	Cyanobacteriota	Cyanobacteriia	Cyanobacteriales	Cyanobacteriaceae	unclassified	unclassified	1560	58	510	93	0	12	0	0	197	998	240	40	0	0	0	0	0	0	0	0	0	0	0	0	0	0	0	0	0	0	0	0	0	0	0	0	0	0	0	0	71	0	0
Bacteria	Proteobacteria	Gammaproteobacteria	Xanthomonadales	Wenzhouxiangellaceae	Wenzhouxiangella	Wenzhouxiangella	0	0	0	29	0	0	0	0	0	0	57	0	0	0	28	38	213	276	99	43	26	26	45	0	85	107	121	127	51	63	22	26	129	344	287	54	79	287	82	60	231	150	140
Bacteria	Bacteroidota	Bacteroidia	Flavobacteriales	Flavobacteriaceae	unclassified	unclassified	222	79	108	127	0	22	25	59	72	33	120	50	190	0	200	142	311	429	79	50	0	0	19	0	57	108	155	141	50	39	0	23	52	83	83	42	43	54	34	32	88	43	55
Bacteria	Proteobacteria	Gammaproteobacteria	unclassified	unclassified	unclassified	unclassified	82	63	29	74	0	24	0	51	34	20	33	24	87	42	47	70	217	261	62	33	15	0	33	16	51	95	134	117	47	42	19	0	135	173	151	99	89	139	92	138	182	119	136
Bacteria	Cyanobacteriota	Cyanobacteriia	Cyanobacteriales	unclassified	unclassified	unclassified	149	137	168	171	61	64	63	95	101	106	77	117	197	78	136	142	121	84	0	78	0	34	0	0	0	54	0	0	0	0	0	0	103	138	206	76	70	179	69	28	0	144	152
Bacteria	Planctomycetota	Planctomycetes	Pirellulales	Pirellulaceae	Rubripirellula	unclassified	185	150	148	57	50	0	0	105	112	56	80	66	179	56	120	180	89	213	44	68	0	0	18	0	0	88	68	57	0	62	0	0	113	224	112	61	58	88	72	70	118	100	85
Bacteria	Bacteroidota	Bacteroidia	Flavobacteriales	Flavobacteriaceae	Psychroserpens	Psychroserpens	363	102	162	111	13	42	52	85	162	89	151	36	345	57	101	106	279	447	139	43	18	10	0	0	90	147	161	208	57	22	0	0	20	21	0	0	0	0	0	0	25	0	0
Bacteria	Proteobacteria	Gammaproteobacteria	Pseudomonadales	Halieaceae	Halioglobus	Halioglobus	291	274	212	141	18	24	0	157	196	134	229	110	250	71	216	191	145	234	85	53	13	0	0	0	73	73	100	115	38	0	0	0	0	34	34	0	0	0	0	0	80	0	29
Bacteria	Proteobacteria	Gammaproteobacteria	Woeseiales	Woeseiaceae	UBA1844	unclassified	99	67	55	83	0	0	0	74	42	26	67	30	108	40	123	124	134	154	16	28	0	15	11	13	18	37	63	67	38	58	0	0	88	131	203	217	164	175	99	176	86	93	139
Bacteria	Proteobacteria	Gammaproteobacteria	Pseudomonadales	HTCC2089	UBA4421	unclassified	53	47	51	43	0	0	17	28	32	0	33	42	74	12	65	99	124	129	30	33	0	20	26	27	24	54	56	41	20	59	18	12	105	172	136	292	196	214	96	216	123	87	137
Bacteria	Desulfobacterota	Desulfobacteria	Desulfobacterales	Desulfococcaceae	Desulfococcus	Desulfococcus	54	0	0	53	55	28	0	43	0	53	0	0	103	0	96	174	0	0	0	0	0	0	0	0	0	0	0	0	0	0	0	0	57	109	136	271	311	327	223	368	72	106	193
Bacteria	Proteobacteria	Gammaproteobacteria	Chromatiales	Sedimenticolaceae	EsTjRp	EsTjRp	18	21	25	29	11	0	0	22	0	17	5	12	34	19	67	58	13	32	0	0	15	9	11	10	0	0	0	20	13	44	10	0	178	285	179	201	166	169	201	201	230	198	270
Bacteria	Bacteroidota	Bacteroidia	Flavobacteriales	Flavobacteriaceae	Winogradskyella	unclassified	0	0	0	0	0	0	0	0	0	0	0	0	0	0	0	0	106	0	78	58	0	0	0	0	0	82	119	114	53	52	0	0	681	282	124	0	0	19	20	0	838	289	206
Bacteria	Bacteroidota	Bacteroidia	Chitinophagales	Saprospiraceae	Haliscomenobacter	Haliscomenobacter	155	106	114	93	28	33	22	59	71	45	128	35	173	17	140	121	273	400	112	38	11	0	7	0	73	143	138	143	40	26	0	0	131	85	27	0	0	14	14	0	197	91	97
Bacteria	Proteobacteria	Gammaproteobacteria	Pseudomonadales	Pseudohongiellaceae	Pseudohongiella	Pseudohongiella	42	41	48	55	0	0	0	33	29	24	69	27	134	0	120	99	168	268	62	45	0	16	0	24	0	60	122	99	33	28	0	0	218	230	155	29	45	109	50	24	307	193	149
Bacteria	Calditrichota	Calditrichia	Calditrichales	Calditrichaceae	Caldithrix	Caldithrix	25	0	0	0	11	7	13	41	23	25	21	0	26	0	54	119	46	73	0	47	27	69	66	61	0	0	34	33	28	99	22	28	43	170	110	219	279	226	173	263	80	110	156
Bacteria	Verrucomicrobiota	Verrucomicrobiae	Verrucomicrobiales	Akkermansiaceae	Rubritalea	Rubritalea	3092	0	29	0	0	0	0	0	235	33	0	6	11	0	0	0	0	0	0	8	0	0	0	0	0	0	0	0	8	0	0	0	0	0	0	0	0	0	0	0	0	0	0
Bacteria	Desulfobacterota	Desulfobacteria	Desulfobacterales	Desulfatibacillaceae	Desulfatibacillum	Desulfatibacillum	24	34	34	69	0	8	0	71	17	0	38	17	64	11	155	144	65	112	26	95	50	95	80	74	0	26	49	42	27	243	59	45	31	116	139	104	173	223	99	153	33	55	110
Bacteria	Desulfobacterota	Desulfobacteria	Desulfobacterales	unclassified	unclassified	unclassified	0	0	0	0	0	0	0	0	0	0	0	0	0	0	0	0	0	0	0	0	0	0	0	0	0	0	0	0	0	0	0	0	92	213	213	333	280	268	301	240	134	185	224
Bacteria	Proteobacteria	Gammaproteobacteria	Woeseiales	Woeseiaceae	unclassified	unclassified	404	240	214	129	21	32	30	229	203	130	289	65	360	39	210	247	90	149	28	23	0	0	0	0	24	35	51	65	18	13	0	0	0	0	0	0	0	0	0	0	0	0	0
Bacteria	Actinobacteriota	Acidimicrobiia	Microtrichales	MedAcidi-G1	S20-B6	unclassified	171	146	130	49	0	16	29	86	102	50	22	41	234	0	121	170	113	220	54	30	16	21	0	0	34	40	87	77	55	33	0	0	106	126	84	44	42	50	58	39	183	102	112
Bacteria	Bacteroidota	Bacteroidia	Flavobacteriales	Flavobacteriaceae	Imtechella	Imtechella	0	11	0	0	0	0	0	0	0	0	15	0	0	0	0	0	40	80	17	25	0	0	0	0	0	30	39	38	15	0	0	0	353	443	219	23	50	176	47	22	523	230	310
Bacteria	Proteobacteria	Alphaproteobacteria	Rhodobacterales	Rhodobacteraceae	unclassified	unclassified	105	54	55	86	0	0	30	61	44	21	0	0	105	13	81	54	136	116	0	42	0	18	0	0	46	51	67	53	39	42	0	0	159	181	88	80	103	132	80	84	209	207	133
Bacteria	Bacteroidota	Bacteroidia	Flavobacteriales	Flavobacteriaceae	Winogradskyella	unclassified	20	7	0	9	0	0	0	0	5	0	15	0	3	0	0	5	111	186	68	21	0	0	0	0	37	54	82	102	46	10	0	0	507	267	98	2	15	36	17	2	695	252	201
Bacteria	Bacteroidota	Bacteroidia	Flavobacteriales	Flavobacteriaceae	Eudoraea	Eudoraea	244	77	99	100	0	10	16	88	74	46	95	16	140	33	112	127	267	382	57	111	16	16	31	39	44	80	152	97	51	107	35	14	41	27	0	26	39	0	25	39	52	43	31
Bacteria	Gemmatimonadota	Gemmatimonadetes	SG8-23	BD2-11	bin94	unclassified	157	128	101	46	16	12	5	68	76	36	95	20	203	9	152	151	112	199	35	14	0	0	0	0	41	32	52	48	27	23	0	0	109	165	159	40	35	109	17	41	131	89	138
Bacteria	Desulfobacterota	Desulfobacteria	Desulfobacterales	unclassified	unclassified	unclassified	82	57	51	78	0	22	37	82	45	41	38	40	82	75	247	154	45	61	0	43	29	17	21	48	0	0	18	0	0	87	14	0	47	80	87	201	182	164	102	199	0	57	96
Bacteria	Actinobacteriota	Acidimicrobiia	unclassified	unclassified	unclassified	unclassified	141	185	115	89	19	12	17	148	132	52	97	30	196	34	174	210	62	134	37	30	0	4	0	3	26	25	38	45	28	24	8	4	67	79	73	57	59	105	25	59	120	65	80
Bacteria	Bacteroidota	Bacteroidia	Flavobacteriales	Flavobacteriaceae	Arenitalea	Arenitalea	0	0	0	0	0	0	0	0	0	0	0	0	0	0	0	0	0	0	0	0	0	0	0	0	0	0	0	0	0	0	0	0	851	189	57	0	0	12	0	0	966	300	228
Bacteria	Bacteroidota	Bacteroidia	Flavobacteriales	Flavobacteriaceae	Eudoraea	Eudoraea	328	164	238	65	6	50	25	116	115	53	176	36	376	48	275	280	92	142	37	17	0	0	0	0	30	32	59	42	0	27	0	0	0	13	24	32	21	5	8	25	15	17	16
Bacteria	unclassified	unclassified	unclassified	unclassified	unclassified	unclassified	103	33	45	31	10	11	0	21	25	20	38	7	30	27	80	95	121	118	35	35	10	6	0	13	27	41	26	22	25	26	4	0	103	197	213	54	134	246	136	67	160	124	176
Bacteria	Proteobacteria	Gammaproteobacteria	GCA-1735895	GCA-1735895	GCA-1735895	unclassified	181	128	186	137	0	42	48	108	96	125	211	100	276	80	180	205	159	248	72	62	0	0	0	0	0	67	102	82	51	76	0	0	0	0	0	0	0	0	0	0	0	0	0
Bacteria	Proteobacteria	Gammaproteobacteria	Xanthomonadales	Wenzhouxiangellaceae	Wenzhouxiangella	Wenzhouxiangella	77	90	57	49	18	17	0	61	52	23	0	33	89	0	58	58	104	132	0	33	0	0	0	35	0	0	65	54	0	51	0	0	98	221	181	85	66	233	51	99	169	120	111
Bacteria	Proteobacteria	Alphaproteobacteria	Rhodobacterales	Rhodobacteraceae	unclassified	unclassified	315	215	151	115	19	41	50	241	205	106	103	91	331	60	150	215	85	104	52	0	0	0	0	0	75	22	57	106	58	0	0	0	0	0	25	0	0	0	0	0	0	0	0
Bacteria	Proteobacteria	Alphaproteobacteria	Rhodobacterales	Rhodobacteraceae	unclassified	unclassified	24	0	0	0	0	0	0	0	0	0	0	0	0	0	0	0	31	0	13	31	0	0	0	0	0	22	44	26	0	0	0	0	511	244	128	8	31	77	29	22	787	268	216
Bacteria	Bacteroidota	Bacteroidia	Bacteroidales	GWF2-33-38	GWF2-33-38	unclassified	17	14	24	64	27	0	0	52	0	13	0	0	40	23	37	53	94	77	36	73	37	57	53	39	31	34	38	42	30	132	16	0	62	174	112	106	128	187	81	125	96	140	155
Bacteria	Desulfobacterota	Desulfobacteria	Desulfobacterales	unclassified	unclassified	unclassified	0	8	14	22	0	6	6	22	0	6	0	6	32	0	20	36	35	33	15	17	0	48	14	22	0	27	18	21	0	54	11	0	54	79	66	270	279	233	192	337	72	73	157
Bacteria	Bacteroidota	Bacteroidia	Flavobacteriales	Flavobacteriaceae	unclassified	unclassified	367	180	198	103	16	43	33	184	167	88	178	82	488	56	252	278	33	81	15	16	0	0	0	0	0	14	17	14	16	14	0	0	0	0	0	0	0	0	0	0	0	0	0
Archaea	Crenarchaeota	Nitrososphaeria	Nitrososphaerales	Nitrosopumilaceae	Nitrosopumilus	Nitrosopumilus	244	362	468	95	30	0	16	106	153	136	213	69	252	0	77	210	59	141	33	19	0	0	0	0	0	26	36	31	18	0	0	0	0	0	45	10	0	11	0	5	21	0	0
Bacteria	Desulfobacterota	Desulfobacteria	Desulfobacterales	unclassified	unclassified	unclassified	0	25	0	20	0	0	0	13	0	16	0	0	0	0	38	30	0	66	0	0	0	0	0	0	0	0	0	0	0	0	0	0	69	132	166	344	245	327	176	324	62	95	160
Bacteria	Bacteroidota	Bacteroidia	Bacteroidales	GWF2-33-38	GWF2-33-38	unclassified	0	0	0	30	0	0	0	0	19	0	10	0	0	0	46	30	0	20	0	31	0	0	56	0	0	0	0	0	0	106	0	24	99	120	56	247	181	103	282	308	103	162	161
Bacteria	Bacteroidota	Bacteroidia	Flavobacteriales	Flavobacteriaceae	Imtechella	Imtechella	138	69	77	80	21	14	0	61	78	28	147	22	104	22	110	136	160	197	74	46	36	0	0	21	37	67	127	92	35	46	0	16	62	85	47	82	42	63	37	49	88	48	67
Bacteria	Proteobacteria	Gammaproteobacteria	UBA4486	UBA4486	UBA7359	unclassified	209	142	129	98	8	28	10	112	120	92	71	26	212	29	178	171	53	92	10	20	8	0	14	9	12	18	28	22	25	35	11	8	33	61	65	89	65	62	38	100	43	44	56
Bacteria	unclassified	unclassified	unclassified	unclassified	unclassified	unclassified	158	197	126	64	12	14	24	140	82	36	65	28	166	10	186	106	238	216	46	49	21	13	21	19	42	76	106	76	35	92	20	12	0	0	24	31	31	71	38	31	22	0	36
Bacteria	Desulfobacterota	Desulfobacteria	Desulfobacterales	unclassified	unclassified	unclassified	15	20	20	53	0	13	9	40	0	0	0	0	77	15	63	82	63	112	28	33	0	13	15	0	0	25	32	24	0	64	14	0	44	123	137	202	175	184	138	178	49	110	128
Bacteria	Bacteroidota	Ignavibacteria	Ignavibacteriales	Ignavibacteriaceae	Ignavibacterium	Ignavibacterium	70	57	66	74	9	14	12	63	49	33	60	18	101	0	101	169	89	76	21	59	29	79	32	28	0	37	38	39	24	62	14	31	43	118	163	62	72	102	48	75	81	87	70
Bacteria	Proteobacteria	Gammaproteobacteria	Pseudomonadales	Halieaceae	Halioglobus	unclassified	56	52	56	95	26	11	0	32	24	37	68	39	88	34	68	96	137	177	49	63	21	0	0	24	65	64	86	94	41	38	6	0	80	113	106	30	38	94	44	26	164	83	70
Bacteria	Bacteroidota	Bacteroidia	Flavobacteriales	Flavobacteriaceae	Winogradskyella	unclassified	150	90	99	46	18	10	23	112	72	68	90	61	294	12	120	297	79	155	39	109	0	0	0	0	23	34	51	58	30	0	0	0	72	75	32	0	0	14	0	0	104	43	54
Bacteria	Actinobacteriota	unclassified	unclassified	unclassified	unclassified	unclassified	232	228	208	60	16	27	21	179	159	119	137	56	536	40	255	327	0	20	4	0	0	0	0	0	0	0	0	8	0	7	0	0	0	0	0	0	0	0	0	0	0	0	0
Archaea	Crenarchaeota	Nitrososphaeria	Nitrososphaerales	Nitrosopumilaceae	Nitrosopumilus	unclassified	192	241	248	153	43	0	0	85	130	86	0	51	172	42	116	159	109	184	47	35	0	0	12	0	67	40	60	77	0	33	0	0	46	56	0	0	0	0	0	0	40	45	35
Bacteria	Bacteroidota	Bacteroidia	Bacteroidales	vadinHA17	SR-FBR-E99	unclassified	0	0	0	0	0	0	0	0	0	0	0	0	0	0	0	0	0	0	0	0	0	0	0	0	0	0	0	0	0	0	0	0	0	0	0	17	0	0	2326	75	0	0	0
Bacteria	Bacteroidota	Bacteroidia	Cytophagales	Cyclobacteriaceae	BBD-1991-12	unclassified	166	87	92	97	19	0	19	52	71	50	75	22	91	17	109	96	247	304	95	69	10	22	0	5	49	92	151	96	53	71	8	6	29	44	19	0	0	19	0	6	51	24	32
Bacteria	Proteobacteria	Gammaproteobacteria	Woeseiales	Woeseiaceae	UBA1844	unclassified	189	115	101	136	0	24	38	142	101	89	114	58	205	40	173	151	0	0	0	0	0	0	0	0	0	0	0	0	0	0	0	0	78	90	79	100	92	60	0	55	99	0	88
Bacteria	Desulfobacterota	Desulfobacteria	Desulfobacterales	Desulfosarcinaceae	Desulfosarcina	Desulfosarcina	0	0	0	0	26	0	0	0	0	0	0	0	0	41	0	0	46	67	0	74	0	0	0	0	0	0	0	0	0	39	0	0	233	228	170	71	80	210	112	66	200	251	218
Bacteria	Bacteroidota	Bacteroidia	Flavobacteriales	Flavobacteriaceae	Eudoraea	Eudoraea	0	0	0	0	0	0	0	0	0	0	0	0	0	0	61	0	0	0	0	0	0	0	0	0	0	0	0	0	0	0	0	0	132	332	169	133	149	174	86	139	183	174	220
Bacteria	Actinobacteriota	Acidimicrobiia	Microtrichales	Ilumatobacteraceae	Ilumatobacter	Ilumatobacter	119	89	79	27	0	0	0	28	65	19	43	22	110	12	71	74	92	122	32	23	0	0	13	0	31	32	37	44	18	21	9	12	116	158	103	20	45	76	43	49	156	103	115
Bacteria	Desulfobacterota	BSN033	SM23-61	SM23-61	SM23-61	unclassified	26	25	0	0	4	19	0	31	18	0	22	0	15	5	22	41	20	0	9	0	19	34	21	0	0	0	0	0	0	53	19	28	38	66	46	279	276	145	144	344	52	51	140
Bacteria	Desulfobacterota	Desulfobacteria	Desulfobacterales	Desulfosarcinaceae	Desulfosarcina	Desulfosarcina	0	0	0	0	0	0	0	0	0	0	0	0	62	0	0	0	46	0	0	0	0	0	0	0	0	0	0	0	0	0	0	37	145	253	192	86	93	302	91	121	165	176	213
Bacteria	Proteobacteria	Gammaproteobacteria	unclassified	unclassified	unclassified	unclassified	8	11	12	17	0	0	7	14	6	15	17	10	36	14	39	71	72	61	22	23	10	9	10	13	17	20	15	8	9	34	7	6	81	152	178	108	133	134	80	151	129	105	173
Bacteria	Proteobacteria	Alphaproteobacteria	Rhodobacterales	Rhodobacteraceae	unclassified	unclassified	117	48	30	30	0	0	0	51	47	29	31	21	83	12	65	57	158	245	57	26	0	4	10	14	59	69	103	95	26	24	19	30	116	96	68	23	28	54	24	23	145	62	75
Bacteria	Proteobacteria	Gammaproteobacteria	unclassified	unclassified	unclassified	unclassified	0	0	0	43	0	0	45	0	54	0	0	0	48	0	0	0	43	0	0	0	0	0	0	0	0	0	0	0	0	44	52	0	185	232	194	92	78	163	61	82	242	154	157
Bacteria	Bacteroidota	Bacteroidia	Flavobacteriales	Flavobacteriaceae	unclassified	unclassified	127	90	74	86	0	0	0	44	62	30	124	26	110	32	102	52	215	333	80	46	0	0	0	0	64	114	161	109	32	40	0	0	49	38	0	0	0	0	0	0	42	0	53
Bacteria	Cyanobacteriota	Cyanobacteriia	unclassified	unclassified	unclassified	unclassified	141	42	84	58	9	42	0	33	76	56	76	28	82	80	147	148	77	95	0	53	0	20	0	0	25	38	20	0	0	0	0	0	150	122	76	0	0	80	0	0	159	119	133
Bacteria	Actinobacteriota	Acidimicrobiia	unclassified	unclassified	unclassified	unclassified	19	15	18	24	0	0	0	23	14	0	0	10	29	5	34	33	25	42	10	7	0	0	0	0	0	16	23	8	9	48	5	10	53	120	71	227	174	156	138	200	104	100	160
Bacteria	Proteobacteria	Gammaproteobacteria	Chromatiales	Sedimenticolaceae	unclassified	unclassified	0	56	41	42	0	0	0	47	0	0	0	0	73	0	58	78	106	145	0	45	0	0	0	0	0	0	45	34	0	50	0	0	86	169	126	74	72	134	84	77	149	92	121
Bacteria	Proteobacteria	Gammaproteobacteria	Chromatiales	Sedimenticolaceae	unclassified	unclassified	77	69	73	50	30	0	32	51	35	0	51	42	94	37	52	71	101	158	62	26	27	9	0	16	63	47	72	37	39	48	19	0	48	110	121	28	45	108	50	23	71	65	65
Bacteria	Bacteroidota	Bacteroidia	Chitinophagales	Saprospiraceae	unclassified	unclassified	264	67	103	88	0	17	11	69	73	37	88	35	148	13	128	68	221	261	60	54	0	0	10	17	48	92	124	83	22	34	10	0	16	16	11	0	10	0	0	3	28	15	18
Bacteria	Proteobacteria	Gammaproteobacteria	Pseudomonadales	Hahellaceae	Marinobacter	Marinobacter	93	116	85	103	25	29	47	109	52	51	94	44	207	70	92	73	78	127	49	18	0	0	0	8	41	43	33	75	14	29	0	0	62	66	38	0	0	16	0	0	98	53	81
Bacteria	unclassified	unclassified	unclassified	unclassified	unclassified	unclassified	50	51	42	41	12	0	4	51	34	29	13	0	83	0	35	57	94	119	44	25	21	0	17	14	36	37	74	44	26	52	0	0	41	108	62	86	99	152	76	84	61	74	126
Bacteria	Proteobacteria	Alphaproteobacteria	Rhodobacterales	Rhodobacteraceae	Thalassobius	Thalassobius	90	41	50	63	15	11	0	44	65	33	67	31	91	0	63	77	71	116	49	0	0	0	0	0	42	40	43	38	0	0	0	0	96	105	100	55	75	107	51	61	127	97	83
Archaea	unclassified	unclassified	unclassified	unclassified	unclassified	unclassified	0	3	7	26	0	0	0	10	4	0	0	0	0	0	0	46	12	11	5	0	0	0	27	0	0	0	0	8	0	63	20	21	46	142	91	186	236	199	107	221	42	105	148
Bacteria	Proteobacteria	Gammaproteobacteria	Pseudomonadales	Halieaceae	unclassified	unclassified	24	0	27	0	0	0	0	0	0	0	52	0	22	0	0	0	92	147	59	27	0	10	0	0	0	55	79	62	0	0	0	0	214	172	130	0	20	74	23	0	313	219	177
Bacteria	Spirochaetota	Spirochaetia	Spirochaetales	unclassified	unclassified	unclassified	69	47	42	42	0	0	0	66	49	8	16	13	97	0	89	70	85	94	29	62	0	0	36	21	17	29	37	27	23	72	0	20	65	138	73	57	61	126	43	46	108	102	75
Bacteria	Proteobacteria	Gammaproteobacteria	Woeseiales	Woeseiaceae	UBA1844	unclassified	50	53	37	16	8	0	11	39	30	26	46	14	72	25	50	67	39	66	0	20	0	0	0	0	0	0	28	0	0	0	0	0	109	169	181	76	86	114	66	76	129	121	138
Bacteria	Gemmatimonadota	Gemmatimonadetes	SG8-23	BD2-11	BD2-11	unclassified	63	42	42	28	9	5	14	55	47	16	30	14	88	26	141	170	60	93	30	41	34	31	36	25	24	38	67	29	30	70	28	21	0	116	64	38	58	145	52	47	51	49	63
Bacteria	Actinobacteriota	Acidimicrobiia	UBA5794	UBA5794	UBA5794	unclassified	171	99	100	72	19	24	38	75	83	64	69	53	194	30	96	100	107	163	36	13	0	0	0	0	46	63	70	73	22	0	0	0	23	49	70	0	7	39	8	7	30	36	46
Bacteria	Cyanobacteriota	Cyanobacteriia	Cyanobacteriales	unclassified	unclassified	unclassified	164	0	136	86	0	0	0	0	0	0	0	0	0	87	121	90	108	119	68	0	0	0	0	0	0	0	85	0	0	0	0	0	0	118	112	70	116	115	75	112	0	76	81
Bacteria	Bacteroidota	Bacteroidia	Flavobacteriales	Flavobacteriaceae	Gramella	Gramella	65	103	121	142	57	38	26	144	58	58	111	31	277	55	72	72	105	157	34	0	0	0	0	0	38	45	84	141	0	14	0	0	24	24	0	0	0	0	0	0	64	26	31
Bacteria	Bacteroidota	Bacteroidia	Bacteroidales	unclassified	unclassified	unclassified	15	0	0	22	0	8	0	21	0	13	0	9	24	0	0	26	48	25	0	0	0	25	0	23	0	20	0	20	0	66	0	28	84	126	63	157	173	132	119	208	52	79	108
Bacteria	Bacteroidota	Bacteroidia	Flavobacteriales	Flavobacteriaceae	Lutibacter	Lutibacter	0	0	0	0	0	0	0	0	0	0	0	0	0	0	0	0	0	0	0	0	0	0	0	0	0	0	0	0	0	0	0	0	600	76	15	0	0	0	0	0	954	208	165
Bacteria	Proteobacteria	Alphaproteobacteria	Rhodobacterales	Rhodobacteraceae	Sulfitobacter	unclassified	30	11	18	0	0	0	0	9	14	18	12	0	29	0	16	13	72	102	31	27	0	6	8	23	27	27	42	49	43	22	0	9	368	122	44	0	13	20	13	8	513	124	131
Archaea	Halobacterota	Methanosarcinia	Methanosarcinales	Methanosarcinaceae	Methanococcoides	Methanococcoides	0	0	22	63	6	0	0	16	3	0	0	3	14	0	11	24	19	25	6	90	12	105	121	49	0	5	11	9	2	125	66	277	38	46	25	142	201	58	113	75	23	50	82
Bacteria	Proteobacteria	Alphaproteobacteria	Rhodobacterales	Rhodobacteraceae	unclassified	unclassified	72	22	25	36	0	15	0	40	43	21	29	0	35	19	19	27	89	133	34	38	21	0	24	15	46	31	62	42	27	24	0	16	172	112	80	40	32	39	19	35	245	109	96
Bacteria	Acidobacteriota	Mor1	Mor1	Mor1	Mor1	unclassified	34	26	0	0	0	8	0	23	20	0	0	0	36	0	21	45	66	54	16	15	0	0	0	9	0	20	38	18	0	21	0	0	91	181	183	89	78	211	65	98	147	114	130
Bacteria	Proteobacteria	Gammaproteobacteria	Woeseiales	Woeseiaceae	UBA1844	unclassified	65	30	44	47	0	0	26	32	26	18	0	33	68	0	119	52	0	0	0	0	0	0	0	0	0	0	0	0	0	0	0	0	60	162	137	124	108	144	63	129	120	100	122
Bacteria	Cyanobacteriota	Cyanobacteriia	Cyanobacteriales	Cyanobacteriaceae	Geminocystis	unclassified	154	72	48	29	0	46	0	51	33	29	70	40	61	52	92	74	268	270	113	103	24	0	0	0	83	133	121	111	80	64	0	0	0	0	0	0	0	0	0	0	0	0	0
Bacteria	Proteobacteria	Gammaproteobacteria	Pseudomonadales	Halomonadaceae	Oceanospirillum	Oceanospirillum	75	128	135	151	54	58	58	130	53	57	101	67	164	35	128	205	83	110	26	56	0	6	13	13	22	28	40	34	22	33	9	0	0	17	33	5	0	17	0	6	0	0	16
Bacteria	Proteobacteria	Alphaproteobacteria	Rhizobiales	Rhizobiaceae	Ahrensia	Ahrensia	299	102	83	69	9	0	9	46	126	36	65	24	87	20	82	98	59	103	25	34	0	0	12	0	25	15	39	39	21	27	0	0	62	73	49	19	26	37	16	30	98	44	67
Bacteria	Actinobacteriota	Acidimicrobiia	Microtrichales	MedAcidi-G1	S20-B6	unclassified	104	50	62	49	4	0	0	20	43	19	5	13	57	17	62	67	136	162	20	26	0	0	15	0	33	42	51	46	19	14	7	0	104	107	57	15	34	114	40	23	188	83	101
Bacteria	Proteobacteria	Gammaproteobacteria	unclassified	unclassified	unclassified	unclassified	37	36	28	40	0	7	0	34	22	17	23	0	55	0	77	52	60	103	41	27	10	17	0	15	20	31	42	29	27	36	11	0	70	123	96	100	56	127	79	98	94	84	101
Bacteria	Proteobacteria	Gammaproteobacteria	GCA-1735895	GCA-1735895	GCA-1735895	unclassified	28	0	35	43	0	0	24	37	27	0	0	0	43	27	40	57	105	200	34	37	0	0	0	0	36	46	79	61	32	48	0	0	70	113	79	54	47	80	50	85	147	76	97
Bacteria	Proteobacteria	Gammaproteobacteria	Woeseiales	Woeseiaceae	UBA1844	unclassified	257	139	160	111	16	47	41	118	105	82	165	54	249	51	179	210	27	68	21	0	0	0	0	0	0	20	38	18	0	0	0	0	0	0	0	0	0	0	0	0	0	0	0
Bacteria	Bacteroidota	Rhodothermia	Rhodothermales	unclassified	unclassified	unclassified	88	68	43	52	0	0	0	70	48	20	41	22	112	34	141	102	80	125	29	20	0	0	24	18	49	31	62	40	31	29	0	0	55	101	77	24	30	71	29	24	84	76	64
Bacteria	Proteobacteria	Gammaproteobacteria	Chromatiales	Sedimenticolaceae	unclassified	unclassified	22	17	22	44	0	0	0	0	0	14	0	0	0	0	0	44	60	75	16	27	0	0	7	19	0	24	32	17	0	48	13	0	34	72	93	162	209	116	161	134	0	61	121
Bacteria	Desulfobacterota	Desulfobulbia	Desulfobulbales	Desulfobulbaceae	Desulfobulbus	Desulfobulbus	0	0	24	0	0	9	0	0	0	0	15	14	26	17	24	20	25	70	36	41	20	0	0	0	0	36	34	36	41	23	0	0	77	199	99	98	91	121	67	135	98	122	131
Bacteria	Proteobacteria	Gammaproteobacteria	Granulosicoccales	Granulosicoccaceae	Granulosicoccus	unclassified	162	133	102	68	0	28	23	119	111	62	117	45	231	44	176	141	50	72	0	27	0	0	0	16	19	30	47	50	21	0	0	0	13	42	34	0	0	0	0	0	46	26	46
Bacteria	Actinobacteriota	Acidimicrobiia	Acidimicrobiales	Acidimicrobiaceae	Ferrimicrobium	Ferrimicrobium	53	43	36	21	0	0	0	28	30	16	54	7	60	0	49	57	47	62	15	14	11	0	0	0	0	14	29	19	0	14	0	0	70	118	114	91	88	156	63	116	104	87	105
Bacteria	unclassified	unclassified	unclassified	unclassified	unclassified	unclassified	50	47	72	73	13	0	0	36	39	19	55	25	119	28	123	161	136	215	57	38	22	0	11	17	42	61	69	80	61	58	10	15	13	0	0	51	44	0	28	50	18	21	28
Bacteria	Desulfobacterota	Desulfobacteria	Desulfobacterales	Desulfosarcinaceae	SG8-13	unclassified	25	20	17	27	6	4	0	40	9	3	15	11	29	0	61	65	24	31	9	21	4	4	10	6	0	0	24	16	18	42	10	0	35	72	61	150	198	145	107	168	40	72	88
Bacteria	Proteobacteria	Gammaproteobacteria	Woeseiales	Woeseiaceae	UBA1844	unclassified	0	0	0	0	0	0	0	0	0	0	0	0	0	0	0	0	0	0	0	0	0	0	0	0	0	0	0	0	0	0	0	0	79	158	138	227	136	222	121	171	120	74	144
Bacteria	Verrucomicrobiota	Verrucomicrobiae	Verrucomicrobiales	Akkermansiaceae	Rubritalea	Rubritalea	0	0	0	0	0	0	0	0	0	0	0	0	0	0	0	0	0	0	0	0	0	0	0	0	0	0	0	0	0	0	0	0	837	13	0	0	0	0	0	0	1076	110	33
Bacteria	unclassified	unclassified	unclassified	unclassified	unclassified	unclassified	28	0	15	13	0	0	0	0	14	12	0	6	18	0	22	69	26	30	14	21	0	14	8	9	0	0	7	8	8	34	0	0	63	143	227	101	130	203	110	93	60	87	122
Bacteria	Desulfobacterota	Desulfobacteria	Desulfobacterales	unclassified	unclassified	unclassified	0	0	0	0	0	0	0	0	0	0	0	0	0	0	0	0	0	0	0	0	0	0	0	0	0	0	0	0	0	0	0	0	82	0	0	191	206	0	210	136	124	97	140
Bacteria	Bacteroidota	Bacteroidia	Flavobacteriales	unclassified	unclassified	unclassified	176	46	57	18	5	6	2	18	41	18	66	4	58	15	65	50	302	460	93	15	4	23	0	0	76	117	117	105	32	21	0	0	18	3	0	0	0	0	0	0	27	0	0
Bacteria	Proteobacteria	Gammaproteobacteria	Woeseiales	Woeseiaceae	UBA1844	unclassified	0	0	0	0	0	0	0	0	0	0	0	0	45	0	88	0	0	0	0	0	0	0	0	0	0	0	0	0	0	0	0	0	104	203	224	137	112	165	96	98	132	111	143
Bacteria	Proteobacteria	Gammaproteobacteria	Thiohalomonadales	Thiohalomonadaceae	Thiohalomonas	Thiohalomonas	40	45	19	32	0	0	5	21	19	15	18	0	47	0	28	37	22	40	11	0	0	0	6	0	0	9	28	19	0	19	0	0	80	134	115	139	87	174	61	117	121	81	121
Bacteria	Verrucomicrobiota	Verrucomicrobiae	Verrucomicrobiales	DEV007	Arctic95D-9	unclassified	73	65	62	36	21	0	14	75	38	27	0	0	82	0	117	112	109	108	42	46	0	0	0	11	66	53	56	51	39	28	12	0	39	59	0	46	38	49	46	37	82	60	56
Bacteria	Calditrichota	Calditrichia	Calditrichales	Calditrichaceae	Caldithrix	Caldithrix	17	19	20	23	0	0	0	21	16	0	13	0	34	8	32	93	24	38	14	13	11	26	20	14	9	12	21	7	16	81	12	15	35	113	128	105	127	197	91	92	45	65	91
Bacteria	Desulfobacterota	unclassified	unclassified	unclassified	unclassified	unclassified	39	40	37	26	0	0	8	55	27	0	0	13	54	21	49	99	46	53	9	28	23	65	13	0	11	19	33	21	34	40	0	13	45	79	104	95	90	114	66	116	41	42	71
Bacteria	Bacteroidota	Bacteroidia	Chitinophagales	Saprospiraceae	unclassified	unclassified	115	25	42	61	0	0	0	16	35	21	49	0	81	12	51	52	263	370	80	40	9	9	0	0	52	111	171	130	31	10	0	0	28	27	10	0	0	0	0	0	44	19	17
Bacteria	Actinobacteriota	Acidimicrobiia	UBA5794	UBA5794	UBA5794	unclassified	0	0	0	0	0	0	0	0	0	0	0	0	0	0	0	0	0	8	0	0	0	0	0	0	0	0	0	0	0	0	0	0	64	87	98	205	212	151	107	287	83	81	119
Bacteria	Proteobacteria	Gammaproteobacteria	unclassified	unclassified	unclassified	unclassified	21	40	27	21	0	6	0	17	18	23	5	0	34	4	44	40	35	63	12	18	0	9	0	15	0	16	21	19	0	38	22	0	126	194	125	37	40	160	39	37	142	100	144
Bacteria	Actinobacteriota	Acidimicrobiia	UBA5794	UBA5794	UBA5794	unclassified	0	9	0	0	0	0	0	11	0	0	0	0	13	3	21	22	26	61	18	7	7	10	10	0	13	8	23	16	11	31	0	0	95	113	72	125	154	183	103	173	83	90	106
Bacteria	Desulfobacterota	Desulfobacteria	Desulfobacterales	Desulfococcaceae_A	Desulfococcus_A	Desulfococcus_A	40	36	37	49	0	0	0	66	35	11	38	22	68	20	109	134	40	28	0	58	0	60	0	0	0	0	0	0	0	81	28	0	0	66	75	108	56	116	89	132	58	63	73
Bacteria	Proteobacteria	Gammaproteobacteria	Pseudomonadales	unclassified	unclassified	unclassified	0	0	0	0	0	0	0	0	0	0	0	0	0	0	0	0	0	0	0	0	0	0	0	0	0	0	0	0	0	0	0	0	494	73	0	0	0	0	0	0	947	149	128
Bacteria	Proteobacteria	Gammaproteobacteria	Woeseiales	Woeseiaceae	UBA1844	unclassified	134	118	92	69	12	9	12	51	49	65	58	26	127	16	121	134	58	50	9	15	0	0	8	7	9	15	21	28	17	20	9	13	16	24	33	76	52	20	36	78	23	18	32
Bacteria	Proteobacteria	Gammaproteobacteria	Chromatiales	Sedimenticolaceae	Thiolapillus	Thiolapillus	5	0	0	0	0	9	0	0	0	0	6	0	9	15	0	0	24	20	16	14	13	8	6	12	0	0	0	0	0	23	6	0	72	135	102	168	143	112	89	207	104	60	128
Bacteria	Desulfobacterota	Desulfobacteria	Desulfatiglanales	unclassified	unclassified	unclassified	0	0	0	0	0	0	0	0	0	0	0	0	0	0	0	0	0	0	0	0	0	0	0	0	0	0	0	0	0	0	0	0	58	56	46	205	226	75	164	245	62	61	99
Bacteria	Planctomycetota	Planctomycetes	Pirellulales	Pirellulaceae	Rubripirellula	unclassified	147	119	97	66	0	0	0	110	78	51	86	18	126	20	98	128	66	57	60	18	0	8	0	0	0	15	47	38	70	0	10	0	27	34	47	14	37	20	18	24	40	28	45
Bacteria	Proteobacteria	Gammaproteobacteria	Woeseiales	Woeseiaceae	UBA1844	unclassified	0	0	0	0	0	0	0	0	0	0	0	0	0	0	0	0	472	0	159	98	0	0	72	75	0	196	289	251	122	114	50	50	0	0	0	0	0	0	0	0	0	0	0
Bacteria	Proteobacteria	Gammaproteobacteria	Woeseiales	Woeseiaceae	Woeseia	Woeseia	141	148	120	87	15	13	15	84	91	83	72	73	184	40	146	143	67	98	0	31	0	0	0	0	23	0	40	41	16	14	0	0	20	28	25	0	0	0	0	0	35	0	24
Bacteria	Bacteroidota	Bacteroidia	Flavobacteriales	Flavobacteriaceae	Robiginitalea	Robiginitalea	0	0	0	0	0	0	0	0	0	0	0	0	0	0	9	0	34	52	7	10	0	0	0	0	16	15	24	13	16	18	3	0	167	270	121	12	37	136	22	28	254	159	172
Bacteria	Desulfobacterota	BSN033	SM23-61	SM23-61	SM23-61	unclassified	0	0	0	0	0	0	0	0	0	0	0	0	0	0	0	0	0	0	0	0	0	0	0	0	0	0	0	0	0	13	0	0	41	47	61	225	214	145	118	317	72	59	139
Bacteria	unclassified	unclassified	unclassified	unclassified	unclassified	unclassified	18	14	0	25	0	0	0	14	15	0	0	14	31	0	15	21	37	51	0	11	0	0	0	0	0	18	27	11	16	21	0	9	94	170	95	74	74	143	34	78	159	119	164
Bacteria	Proteobacteria	Gammaproteobacteria	unclassified	unclassified	unclassified	unclassified	49	67	41	38	0	0	0	50	0	15	47	18	65	0	23	78	117	117	50	50	0	0	0	0	0	0	41	47	0	81	0	11	74	83	76	29	41	85	64	58	61	80	52
Bacteria	Proteobacteria	Gammaproteobacteria	Chromatiales	Chromatiaceae	Thiosymbion	Thiosymbion	17	9	9	19	0	0	0	21	10	0	5	20	37	3	37	36	27	33	7	12	15	7	5	0	9	10	0	11	5	18	7	0	50	79	100	196	162	135	91	204	57	63	73
Bacteria	Desulfobacterota	Desulfobacteria	Desulfobacterales	unclassified	unclassified	unclassified	0	0	0	0	0	0	0	0	0	0	0	0	0	0	0	0	0	0	0	0	0	0	0	0	0	0	0	0	0	0	0	0	0	0	0	225	244	141	274	307	0	0	0
Bacteria	Actinobacteriota	Acidimicrobiia	Microtrichales	Ilumatobacteraceae	Ilumatobacter_A	Ilumatobacter_A	61	79	74	22	0	0	0	37	45	23	22	16	93	0	53	82	56	79	22	0	0	15	0	16	39	0	40	16	0	48	0	0	95	108	81	0	0	48	0	41	134	110	102
Bacteria	Proteobacteria	Alphaproteobacteria	Rhodobacterales	Rhodobacteraceae	unclassified	unclassified	0	0	0	0	0	0	0	0	0	0	0	0	0	0	0	0	0	21	0	0	0	0	0	0	0	0	0	0	0	0	0	0	198	213	190	40	56	165	68	44	266	114	210
Bacteria	Actinobacteriota	unclassified	unclassified	unclassified	unclassified	unclassified	23	15	14	11	0	0	0	14	8	0	7	0	30	0	25	19	24	42	13	0	0	0	5	11	0	9	12	17	13	28	0	0	87	76	76	150	138	148	95	170	74	78	126
Bacteria	Desulfobacterota	Desulfobacteria	Desulfobacterales	Desulfosarcinaceae	Desulfosarcina	Desulfosarcina	26	41	31	62	15	0	0	42	29	0	58	0	37	18	73	71	57	64	29	41	38	52	57	38	0	22	37	30	36	85	22	13	0	42	21	24	42	97	80	43	36	52	52
Bacteria	Desulfobacterota	Desulfobulbia	Desulfobulbales	Desulfobulbaceae	Desulfobulbus_A	Desulfobulbus_A	15	23	25	60	5	6	8	44	8	36	10	20	49	8	92	64	36	36	11	32	0	11	0	0	16	12	17	9	45	94	0	0	36	62	50	88	72	74	62	120	57	47	124
Bacteria	Proteobacteria	Gammaproteobacteria	unclassified	unclassified	unclassified	unclassified	115	71	65	68	13	20	0	29	78	51	138	32	83	0	83	107	55	54	13	19	4	4	17	5	11	16	25	18	10	25	9	4	38	50	44	46	47	37	32	32	52	35	51
Bacteria	Bacteroidota	Bacteroidia	Flavobacteriales	Flavobacteriaceae	Olleya	Olleya	0	0	0	0	0	0	0	0	0	0	0	0	0	0	0	0	0	0	0	0	0	0	0	0	0	0	0	0	0	0	0	0	353	209	90	0	26	57	13	0	414	195	168
Bacteria	Chloroflexota	Anaerolineae	Anaerolineales	envOPS12	UBA5796	unclassified	19	15	12	13	0	0	0	51	9	20	27	9	41	5	71	78	17	25	18	21	28	10	25	14	0	17	16	8	11	82	18	0	44	111	83	64	94	126	61	82	56	57	87
Bacteria	Actinobacteriota	Acidimicrobiia	Microtrichales	MedAcidi-G1	unclassified	unclassified	217	129	97	45	11	7	12	77	99	64	125	24	148	24	103	106	89	133	19	15	0	2	7	5	25	31	51	62	15	23	0	2	0	16	17	0	0	0	0	0	12	7	20
Bacteria	Proteobacteria	Gammaproteobacteria	Woeseiales	Woeseiaceae	Woeseia	Woeseia	81	58	58	61	0	43	21	70	79	65	89	0	93	0	100	64	66	51	0	39	0	13	12	14	24	0	0	52	0	32	0	0	60	82	76	29	30	37	13	26	87	50	68
Bacteria	Desulfobacterota	Desulfobacteria	Desulfobacterales	Desulfosarcinaceae	Desulfosarcina	Desulfosarcina	29	44	54	104	0	18	0	111	27	0	0	0	0	0	95	135	69	71	0	0	0	0	0	0	0	0	50	0	0	0	0	0	72	157	174	34	40	132	51	0	81	107	0
Bacteria	Bacteroidota	Bacteroidia	Flavobacteriales	Flavobacteriaceae	CG1-02-35-72	unclassified	0	0	0	0	0	0	0	0	0	0	0	0	0	0	0	0	0	0	0	0	0	0	0	0	0	0	0	0	0	0	0	0	326	200	136	8	14	39	15	0	403	199	150
Bacteria	Bacteroidota	Bacteroidia	Flavobacteriales	koll-22	BRH-c54	unclassified	156	72	63	63	0	15	0	42	52	30	59	33	101	10	72	45	159	207	75	37	7	0	0	0	54	72	97	79	21	14	0	0	42	15	0	0	0	0	0	0	66	23	23
Bacteria	Bacteroidota	Rhodothermia	Rhodothermales	unclassified	unclassified	unclassified	74	59	63	78	0	0	22	58	51	35	0	0	70	0	90	76	51	84	24	32	0	0	0	0	0	24	31	27	0	0	0	0	41	94	80	36	49	66	0	46	63	59	101
Bacteria	Actinobacteriota	Acidimicrobiia	Microtrichales	unclassified	unclassified	unclassified	106	85	90	24	27	0	0	56	71	24	33	13	110	14	76	85	73	129	22	11	0	0	0	13	23	32	45	26	0	16	0	0	45	75	54	21	37	43	22	12	61	61	67
Bacteria	Planctomycetota	Phycisphaerae	Phycisphaerales	SM1A02	UBA854	unclassified	59	61	31	8	0	7	7	6	27	14	15	9	62	6	26	55	92	106	36	31	22	3	0	0	43	33	32	38	30	13	0	0	60	149	75	31	36	78	35	38	94	76	77
Bacteria	unclassified	unclassified	unclassified	unclassified	unclassified	unclassified	36	33	33	39	6	0	3	38	24	18	14	5	34	6	39	65	51	36	22	34	0	13	0	20	18	21	29	13	7	34	32	20	66	134	87	51	42	129	43	41	90	89	76
Bacteria	Proteobacteria	Gammaproteobacteria	Pseudomonadales	HTCC2089	unclassified	unclassified	181	86	115	97	30	12	12	113	84	59	89	45	244	47	129	170	38	63	18	36	0	0	0	8	16	14	25	23	16	18	0	0	0	0	0	0	0	0	0	0	0	0	0
Bacteria	Planctomycetota	Planctomycetes	Pirellulales	UBA7805	UBA7805	unclassified	170	132	124	51	0	7	22	30	75	32	38	35	132	14	68	67	86	100	58	50	0	18	0	0	62	73	48	68	48	36	0	0	0	33	6	0	0	0	0	0	56	45	0
Bacteria	Bacteroidota	Bacteroidia	Flavobacteriales	Flavobacteriaceae	unclassified	unclassified	87	62	75	147	0	18	9	30	38	21	34	24	92	13	67	67	0	0	0	0	0	0	0	0	0	0	0	0	0	0	0	0	186	100	48	16	10	28	13	0	240	120	86
Bacteria	Proteobacteria	Gammaproteobacteria	Woeseiales	Woeseiaceae	UBA1844	unclassified	118	97	70	43	13	16	7	50	68	35	110	24	129	23	102	120	41	59	14	15	0	0	0	0	11	21	26	40	0	0	0	0	58	70	58	0	0	20	0	0	89	50	60
Bacteria	Proteobacteria	Gammaproteobacteria	Chromatiales	Sedimenticolaceae	unclassified	unclassified	42	37	25	18	0	15	0	16	0	23	41	22	38	30	21	49	12	23	0	79	46	96	91	28	0	0	0	0	0	251	22	36	71	58	28	12	34	32	40	45	87	73	66
Bacteria	Proteobacteria	Gammaproteobacteria	Pseudomonadales	HTCC2089	UBA4421	unclassified	121	49	67	78	0	28	36	81	41	39	46	33	152	35	195	120	134	168	51	43	0	0	0	0	31	52	71	35	29	34	0	0	0	0	0	0	0	0	0	0	0	0	0
Archaea	Crenarchaeota	Bathyarchaeia	B26-1	BA1	BA2	unclassified	0	0	0	0	0	0	0	0	0	0	0	0	0	0	0	0	0	0	0	0	0	0	0	0	0	0	0	0	0	0	0	0	13	17	10	19	43	0	1228	25	19	29	14
Bacteria	unclassified	unclassified	unclassified	unclassified	unclassified	unclassified	80	0	37	44	0	0	0	0	20	22	0	0	41	0	48	80	38	51	0	18	0	13	0	0	0	0	0	0	0	35	0	0	70	129	87	0	146	81	130	0	44	73	135
Bacteria	Actinobacteriota	Acidimicrobiia	UBA5794	UBA5794	UBA5794	unclassified	0	0	0	0	0	0	0	0	0	0	22	0	0	0	0	0	30	61	0	0	0	0	38	27	0	0	0	0	0	47	0	0	64	80	97	154	144	97	78	206	48	85	79
Bacteria	Proteobacteria	Alphaproteobacteria	Rhodobacterales	Rhodobacteraceae	unclassified	unclassified	20	15	16	0	0	0	0	0	0	0	0	0	10	0	0	0	20	54	0	0	0	0	0	0	21	15	18	20	0	5	0	0	374	122	37	0	0	20	0	0	521	141	122
Bacteria	Proteobacteria	Gammaproteobacteria	unclassified	unclassified	unclassified	unclassified	51	24	32	41	12	0	16	44	26	27	36	0	67	16	94	62	60	107	0	0	0	0	0	0	0	0	32	32	0	37	0	0	50	84	45	88	67	85	60	78	77	61	58
Bacteria	Verrucomicrobiota	Verrucomicrobiae	Verrucomicrobiales	Akkermansiaceae	Rubritalea	Rubritalea	325	0	0	0	0	0	0	0	49	21	4	0	0	0	0	0	0	0	0	0	0	0	0	0	0	0	0	0	0	0	0	0	353	0	0	0	0	0	0	0	942	18	7
Bacteria	Proteobacteria	Gammaproteobacteria	Woeseiales	Woeseiaceae	UBA1844	unclassified	154	139	126	70	20	35	16	95	91	82	148	33	181	62	115	129	31	55	21	0	0	0	0	0	0	17	15	16	14	0	0	0	0	14	16	0	0	0	0	0	14	0	0
Bacteria	Proteobacteria	Alphaproteobacteria	unclassified	unclassified	unclassified	unclassified	43	0	36	0	0	0	6	0	0	0	0	0	0	0	74	0	0	0	0	8	0	0	0	14	0	0	0	0	0	0	0	0	131	196	87	64	74	75	50	75	163	111	116
Bacteria	Gemmatimonadota	Gemmatimonadetes	SG8-23	UBA6960	GCA-2718595	unclassified	107	70	60	29	17	12	0	69	40	27	33	23	148	6	102	124	92	135	33	11	0	0	0	17	34	35	78	28	14	10	0	5	43	42	22	13	19	10	12	11	41	29	25
Bacteria	Proteobacteria	Gammaproteobacteria	unclassified	unclassified	unclassified	unclassified	120	101	86	64	18	23	0	57	57	43	72	21	122	23	92	94	36	63	14	15	0	0	13	0	14	20	27	21	12	35	0	0	28	41	37	53	27	17	13	30	32	33	34
Bacteria	unclassified	unclassified	unclassified	unclassified	unclassified	unclassified	10	18	14	32	0	3	8	27	6	0	14	5	35	0	50	76	29	25	3	26	9	12	13	19	0	4	20	8	14	83	18	9	41	89	56	85	75	81	49	143	52	66	76
Bacteria	Bacteroidota	Bacteroidia	Flavobacteriales	Flavobacteriaceae	unclassified	unclassified	96	115	65	25	0	11	33	174	86	62	138	91	251	30	115	200	20	83	11	47	0	0	0	0	0	0	0	22	10	14	0	0	0	0	0	0	0	0	0	0	0	0	0
Bacteria	Cyanobacteriota	Cyanobacteriia	Cyanobacteriales	unclassified	unclassified	unclassified	57	0	25	15	0	0	8	9	0	0	0	0	18	0	18	37	273	197	90	112	26	10	0	0	39	69	53	43	65	50	23	0	26	57	88	0	25	64	45	0	38	34	40
Bacteria	Planctomycetota	unclassified	unclassified	unclassified	unclassified	unclassified	100	48	51	26	5	16	0	25	54	19	20	11	68	4	50	83	80	115	23	26	0	4	5	7	27	41	44	37	15	14	5	0	48	81	36	33	29	53	23	40	91	46	59
Bacteria	Spirochaetota	Spirochaetia	Spirochaetales	unclassified	unclassified	unclassified	0	9	8	0	0	0	0	8	0	2	5	0	19	0	0	31	0	23	0	0	7	0	16	5	0	8	10	7	0	40	0	0	43	84	80	119	105	120	102	149	60	70	111
Bacteria	Actinobacteriota	unclassified	unclassified	unclassified	unclassified	unclassified	57	41	47	56	0	0	16	54	41	13	28	10	71	16	65	101	53	57	17	20	13	0	18	14	20	16	37	26	15	37	10	0	61	52	26	38	46	80	27	55	64	47	56
Archaea	Crenarchaeota	Bathyarchaeia	TCS64	TCS64	GCA-2726865	unclassified	0	0	0	0	0	0	0	0	0	0	0	0	0	0	0	0	0	0	0	0	11	0	0	0	0	0	0	0	0	41	0	0	37	62	31	109	143	69	169	221	55	68	92
Bacteria	Spirochaetota	Spirochaetia	Spirochaetales	unclassified	unclassified	unclassified	0	0	0	0	0	0	0	0	0	0	0	0	0	0	0	0	0	0	0	0	0	7	0	0	0	0	0	0	0	22	0	0	36	62	24	150	170	83	131	253	48	71	87
Bacteria	Actinobacteriota	Acidimicrobiia	Microtrichales	Ilumatobacteraceae	Ilumatobacter_A	Ilumatobacter_A	82	75	62	36	12	32	15	24	50	14	24	0	69	17	104	103	43	88	15	18	0	0	0	0	12	19	29	22	38	9	7	0	37	65	54	39	41	29	20	59	70	43	60
Bacteria	Proteobacteria	Gammaproteobacteria	Chromatiales	Sedimenticolaceae	41T-STBD-0c-01a	unclassified	34	27	29	0	0	0	0	25	16	27	31	0	56	16	71	71	47	64	0	20	0	13	0	28	0	37	0	0	0	43	0	0	83	90	115	0	53	60	42	28	105	97	107
Bacteria	Desulfobacterota	Desulfobacteria	Desulfobacterales	Desulfosarcinaceae	Desulfosarcina	Desulfosarcina	0	0	0	18	0	0	30	0	0	0	0	24	0	0	21	0	39	55	0	42	60	63	74	45	0	0	41	27	38	58	35	0	0	85	67	40	64	110	72	82	0	55	70
Bacteria	Bacteroidota	Bacteroidia	Chitinophagales	Saprospiraceae	Lewinella_B	Lewinella_B	126	63	76	55	7	0	17	47	61	24	90	28	105	20	77	79	172	238	44	31	0	0	0	0	34	60	88	60	24	17	0	0	3	6	6	0	0	0	0	0	5	0	5
Bacteria	Chloroflexota	Anaerolineae	Anaerolineales	UBA6092	UBA6092	unclassified	48	38	57	28	0	0	0	44	0	0	45	16	36	24	53	55	48	57	0	38	0	0	0	0	20	16	23	14	15	65	0	0	52	115	55	66	76	85	37	44	62	70	89
Bacteria	Bacteroidota	Bacteroidia	unclassified	unclassified	unclassified	unclassified	428	113	153	82	7	37	23	40	108	43	142	71	101	6	33	43	64	73	0	22	0	0	0	0	0	22	43	0	0	11	0	0	0	0	0	0	0	0	0	0	0	0	0
Bacteria	Proteobacteria	Gammaproteobacteria	unclassified	unclassified	unclassified	unclassified	0	0	0	44	0	0	21	0	38	0	0	0	0	0	50	0	91	145	0	0	28	17	0	15	42	56	30	35	37	0	0	0	86	105	83	52	45	107	0	53	120	96	90
Bacteria	Bacteroidota	Ignavibacteria	Ignavibacteriales	Melioribacteraceae	navibacteriae-2	unclassified	0	0	0	0	0	0	0	0	0	0	0	0	0	0	33	0	37	38	0	0	0	0	0	0	0	0	29	0	0	0	0	0	58	143	113	104	93	163	70	123	73	107	117
Archaea	unclassified	unclassified	unclassified	unclassified	unclassified	unclassified	8	0	3	0	0	0	0	5	0	0	0	0	5	0	0	22	11	19	5	9	22	22	23	21	0	10	11	9	16	63	8	13	35	108	54	60	95	119	89	107	34	101	93
Bacteria	Planctomycetota	Planctomycetes	Pirellulales	unclassified	unclassified	unclassified	26	9	26	30	0	13	0	20	21	0	7	22	35	16	57	107	31	46	32	21	28	14	0	28	20	19	21	35	0	41	17	0	43	117	41	55	63	65	34	38	58	70	58
Bacteria	Proteobacteria	Alphaproteobacteria	Caulobacterales	Parvularculaceae	Parvularcula	Parvularcula	160	121	123	37	14	18	9	103	95	55	112	38	208	12	103	146	35	73	25	19	4	0	0	0	19	12	23	42	12	0	0	0	0	0	9	0	0	0	0	0	0	0	0
Bacteria	unclassified	unclassified	unclassified	unclassified	unclassified	unclassified	0	0	0	0	0	0	0	0	0	0	0	0	0	0	0	0	0	0	0	0	0	0	0	0	0	0	0	0	0	0	3	0	0	22	9	182	336	55	147	270	0	52	132
Bacteria	Proteobacteria	Alphaproteobacteria	unclassified	unclassified	unclassified	unclassified	128	114	74	42	0	19	0	69	74	39	79	0	122	0	131	83	0	28	0	0	0	15	0	0	0	0	0	0	0	0	0	0	26	56	37	57	56	60	19	29	38	37	40
Bacteria	Calditrichota	Calditrichia	Calditrichales	Calditrichaceae	Caldithrix	Caldithrix	3	0	3	0	0	2	0	0	0	0	0	0	10	0	5	19	17	34	0	12	0	7	17	0	0	0	13	11	9	0	4	0	49	70	86	97	138	187	93	168	38	53	107
Bacteria	Proteobacteria	Gammaproteobacteria	unclassified	unclassified	unclassified	unclassified	13	0	13	29	0	0	5	26	10	0	14	6	27	0	33	47	19	24	11	23	20	35	49	34	17	9	12	8	0	100	24	14	26	44	55	88	82	164	60	93	19	46	63
Archaea	Crenarchaeota	Bathyarchaeia	B26-1	BA1	BA2	unclassified	0	0	15	0	0	0	0	0	7	0	0	0	0	0	8	0	9	0	0	26	26	39	36	24	0	0	0	0	0	60	21	17	17	53	43	107	141	114	95	155	30	54	68
Bacteria	Bacteroidota	Bacteroidia	Chitinophagales	Saprospiraceae	unclassified	unclassified	30	8	26	45	11	27	8	23	13	10	15	19	34	11	48	62	38	57	15	19	29	0	0	0	17	22	26	23	9	23	0	11	26	54	71	97	101	64	86	108	22	37	45
Bacteria	Proteobacteria	Gammaproteobacteria	GCA-1735895	GCA-1735895	GCA-1735895	unclassified	40	34	55	67	15	46	41	22	27	46	53	49	102	42	92	121	158	237	51	62	0	0	0	0	29	51	60	51	26	16	0	0	0	0	0	0	0	0	0	0	0	0	0
Bacteria	Bacteroidota	Bacteroidia	Flavobacteriales	Flavobacteriaceae	LPB0138	unclassified	73	46	17	63	0	11	0	28	27	0	65	0	29	13	24	44	17	43	0	20	0	0	27	0	16	0	30	0	20	36	0	0	45	46	28	68	63	36	55	114	76	67	40
Bacteria	Desulfobacterota	Desulfobacteria	Desulfobacterales	Magnetomoraceae	Magnetomorum	unclassified	0	0	0	30	0	0	0	40	0	0	0	0	0	0	47	87	0	58	0	0	0	0	20	0	0	0	0	0	0	30	45	0	48	35	51	94	120	71	165	137	0	0	71
Bacteria	Proteobacteria	Gammaproteobacteria	Pseudomonadales	Halieaceae	Pseudohaliea	Pseudohaliea	151	72	75	29	0	21	0	57	81	38	0	0	56	0	51	66	91	167	82	68	0	0	0	0	94	96	51	85	0	0	0	0	26	25	0	0	0	0	0	0	65	0	39
Bacteria	Acidobacteriota	Mor1	Mor1	Mor1	Mor1	unclassified	77	81	58	35	0	0	25	54	31	0	32	0	60	0	51	82	43	109	0	0	0	0	0	0	0	54	69	21	0	31	0	0	41	42	40	50	58	32	48	35	54	45	53
Bacteria	unclassified	unclassified	unclassified	unclassified	unclassified	unclassified	31	31	29	49	0	0	0	29	34	13	0	0	71	0	41	74	45	97	28	25	0	0	0	0	0	0	39	47	18	16	0	0	63	89	70	0	64	97	48	64	84	71	78
Bacteria	Chloroflexota	Anaerolineae	unclassified	unclassified	unclassified	unclassified	0	0	0	0	0	0	0	0	0	0	0	0	0	0	0	0	0	0	0	0	0	0	0	0	0	0	0	0	0	0	0	0	0	0	0	33	64	14	467	41	0	0	0
Bacteria	Myxococcota	UBA9160	UBA9160	UBA4427	GCA-2691205	unclassified	64	48	60	36	0	15	0	22	26	13	0	13	43	5	59	58	54	44	16	16	17	0	0	6	46	12	37	21	21	15	5	0	65	101	65	32	42	48	14	38	105	54	68
Bacteria	Bacteroidota	Bacteroidia	Cytophagales	Cyclobacteriaceae	Fulvivirga	Fulvivirga	0	0	0	0	0	0	0	0	0	0	0	0	0	0	0	0	39	40	12	0	0	0	0	0	0	0	20	24	0	0	0	0	277	147	46	0	0	0	0	0	446	174	139
Bacteria	Proteobacteria	Gammaproteobacteria	Pseudomonadales	HTCC2089	GCA-002727775	unclassified	111	58	70	65	0	18	0	42	53	53	53	32	121	20	148	116	56	124	16	16	0	0	6	0	14	23	33	29	13	27	0	0	15	20	10	27	17	9	13	27	9	12	19
Bacteria	Desulfobacterota	Desulfobacteria	Desulfobacterales	Desulfosarcinaceae	Desulfatitalea	unclassified	0	21	0	34	0	0	0	0	23	0	16	0	0	0	52	56	45	66	0	67	45	30	70	42	0	0	34	38	0	122	53	37	0	90	80	31	32	66	48	38	0	42	68
Bacteria	Desulfobacterota	Desulfobulbia	Desulfobulbales	Desulfurivibrionaceae	DB1	unclassified	18	0	29	50	0	0	11	0	34	0	11	28	31	19	46	63	65	89	26	66	0	0	0	0	0	20	0	30	34	0	8	0	0	77	58	74	0	95	0	76	65	100	115
Bacteria	Spirochaetota	GWE2-31-10	GWE2-31-10	GWE2-31-10	unclassified	unclassified	0	0	0	0	0	0	0	0	0	0	0	0	0	0	0	0	0	0	0	0	0	0	0	0	0	0	0	0	0	0	0	0	0	0	0	0	9	0	1257	47	0	0	0
Bacteria	Bacteroidota	Bacteroidia	Bacteroidales	unclassified	unclassified	unclassified	11	14	26	31	0	9	8	31	11	5	0	0	17	14	52	52	55	72	16	38	0	17	27	16	11	29	31	29	25	85	17	14	38	86	75	46	76	87	18	63	34	61	72
Bacteria	unclassified	unclassified	unclassified	unclassified	unclassified	unclassified	0	48	42	30	15	0	0	43	28	0	0	19	66	24	71	111	41	0	0	59	0	0	80	0	0	0	27	24	0	76	0	0	0	40	36	72	66	104	74	103	35	0	63
Bacteria	Proteobacteria	Gammaproteobacteria	Woeseiales	Woeseiaceae	UBA1844	unclassified	141	132	105	90	29	0	36	113	77	57	138	38	215	22	91	134	16	33	0	16	0	0	0	0	0	0	0	20	0	0	0	0	0	20	30	0	0	0	0	0	0	0	0
Bacteria	Proteobacteria	Alphaproteobacteria	Sphingomonadales	Sphingomonadaceae	Erythrobacter	unclassified	161	45	33	36	7	0	8	41	48	41	41	14	53	9	48	54	121	163	48	27	0	4	13	17	30	37	70	59	27	24	12	3	44	21	8	11	18	19	0	0	68	20	20
Bacteria	Bacteroidota	Bacteroidia	Flavobacteriales	Flavobacteriaceae	Winogradskyella	unclassified	0	0	0	0	0	0	0	0	0	0	0	0	0	0	0	0	0	0	0	0	0	0	0	0	0	0	0	0	0	0	0	0	574	0	0	0	0	0	0	0	903	23	17
Bacteria	Proteobacteria	Gammaproteobacteria	Chromatiales	Sedimenticolaceae	Thiodiazotropha	Thiodiazotropha	12	0	12	15	7	0	0	11	0	0	0	8	15	9	30	28	28	27	10	17	10	0	8	6	0	7	17	9	5	30	0	0	80	89	114	54	78	100	71	74	121	95	77
Bacteria	Proteobacteria	Alphaproteobacteria	unclassified	unclassified	unclassified	unclassified	163	120	108	47	16	0	15	107	99	35	51	42	177	30	129	140	50	34	19	25	0	0	0	0	24	20	21	21	17	24	0	0	0	0	0	0	0	0	0	0	0	0	0
Bacteria	unclassified	unclassified	unclassified	unclassified	unclassified	unclassified	0	0	0	0	0	0	6	0	0	0	0	0	0	0	0	0	32	48	0	0	14	0	0	0	0	33	0	0	0	0	0	0	84	115	106	105	84	160	55	91	81	95	101
Bacteria	Proteobacteria	Gammaproteobacteria	Enterobacterales	Psychromonadaceae	Psychromonas	unclassified	14	22	15	24	0	0	0	0	0	0	8	0	7	0	0	0	19	0	0	22	51	106	93	99	0	0	0	0	24	290	68	56	61	56	44	0	0	0	0	0	77	119	99
Bacteria	Verrucomicrobiota	Verrucomicrobiae	Verrucomicrobiales	Akkermansiaceae	Roseibacillus	unclassified	295	146	112	38	0	16	7	63	106	41	49	22	211	15	73	111	51	61	19	0	0	0	8	0	15	25	33	0	10	0	0	0	0	0	0	0	0	0	0	0	0	0	0
Bacteria	Proteobacteria	Gammaproteobacteria	Betaproteobacteriales	unclassified	unclassified	unclassified	61	54	56	30	0	44	0	65	31	0	0	17	135	0	51	70	80	56	19	0	0	0	0	0	17	0	38	36	0	0	0	0	0	44	49	53	45	68	48	85	0	43	48
Bacteria	Bacteroidota	Bacteroidia	Flavobacteriales	Flavobacteriaceae	Eudoraea	Eudoraea	0	0	0	0	0	0	0	0	0	0	0	0	0	0	0	0	0	0	0	0	0	0	0	0	0	0	0	0	0	0	0	0	171	197	98	22	32	85	26	21	203	126	162
Bacteria	Bacteroidota	Rhodothermia	Rhodothermales	unclassified	unclassified	unclassified	159	159	110	78	13	31	24	81	107	82	80	26	152	24	85	101	35	79	11	0	0	0	0	0	0	16	26	16	0	0	0	0	0	0	10	0	0	0	0	0	0	0	8
Archaea	Crenarchaeota	Bathyarchaeia	TCS64	TCS64	GCA-2726865	unclassified	0	0	0	0	0	0	0	0	0	0	0	0	0	0	0	0	0	0	0	0	0	0	0	0	0	0	0	0	0	0	0	0	26	52	37	87	153	68	162	218	34	70	67
Bacteria	Actinobacteriota	Acidimicrobiia	Microtrichales	Ilumatobacteraceae	Ilumatobacter_A	Ilumatobacter_A	124	64	63	0	0	0	0	47	56	0	0	0	74	33	70	87	28	0	0	0	0	0	0	0	0	0	28	0	0	0	0	0	55	77	51	43	51	71	47	34	74	43	99
Archaea	Crenarchaeota	Bathyarchaeia	TCS64	TCS64	GCA-2726865	unclassified	0	0	0	0	0	0	0	0	0	0	0	0	0	0	0	13	0	0	0	0	0	15	24	15	0	0	0	0	0	0	0	10	0	38	24	117	161	91	123	190	0	43	100
Bacteria	Bacteroidota	Bacteroidia	Bacteroidales	Marinifilaceae	Labilibaculum	Labilibaculum	38	48	410	624	11	0	0	2	19	21	26	19	22	0	0	0	7	7	0	0	0	0	0	0	0	0	5	0	35	7	0	0	5	6	0	26	16	0	10	31	9	15	9
Bacteria	Spirochaetota	Spirochaetia	Spirochaetales	unclassified	unclassified	unclassified	47	0	30	19	0	4	11	30	13	0	23	11	0	18	37	66	15	47	12	0	0	24	0	0	0	10	15	0	9	43	0	11	38	69	75	48	71	78	80	37	68	61	76
Bacteria	Moduliflexota	Moduliflexia	Moduliflexales	Moduliflexaceae	Vecturithrix	Vecturithrix	0	0	0	0	0	0	0	0	0	0	0	0	0	0	0	0	0	0	0	0	0	0	0	0	0	0	0	0	0	0	0	0	0	0	0	0	22	0	825	21	0	0	0
Bacteria	Proteobacteria	Gammaproteobacteria	unclassified	unclassified	unclassified	unclassified	42	43	31	35	0	0	11	39	23	10	0	14	48	0	42	50	50	0	12	12	0	0	8	6	0	11	29	28	10	30	0	0	42	56	52	125	78	73	41	89	43	47	51
Bacteria	Bacteroidota	Bacteroidia	unclassified	unclassified	unclassified	unclassified	9	9	19	20	2	0	4	23	12	5	11	7	9	0	25	76	31	49	20	19	7	29	23	14	13	14	22	11	15	82	10	9	35	74	40	48	63	129	79	58	49	40	79
Bacteria	Planctomycetota	Phycisphaerae	Phycisphaerales	SM1A02	UBA854	unclassified	198	151	141	25	18	9	19	54	92	47	49	15	137	0	51	127	58	77	35	20	0	0	0	0	0	19	41	25	21	11	0	0	0	9	0	0	0	0	0	7	7	0	0
Bacteria	Campylobacterota	Campylobacteria	Campylobacterales	Thiovulaceae	Sulfuricurvum	Sulfuricurvum	0	0	7	7	0	0	0	0	10	0	0	0	29	11	0	25	0	10	0	48	0	0	13	0	0	0	0	0	0	97	15	0	104	179	25	21	37	103	42	56	134	74	148
Bacteria	Planctomycetota	Phycisphaerae	SG8-4	unclassified	unclassified	unclassified	0	0	0	0	0	0	0	0	0	0	0	0	0	0	0	0	0	0	0	0	0	0	0	0	0	0	0	0	0	0	0	0	0	0	0	0	0	0	477	0	0	0	0
Bacteria	Desulfobacterota	Desulfobulbia	Desulfobulbales	Desulfocapsaceae	Desulforhopalus	Desulforhopalus	23	24	32	97	0	8	20	50	15	12	25	9	50	7	86	78	41	84	20	35	26	28	29	16	0	20	29	18	24	73	11	9	39	53	34	5	20	51	18	12	39	39	43
Bacteria	Proteobacteria	unclassified	unclassified	unclassified	unclassified	unclassified	110	104	67	49	40	18	0	41	53	36	72	19	133	38	86	85	0	44	42	44	0	0	0	0	0	0	0	57	0	0	0	0	37	44	41	0	0	17	0	0	41	38	39
Bacteria	unclassified	unclassified	unclassified	unclassified	unclassified	unclassified	140	114	102	88	0	15	33	105	58	39	64	33	166	39	132	137	36	60	0	0	0	0	0	0	0	0	41	27	0	18	0	0	0	0	0	0	0	0	0	0	0	0	0
Bacteria	Verrucomicrobiota	Verrucomicrobiae	Verrucomicrobiales	DEV007	Arctic95D-9	unclassified	111	30	30	35	0	0	0	12	35	12	7	14	51	0	27	14	170	137	26	13	11	0	0	0	37	33	53	26	14	6	0	0	92	58	0	0	0	12	18	0	189	49	38
Bacteria	Acidobacteriota	Mor1	Mor1	Mor1	Mor1	unclassified	90	83	76	36	0	0	0	38	38	17	49	13	72	14	54	66	42	97	25	18	9	0	0	0	36	33	30	42	15	19	0	4	40	63	36	11	27	51	0	24	49	34	0
Bacteria	Desulfobacterota	Desulfobacteria	Desulfobacterales	unclassified	unclassified	unclassified	39	38	40	81	0	6	0	93	21	23	0	16	102	34	161	121	91	116	30	36	24	0	0	33	17	30	32	40	22	70	12	13	16	0	28	0	0	0	0	0	0	0	31
Bacteria	Verrucomicrobiota	Verrucomicrobiae	Verrucomicrobiales	Akkermansiaceae	Rubritalea	Rubritalea	580	29	21	0	3	0	0	4	150	52	23	5	0	0	0	0	0	0	0	0	0	0	0	0	0	0	0	0	0	0	0	0	132	0	0	0	0	0	0	0	390	23	4
Bacteria	Cyanobacteriota	Cyanobacteriia	Cyanobacteriales	unclassified	unclassified	unclassified	125	92	92	33	0	48	0	61	56	41	0	0	55	33	41	76	0	0	0	0	0	0	0	0	0	0	0	0	0	0	0	0	165	0	0	0	0	0	0	0	333	95	72
Bacteria	Campylobacterota	Campylobacteria	Campylobacterales	Thiovulaceae	Sulfurimonas	unclassified	0	0	0	0	0	0	0	0	0	0	13	0	0	0	0	0	0	0	0	0	0	0	0	0	0	0	0	0	0	10	0	0	98	279	35	0	0	19	0	15	126	197	284
Bacteria	Desulfobacterota	Desulfobacteria	Desulfobacterales	Desulfosarcinaceae	Desulfosarcina	Desulfosarcina	0	0	0	0	0	0	0	0	0	0	0	0	0	0	34	0	0	0	0	0	0	0	0	0	0	0	0	0	0	0	0	0	0	43	64	45	399	127	151	57	0	0	54
Bacteria	Planctomycetota	Planctomycetes	Pirellulales	Pirellulaceae	TMED11	unclassified	0	0	0	0	0	0	0	0	0	0	0	0	0	0	0	0	0	0	0	0	0	0	0	0	0	0	0	0	0	0	0	0	66	138	81	101	82	116	66	105	111	90	116
Bacteria	Planctomycetota	Planctomycetes	Pirellulales	Pirellulaceae	Pirellula_A	Pirellula_A	0	0	0	0	0	0	4	0	0	0	0	0	0	0	0	0	0	0	5	14	0	0	0	0	0	18	0	0	0	18	0	0	50	78	65	113	128	130	74	139	67	87	89
Bacteria	Proteobacteria	unclassified	unclassified	unclassified	unclassified	unclassified	111	131	129	35	0	35	0	96	113	62	54	33	169	0	108	147	89	41	0	0	0	0	0	0	0	0	0	0	0	0	0	0	0	0	0	0	0	24	0	18	0	0	0
Bacteria	Chloroflexota	Ellin6529	CSP1-4	CSP1-4	GWC2-73-18	unclassified	70	65	68	0	0	7	0	43	41	23	0	8	70	0	80	71	51	80	0	28	0	17	15	9	26	49	44	0	27	0	0	0	56	60	0	0	0	50	0	0	74	0	58
Bacteria	UBP1	PRR-12	LZORAL124-64-63	LZORAL124-64-63	um-filter-65-15	unclassified	0	32	40	0	0	0	0	51	22	11	0	0	0	0	21	75	48	77	0	0	0	0	21	15	0	0	0	32	0	39	0	0	88	100	90	0	57	107	0	0	107	95	101
Bacteria	Verrucomicrobiota	Verrucomicrobiae	Verrucomicrobiales	Akkermansiaceae	Roseibacillus	unclassified	54	0	0	0	0	0	0	15	21	0	0	4	9	9	8	26	42	86	29	18	8	0	0	0	38	26	30	29	20	0	0	0	274	81	0	0	6	0	0	0	310	109	62
Bacteria	Gemmatimonadota	Gemmatimonadetes	SG8-23	BD2-11	bin94	unclassified	137	90	72	29	5	4	13	115	71	31	22	29	210	5	156	187	21	58	9	16	0	0	0	0	0	13	10	17	5	0	0	0	0	13	8	0	0	7	0	0	5	8	5
Bacteria	unclassified	unclassified	unclassified	unclassified	unclassified	unclassified	68	21	27	13	11	0	0	33	27	11	24	6	14	0	42	68	48	95	36	29	0	0	0	0	0	22	32	36	25	0	0	19	49	97	82	0	20	75	36	0	75	64	70
Bacteria	unclassified	unclassified	unclassified	unclassified	unclassified	unclassified	0	5	0	0	0	0	0	4	0	0	0	0	0	0	4	20	4	14	0	5	11	11	39	27	0	4	0	8	0	43	10	5	28	106	54	112	80	133	59	116	34	55	75
Bacteria	Spirochaetota	Spirochaetia	Spirochaetales	unclassified	unclassified	unclassified	13	21	9	0	0	0	0	9	11	0	0	5	25	0	31	38	14	36	6	16	9	0	12	19	0	6	19	9	9	60	5	14	9	53	80	77	64	122	64	115	33	50	58
Bacteria	Proteobacteria	Gammaproteobacteria	Thiohalomonadales	Thiohalomonadaceae	Thiohalomonas	Thiohalomonas	0	0	0	0	0	0	0	0	0	0	0	0	0	0	0	0	0	0	0	0	0	14	0	0	0	0	0	0	0	20	0	0	98	149	123	55	56	84	45	67	152	101	118
Bacteria	Desulfobacterota	Desulfobacteria	Desulfobacterales	Desulfosarcinaceae	Desulfosarcina	Desulfosarcina	0	0	0	0	0	0	0	0	0	0	0	0	0	0	0	0	0	0	0	0	0	0	0	0	0	0	0	0	0	0	0	0	0	0	0	110	64	0	328	77	0	0	0
Bacteria	Desulfuromonadota	Desulfuromonadia	Desulfuromonadales	Geopsychrobacteraceae	unclassified	unclassified	0	31	87	174	0	0	0	0	34	0	0	18	0	0	0	0	0	0	0	37	0	38	0	0	0	0	0	0	0	0	0	0	107	63	0	51	0	14	81	115	84	80	84
Bacteria	Desulfobacterota	Desulfobulbia	Desulfobulbales	Desulfocapsaceae	Desulfocapsa	Desulfocapsa	0	0	0	0	0	0	0	0	0	0	0	0	15	0	0	0	0	0	0	0	0	0	0	0	0	0	0	0	0	0	0	0	116	169	33	34	43	47	25	40	125	216	173
Bacteria	Cyanobacteriota	Cyanobacteriia	Cyanobacteriales	unclassified	unclassified	unclassified	0	0	0	0	0	0	0	0	0	0	0	0	0	0	0	0	0	0	0	0	0	0	0	0	0	0	0	0	0	0	0	0	88	30	0	0	0	0	0	0	129	1024	49
Bacteria	unclassified	unclassified	unclassified	unclassified	unclassified	unclassified	8	11	14	9	0	0	0	35	22	0	0	0	23	0	27	30	19	24	14	24	0	12	26	6	0	17	16	20	0	43	16	0	38	60	37	68	58	59	75	97	46	43	71
Bacteria	Bacteroidota	Bacteroidia	unclassified	unclassified	unclassified	unclassified	130	27	60	47	0	0	0	0	44	24	48	20	27	0	31	20	87	92	42	0	0	0	0	4	46	34	55	64	18	14	0	0	74	56	27	0	4	8	0	0	100	45	40
Bacteria	Proteobacteria	Gammaproteobacteria	Chromatiales	Sedimenticolaceae	unclassified	unclassified	170	107	104	55	9	14	19	70	102	61	69	48	152	9	86	84	40	63	11	9	0	0	0	0	6	15	13	22	0	0	0	0	0	0	0	0	0	0	0	0	0	0	0
Bacteria	Bacteroidota	Bacteroidia	Cytophagales	Cyclobacteriaceae	unclassified	unclassified	12	9	10	12	0	3	0	5	10	0	15	9	20	7	16	0	127	110	24	27	7	0	15	9	7	57	60	58	21	36	13	0	50	66	33	17	38	41	30	30	64	60	44
Bacteria	Proteobacteria	Gammaproteobacteria	unclassified	unclassified	unclassified	unclassified	49	0	44	0	9	2	0	0	45	16	0	0	58	0	42	51	0	64	15	25	0	6	0	11	6	0	0	0	15	0	4	0	53	37	52	76	70	57	42	70	81	0	71
Bacteria	Proteobacteria	Alphaproteobacteria	Rhodobacterales	Rhodobacteraceae	unclassified	unclassified	92	93	91	57	25	0	0	102	97	46	76	70	172	39	86	146	39	61	0	0	0	0	0	0	9	0	0	24	0	0	0	0	0	0	0	0	0	0	0	0	0	0	0
Bacteria	Bacteroidota	Bacteroidia	Flavobacteriales	Flavobacteriaceae	Eudoraea	Eudoraea	83	54	90	34	21	9	0	56	46	22	42	13	129	0	47	63	24	38	10	21	0	6	0	0	0	9	20	20	0	11	9	0	57	60	44	0	12	25	12	0	67	45	41
Bacteria	Proteobacteria	Alphaproteobacteria	Rhodobacterales	Rhodobacteraceae	Loktanella	unclassified	55	43	38	79	24	0	0	56	20	0	16	0	101	32	47	29	28	0	38	19	0	31	78	38	0	24	66	76	23	45	34	31	81	0	0	0	0	0	0	0	94	38	0
Bacteria	Chloroflexota	Ellin6529	CSP1-4	CSP1-4	GWC2-73-18	unclassified	18	21	17	0	0	0	11	0	13	0	0	0	25	7	19	31	38	43	19	20	0	0	9	0	0	0	28	32	14	47	0	18	50	45	39	83	73	72	66	77	44	50	69
Bacteria	Desulfobacterota	Desulfobacteria	Desulfatiglanales	HGW-15	HGW-15	unclassified	10	23	8	18	0	0	0	16	0	0	0	0	0	0	22	29	0	24	6	22	0	69	62	35	0	0	0	22	29	110	22	37	26	26	51	68	56	61	0	45	43	21	40
Bacteria	Proteobacteria	Alphaproteobacteria	Rhodobacterales	Rhodobacteraceae	Loktanella	Loktanella	8	0	0	0	0	0	0	0	0	0	0	0	0	0	0	0	9	0	10	10	0	0	0	0	0	0	0	0	0	0	0	0	303	107	23	0	17	19	14	0	407	111	99
Bacteria	Desulfobacterota	Desulfobulbia	Desulfobulbales	Desulfobulbaceae	Desulfobulbus	Desulfobulbus	0	0	0	8	0	0	0	18	15	0	0	0	15	0	20	15	17	53	0	0	0	10	18	14	0	0	0	0	0	40	0	9	44	112	37	81	73	82	57	126	49	82	75
Bacteria	Actinobacteriota	Acidimicrobiia	Microtrichales	Ilumatobacteraceae	Ilumatobacter_A	Ilumatobacter_A	165	136	90	30	0	27	14	109	56	35	56	21	205	0	74	132	22	61	18	26	0	0	0	0	0	0	0	30	0	0	0	0	0	0	0	0	0	0	0	0	0	0	0
Bacteria	Proteobacteria	Gammaproteobacteria	Woeseiales	Woeseiaceae	unclassified	unclassified	226	77	96	39	0	8	23	71	88	65	89	29	186	14	140	85	12	21	6	5	0	0	0	0	0	7	5	8	3	0	0	0	0	0	0	0	0	0	0	0	0	0	0
Bacteria	Proteobacteria	Gammaproteobacteria	Nitrococcales	Aquisalimonadaceae	Aquisalimonas	Aquisalimonas	61	49	41	35	0	0	0	0	46	46	32	0	54	0	58	57	61	0	0	0	16	0	0	0	0	0	0	0	28	41	17	13	28	68	67	41	38	94	25	37	42	0	66
Bacteria	Desulfobacterota	Desulfobacteria	Desulfobacterales	unclassified	unclassified	unclassified	0	0	0	0	0	0	0	0	0	0	0	0	0	0	0	0	0	0	0	0	0	0	0	0	0	0	0	0	0	0	0	0	373	25	0	0	0	0	0	0	636	119	61
Archaea	Crenarchaeota	Bathyarchaeia	TCS64	TCS64	GCA-2726865	unclassified	9	12	20	14	0	0	2	28	7	2	11	0	33	4	41	98	29	37	9	28	8	35	31	13	0	9	20	14	18	87	17	0	11	77	49	22	45	108	45	36	24	36	48
Bacteria	Desulfobacterota	Desulfobacteria	Desulfobacterales	unclassified	unclassified	unclassified	0	0	0	0	0	0	0	0	0	0	0	0	0	0	0	0	0	0	0	0	0	0	0	0	0	0	0	0	0	0	0	0	36	83	53	158	126	131	92	128	47	48	96
Bacteria	unclassified	unclassified	unclassified	unclassified	unclassified	unclassified	112	115	90	52	14	12	0	44	55	43	55	17	97	14	62	119	24	39	17	16	0	0	0	0	36	14	17	27	18	0	0	0	14	19	34	9	6	12	5	8	17	10	22
Bacteria	Calditrichota	Calditrichia	Calditrichales	Calditrichaceae	Caldithrix	Caldithrix	0	0	0	0	0	0	0	0	0	0	0	0	0	0	0	5	14	10	0	26	0	0	0	0	0	21	24	23	0	22	0	0	28	57	33	92	130	117	86	127	40	59	77
Bacteria	Proteobacteria	Gammaproteobacteria	unclassified	unclassified	unclassified	unclassified	0	0	0	0	0	0	0	0	0	0	0	0	0	0	0	0	0	0	0	0	0	0	0	0	0	0	0	0	0	8	0	0	39	65	45	19	36	46	13	16	7	28	46
Bacteria	Proteobacteria	Gammaproteobacteria	unclassified	unclassified	unclassified	unclassified	0	0	0	0	0	0	0	0	0	0	0	0	0	0	0	0	0	0	0	0	0	0	0	0	0	0	0	0	0	0	0	0	61	55	55	176	134	55	53	214	43	75	74
Bacteria	unclassified	unclassified	unclassified	unclassified	unclassified	unclassified	33	28	28	9	0	6	0	21	16	0	20	0	64	0	35	69	25	33	0	21	10	30	25	17	0	18	15	0	27	75	16	12	29	56	88	36	30	78	58	44	32	39	55
Bacteria	Bacteroidota	Bacteroidia	Flavobacteriales	Flavobacteriaceae	CG1-02-35-72	unclassified	22	0	9	27	11	0	18	30	12	0	20	0	0	0	37	41	29	30	17	20	0	32	0	0	11	13	0	35	0	18	0	0	54	44	33	63	52	55	49	85	77	65	37
Bacteria	Proteobacteria	Gammaproteobacteria	unclassified	unclassified	unclassified	unclassified	18	20	27	13	0	7	0	13	0	0	0	0	26	0	0	57	46	38	23	32	12	8	9	0	0	0	17	10	12	29	0	0	88	91	90	0	26	72	26	18	96	62	124
Bacteria	Chloroflexota	Anaerolineae	CG2-30-64-16	CG2-30-64-16	CG2-30-64-16	unclassified	33	34	21	0	0	0	9	18	20	34	10	0	12	0	24	36	0	56	0	0	0	0	0	0	0	0	0	0	0	27	0	0	44	62	67	75	103	59	52	79	61	63	60
Bacteria	Planctomycetota	Phycisphaerae	unclassified	unclassified	unclassified	unclassified	0	0	0	0	0	0	0	0	0	0	0	0	0	0	0	0	0	0	0	0	0	0	0	0	0	0	0	0	0	0	0	0	0	0	0	0	0	0	986	0	0	0	0
Bacteria	Acidobacteriota	Thermoanaerobaculia	Thermoanaerobaculales	Thermoanaerobaculaceae	unclassified	unclassified	5	15	8	4	0	6	7	14	0	5	9	0	26	4	21	58	8	23	5	12	0	7	29	0	0	0	10	7	0	43	16	7	19	46	31	74	80	114	75	91	19	38	57
Bacteria	Proteobacteria	Gammaproteobacteria	Chromatiales	Sedimenticolaceae	unclassified	unclassified	0	0	0	0	0	0	0	0	0	0	0	0	0	0	6	0	0	12	6	14	0	4	11	6	0	0	0	11	0	28	0	7	129	163	38	25	30	92	22	17	226	131	90
Bacteria	Proteobacteria	Gammaproteobacteria	Pseudomonadales	Spongiibacteraceae	IMCC21906	unclassified	77	38	49	38	18	0	0	52	40	31	40	29	84	0	51	59	85	150	33	22	0	4	0	0	30	39	52	36	36	13	0	0	0	28	9	0	0	14	0	0	49	19	19
Bacteria	Verrucomicrobiota	Verrucomicrobiae	Verrucomicrobiales	Akkermansiaceae	Rubritalea	Rubritalea	1073	0	8	3	0	0	0	0	138	41	13	0	0	0	0	0	0	0	0	0	0	0	0	0	0	0	0	0	0	0	0	0	0	0	0	0	0	0	0	0	0	0	0
Bacteria	unclassified	unclassified	unclassified	unclassified	unclassified	unclassified	15	28	23	11	0	0	0	31	24	7	9	7	29	8	44	40	46	78	12	15	12	0	0	10	0	27	34	26	0	43	8	5	17	44	55	41	45	77	43	52	61	42	64
Bacteria	Proteobacteria	Alphaproteobacteria	Caulobacterales	Maricaulaceae	Robiginitomaculum_A	unclassified	151	83	75	25	3	5	7	65	81	28	44	18	160	15	124	100	35	56	11	11	4	6	2	0	20	17	14	28	11	11	0	0	13	6	0	0	0	0	0	0	12	6	0
Bacteria	Desulfobacterota	Desulfobacteria	Desulfatiglanales	HGW-15	HGW-15	unclassified	0	0	0	0	0	0	0	0	0	0	0	0	0	0	0	0	0	0	0	0	0	0	0	0	0	0	0	0	0	0	0	0	0	0	0	214	194	0	0	224	0	109	0
Archaea	unclassified	unclassified	unclassified	unclassified	unclassified	unclassified	0	0	0	0	0	0	0	0	0	0	7	0	0	0	3	0	0	0	0	0	0	0	0	0	0	0	0	0	0	0	0	0	0	0	0	210	206	0	177	208	0	0	0
Bacteria	Gemmatimonadota	Gemmatimonadetes	SG8-23	BD2-11	BD2-11	unclassified	9	6	6	0	0	0	0	0	4	0	10	0	13	0	19	25	9	15	0	14	0	20	8	7	0	0	12	0	8	31	0	5	49	133	67	44	49	117	46	61	68	85	89
Bacteria	Proteobacteria	Gammaproteobacteria	Pseudomonadales	Halieaceae	Halioglobus	Halioglobus	185	79	81	64	0	0	32	50	87	35	66	46	213	22	96	74	26	63	0	0	0	0	0	0	0	0	0	19	0	22	0	0	0	0	0	0	0	0	0	0	0	0	0
Bacteria	Desulfobacterota	BSN033	SM23-61	SM23-61	SM23-61	unclassified	0	0	0	0	0	9	0	0	0	13	0	0	21	0	27	33	0	0	0	0	0	0	30	35	0	0	0	0	0	59	14	0	0	47	54	111	117	78	66	138	26	38	56
Bacteria	Cyanobacteriota	Cyanobacteriia	Cyanobacteriales	unclassified	unclassified	unclassified	0	0	0	0	0	0	0	0	0	0	0	0	0	0	0	0	0	0	0	17	0	0	0	0	0	0	0	0	0	0	0	0	176	263	65	0	0	0	0	0	207	146	213
Bacteria	Planctomycetota	Phycisphaerae	SG8-4	SG8-4	PLanc-01	unclassified	0	9	0	0	0	0	0	20	0	0	0	0	0	0	0	17	0	33	14	0	17	0	17	0	0	19	32	10	0	25	0	0	22	32	24	77	96	96	118	126	49	72	63
Bacteria	Verrucomicrobiota	Verrucomicrobiae	Opitutales	Puniceicoccaceae	BACL24	unclassified	119	52	103	56	0	0	0	66	69	62	56	34	76	0	78	44	82	83	34	22	16	0	0	0	57	61	71	0	0	0	0	0	0	0	0	0	0	0	0	0	0	0	0
Archaea	Thermoplasmatota	E2	DHVEG-1	DHVEG-1	SM1-50	SM1-50	0	0	0	0	0	0	0	0	0	0	0	0	0	0	0	0	0	0	0	0	0	0	0	0	0	0	0	0	0	0	0	0	29	40	0	124	163	53	123	157	0	53	86
Bacteria	Desulfobacterota	Desulfobacteria	Desulfatiglanales	unclassified	unclassified	unclassified	0	0	16	14	0	0	0	0	0	0	0	10	8	0	19	21	14	46	0	0	33	0	0	0	0	25	0	0	0	30	8	0	28	48	49	105	101	103	61	110	26	31	48
Bacteria	Proteobacteria	Gammaproteobacteria	Chromatiales	Sedimenticolaceae	unclassified	unclassified	22	8	24	35	0	8	10	19	10	0	7	0	29	11	12	17	77	164	33	14	9	0	0	0	14	30	62	37	12	17	7	0	36	93	54	17	24	36	35	36	46	38	48
Bacteria	Proteobacteria	Gammaproteobacteria	unclassified	unclassified	unclassified	unclassified	110	85	71	34	17	29	0	73	59	44	85	22	191	20	152	116	36	65	0	0	0	0	0	0	0	0	29	0	0	0	0	0	0	0	0	0	0	0	0	0	0	0	0
Bacteria	Chloroflexota	unclassified	unclassified	unclassified	unclassified	unclassified	0	0	0	0	0	0	0	0	0	0	0	0	0	0	0	0	0	0	0	0	0	0	0	0	0	0	0	0	0	0	0	0	12	12	0	62	90	0	328	95	5	0	0
Bacteria	Acidobacteriota	Thermoanaerobaculia	Thermoanaerobaculales	Thermoanaerobaculaceae	unclassified	unclassified	46	35	22	32	7	0	0	31	22	9	34	0	33	0	59	49	39	44	13	12	0	0	0	15	0	11	19	21	15	35	9	7	28	55	41	22	22	97	24	42	58	42	49
Bacteria	Actinobacteriota	Acidimicrobiia	Microtrichales	Ilumatobacteraceae	unclassified	unclassified	99	96	88	22	9	9	17	95	86	26	36	27	311	0	86	160	28	0	0	0	0	0	0	0	0	0	0	26	12	0	0	0	0	0	0	0	0	0	0	0	0	0	0
Bacteria	Verrucomicrobiota	Verrucomicrobiae	Opitutales	Puniceicoccaceae	BACL24	unclassified	133	101	111	67	34	0	0	37	99	37	68	0	125	13	78	98	51	64	0	10	0	0	0	0	0	26	21	0	16	0	0	0	0	0	5	0	0	13	14	0	0	0	0
Bacteria	Desulfuromonadota	Desulfuromonadia	Desulfuromonadales	Geopsychrobacteraceae	Malonomonas	Malonomonas	0	40	43	84	19	0	0	0	0	0	0	0	0	0	0	41	0	0	0	0	0	0	105	57	0	0	0	0	0	79	40	47	75	64	0	42	0	49	0	0	62	104	92
Bacteria	Actinobacteriota	Acidimicrobiia	Microtrichales	Bin134	Bin134	unclassified	36	27	25	0	0	0	0	21	10	11	20	11	42	7	52	45	25	44	13	18	4	0	6	0	9	14	26	24	0	23	8	9	31	69	52	46	38	35	32	52	60	45	59
Bacteria	Bacteroidota	Bacteroidia	Cytophagales	unclassified	unclassified	unclassified	88	48	43	66	9	6	10	23	41	23	65	23	80	8	68	67	75	117	32	35	5	0	0	0	26	41	48	30	19	0	0	0	22	18	6	0	0	0	4	0	25	16	16
Bacteria	unclassified	unclassified	unclassified	unclassified	unclassified	unclassified	88	48	42	0	0	6	0	49	42	0	0	9	59	0	45	47	47	95	30	24	0	0	0	0	13	23	41	35	16	0	0	2	30	53	28	9	16	41	0	8	53	54	53
Bacteria	Chloroflexota	Anaerolineae	Anaerolineales	envOPS12	UBA5796	unclassified	16	0	0	0	0	0	0	0	0	0	0	0	0	0	15	0	30	0	13	16	18	29	0	0	0	8	9	0	15	36	0	0	0	0	0	57	116	86	58	109	48	0	147
Bacteria	Proteobacteria	Gammaproteobacteria	Pseudomonadales	Halieaceae	Halioglobus	unclassified	61	40	33	26	0	0	22	29	27	17	50	28	63	0	60	37	74	87	26	17	4	0	0	0	21	26	37	45	5	7	0	0	55	28	30	0	0	12	9	0	77	46	37
Bacteria	Actinobacteriota	Acidimicrobiia	unclassified	unclassified	unclassified	unclassified	183	123	99	38	0	12	12	49	94	48	52	17	205	6	66	97	16	15	10	7	0	0	0	0	8	0	6	23	4	0	0	0	0	0	7	0	0	0	0	0	0	0	0
Bacteria	Bacteroidota	Bacteroidia	Chitinophagales	Saprospiraceae	unclassified	unclassified	91	16	41	44	6	0	3	32	17	22	35	18	37	12	79	65	157	220	57	20	12	0	0	0	31	50	62	47	11	11	0	0	0	0	0	0	0	0	0	0	0	0	0
Bacteria	Proteobacteria	Gammaproteobacteria	Pseudomonadales	HTCC2089	UBA4421	unclassified	0	0	15	14	0	0	0	11	0	0	16	0	27	0	16	35	113	115	33	25	11	24	7	14	35	36	44	24	0	32	12	10	0	31	27	36	51	65	43	37	30	43	32
Bacteria	Calditrichota	Calditrichia	Calditrichales	Calditrichaceae	Caldithrix	Caldithrix	0	0	0	0	0	0	0	0	0	0	0	0	0	0	0	0	0	37	0	27	0	9	30	0	0	37	21	0	0	41	0	0	23	153	73	38	49	147	58	40	63	51	91
Bacteria	Proteobacteria	Gammaproteobacteria	Betaproteobacteriales	Nitrosomonadaceae	Nitrosospira	unclassified	122	131	140	46	0	19	10	74	61	98	105	21	95	10	63	81	17	42	0	0	0	0	2	0	9	14	9	0	0	11	0	0	0	0	0	0	6	0	0	0	0	0	0
Bacteria	Proteobacteria	Gammaproteobacteria	Pseudomonadales	Halieaceae	unclassified	unclassified	150	109	65	55	14	0	14	58	65	20	44	20	102	15	115	80	40	41	14	9	0	0	0	0	0	7	15	21	5	0	0	0	15	12	0	0	7	0	0	14	0	0	16
Bacteria	Proteobacteria	Gammaproteobacteria	Woeseiales	Woeseiaceae	Woeseia	Woeseia	116	108	114	64	47	36	0	74	82	63	102	40	103	47	61	68	0	54	0	0	0	0	0	0	0	0	0	0	0	0	0	0	0	0	0	0	0	0	0	0	0	0	0
Bacteria	Proteobacteria	Gammaproteobacteria	Chromatiales	Sedimenticolaceae	unclassified	unclassified	215	56	47	49	3	5	9	17	71	32	75	30	56	22	29	0	95	134	36	13	3	0	0	0	28	28	58	45	15	0	0	0	0	0	0	0	0	0	0	0	0	0	0
Bacteria	Actinobacteriota	Acidimicrobiia	Microtrichales	MedAcidi-G1	S20-B6	S20-B6	211	97	81	46	4	0	10	31	94	22	39	11	102	12	76	52	72	73	19	11	0	0	0	0	22	28	24	20	8	6	0	0	0	0	0	0	0	0	0	0	0	0	0
Bacteria	Bacteroidota	Bacteroidia	Flavobacteriales	koll-22	BRH-c54	unclassified	310	52	80	16	7	0	9	20	118	34	134	16	87	8	22	13	44	62	26	12	0	0	0	0	8	17	26	22	6	0	0	0	13	0	0	0	0	0	0	0	8	0	0
Bacteria	Acidobacteriota	Mor1	Mor1	Mor1	Mor1	unclassified	50	44	43	29	0	0	19	35	23	0	0	0	55	0	39	44	32	86	34	0	0	15	0	0	0	36	26	20	27	22	0	0	29	66	43	23	17	46	14	26	33	46	44
Bacteria	Desulfobacterota	Desulfobacteria	Desulfobacterales	Desulfosarcinaceae	Desulfatitalea	unclassified	0	0	13	0	0	0	0	25	0	6	0	0	29	8	0	42	76	67	15	18	14	40	0	0	0	0	34	34	0	0	0	0	31	63	97	0	24	77	90	26	43	51	48
Bacteria	Actinobacteriota	Acidimicrobiia	UBA5794	UBA5794	UBA5794	unclassified	31	39	44	24	0	0	0	16	12	9	14	9	62	0	56	45	25	46	13	5	6	8	7	5	5	12	11	15	6	25	0	0	40	51	70	48	48	60	17	53	31	30	41
Bacteria	Desulfobacterota	unclassified	unclassified	unclassified	unclassified	unclassified	7	0	10	17	0	0	0	16	0	7	17	0	14	4	24	44	11	22	3	18	23	21	22	32	0	7	7	0	5	77	13	12	8	43	50	64	87	97	55	73	17	16	32
Bacteria	Planctomycetota	UBA1135	UBA2386	UBA2386	UBA2386	unclassified	27	23	22	24	0	0	0	34	14	11	9	9	48	0	35	80	37	41	12	17	0	8	9	0	20	10	12	17	15	42	0	0	25	85	29	0	28	69	31	24	39	47	63
Bacteria	Proteobacteria	Gammaproteobacteria	Pseudomonadales	Halieaceae	unclassified	unclassified	192	103	79	34	0	0	24	42	84	71	60	28	73	22	64	50	54	72	27	0	0	0	0	0	30	0	25	29	0	0	0	0	0	0	0	0	0	0	0	0	0	0	0
Bacteria	Bacteroidota	Bacteroidia	Flavobacteriales	Flavobacteriaceae	Gramella	Gramella	52	45	50	75	20	19	15	74	51	30	52	21	145	0	34	61	59	84	20	0	0	0	0	0	29	26	52	67	19	0	0	0	0	0	0	0	0	0	0	0	58	0	0
Bacteria	Proteobacteria	Alphaproteobacteria	Rhodobacterales	Rhodobacteraceae	unclassified	unclassified	0	0	0	0	0	0	0	0	0	0	0	0	0	0	0	0	0	0	0	0	0	0	0	0	0	0	0	0	0	0	0	0	63	155	116	30	44	87	52	33	105	108	118
Bacteria	Desulfobacterota	BSN033	SM23-61	SM23-61	SM23-61	unclassified	14	0	15	19	0	0	0	0	21	0	0	14	18	0	19	20	0	22	0	28	0	12	28	27	0	0	9	0	13	76	15	0	17	26	20	100	105	47	53	140	12	17	37
Bacteria	Gemmatimonadota	Gemmatimonadetes	SG8-23	BD2-11	BD2-11	unclassified	25	23	34	21	0	0	4	25	11	7	17	6	67	9	75	69	34	70	19	11	0	16	15	10	0	18	38	19	18	46	0	5	14	48	29	34	32	46	25	27	21	40	46
Bacteria	Chloroflexota	Anaerolineae	Anaerolineales	envOPS12	UBA12294	unclassified	0	0	0	0	0	0	0	0	0	0	0	0	12	0	0	50	15	0	0	15	0	0	0	0	0	0	0	6	0	35	0	13	19	35	78	72	89	78	59	117	18	54	82
Archaea	Thermoplasmatota	E2	DHVEG-1	DHVEG-1	SM1-50	SM1-50	0	0	0	0	0	0	0	0	0	0	0	0	0	0	0	0	0	0	0	0	0	0	0	0	0	0	0	0	0	9	0	0	0	45	33	123	177	74	127	120	0	27	54
Bacteria	Bacteroidota	Bacteroidia	Chitinophagales	Saprospiraceae	unclassified	unclassified	0	0	0	7	0	0	0	0	0	0	0	0	0	0	0	0	19	27	4	0	0	0	0	0	5	0	10	9	0	0	0	0	269	80	37	0	0	0	0	0	355	85	81
Bacteria	Verrucomicrobiota	Verrucomicrobiae	Opitutales	Puniceicoccaceae	BACL24	unclassified	0	0	0	0	0	0	0	0	0	0	0	0	0	0	0	0	0	0	0	0	0	0	0	0	0	0	0	0	0	0	0	0	139	0	0	0	0	0	0	0	991	0	0
Bacteria	Planctomycetota	Planctomycetes	Pirellulales	Pirellulaceae	TMED11	unclassified	12	10	14	0	0	0	0	6	0	0	0	5	0	0	18	26	0	8	0	0	0	8	0	0	0	0	0	0	0	0	0	0	52	224	103	18	27	81	35	19	67	97	81
Bacteria	Actinobacteriota	Acidimicrobiia	UBA5794	UBA5794	UBA5794	unclassified	45	54	42	15	0	0	0	28	27	14	16	0	33	9	54	45	50	48	13	13	0	0	17	5	13	8	15	15	7	35	7	0	35	73	29	0	17	58	12	26	48	53	47
Bacteria	Cyanobacteriota	Cyanobacteriia	Cyanobacteriales	unclassified	unclassified	unclassified	17	12	12	19	0	0	0	5	8	6	34	10	16	0	34	37	145	124	29	35	8	7	6	15	21	48	34	0	10	16	5	0	0	25	40	38	44	67	40	55	0	9	30
Bacteria	Bacteroidota	Bacteroidia	Chitinophagales	Saprospiraceae	Phaeodactylibacter	Phaeodactylibacter	8	0	10	11	0	0	3	16	4	4	15	3	18	0	31	51	124	201	26	41	13	0	6	0	12	33	42	43	20	14	7	0	28	61	35	2	12	37	17	0	39	45	23
Bacteria	Proteobacteria	Gammaproteobacteria	Woeseiales	Woeseiaceae	Woeseia	Woeseia	0	0	0	0	0	0	0	0	0	0	0	0	0	0	34	0	21	27	0	0	0	29	0	0	0	0	23	31	0	0	0	0	78	78	83	60	45	99	32	49	108	43	77
Bacteria	Planctomycetota	Planctomycetes	Pirellulales	Thermoguttaceae	RBG-16-64-12	unclassified	29	12	0	20	0	4	0	14	10	0	6	0	16	0	26	47	22	18	0	10	0	0	0	0	0	16	14	0	10	0	0	0	21	88	48	37	75	105	55	88	33	40	64
Bacteria	Bacteroidota	Ignavibacteria	Ignavibacteriales	Melioribacteraceae	navibacteriae-2	unclassified	0	0	0	0	0	0	0	0	0	0	0	0	0	0	0	0	0	0	0	0	0	0	0	0	0	0	0	0	0	0	0	0	135	155	61	11	23	93	29	6	184	119	114
Bacteria	Bacteroidota	Bacteroidia	Flavobacteriales	Flavobacteriaceae	Winogradskyella	Winogradskyella	76	0	6	0	0	0	0	0	22	12	20	0	12	0	0	6	31	46	0	0	0	0	0	0	0	0	22	0	0	0	0	0	273	25	11	0	0	0	0	0	404	68	31
Bacteria	Proteobacteria	Gammaproteobacteria	unclassified	unclassified	unclassified	unclassified	37	36	41	45	13	20	11	43	22	13	26	22	81	30	113	76	48	103	24	29	17	0	22	22	35	40	44	29	19	30	0	21	0	0	0	0	0	0	0	0	0	0	0
Bacteria	unclassified	unclassified	unclassified	unclassified	unclassified	unclassified	39	42	40	36	0	0	4	28	29	13	22	15	34	4	66	59	40	56	15	18	6	0	0	0	16	23	40	16	17	0	0	0	17	54	57	21	23	42	20	16	28	30	36
Bacteria	Bacteroidota	Bacteroidia	Chitinophagales	Saprospiraceae	unclassified	unclassified	0	0	0	32	0	3	0	0	0	0	0	0	0	0	0	0	41	39	18	0	0	0	0	0	0	52	25	36	14	0	0	0	145	86	63	0	0	7	0	0	247	87	95
Bacteria	Bacteroidota	Bacteroidia	Bacteroidales	GWF2-33-38	GWF2-33-38	unclassified	14	0	9	20	0	0	0	26	0	0	0	8	16	6	0	35	0	18	0	19	0	29	0	19	0	0	0	12	0	38	0	24	50	106	76	76	14	46	37	30	50	64	95
Bacteria	Acidobacteriota	Mor1	Mor1	Mor1	Mor1	unclassified	22	20	17	15	0	0	0	14	12	0	0	0	22	11	38	22	35	32	9	16	0	0	14	10	0	0	12	18	16	28	0	0	27	68	48	48	35	99	36	75	43	31	64
Bacteria	Desulfobacterota	Desulfobacteria	Desulfobacterales	Desulfosarcinaceae	Desulfatitalea	unclassified	26	15	22	0	0	15	0	28	0	0	0	0	20	0	28	0	44	49	21	21	15	0	0	0	0	0	18	0	0	28	0	0	36	49	37	60	81	89	57	59	0	39	57
Bacteria	Fermentibacterota	Fermentibacteria	Fermentibacterales	Fermentibacteraceae	MLS-C	unclassified	0	0	0	0	0	0	0	0	0	0	0	0	0	0	0	0	2	9	0	0	0	0	0	0	0	0	0	0	0	0	0	0	13	30	9	130	142	176	92	131	22	25	43
Bacteria	Proteobacteria	Gammaproteobacteria	Betaproteobacteriales	unclassified	unclassified	unclassified	74	59	104	80	0	0	37	76	30	26	23	21	196	30	48	153	10	16	0	0	0	0	0	0	0	0	0	0	0	0	0	0	0	20	29	0	0	15	0	0	24	9	14
Bacteria	Proteobacteria	Gammaproteobacteria	GCA-001735895	GCA-2746365	GCA-2746365	unclassified	0	0	0	0	0	0	0	0	0	0	0	0	0	0	0	0	0	0	0	0	0	0	0	0	0	0	0	0	0	0	0	0	137	141	67	0	0	61	0	0	189	118	145
Bacteria	Chloroflexota	Anaerolineae	Promineofilales	Promineofilaceae	GCA-2699125	unclassified	36	24	28	31	0	0	0	25	16	10	11	4	26	0	27	59	39	29	0	14	20	16	7	4	15	17	15	10	0	29	5	0	39	55	59	18	28	51	9	28	55	45	58
Bacteria	Bacteroidota	Bacteroidia	Chitinophagales	Saprospiraceae	Lewinella_B	Lewinella_B	75	47	49	37	0	12	9	24	28	20	58	8	43	4	59	52	116	162	48	15	0	0	0	0	21	45	69	28	13	12	0	0	7	0	0	0	0	0	0	0	15	7	0
Bacteria	Acidobacteriota	Mor1	Mor1	Mor1	Mor1	unclassified	18	18	23	26	0	0	10	20	10	0	0	9	59	0	80	50	55	80	21	32	9	11	11	12	0	27	55	0	20	37	0	0	42	55	0	0	0	40	0	0	47	49	71
Bacteria	Verrucomicrobiota	Verrucomicrobiae	Verrucomicrobiales	Akkermansiaceae	Roseibacillus	unclassified	133	42	59	42	15	0	0	24	52	30	0	0	47	10	58	55	80	112	26	0	0	0	0	0	35	41	63	65	0	0	7	0	0	0	0	0	0	0	0	0	64	0	0
Bacteria	Gemmatimonadota	Gemmatimonadetes	SG8-23	BD2-11	bin94	unclassified	104	98	98	50	0	17	0	48	58	38	70	25	116	0	70	72	24	40	0	12	0	0	0	0	0	0	14	0	0	0	0	0	18	10	18	0	0	0	0	0	22	12	21
Bacteria	Bacteroidota	Bacteroidia	Flavobacteriales	Crocinitomicaceae	Brumimicrobium	unclassified	100	6	18	0	0	0	0	0	36	10	17	6	66	0	0	0	13	9	0	4	0	0	0	0	8	2	0	0	0	7	0	0	191	46	8	0	0	0	0	0	260	90	62
Bacteria	Proteobacteria	Alphaproteobacteria	Rhodobacterales	Rhodobacteraceae	unclassified	unclassified	130	69	50	77	0	0	15	33	57	19	71	0	98	20	49	56	62	58	0	28	0	0	0	0	28	18	32	32	32	30	0	0	0	0	0	0	0	0	0	0	0	0	0
Bacteria	Proteobacteria	Gammaproteobacteria	unclassified	unclassified	unclassified	unclassified	101	61	39	53	0	0	0	47	39	29	42	18	60	16	82	54	30	32	0	8	0	6	11	0	13	12	0	15	0	34	0	0	10	21	21	31	13	17	13	16	12	15	22
Bacteria	Proteobacteria	Gammaproteobacteria	Thiohalomonadales	Thiohalomonadaceae	Thiohalomonas	Thiohalomonas	0	0	0	0	0	0	0	0	0	0	0	19	0	0	0	17	0	0	0	0	0	0	0	0	0	0	0	0	0	0	0	0	34	79	68	108	76	94	0	105	58	66	76
Bacteria	Bacteroidota	Bacteroidia	Chitinophagales	Saprospiraceae	Phaeodactylibacter	Phaeodactylibacter	66	18	39	47	0	6	0	40	22	21	15	21	55	0	45	67	129	160	52	28	0	0	0	0	23	45	24	36	25	0	0	0	0	0	30	0	0	0	0	0	0	0	17
Bacteria	unclassified	unclassified	unclassified	unclassified	unclassified	unclassified	0	0	65	63	0	0	0	51	0	0	0	0	169	0	55	150	0	45	0	28	8	0	0	0	0	0	24	63	0	37	0	0	0	73	29	0	0	0	0	0	0	50	57
Archaea	Asgardarchaeota	Lokiarchaeia	Thorarchaeales	Thorarchaeaceae	MP8T-1	unclassified	0	0	0	0	0	0	0	0	0	0	0	0	0	0	0	0	0	0	0	0	0	0	0	0	0	0	0	0	0	0	0	0	42	81	43	61	81	39	86	101	74	69	56
Bacteria	unclassified	unclassified	unclassified	unclassified	unclassified	unclassified	0	0	0	0	0	0	0	0	0	0	0	0	0	0	0	0	0	0	0	0	0	0	0	0	0	0	0	0	0	0	0	0	15	26	12	169	150	60	89	135	17	40	56
Bacteria	Proteobacteria	Gammaproteobacteria	GCA-1735895	GCA-1735895	GCA-1735895	unclassified	0	0	0	0	0	0	0	0	0	0	0	0	0	0	0	0	65	119	31	14	0	0	0	0	0	24	23	37	0	0	0	0	110	100	31	0	0	0	0	0	204	88	73
Bacteria	Bacteroidota	Bacteroidia	Flavobacteriales	Flavobacteriaceae	Eudoraea	Eudoraea	0	0	0	0	0	0	0	0	0	0	0	0	15	0	0	0	30	53	0	0	0	6	0	0	0	13	22	0	0	0	0	0	122	137	63	0	11	23	11	0	169	103	86
Bacteria	Chloroflexota	Anaerolineae	SBR1031	A4b	GCA-2699585	unclassified	0	0	0	0	0	0	0	0	0	0	0	0	0	0	0	0	0	0	0	0	0	0	0	0	0	0	0	0	0	0	0	0	0	0	0	31	68	8	210	94	0	0	3
Bacteria	Planctomycetota	UBA8108	UBA8108	UBA8108	UBA8108	UBA8108	0	0	0	0	0	0	0	0	0	0	0	0	0	0	0	0	0	0	0	0	0	0	0	0	0	0	0	0	0	0	0	0	0	0	0	0	7	0	994	0	0	0	0
Bacteria	Actinobacteriota	Acidimicrobiia	Microtrichales	MedAcidi-G1	MedAcidi-G1	unclassified	148	66	54	19	0	0	0	54	67	20	43	14	68	22	70	101	68	41	15	26	0	0	0	0	23	20	28	15	13	0	0	0	7	6	13	0	0	0	0	0	10	0	9
Bacteria	Bacteroidota	Bacteroidia	unclassified	unclassified	unclassified	unclassified	8	10	16	24	4	0	0	12	8	7	9	3	25	11	17	44	59	63	12	18	11	0	10	10	0	23	32	22	13	26	6	0	39	52	30	19	33	58	51	0	56	52	37
Bacteria	Proteobacteria	Gammaproteobacteria	Woeseiales	Woeseiaceae	Woeseia	Woeseia	107	89	69	61	12	17	23	78	48	41	73	17	130	30	84	95	15	29	0	0	0	19	0	0	0	0	0	0	0	0	0	0	0	0	0	0	0	0	0	0	0	0	0
Bacteria	Verrucomicrobiota	Verrucomicrobiae	Verrucomicrobiales	DEV007	Arctic95D-9	unclassified	94	68	65	24	0	18	0	78	61	0	67	17	80	17	105	104	67	0	0	0	0	0	11	0	0	23	23	0	0	0	0	12	0	38	36	0	28	0	0	0	0	0	0
Bacteria	Actinobacteriota	Thermoleophilia	Ga0077560	Ga0077560	Ga0077541	unclassified	95	68	55	23	3	0	5	40	49	16	25	13	72	24	58	58	22	36	8	8	0	0	3	2	14	5	8	8	8	11	2	3	9	44	22	19	22	42	10	9	21	23	21
Bacteria	Bacteroidota	Rhodothermia	Rhodothermales	UBA10348	1-14-0-65-60-17	unclassified	81	57	56	65	0	0	7	53	46	21	52	6	75	18	106	75	36	75	20	22	0	7	0	0	0	20	20	23	19	15	0	5	0	0	18	0	0	14	0	4	0	8	9
Bacteria	Proteobacteria	Alphaproteobacteria	Rhodobacterales	Rhodobacteraceae	Loktanella_A	Loktanella_A	56	70	59	72	0	20	30	76	52	45	0	40	134	0	38	45	53	83	35	16	0	0	0	0	0	38	0	66	0	0	0	0	0	0	0	0	0	0	0	0	0	0	0
Bacteria	Chloroflexota	Anaerolineae	SBR1031	A4b	GCA-2699585	unclassified	0	0	0	0	0	0	0	0	0	0	0	0	0	0	0	0	0	0	0	0	0	0	0	0	0	0	0	0	0	0	0	0	0	0	0	0	29	0	784	66	0	0	0
Bacteria	Chloroflexota	Anaerolineae	Anaerolineales	envOPS12	unclassified	unclassified	0	0	0	0	0	0	0	0	0	0	0	0	0	0	0	0	0	0	0	0	0	0	0	0	0	0	0	0	0	0	0	0	109	82	37	59	49	0	48	67	82	110	89
Archaea	Asgardarchaeota	Heimdallarchaeia	UBA460	UBA460	UBA460	unclassified	0	0	0	0	0	0	0	0	0	0	0	0	0	0	0	0	0	0	0	4	0	16	0	0	0	0	0	0	0	20	0	0	7	36	11	64	112	33	106	158	25	37	45
Bacteria	Proteobacteria	Gammaproteobacteria	unclassified	unclassified	unclassified	unclassified	34	0	0	24	0	0	0	22	20	17	0	0	0	0	0	24	52	58	0	0	0	0	0	0	0	24	18	27	19	0	0	0	61	95	59	0	39	46	0	55	96	58	54
Bacteria	Bacteroidota	Bacteroidia	Flavobacteriales	Flavobacteriaceae	Eudoraea	Eudoraea	83	45	54	41	19	10	10	53	30	13	30	7	101	11	56	54	55	80	20	12	0	0	26	0	11	23	36	33	12	12	0	0	17	6	0	0	0	0	0	0	23	7	12
Bacteria	Bacteroidota	Bacteroidia	Bacteroidales	unclassified	unclassified	unclassified	0	0	0	0	0	0	0	0	0	0	0	0	0	0	0	0	0	0	0	0	0	0	0	0	0	0	0	0	0	0	0	0	0	0	0	13	32	0	439	122	0	0	0
Bacteria	Proteobacteria	Gammaproteobacteria	Thiohalomonadales	Thiohalomonadaceae	Thiohalomonas	Thiohalomonas	69	87	61	34	0	9	0	44	0	43	68	42	48	0	82	90	40	77	0	40	0	0	0	0	0	0	50	0	68	65	0	0	0	0	0	0	0	0	0	0	0	0	0
Bacteria	Proteobacteria	Alphaproteobacteria	Rhodobacterales	Rhodobacteraceae	unclassified	unclassified	0	0	0	0	0	0	0	0	0	0	0	0	0	0	0	0	0	0	0	0	0	0	0	0	0	0	0	0	0	0	0	0	199	83	14	0	0	0	0	0	306	120	118
Bacteria	Nitrospirota	Thermodesulfovibrionia	Thermodesulfovibrionales	SM23-35	0-14-3-00-41-53	unclassified	0	0	0	0	0	0	0	0	0	0	0	3	0	0	4	0	0	0	0	0	0	12	11	0	0	0	0	0	0	17	0	0	0	12	0	111	128	30	86	182	0	21	72
Bacteria	Actinobacteriota	Acidimicrobiia	UBA5794	UBA5794	UBA5794	unclassified	21	24	18	15	0	0	0	15	21	0	15	0	41	0	38	42	37	52	16	16	0	16	0	0	0	25	22	21	23	40	18	0	40	48	24	32	37	87	33	0	34	41	43
Bacteria	Desulfobacterota	Desulfobacteria	Desulfobacterales	Desulfosarcinaceae	unclassified	unclassified	0	0	0	0	0	0	0	0	0	0	0	0	0	0	0	0	0	0	0	0	0	11	0	0	0	0	0	0	0	0	0	0	18	26	14	150	147	66	79	164	27	30	41
Bacteria	Proteobacteria	Gammaproteobacteria	Granulosicoccales	Granulosicoccaceae	Granulosicoccus	unclassified	83	63	69	42	12	5	13	37	44	34	36	24	101	22	95	92	41	52	27	6	0	0	0	0	0	0	26	0	10	0	0	0	12	9	6	0	0	0	0	0	16	16	0
Bacteria	Proteobacteria	Gammaproteobacteria	unclassified	unclassified	unclassified	unclassified	0	0	0	0	0	0	0	0	0	0	0	0	0	0	13	0	21	0	0	0	0	0	0	0	0	0	0	0	0	0	0	0	61	64	73	82	83	68	46	111	62	33	48
Bacteria	Proteobacteria	Gammaproteobacteria	Chromatiales	Sedimenticolaceae	unclassified	unclassified	129	74	86	57	0	35	0	46	77	76	104	41	96	0	48	46	0	57	0	0	0	0	0	0	0	0	0	35	0	0	0	0	0	0	0	0	0	0	0	0	0	0	0
Bacteria	Proteobacteria	Gammaproteobacteria	unclassified	unclassified	unclassified	unclassified	0	0	0	0	0	0	0	0	0	0	11	0	0	0	57	0	0	14	0	0	0	0	0	0	0	0	0	0	0	0	0	0	25	26	22	92	100	31	83	141	37	43	43
Bacteria	Nitrospirota	Nitrospiria	Nitrospirales	UBA8639	bin75	unclassified	57	117	100	74	28	13	20	54	64	49	56	0	114	14	24	110	13	37	0	0	2	3	0	5	0	3	0	7	0	0	0	0	18	0	23	0	0	0	0	0	0	0	0
Bacteria	unclassified	unclassified	unclassified	unclassified	unclassified	unclassified	73	55	48	0	0	0	0	22	33	0	36	0	37	10	24	55	32	62	0	12	0	0	0	0	22	28	25	26	7	9	0	0	26	29	30	22	17	29	17	17	63	23	29
Bacteria	Zixibacteria	MSB-5A5	Zixibacteria-1	Zixibacteria-1	Zixibacteria-1	unclassified	0	0	0	0	0	0	0	0	0	0	0	0	0	0	0	0	0	0	0	0	0	0	0	0	0	0	0	0	0	0	0	0	29	0	0	106	121	58	102	115	0	51	66
Bacteria	Moduliflexota	Moduliflexia	Moduliflexales	Moduliflexaceae	Vecturithrix	Vecturithrix	0	0	0	0	0	0	0	0	0	0	0	0	0	0	0	0	0	0	0	0	0	0	0	0	0	0	0	0	0	0	0	0	0	0	0	16	61	0	428	80	0	0	0
Bacteria	Gemmatimonadota	Gemmatimonadetes	SG8-23	BD2-11	BD2-11	unclassified	36	29	40	22	0	17	0	38	14	6	8	8	41	0	67	86	40	68	16	23	18	10	26	7	15	25	24	25	15	37	9	0	13	31	41	0	0	32	0	0	29	32	29
Bacteria	Proteobacteria	Alphaproteobacteria	Rhodobacterales	Rhodobacteraceae	unclassified	unclassified	0	0	0	0	0	0	0	0	0	0	0	0	0	0	0	0	0	0	0	0	0	0	0	0	0	0	0	0	0	0	0	0	121	128	53	39	40	52	25	42	138	80	89
Bacteria	Chloroflexota	Anaerolineae	Anaerolineales	envOPS12	unclassified	unclassified	0	0	0	0	8	0	0	0	0	0	0	0	0	0	0	34	0	0	0	0	0	19	42	0	0	0	0	0	0	80	39	28	0	46	53	55	73	51	46	95	72	39	51
Bacteria	Bacteroidota	Bacteroidia	Chitinophagales	Saprospiraceae	unclassified	unclassified	71	30	34	39	0	6	7	17	24	12	24	11	42	16	82	68	111	136	32	23	5	0	0	6	19	34	56	31	14	6	0	0	0	4	11	4	0	8	0	0	8	0	7
Bacteria	Bacteroidota	Rhodothermia	Rhodothermales	UBA10348	1-14-0-65-60-17	unclassified	181	33	60	26	0	0	9	29	74	20	17	14	47	15	17	24	53	113	26	17	0	0	0	0	28	19	43	44	9	16	0	0	9	18	0	0	0	0	0	0	19	12	0
Bacteria	Planctomycetota	Planctomycetes	Pirellulales	Pirellulaceae	Pirellula_A	Pirellula_A	0	0	0	0	0	0	0	0	0	0	0	0	0	0	14	27	30	28	0	0	0	0	0	0	0	0	0	15	0	0	0	5	0	53	41	93	112	114	81	113	0	0	56
Bacteria	Proteobacteria	Gammaproteobacteria	UBA10353	LS-SOB	LS-SOB	unclassified	153	85	85	17	0	19	0	54	80	57	69	53	159	0	69	63	0	13	13	0	0	0	0	0	0	0	12	0	0	0	0	0	0	0	0	0	0	0	0	0	0	0	0
Bacteria	Chloroflexota	Anaerolineae	Anaerolineales	UBA6092	UBA6092	unclassified	0	0	0	12	0	0	0	0	0	5	0	0	9	0	5	19	18	43	7	21	19	17	20	15	0	6	13	9	10	70	17	9	8	41	52	50	61	119	65	58	11	20	46
Bacteria	Desulfobacterota	Desulfobulbia	Desulfobulbales	unclassified	unclassified	unclassified	0	0	32	85	13	16	10	0	13	0	24	14	0	41	28	31	18	17	0	34	0	0	0	0	0	7	0	0	0	20	0	0	47	113	30	0	0	14	0	0	86	81	83
Bacteria	Gemmatimonadota	Gemmatimonadetes	SG8-23	BD2-11	bin94	unclassified	66	42	31	18	5	0	0	35	0	0	0	13	50	11	43	0	36	60	16	21	7	0	0	0	0	17	27	15	14	21	0	0	20	27	27	0	41	60	23	36	19	28	46
Bacteria	Proteobacteria	Gammaproteobacteria	unclassified	unclassified	unclassified	unclassified	0	0	0	0	0	0	0	0	0	0	0	0	0	0	0	0	0	0	0	0	0	0	0	0	0	0	0	0	0	0	0	0	0	52	61	97	331	81	13	0	0	0	0
Bacteria	Fermentibacterota	Fermentibacteria	Fermentibacterales	Fermentibacteraceae	unclassified	unclassified	0	0	0	0	0	0	0	4	0	0	0	0	0	0	0	0	4	12	0	10	0	20	18	22	0	0	0	0	10	17	14	7	20	38	38	59	82	114	50	99	19	53	51
Bacteria	Verrucomicrobiota	Verrucomicrobiae	Opitutales	Puniceicoccaceae	BACL24	unclassified	64	41	67	42	0	0	0	0	30	15	36	7	76	13	58	65	52	46	0	17	0	0	0	0	0	13	26	31	0	0	0	0	49	30	34	0	9	12	0	0	47	40	18
Bacteria	Planctomycetota	Planctomycetes	Pirellulales	Pirellulaceae	unclassified	unclassified	0	0	0	0	0	0	0	21	9	0	0	0	24	0	0	67	35	41	16	21	0	0	24	0	0	11	22	0	14	41	0	0	20	80	46	36	24	61	0	30	26	63	70
Bacteria	Planctomycetota	Planctomycetes	Pirellulales	Pirellulaceae	Rubripirellula	unclassified	101	76	68	0	0	0	0	34	46	0	19	15	97	0	51	94	26	49	0	13	14	0	0	0	0	12	22	25	0	0	0	0	0	29	16	12	0	19	11	13	22	20	28
Bacteria	Calditrichota	Calditrichia	Calditrichales	Calditrichaceae	Caldithrix	Caldithrix	0	0	13	11	0	0	0	0	0	0	0	0	0	0	24	16	12	20	0	32	22	21	0	27	0	0	0	0	22	45	31	24	15	54	22	55	58	90	70	39	24	38	63
Bacteria	Bacteroidota	Bacteroidia	Cytophagales	unclassified	unclassified	unclassified	172	85	112	31	0	13	15	35	70	50	47	15	124	30	36	22	29	38	9	0	0	0	0	0	7	11	19	8	6	0	0	0	0	0	0	0	0	0	0	0	0	0	0
Archaea	Thermoplasmatota	Thermoplasmata_A	SG8-5	SG8-5	unclassified	unclassified	0	0	0	0	0	0	0	2	0	0	0	0	0	0	0	8	10	18	0	6	0	9	5	4	0	2	3	4	0	23	3	5	17	68	109	13	54	142	50	72	25	26	71
Bacteria	Acidobacteriota	Mor1	Mor1	Mor1	Mor1	unclassified	0	0	0	0	0	0	0	0	0	0	0	0	0	0	0	0	0	11	0	0	0	8	23	28	0	0	0	0	0	32	15	8	16	38	30	61	54	144	66	93	28	33	46
Bacteria	Bacteroidota	Bacteroidia	Bacteroidales	GWF2-33-38	GWF2-33-38	unclassified	0	14	11	10	0	7	0	30	0	0	8	0	13	7	11	43	27	27	11	19	15	20	19	23	0	20	20	10	21	74	12	9	15	64	55	34	28	61	20	18	0	39	53
Bacteria	Proteobacteria	Alphaproteobacteria	Rhizobiales	Hyphomicrobiaceae	Filomicrobium	Filomicrobium	62	47	34	30	3	8	9	46	33	20	11	15	53	5	85	73	32	50	16	17	0	0	9	12	9	0	20	24	21	19	0	0	21	17	17	17	18	20	0	13	24	23	20
Bacteria	unclassified	unclassified	unclassified	unclassified	unclassified	unclassified	21	31	36	19	0	4	7	42	17	13	19	0	41	0	43	78	38	44	16	0	0	17	25	29	15	11	26	22	22	41	0	0	0	23	22	18	0	35	0	39	0	17	35
Bacteria	Planctomycetota	Phycisphaerae	Phycisphaerales	SM1A02	UBA854	unclassified	102	85	85	26	15	17	0	56	65	28	47	8	50	0	40	75	48	47	29	32	0	0	0	0	0	29	18	37	0	27	0	0	0	0	0	0	0	0	0	0	0	0	0
Bacteria	Myxococcota	Myxococcia	Myxococcales	unclassified	unclassified	unclassified	0	0	0	15	0	0	8	23	0	0	0	0	0	0	54	24	0	0	0	0	0	0	36	0	0	17	0	0	32	21	0	0	48	42	45	47	55	93	44	55	36	50	35
Archaea	Crenarchaeota	Nitrososphaeria	Nitrososphaerales	Nitrosopumilaceae	Nitrosopumilus	unclassified	100	103	96	93	16	13	8	47	52	48	77	28	85	5	41	50	22	43	10	0	0	0	0	0	0	11	15	15	0	0	0	0	0	0	0	0	0	0	0	0	0	0	0
Bacteria	Proteobacteria	Gammaproteobacteria	Xanthomonadales	Wenzhouxiangellaceae	Wenzhouxiangella	Wenzhouxiangella	120	94	66	41	0	8	0	60	61	42	75	41	91	9	48	71	11	42	12	8	0	0	0	0	23	11	10	17	0	0	0	0	0	0	8	0	0	0	0	0	0	0	0
Bacteria	Actinobacteriota	Acidimicrobiia	Microtrichales	MedAcidi-G1	S20-B6	unclassified	74	104	109	10	0	0	0	48	50	30	12	15	211	0	104	158	0	22	0	0	0	0	0	0	0	0	10	12	0	0	0	0	0	0	0	0	0	0	0	0	0	0	0
Bacteria	Bacteroidota	Bacteroidia	Chitinophagales	unclassified	unclassified	unclassified	60	62	45	22	0	0	8	24	35	20	53	9	63	0	54	45	85	137	35	13	0	0	0	0	19	37	38	27	8	8	0	0	4	7	11	0	0	0	0	0	7	8	9
Bacteria	Proteobacteria	Gammaproteobacteria	unclassified	unclassified	unclassified	unclassified	158	65	65	26	0	0	12	35	52	29	52	16	108	7	57	92	38	65	11	0	0	0	0	0	10	20	22	22	0	0	0	0	0	0	0	0	0	0	0	0	0	0	0
Bacteria	Chloroflexota	Anaerolineae	unclassified	unclassified	unclassified	unclassified	0	0	0	0	0	0	0	0	0	0	0	5	0	0	0	18	0	0	0	0	0	9	0	0	0	0	0	0	8	19	0	0	18	22	29	93	102	56	75	124	23	29	48
Bacteria	Proteobacteria	Gammaproteobacteria	Woeseiales	Woeseiaceae	UBA1844	unclassified	86	83	94	33	0	0	0	43	75	61	75	26	194	0	74	94	0	0	0	9	0	0	0	0	0	0	0	0	13	0	0	0	0	0	0	0	0	0	0	0	0	0	0
Bacteria	Bacteroidota	Rhodothermia	Rhodothermales	UBA10348	1-14-0-65-60-17	unclassified	91	22	46	32	0	0	4	17	29	17	9	0	50	7	21	15	65	123	36	10	18	0	0	0	40	37	38	28	16	0	0	0	21	38	11	0	0	0	0	0	40	26	20
Bacteria	Myxococcota	XYA12-FULL-58-9	XYA12-FULL-58-9	XYA12-FULL-58-9	XYA12-FULL-58-9	XYA12-FULL-58-9	7	16	16	17	10	9	8	34	21	2	6	0	56	5	63	85	38	60	9	32	0	15	16	0	16	11	15	11	11	26	0	0	8	38	35	0	30	40	23	32	16	26	35
Bacteria	Chloroflexota	Anaerolineae	Anaerolineales	UBA6092	UBA6092	unclassified	20	0	24	0	0	0	12	15	0	0	21	0	0	0	0	43	0	0	0	0	0	0	0	0	0	0	0	0	0	0	12	0	0	57	43	41	58	95	89	84	37	45	54
Bacteria	unclassified	unclassified	unclassified	unclassified	unclassified	unclassified	0	40	33	0	0	0	0	0	30	11	0	0	45	0	33	62	96	180	45	38	5	0	4	0	36	70	50	53	26	0	0	0	0	25	8	0	0	10	0	0	13	11	15
Bacteria	Verrucomicrobiota	Verrucomicrobiae	Verrucomicrobiales	Akkermansiaceae	Roseibacillus	unclassified	128	54	85	41	0	0	0	65	50	29	18	34	104	8	38	98	51	51	21	11	0	0	0	0	0	33	0	25	0	0	0	0	0	0	0	0	0	0	0	0	0	0	0
Archaea	Crenarchaeota	Nitrososphaeria	Nitrososphaerales	Nitrosopumilaceae	Nitrosopelagicus	Nitrosopelagicus	98	60	81	122	23	28	38	0	83	69	81	43	44	0	0	0	38	53	0	13	0	0	0	0	0	29	27	25	0	0	0	0	0	0	0	0	0	0	0	0	0	0	0
Bacteria	Campylobacterota	Campylobacteria	Campylobacterales	Sulfurovaceae	Sulfurovum	unclassified	0	0	10	23	0	0	4	0	0	0	0	0	0	0	0	0	11	0	10	0	0	0	0	0	0	0	0	0	0	0	0	0	102	151	15	0	0	0	0	0	132	144	113
Bacteria	Proteobacteria	Gammaproteobacteria	Betaproteobacteriales	unclassified	unclassified	unclassified	0	0	40	31	28	0	0	0	0	38	69	0	52	0	36	63	0	39	0	53	0	5	52	4	0	17	0	0	20	75	0	5	27	0	0	78	40	0	0	63	0	0	0
Bacteria	Bacteroidota	Bacteroidia	Chitinophagales	Saprospiraceae	Phaeodactylibacter	Phaeodactylibacter	0	0	0	0	0	0	0	0	0	0	0	0	0	5	19	16	113	190	51	37	0	0	0	0	23	61	75	59	39	0	0	0	13	27	41	15	0	47	15	0	20	15	22
Bacteria	Firmicutes	Bacilli	Lactobacillales	Lactobacillaceae	Lactobacillus_B	Lactobacillus_B	0	0	0	721	60	0	0	0	0	67	0	105	0	0	0	0	0	0	0	0	0	0	0	0	0	0	0	0	0	0	0	0	0	0	0	0	0	0	0	0	0	0	0
Bacteria	Spirochaetota	Spirochaetia	Spirochaetales	Marispirochaetaceae	Marispirochaeta	Marispirochaeta	15	0	20	17	0	0	0	19	15	11	17	6	16	0	39	30	18	34	0	16	0	21	0	7	0	0	0	0	0	50	0	8	13	0	29	42	54	73	88	76	0	0	31
Bacteria	Acidobacteriota	Blastocatellia	Pyrinomonadales	Pyrinomonadaceae	OLB17	unclassified	66	101	49	39	11	14	11	54	57	26	58	15	118	0	60	79	24	35	14	14	0	4	0	0	17	13	13	22	7	5	0	0	0	12	0	0	0	0	0	0	0	0	5
Bacteria	Acidobacteriota	Luteitaleia	RBG-16-70-10	RBG-16-70-10	RBG-16-70-10	unclassified	0	0	16	16	0	0	0	26	0	0	21	0	23	0	0	54	0	47	0	15	0	16	0	14	0	0	26	14	0	24	0	0	20	59	56	40	44	82	33	47	27	32	61
Bacteria	Myxococcota	Polyangia	Kofleriales	Kofleriaceae	Haliangium	Haliangium	50	47	37	45	11	9	0	29	48	26	34	17	49	12	42	27	95	120	25	8	0	0	0	0	18	42	40	62	0	6	0	0	0	12	5	0	0	0	0	0	0	10	9
Bacteria	Planctomycetota	Planctomycetes	Pirellulales	Pirellulaceae	Rubripirellula	unclassified	142	91	64	40	0	0	31	57	98	25	47	27	140	0	56	119	0	0	0	0	0	0	0	0	0	0	0	0	0	0	0	0	0	0	0	0	0	0	0	0	0	0	0
Bacteria	Bacteroidota	Bacteroidia	Flavobacteriales	Flavobacteriaceae	Tenacibaculum	unclassified	70	4	10	0	0	0	0	0	18	0	19	8	0	0	0	0	65	53	36	0	0	0	0	0	23	25	31	22	19	0	0	0	114	23	11	0	0	0	0	0	254	44	31
Bacteria	Bacteroidota	Bacteroidia	Chitinophagales	Saprospiraceae	Phaeodactylibacter	Phaeodactylibacter	23	24	32	17	0	0	0	30	22	12	30	23	35	6	14	28	39	69	20	0	0	0	0	0	0	16	30	24	0	10	0	0	43	53	29	25	0	30	24	16	35	19	57
Bacteria	Chloroflexota	Anaerolineae	Promineofilales	Promineofilaceae	GCA-2699125	unclassified	0	0	0	0	0	0	0	0	0	0	0	0	0	0	0	0	0	0	0	0	0	0	0	0	0	0	0	0	0	0	0	0	37	35	36	57	82	65	64	106	36	50	64
Bacteria	Proteobacteria	Gammaproteobacteria	Thiomicrospirales	Thioglobaceae	Thioglobus	Thioglobus	0	0	0	0	0	0	0	0	0	0	0	0	42	0	0	59	45	45	15	0	0	14	0	0	0	0	0	0	19	45	0	0	56	84	56	24	32	32	0	22	71	56	80
Bacteria	WOR-3	WOR-3	SM23-42	SM23-42	DG-78	unclassified	0	0	0	0	0	0	0	0	0	0	0	0	0	0	0	2	0	0	0	0	0	0	0	3	0	0	0	0	0	0	0	0	8	25	5	129	166	24	67	178	0	14	44
Bacteria	Proteobacteria	Gammaproteobacteria	Pseudomonadales	Hahellaceae	Marinobacter	Marinobacter	31	52	22	41	0	0	0	53	19	24	57	0	74	0	43	43	22	56	0	0	11	18	13	0	0	0	19	34	0	0	9	4	22	23	19	10	20	21	20	0	23	23	30
Bacteria	Proteobacteria	Alphaproteobacteria	Rhodobacterales	Rhodobacteraceae	Loktanella	unclassified	91	74	57	25	14	26	7	68	70	43	41	26	171	40	71	93	14	0	0	0	0	0	0	0	0	0	0	0	0	0	0	0	0	0	0	0	0	0	0	0	0	0	0
Bacteria	unclassified	unclassified	unclassified	unclassified	unclassified	unclassified	24	16	31	15	0	5	8	16	18	9	0	9	23	4	36	52	39	46	7	9	7	0	16	0	0	21	13	17	10	33	0	12	18	46	38	30	35	37	20	18	28	35	34
Bacteria	unclassified	unclassified	unclassified	unclassified	unclassified	unclassified	0	0	28	0	0	0	8	31	0	0	18	0	0	0	25	42	0	0	0	17	0	0	17	0	0	0	0	0	0	25	5	0	28	78	65	35	27	96	45	40	37	42	48
Bacteria	Bacteroidota	Bacteroidia	Chitinophagales	Saprospiraceae	Lewinella_A	Lewinella_A	0	0	0	0	0	0	0	0	0	0	0	0	0	0	0	0	16	25	0	0	0	0	0	0	0	0	0	11	0	0	0	0	174	75	0	0	0	0	0	0	321	81	96
Bacteria	Proteobacteria	Alphaproteobacteria	Azospirillales	Inquilinaceae	Inquilinus	Inquilinus	0	0	0	0	0	0	0	0	0	0	0	0	0	0	0	0	0	0	0	0	0	0	0	0	0	0	0	0	0	0	0	0	34	91	7	59	88	41	39	188	33	78	62
Bacteria	Bacteroidota	Bacteroidia	Chitinophagales	Saprospiraceae	Phaeodactylibacter	Phaeodactylibacter	0	0	0	0	0	0	0	0	0	0	0	0	0	0	0	0	0	0	0	0	0	0	0	0	0	0	0	0	0	0	0	0	274	0	0	0	0	0	0	0	443	79	57
Bacteria	Chloroflexota	Anaerolineae	Anaerolineales	envOPS12	UBA5796	unclassified	0	0	0	0	0	0	0	0	0	0	0	0	0	0	0	0	0	0	0	0	0	12	0	0	0	0	0	0	0	0	0	0	21	39	14	79	85	69	96	114	0	38	51
Bacteria	Actinobacteriota	Acidimicrobiia	UBA5794	UBA5794	UBA5794	unclassified	31	21	12	8	0	0	0	15	12	8	0	0	46	0	17	32	14	28	11	14	0	0	0	0	7	12	15	11	0	12	0	0	43	75	41	32	16	94	30	22	38	34	63
Bacteria	Proteobacteria	Gammaproteobacteria	unclassified	unclassified	unclassified	unclassified	23	17	19	0	0	0	0	12	16	0	0	0	35	5	33	30	68	85	25	15	10	0	0	0	31	34	29	41	12	13	0	0	44	46	25	0	0	30	0	0	100	36	21
Bacteria	Planctomycetota	Planctomycetes	Pirellulales	Pirellulaceae	GCA-2723275	unclassified	59	34	48	33	8	8	0	30	30	19	19	23	87	15	35	94	15	23	49	62	0	0	0	0	0	39	20	35	0	0	0	0	7	16	15	0	5	7	0	0	26	14	19
Bacteria	unclassified	unclassified	unclassified	unclassified	unclassified	unclassified	0	0	0	0	0	0	0	0	0	0	0	0	16	0	18	0	0	0	0	0	0	0	0	0	0	0	0	0	0	36	13	0	21	43	42	77	102	78	70	87	29	35	49
Bacteria	Proteobacteria	Gammaproteobacteria	Pseudomonadales	unclassified	unclassified	unclassified	62	26	42	34	6	0	0	25	46	36	33	0	54	0	20	19	43	0	39	0	0	0	0	0	0	0	41	0	0	0	0	0	108	16	27	0	0	0	0	0	145	32	21
Archaea	Crenarchaeota	Bathyarchaeia	B26-1	BA1	BA2	unclassified	0	0	0	0	0	0	0	0	0	0	0	0	0	0	0	16	0	0	0	0	0	0	0	0	0	0	0	0	0	10	0	0	26	26	0	110	104	31	91	133	11	25	28
Bacteria	Bacteroidota	Ignavibacteria	Ignavibacteriales	Melioribacteraceae	navibacteriae-2	unclassified	0	0	21	24	0	0	0	0	24	0	30	0	0	15	31	26	21	24	0	37	0	9	0	0	0	0	14	11	23	19	0	0	34	60	46	23	24	41	18	28	72	50	59
Bacteria	Bacteroidota	Bacteroidia	Chitinophagales	Saprospiraceae	unclassified	unclassified	37	38	27	14	4	0	5	22	21	15	13	0	21	7	37	35	86	97	17	16	6	0	5	0	19	23	41	22	4	15	0	3	13	21	42	8	10	22	9	0	32	22	28
Bacteria	Zixibacteria	MSB-5A5	unclassified	unclassified	unclassified	unclassified	0	0	0	0	0	0	0	0	0	0	0	0	0	0	17	0	0	0	0	0	0	0	0	0	0	0	9	0	0	0	0	0	25	60	18	73	92	58	72	80	44	49	39
Bacteria	Bacteroidota	Bacteroidia	Cytophagales	Cyclobacteriaceae	ELB16-189	unclassified	50	40	31	21	12	3	3	8	33	13	23	5	63	0	7	0	11	13	0	4	0	0	0	0	0	6	2	6	2	0	0	0	124	21	0	0	0	0	0	0	168	86	62
Bacteria	Proteobacteria	Gammaproteobacteria	Pseudomonadales	Halieaceae	unclassified	unclassified	71	21	17	0	0	0	0	16	21	13	29	6	15	0	32	34	102	148	26	22	0	0	5	0	32	66	58	51	23	25	0	0	0	0	31	0	0	0	0	0	0	0	0
Bacteria	Bacteroidota	Bacteroidia	Cytophagales	Cyclobacteriaceae	BBD-1991-12	unclassified	0	0	0	0	0	0	0	0	0	0	0	0	0	0	0	17	24	0	0	0	0	8	0	0	0	0	12	0	0	23	0	0	38	64	46	30	60	72	34	68	30	51	72
Bacteria	Actinobacteriota	Acidimicrobiia	Microtrichales	MedAcidi-G1	UBA3125	unclassified	57	0	67	0	0	0	8	46	34	0	22	0	66	0	100	82	0	0	12	20	0	0	15	12	0	21	0	27	16	16	0	0	13	14	22	23	20	18	15	23	28	24	26
Bacteria	Desulfobacterota	Desulfobacteria	Desulfatiglanales	HGW-15	HGW-15	unclassified	0	0	0	0	0	0	0	0	0	0	0	0	0	0	0	0	0	0	0	0	0	0	0	0	0	0	0	0	0	0	0	0	0	0	0	79	182	0	0	212	0	0	0
Bacteria	Bacteroidota	Bacteroidia	Flavobacteriales	Flavobacteriaceae	Polaribacter	Polaribacter	16	0	0	0	0	0	0	0	10	22	0	0	0	0	0	0	0	0	0	0	0	0	0	0	0	0	0	0	0	0	0	0	148	0	0	0	0	0	0	0	673	33	0
Bacteria	Gemmatimonadota	Gemmatimonadetes	SG8-23	BD2-11	BD2-11	unclassified	0	0	0	0	0	0	0	0	0	0	0	0	0	0	0	0	0	0	0	0	0	0	0	0	0	0	0	0	0	23	0	0	40	34	54	88	86	80	61	109	26	26	40
Bacteria	Desulfobacterota	Desulfobacteria	Desulfobacterales	Desulfosarcinaceae	Desulfatitalea	unclassified	8	0	6	7	0	0	0	6	0	0	0	5	9	4	17	26	11	26	8	11	6	9	8	9	11	11	0	6	0	12	5	0	12	23	22	69	64	109	52	63	12	30	63
Bacteria	Proteobacteria	Gammaproteobacteria	Chromatiales	Sedimenticolaceae	Monju	unclassified	65	60	39	21	0	0	3	21	26	27	27	21	65	0	57	64	45	65	14	15	0	0	0	0	21	14	38	18	6	14	0	0	13	18	19	7	5	17	10	8	10	0	18
Bacteria	Chloroflexota	unclassified	unclassified	unclassified	unclassified	unclassified	0	0	0	0	0	0	0	0	0	0	0	0	0	0	0	0	0	0	0	0	0	0	2	0	0	0	0	0	0	0	4	0	0	0	6	67	92	32	95	144	0	27	47
Bacteria	unclassified	unclassified	unclassified	unclassified	unclassified	unclassified	50	37	26	11	3	0	11	26	28	13	12	9	38	5	21	59	19	38	6	13	0	0	0	0	6	20	15	8	11	0	0	0	16	44	50	24	16	36	14	22	30	17	34
Bacteria	Actinobacteriota	Acidimicrobiia	Microtrichales	MedAcidi-G1	MedAcidi-G1	unclassified	99	54	47	24	0	0	12	47	44	13	36	0	80	16	81	73	42	40	9	10	0	0	0	0	24	14	27	25	11	0	0	0	8	12	10	0	8	3	0	0	0	9	12
Bacteria	Verrucomicrobiota	Verrucomicrobiae	Opitutales	Puniceicoccaceae	BACL24	unclassified	43	33	0	34	0	0	0	40	10	7	11	5	22	10	71	58	26	44	11	93	25	0	0	0	10	0	15	26	42	37	6	0	0	53	0	0	7	19	4	0	0	36	32
Bacteria	unclassified	unclassified	unclassified	unclassified	unclassified	unclassified	0	0	13	12	0	0	0	0	0	0	9	0	0	0	19	0	0	0	0	0	12	8	34	16	0	0	13	0	10	44	0	0	15	26	33	73	70	41	52	122	27	26	36
Bacteria	Bacteroidota	Bacteroidia	unclassified	unclassified	unclassified	unclassified	0	0	0	0	0	0	0	0	0	0	7	0	0	0	0	11	0	11	0	0	29	27	48	20	0	0	0	0	22	57	29	0	0	59	18	51	58	70	50	26	30	41	38
Bacteria	Acidobacteriota	unclassified	unclassified	unclassified	unclassified	unclassified	36	28	28	27	0	0	0	22	14	8	0	9	35	0	65	36	49	39	0	20	11	15	0	0	0	19	26	16	28	30	0	0	34	56	24	0	0	30	0	0	35	53	41
Bacteria	Proteobacteria	Gammaproteobacteria	Chromatiales	Sedimenticolaceae	41T-STBD-0c-01a	unclassified	0	0	0	0	0	0	0	0	0	0	0	0	0	0	0	0	0	0	0	0	0	0	0	0	0	0	0	0	0	0	0	0	66	125	64	0	13	44	35	0	113	97	122
Bacteria	Planctomycetota	UBA1135	UBA2386	UBA2386	UBA2386	unclassified	67	31	35	20	0	15	10	45	47	14	18	9	51	12	31	72	38	68	13	26	16	0	0	0	14	9	24	21	15	0	0	10	10	22	22	0	0	12	0	0	35	17	6
Bacteria	unclassified	unclassified	unclassified	unclassified	unclassified	unclassified	109	73	56	16	0	12	0	75	34	63	46	0	133	14	70	120	13	18	26	0	0	0	0	0	0	0	0	0	0	0	0	0	0	0	0	0	0	0	0	0	0	0	0
Bacteria	Desulfobacterota	Desulfobulbia	Desulfobulbales	Desulfocapsaceae	Desulfopila	Desulfopila	13	11	16	35	10	0	0	27	14	6	32	0	25	0	36	25	25	54	15	24	18	19	19	25	11	8	9	9	13	48	0	7	30	33	39	13	9	44	6	15	36	19	24
Bacteria	Chloroflexota	Anaerolineae	Anaerolineales	Anaerolineaceae	Brevefilum	Brevefilum	0	0	0	0	0	0	0	0	0	0	0	0	0	0	0	27	0	0	0	0	0	25	14	0	0	0	0	0	0	57	17	0	0	0	42	45	73	76	55	61	0	70	48
Bacteria	unclassified	unclassified	unclassified	unclassified	unclassified	unclassified	36	41	36	0	13	9	0	39	23	0	0	0	48	0	56	64	25	27	0	9	0	8	8	10	0	0	0	11	0	0	0	8	0	27	29	30	34	39	19	47	13	18	33
Bacteria	Spirochaetota	Spirochaetia	Spirochaetales	Spirochaetaceae_B	UBA2779	unclassified	0	0	0	0	0	0	0	0	0	0	0	0	0	0	0	0	0	0	0	0	0	0	0	0	0	0	0	0	0	0	0	0	64	85	48	20	48	53	0	39	87	98	76
Bacteria	Proteobacteria	Gammaproteobacteria	Chromatiales	Sedimenticolaceae	unclassified	unclassified	47	0	0	42	0	0	0	38	0	0	0	0	34	0	43	0	82	108	0	18	0	0	0	0	0	0	38	36	0	0	0	0	45	87	45	0	0	59	0	0	0	40	57
Bacteria	Proteobacteria	Gammaproteobacteria	Pseudomonadales	Halieaceae	Halioglobus	unclassified	21	28	33	15	5	0	0	28	19	14	22	0	62	0	32	38	57	70	18	11	14	0	0	12	16	13	32	32	21	12	11	0	8	21	9	13	12	22	10	14	24	19	19
Bacteria	Desulfobacterota	Desulfobacteria	Desulfobacterales	unclassified	unclassified	unclassified	0	0	0	0	0	0	0	32	0	0	0	0	0	0	0	67	0	0	0	0	0	0	0	0	0	0	0	0	0	76	0	0	0	70	49	88	71	54	85	99	0	0	85
Bacteria	Acidobacteriota	Luteitaleia	RBG-16-70-10	RBG-16-70-10	RBG-16-70-10	unclassified	0	9	0	0	0	0	0	0	0	0	0	0	0	0	0	0	16	20	0	0	6	0	0	0	0	0	0	0	0	0	0	0	23	70	20	65	74	71	39	97	36	54	50
Bacteria	Bacteroidota	Rhodothermia	Balneolales	Balneolaceae	Gracilimonas	unclassified	0	0	0	0	0	0	0	9	0	0	0	0	0	0	0	0	0	0	4	0	0	0	0	0	0	0	0	8	0	0	0	0	159	84	31	3	3	24	2	0	215	103	65
Bacteria	Bacteroidota	Bacteroidia	Chitinophagales	Saprospiraceae	unclassified	unclassified	212	43	58	11	5	0	4	20	70	14	56	18	61	13	22	21	50	88	25	17	0	0	0	0	0	19	25	14	0	0	0	0	0	0	0	0	0	0	0	0	0	0	0
Bacteria	Chloroflexota	Anaerolineae	Anaerolineales	envOPS12	unclassified	unclassified	26	0	0	0	0	0	0	0	0	0	0	0	0	0	0	39	18	45	0	0	0	0	23	0	8	0	0	0	34	35	0	0	25	55	46	27	31	80	0	43	38	50	67
Bacteria	Proteobacteria	Gammaproteobacteria	Enterobacterales	Alteromonadaceae	Rheinheimera	unclassified	67	77	56	42	9	22	14	63	42	32	67	33	78	0	76	96	0	38	16	17	0	0	0	0	0	0	0	24	0	0	0	0	0	0	0	0	0	0	0	0	0	0	0
Bacteria	Acidobacteriota	Thermoanaerobaculia	Thermoanaerobaculales	Thermoanaerobaculaceae	unclassified	unclassified	29	17	0	21	0	0	12	15	15	0	23	0	27	0	53	46	38	24	0	0	0	0	0	0	0	0	0	0	0	0	0	0	36	62	53	28	27	51	31	29	46	61	26
Bacteria	Bacteroidota	Bacteroidia	Chitinophagales	Saprospiraceae	unclassified	unclassified	58	26	13	15	0	3	0	0	19	16	14	0	17	0	17	11	103	125	29	27	6	12	3	0	32	38	55	37	20	10	0	0	55	13	0	0	0	0	0	0	59	23	4
Bacteria	Verrucomicrobiota	Verrucomicrobiae	Verrucomicrobiales	DEV007	Arctic95D-9	unclassified	49	11	19	14	4	3	0	19	8	4	10	5	26	0	31	16	100	82	27	17	0	0	0	0	14	28	19	33	0	0	0	0	50	61	16	0	5	14	11	0	50	40	30
Bacteria	Proteobacteria	Gammaproteobacteria	Pseudomonadales	Halieaceae	Halioglobus	unclassified	25	0	13	16	10	0	0	23	10	0	16	0	37	0	32	52	48	49	0	18	14	0	0	0	0	23	22	22	14	25	0	0	18	33	57	31	20	28	14	19	31	26	34
Bacteria	Chloroflexota	Anaerolineae	Anaerolineales	unclassified	unclassified	unclassified	9	5	0	0	0	0	0	0	0	5	0	0	0	0	0	0	0	12	0	8	0	11	9	0	0	0	0	0	0	15	0	0	22	46	22	55	84	87	57	79	37	40	57
Bacteria	Desulfobacterota	BSN033	SM23-61	SM23-61	SM23-61	unclassified	0	0	0	0	0	0	0	0	0	0	0	0	0	0	0	0	0	0	0	0	0	0	0	0	14	0	0	0	0	0	0	0	23	26	32	85	78	46	70	101	34	36	71
Bacteria	Acidobacteriota	unclassified	unclassified	unclassified	unclassified	unclassified	0	0	0	0	0	0	0	0	0	0	0	0	0	0	0	0	0	0	0	0	0	0	0	0	0	0	0	0	0	0	0	0	45	39	23	57	69	54	64	87	61	61	60
Bacteria	Proteobacteria	Gammaproteobacteria	Woeseiales	Woeseiaceae	Woeseia	Woeseia	0	60	84	57	24	0	19	47	41	30	52	35	135	21	47	94	0	30	0	0	0	0	0	0	0	0	40	17	0	0	0	0	0	0	28	0	0	0	0	0	0	0	0
Bacteria	Chloroflexota	Anaerolineae	Anaerolineales	Anaerolineaceae	Brevefilum	Brevefilum	55	63	34	11	0	7	7	28	22	16	16	0	35	11	61	27	33	34	0	16	0	41	12	0	0	0	0	0	23	41	0	17	26	21	15	7	14	32	16	0	11	21	11
Bacteria	Planctomycetota	Phycisphaerae	SG8-4	SG8-4	PLanc-01	unclassified	0	0	0	14	0	0	0	18	0	0	0	14	17	0	24	38	20	28	0	36	0	19	27	16	0	0	0	0	0	33	11	0	0	34	36	36	40	43	55	44	30	46	38
Bacteria	Desulfobacterota	Desulfobacteria	Desulfobacterales	unclassified	unclassified	unclassified	0	0	0	0	0	0	0	0	0	0	0	0	0	0	0	0	0	0	0	29	0	0	0	45	0	0	0	0	0	47	0	0	0	0	0	61	67	61	67	89	0	0	37
Bacteria	Bacteroidota	Kapabacteria	Kapabacteriales	XYC2-FULL-35-21	XYC2-FULL-35-21	unclassified	34	32	32	0	7	5	0	11	0	0	0	14	49	0	48	70	46	80	18	21	0	0	0	0	39	20	40	38	18	18	0	0	27	42	33	0	32	29	0	24	0	0	28
Bacteria	Desulfobacterota	Desulfobulbia	Desulfobulbales	Desulfurivibrionaceae	unclassified	unclassified	0	0	15	11	0	0	0	11	0	0	0	0	17	0	7	20	15	28	0	19	0	0	23	38	0	0	0	0	0	85	18	0	0	37	26	42	55	59	52	60	0	63	47
Bacteria	Proteobacteria	Alphaproteobacteria	Rhodobacterales	Rhodobacteraceae	Roseovarius	Roseovarius	99	56	53	18	0	0	6	44	43	37	44	13	72	8	46	58	31	75	18	11	0	0	0	0	15	12	25	32	7	0	0	0	10	0	0	0	0	0	0	0	14	0	0
Archaea	Thermoplasmatota	Thermoplasmata_A	SG8-5	SG8-5	unclassified	unclassified	0	0	0	0	3	0	0	0	0	0	0	0	0	0	0	0	0	0	0	0	0	0	0	0	0	0	0	0	0	0	0	0	0	0	0	49	100	33	106	128	0	28	45
Bacteria	Proteobacteria	Gammaproteobacteria	Woeseiales	Woeseiaceae	UBA1844	unclassified	80	75	60	24	0	28	24	70	88	19	31	23	126	26	72	106	0	0	0	0	0	0	0	0	0	0	0	0	0	0	0	0	0	0	0	0	0	0	0	0	0	0	0
Archaea	Asgardarchaeota	Lokiarchaeia	Thorarchaeales	Thorarchaeaceae	unclassified	unclassified	0	0	0	0	0	0	0	0	0	0	0	0	0	0	0	0	0	0	0	0	0	0	0	0	0	0	0	0	0	0	0	0	16	15	14	109	142	42	77	95	19	31	47
Bacteria	Proteobacteria	Gammaproteobacteria	GCA-1735895	GCA-1735895	GCA-1735895	unclassified	39	42	64	21	20	13	0	34	29	29	30	19	40	19	30	34	38	87	15	0	0	0	0	0	0	23	21	0	0	0	0	0	15	33	20	0	0	0	0	0	31	26	35
Bacteria	unclassified	unclassified	unclassified	unclassified	unclassified	unclassified	0	0	0	0	0	0	0	0	0	0	0	0	0	0	0	0	6	0	4	7	0	21	17	0	0	0	0	0	0	13	3	0	16	26	0	68	106	40	56	116	15	29	40
Bacteria	Bacteroidota	Bacteroidia	Flavobacteriales	Flavobacteriaceae	Eudoraea	Eudoraea	0	14	0	0	0	0	0	14	13	0	16	0	0	0	0	13	38	51	17	0	7	0	0	0	11	16	26	19	9	22	0	0	37	51	63	33	33	50	32	24	40	38	43
Bacteria	Planctomycetota	Planctomycetes	Pirellulales	Pirellulaceae	Mariniblastus	Mariniblastus	65	0	31	0	0	0	0	0	40	13	31	0	46	10	0	34	26	70	0	0	0	0	0	0	0	38	34	0	48	0	0	0	81	69	0	0	0	0	0	0	79	64	0
Bacteria	Acidobacteriota	Mor1	Mor1	Mor1	Mor1	unclassified	0	0	0	0	0	0	0	0	0	0	0	0	0	0	0	0	18	0	0	0	0	0	0	0	0	0	0	0	0	0	0	0	27	62	62	60	65	62	55	75	46	32	54
Bacteria	Desulfobacterota	Syntrophia	Syntrophales	Smithellaceae	Smithella	unclassified	0	0	0	0	0	0	0	0	0	0	0	0	0	0	0	0	0	0	0	0	0	0	0	0	0	0	0	0	0	0	0	0	44	48	16	92	76	15	35	83	67	57	92
Bacteria	Calditrichota	Calditrichia	Calditrichales	Calditrichaceae	Caldithrix	Caldithrix	0	0	0	0	0	0	0	8	0	0	0	2	0	0	0	0	12	19	10	0	0	0	0	0	0	7	0	0	0	22	0	0	0	45	59	59	53	84	40	79	31	47	59
Bacteria	Proteobacteria	Gammaproteobacteria	Thiomicrospirales	Thiomicrospiraceae	Thiomicrorhabdus	unclassified	0	0	0	0	0	0	0	0	0	0	7	0	0	0	0	0	0	0	0	0	0	0	4	3	0	0	0	0	0	0	0	0	95	111	19	8	4	0	0	17	105	128	101
Bacteria	UBP1	PRR-12	LZORAL124-64-63	LZORAL124-64-63	LZORAL124-64-63	unclassified	13	0	6	0	0	0	0	0	0	0	0	0	0	0	17	31	23	26	11	18	0	9	0	0	0	15	14	8	0	26	7	4	20	53	54	43	34	76	37	31	20	53	49
Bacteria	Proteobacteria	Gammaproteobacteria	Woeseiales	Woeseiaceae	Woeseia	Woeseia	82	63	77	28	31	0	0	50	57	35	72	27	101	0	56	93	16	31	0	0	0	0	0	0	0	0	17	0	0	0	0	0	0	0	0	0	0	0	0	0	0	0	0
Bacteria	Myxococcota	Myxococcia	Myxococcales	unclassified	unclassified	unclassified	63	56	31	15	0	15	0	35	28	17	13	10	39	18	31	34	68	102	23	10	5	0	0	0	27	31	41	32	4	10	0	0	6	6	6	0	7	0	8	0	0	11	16
Bacteria	unclassified	unclassified	unclassified	unclassified	unclassified	unclassified	0	0	0	2	0	0	0	0	0	0	0	0	0	0	10	0	0	0	0	0	0	0	0	0	0	0	0	0	0	0	0	0	72	140	94	7	15	70	21	2	87	111	76
Bacteria	Acidobacteriota	Mor1	Mor1	Mor1	Mor1	unclassified	38	59	45	26	4	4	12	35	30	22	27	7	42	6	32	56	30	51	8	5	11	0	0	4	7	11	20	22	12	29	0	0	0	38	0	20	24	15	5	11	0	0	0
Bacteria	Proteobacteria	Alphaproteobacteria	Rhodobacterales	Rhodobacteraceae	unclassified	unclassified	0	0	16	0	8	0	0	0	0	0	0	0	29	5	21	34	71	85	18	23	0	0	10	9	10	24	24	24	12	22	0	0	0	0	14	41	38	50	31	59	0	0	53
Bacteria	Proteobacteria	Gammaproteobacteria	unclassified	unclassified	unclassified	unclassified	20	32	21	23	19	4	0	15	14	0	18	20	0	0	24	16	56	76	0	17	0	12	0	0	0	13	27	28	0	0	0	0	34	34	34	16	17	37	17	0	68	42	28
Bacteria	Myxococcota	unclassified	unclassified	unclassified	unclassified	unclassified	18	24	20	13	0	6	3	40	13	5	9	5	25	24	48	94	28	52	8	35	11	8	14	10	0	20	29	0	21	35	7	8	0	20	21	0	21	33	28	19	0	10	21
Bacteria	Proteobacteria	Gammaproteobacteria	unclassified	unclassified	unclassified	unclassified	0	0	8	9	0	0	0	0	12	25	0	0	0	0	13	16	0	0	0	0	0	0	0	0	0	0	0	0	0	0	0	0	42	71	88	24	29	39	34	65	58	88	75
Bacteria	Desulfobacterota	Desulfobacteria	Desulfatiglanales	HGW-15	HGW-15	unclassified	0	0	0	0	0	0	0	0	0	0	0	0	34	0	16	0	29	0	0	37	0	35	29	0	0	0	0	0	0	43	0	31	0	49	41	74	57	85	46	24	0	0	40
Bacteria	Proteobacteria	Alphaproteobacteria	unclassified	unclassified	unclassified	unclassified	69	63	41	52	5	9	20	85	40	22	20	21	97	23	35	120	6	12	4	14	0	0	0	0	0	0	0	8	9	8	0	0	5	8	8	0	0	0	0	0	0	0	14
Bacteria	Acidobacteriota	Mor1	Mor1	Mor1	Mor1	unclassified	25	17	22	10	0	0	6	23	14	0	7	9	38	0	45	50	28	45	15	17	106	0	0	0	0	20	16	10	15	13	19	0	14	48	65	0	0	0	10	18	0	30	31
Bacteria	Actinobacteriota	Rubrobacteria	Rubrobacterales	Rubrobacteraceae	Rubrobacter_B	Rubrobacter_B	20	18	16	6	0	0	6	30	16	0	16	0	30	4	36	36	25	24	4	21	18	55	44	18	0	0	16	13	11	45	17	12	0	17	14	20	24	28	29	22	9	0	17
Bacteria	Actinobacteriota	Acidimicrobiia	unclassified	unclassified	unclassified	unclassified	43	31	23	9	3	0	0	23	18	5	21	4	19	0	46	37	128	118	15	11	0	0	3	0	26	38	36	53	8	8	0	0	19	12	6	0	0	7	0	3	15	13	12
Bacteria	Proteobacteria	Gammaproteobacteria	Nitrococcales	Aquisalimonadaceae	Aquisalimonas	Aquisalimonas	62	49	42	41	0	11	0	69	37	0	0	21	78	16	64	69	0	85	31	18	0	10	0	0	0	25	25	43	0	0	0	0	0	0	0	0	0	0	0	0	0	26	0
Bacteria	Proteobacteria	Alphaproteobacteria	Rhodobacterales	Rhodobacteraceae	Sulfitobacter	Sulfitobacter	11	0	0	0	0	0	0	0	0	0	0	0	0	0	0	0	18	29	0	12	0	0	0	0	0	0	16	0	0	0	0	0	159	70	19	10	0	11	0	0	218	66	69
Bacteria	Proteobacteria	Gammaproteobacteria	Pseudomonadales	Halieaceae	Halioglobus	unclassified	0	0	0	0	0	0	0	0	0	0	0	0	0	0	20	38	14	15	0	0	0	0	31	0	0	0	0	25	0	23	0	20	0	25	29	57	68	61	42	99	0	0	48
Bacteria	Desulfobacterota	Desulfobacteria	Desulfobacterales	Desulfatibacillaceae	Desulfatibacillum	Desulfatibacillum	9	7	6	19	0	0	0	10	8	0	0	0	12	4	28	23	12	0	0	0	0	7	0	0	0	0	12	0	0	11	0	6	12	27	31	71	63	67	47	75	20	24	38
Bacteria	Desulfuromonadota	Desulfuromonadia	Desulfuromonadales	Geopsychrobacteraceae	Malonomonas	Malonomonas	0	0	0	80	0	0	0	0	0	0	44	0	0	0	0	0	0	39	0	53	26	0	0	0	0	0	32	0	0	0	0	0	33	0	0	75	86	34	59	84	34	0	0
Bacteria	Desulfobacterota	Desulfobulbia	Desulfobulbales	Desulfurivibrionaceae	CG2-30-60-27	unclassified	0	0	0	0	9	0	0	7	0	0	9	0	13	8	29	32	23	15	0	14	7	0	0	0	3	11	12	0	6	45	0	0	14	44	52	27	41	93	35	34	21	41	60
Bacteria	Verrucomicrobiota	Verrucomicrobiae	Pedosphaerales	Pedosphaeraceae	unclassified	unclassified	10	20	5	11	0	3	7	21	7	5	12	6	12	0	18	31	12	18	7	5	0	0	0	0	0	0	11	8	0	7	0	0	19	31	40	65	42	68	37	61	42	29	34
Bacteria	Proteobacteria	Gammaproteobacteria	Woeseiales	Woeseiaceae	unclassified	unclassified	140	74	56	42	0	0	0	44	64	33	78	23	77	0	54	43	21	50	0	0	0	0	0	0	0	0	0	17	0	0	0	0	0	0	0	0	0	0	0	0	0	0	0
Bacteria	Proteobacteria	Gammaproteobacteria	Woeseiales	Woeseiaceae	UBA1844	unclassified	16	22	19	14	0	0	0	20	9	0	11	13	39	0	27	32	49	71	0	21	36	0	0	10	17	25	22	30	0	21	0	0	19	17	0	38	38	15	0	34	16	25	37
Bacteria	unclassified	unclassified	unclassified	unclassified	unclassified	unclassified	82	50	74	36	11	0	0	27	57	0	0	0	63	26	42	37	38	70	0	15	0	0	4	0	14	13	37	51	17	0	6	0	3	8	15	0	0	6	0	0	0	0	11
Bacteria	Proteobacteria	Alphaproteobacteria	Rhodobacterales	Rhodobacteraceae	unclassified	unclassified	49	13	31	18	0	0	0	24	23	0	28	0	22	7	24	30	85	94	40	29	0	0	0	0	0	38	35	30	27	14	12	0	0	26	0	0	10	17	0	0	26	35	24
Bacteria	Chloroflexota	Anaerolineae	unclassified	unclassified	unclassified	unclassified	0	0	0	0	0	0	0	0	0	0	0	0	0	0	0	0	0	0	0	0	0	0	0	0	0	0	0	0	0	0	0	0	0	0	0	34	35	157	169	50	0	0	0
Bacteria	unclassified	unclassified	unclassified	unclassified	unclassified	unclassified	3	0	5	3	0	0	0	11	0	0	0	0	8	5	4	13	24	28	0	20	0	0	0	0	0	0	10	13	0	26	0	0	22	71	34	50	47	41	36	63	31	53	77
Archaea	Thermoplasmatota	E2	DHVEG-1	DHVEG-1	SM1-50	SM1-50	0	0	0	0	0	0	0	0	2	0	0	0	0	0	6	14	0	0	0	29	16	36	0	0	0	0	0	0	0	70	17	0	0	30	49	29	63	76	38	54	22	0	61
Bacteria	Desulfobacterota	Desulfobacteria	C00003060	S7086C20	S7086C20	unclassified	10	12	11	0	0	0	4	9	0	6	0	6	21	7	24	13	0	10	0	9	7	10	21	9	0	0	13	0	13	57	11	16	0	27	38	35	39	55	37	66	15	30	26
Bacteria	Bacteroidota	Bacteroidia	NS11-12g	UBA9320	UBA9320	unclassified	0	0	0	0	0	0	0	0	0	0	0	0	0	0	0	0	0	0	0	0	0	0	0	0	0	0	0	0	0	0	0	0	192	40	9	0	0	0	0	0	292	78	72
Bacteria	unclassified	unclassified	unclassified	unclassified	unclassified	unclassified	0	0	0	0	0	0	0	0	0	0	0	0	0	0	0	0	12	18	0	9	0	0	0	0	6	0	5	8	0	0	13	0	50	78	39	25	40	60	32	22	68	74	57
Bacteria	Desulfobacterota	Desulfobacteria	Desulfatiglanales	HGW-15	HGW-15	unclassified	0	0	0	0	0	0	0	0	0	0	0	0	0	0	0	0	0	0	0	0	0	0	0	0	0	0	0	0	0	0	0	0	0	0	0	51	91	0	128	132	0	0	0
Bacteria	Proteobacteria	Gammaproteobacteria	unclassified	unclassified	unclassified	unclassified	0	0	0	0	0	0	0	0	0	0	0	0	0	0	0	0	0	0	0	0	0	0	0	0	0	0	0	0	0	0	0	0	19	45	48	74	106	64	81	71	22	47	51
Bacteria	Bacteroidota	Bacteroidia	Flavobacteriales	Flavobacteriaceae	Algibacter	Algibacter	0	0	0	0	0	0	0	0	0	0	0	0	0	0	0	0	0	0	0	0	0	0	0	0	0	0	0	0	0	0	0	0	194	52	21	0	0	0	0	0	296	85	50
Bacteria	Spirochaetota	Spirochaetia	Spirochaetales	Alkalispirochaetaceae	Alkalispirochaeta	Alkalispirochaeta	12	0	13	10	0	0	0	18	0	11	0	0	14	0	23	27	7	24	8	14	17	0	0	0	0	0	0	0	0	45	0	0	15	55	54	32	38	68	33	25	31	33	34
Bacteria	Proteobacteria	Gammaproteobacteria	unclassified	unclassified	unclassified	unclassified	61	61	0	27	0	0	0	37	0	0	42	13	0	11	0	0	38	0	0	0	0	0	7	0	0	13	17	15	0	18	0	0	0	40	0	89	75	0	31	61	0	62	0
Bacteria	Proteobacteria	Gammaproteobacteria	Woeseiales	Woeseiaceae	UBA1844	unclassified	86	55	43	30	10	22	20	57	43	46	56	25	110	28	64	47	14	31	0	0	0	0	0	0	0	0	0	14	0	0	0	0	0	0	0	0	0	0	0	0	0	0	0
Bacteria	Bacteroidota	Bacteroidia	Flavobacteriales	Flavobacteriaceae	Sediminicola	unclassified	0	0	0	0	0	0	0	0	0	0	0	0	8	0	0	0	0	0	0	0	0	0	0	0	0	0	0	0	0	0	0	0	112	97	49	0	0	11	0	0	152	106	88
Bacteria	Bacteroidota	Bacteroidia	Chitinophagales	Saprospiraceae	Phaeodactylibacter	Phaeodactylibacter	18	10	11	20	0	3	0	0	8	0	2	0	12	10	8	8	108	187	47	15	0	8	0	0	35	52	76	62	17	18	0	0	7	8	0	0	0	7	5	0	10	9	11
Bacteria	Proteobacteria	Gammaproteobacteria	Enterobacterales	Alteromonadaceae	Alteromonas	Alteromonas	39	42	41	65	0	24	10	69	45	28	35	16	185	25	28	0	26	36	14	0	0	0	0	0	51	0	0	20	0	0	0	0	0	0	0	0	0	0	0	0	0	0	0
Bacteria	Bacteroidota	Bacteroidia	Flavobacteriales	Flavobacteriaceae	Pricia	Pricia	38	45	61	40	4	0	0	33	21	15	20	11	62	4	33	35	18	14	0	3	0	0	0	0	5	0	0	10	0	0	0	0	24	72	23	0	0	16	4	0	44	34	40
Bacteria	Proteobacteria	Gammaproteobacteria	unclassified	unclassified	unclassified	unclassified	24	28	21	17	0	4	3	10	16	17	15	0	43	4	31	17	30	40	9	15	8	0	6	0	12	14	19	13	0	22	5	0	22	55	55	16	23	22	12	20	29	25	20
Bacteria	Proteobacteria	Gammaproteobacteria	Woeseiales	Woeseiaceae	Woeseia	Woeseia	66	51	36	40	0	0	0	72	0	0	57	71	82	37	75	51	0	39	26	0	0	0	0	0	0	19	45	0	30	0	0	0	0	0	0	0	0	0	0	0	0	0	0
Bacteria	Bacteroidota	Bacteroidia	Flavobacteriales	Flavobacteriaceae	Eudoraea	Eudoraea	89	35	48	21	0	0	0	23	34	16	40	0	48	0	33	37	65	81	23	16	8	3	11	0	0	22	55	23	28	22	10	4	0	0	0	0	0	0	0	0	0	0	0
Bacteria	Bacteroidota	Rhodothermia	Rhodothermales	bin80	bin80	unclassified	48	38	34	32	0	0	16	25	34	25	17	20	53	0	45	43	26	41	11	17	0	0	0	0	23	14	21	13	0	0	0	0	12	23	36	0	6	20	7	0	14	27	23
Bacteria	Proteobacteria	Alphaproteobacteria	Rhodobacterales	Rhodobacteraceae	unclassified	unclassified	32	0	0	0	0	0	0	0	40	0	0	0	41	0	37	0	0	0	0	0	0	0	0	0	0	0	0	78	0	0	0	0	30	82	34	26	42	0	52	0	45	63	75
Bacteria	Chloroflexota	Anaerolineae	Promineofilales	Promineofilaceae	GCA-2699125	unclassified	10	3	7	8	0	0	0	9	4	0	4	0	16	6	3	25	16	23	0	15	12	30	18	8	0	0	9	0	5	49	11	7	14	46	48	13	41	86	49	34	8	20	21
Bacteria	Desulfobacterota	Desulfobacteria	Desulfobacterales	unclassified	unclassified	unclassified	0	0	0	0	0	0	0	0	0	0	0	0	0	0	0	0	0	0	0	0	0	0	0	0	0	0	0	0	0	0	0	0	21	51	53	89	63	79	39	65	34	34	59
Bacteria	Bacteroidota	Bacteroidia	Bacteroidales	Paludibacteraceae	unclassified	unclassified	6	19	75	563	4	4	15	25	4	3	22	12	15	0	0	0	0	0	0	0	0	0	0	0	0	0	0	0	0	0	0	0	0	2	0	8	0	0	0	0	10	6	0
Bacteria	Gemmatimonadota	Gemmatimonadetes	SG8-23	BD2-11	BD2-11	unclassified	17	21	32	25	0	0	0	28	12	15	0	0	26	8	50	88	21	40	0	34	0	22	0	0	0	15	15	0	0	56	0	0	0	28	18	28	33	39	0	49	0	12	25
Bacteria	Proteobacteria	Gammaproteobacteria	Enterobacterales	Alteromonadaceae	Alteromonas	Alteromonas	23	0	35	23	27	0	0	15	0	0	0	0	59	0	0	27	56	77	35	0	0	7	0	0	0	45	69	45	0	13	0	0	27	22	0	0	0	0	0	0	66	28	23
Bacteria	Proteobacteria	Alphaproteobacteria	Sphingomonadales	Sphingomonadaceae	unclassified	unclassified	68	38	26	24	7	6	0	35	47	18	0	13	30	0	71	31	57	37	23	11	0	0	0	0	37	18	27	38	0	0	0	0	36	0	0	0	0	0	0	0	42	0	18
Bacteria	Proteobacteria	Alphaproteobacteria	Rhizobiales	unclassified	unclassified	unclassified	79	63	63	26	0	0	10	36	39	27	40	16	87	21	54	56	0	30	17	0	0	0	9	0	0	0	0	9	0	0	0	0	0	10	9	15	20	0	0	14	0	8	0
Bacteria	Chloroflexota	Anaerolineae	Promineofilales	Promineofilaceae	GCA-2699125	unclassified	0	0	33	30	0	0	0	0	0	12	0	0	0	0	49	44	32	0	0	69	0	0	24	19	0	25	0	15	29	0	0	0	0	55	0	52	51	90	67	0	0	0	0
Bacteria	Planctomycetota	Planctomycetes	Pirellulales	Pirellulaceae	Rubripirellula	unclassified	100	60	79	40	0	0	8	56	48	25	29	7	93	10	70	91	23	0	0	0	0	0	0	0	0	0	12	25	0	0	0	0	0	12	0	0	0	0	0	0	0	0	0
Bacteria	Planctomycetota	UBA1135	UBA2386	UBA2386	UBA2386	unclassified	0	0	24	0	0	0	0	33	0	0	0	0	24	0	23	34	29	47	26	25	0	4	10	12	12	14	28	39	0	30	0	0	31	50	22	9	0	16	0	0	50	59	60
Bacteria	Bacteroidota	Bacteroidia	Chitinophagales	Saprospiraceae	Lewinella_B	Lewinella_B	135	35	46	38	5	0	7	28	35	20	59	16	84	0	22	34	37	74	30	0	0	0	0	0	12	11	29	26	0	0	0	0	0	0	0	0	0	0	0	0	0	0	0
Bacteria	Bacteroidota	Bacteroidia	Flavobacteriales	Crocinitomicaceae	Crocinitomix	Crocinitomix	0	0	0	0	0	0	0	0	0	0	0	0	0	0	0	0	31	26	0	0	0	0	0	2	25	12	18	0	0	0	0	0	162	30	10	0	0	0	0	0	254	73	54
Bacteria	Proteobacteria	Gammaproteobacteria	Woeseiales	Woeseiaceae	UBA1844	unclassified	0	0	0	0	0	0	0	0	0	0	0	0	0	0	0	0	180	283	0	46	0	0	0	0	0	0	137	87	0	49	0	0	0	0	0	0	0	0	0	0	0	0	0
Bacteria	Planctomycetota	UBA1135	UBA1135	GCA-002686595	GCA-2686265	unclassified	16	10	14	13	0	0	0	23	0	0	0	6	15	0	21	34	29	20	0	10	11	20	0	0	0	24	13	0	14	26	0	0	18	62	35	29	21	63	15	31	31	40	42
Bacteria	Desulfobacterota	Desulfobacteria	Desulfobacterales	Magnetomoraceae	Magnetomorum	unclassified	0	0	0	0	0	0	0	22	0	0	0	0	17	0	33	19	0	0	0	0	0	0	0	14	0	0	0	0	0	27	0	0	0	24	23	78	87	70	48	78	0	17	42
Archaea	Crenarchaeota	Nitrososphaeria	Nitrososphaerales	Nitrosopumilaceae	Nitrosopumilus	Nitrosopumilus	81	104	114	0	0	22	0	48	71	36	83	31	98	0	0	57	35	0	0	0	0	0	0	0	0	0	0	0	0	0	0	0	0	0	0	0	0	0	0	0	0	0	0
Bacteria	Planctomycetota	UBA1135	UBA2386	UBA2386	UBA2386	unclassified	0	0	0	0	0	0	0	0	0	0	0	0	0	0	0	0	0	0	0	0	0	0	0	0	0	0	0	0	0	0	0	0	109	108	38	0	6	23	25	10	199	83	63
Archaea	Crenarchaeota	Bathyarchaeia	B26-1	BA1	BA2	unclassified	0	0	0	0	0	0	0	0	0	0	0	0	0	0	0	0	0	0	0	0	0	0	0	0	0	0	0	0	0	0	0	0	0	16	0	103	91	29	67	77	0	15	28
Archaea	Halobacterota	Methanosarcinia	Methanotrichales	Methanotrichaceae	Methanothrix_A	Methanothrix_A	0	0	0	0	0	0	0	0	0	0	0	0	0	0	0	0	0	0	0	0	0	0	0	0	0	0	0	0	0	0	0	0	8	0	0	90	34	0	32	84	0	13	18
Bacteria	Proteobacteria	Alphaproteobacteria	Rhodobacterales	Rhodobacteraceae	unclassified	unclassified	31	10	23	17	0	0	0	0	0	0	0	0	26	0	0	0	52	54	16	0	0	0	0	0	0	0	0	0	0	0	0	0	67	51	48	0	0	49	0	0	74	71	69
Bacteria	Myxococcota	Polyangia	Kofleriales	Kofleriaceae	Haliangium	Haliangium	41	112	38	35	9	6	0	27	35	22	25	15	45	11	55	70	38	46	22	0	0	0	0	0	19	10	0	25	0	0	0	0	0	0	16	9	12	0	0	0	12	0	17
Bacteria	Chloroflexota	Anaerolineae	Anaerolineales	envOPS12	UBA5796	unclassified	0	13	12	0	0	0	0	0	0	0	0	0	7	0	0	10	0	0	0	0	0	0	0	0	0	0	0	0	0	0	0	0	10	25	34	54	62	74	62	78	22	33	65
Bacteria	Cyanobacteriota	Cyanobacteriia	Cyanobacteriales	Cyanobacteriaceae	Geminocystis	unclassified	77	0	31	0	0	0	23	0	31	54	0	0	49	34	45	94	0	0	0	0	0	0	0	0	0	0	0	0	0	0	0	0	51	66	88	0	0	56	0	0	0	72	0
Bacteria	Bacteroidota	Bacteroidia	Chitinophagales	Saprospiraceae	Lewinella_B	Lewinella_B	51	13	28	0	0	0	0	0	0	0	9	11	42	0	28	35	50	94	18	0	0	0	15	13	20	33	24	20	16	30	0	0	12	23	0	26	26	21	21	11	22	16	17
Bacteria	Desulfobacterota	Desulfobacteria	Desulfatiglanales	HGW-15	HGW-15	unclassified	0	0	0	0	0	0	0	0	0	0	0	0	0	0	0	18	19	0	0	0	0	15	15	24	0	0	0	0	0	45	26	0	0	24	17	74	68	43	48	80	0	0	53
Bacteria	Desulfobacterota	Desulfobacteria	Desulfobacterales	Desulfosarcinaceae	Desulfatitalea	unclassified	7	9	15	17	0	0	0	0	0	0	0	0	19	0	0	30	14	0	0	0	0	17	20	17	0	0	0	0	8	46	5	16	18	52	36	46	50	44	46	27	17	34	41
Bacteria	Verrucomicrobiota	Verrucomicrobiae	Verrucomicrobiales	Akkermansiaceae	unclassified	unclassified	0	0	0	0	0	0	0	0	0	0	0	0	0	0	0	0	11	0	0	0	0	0	0	0	0	0	0	3	0	0	0	0	229	15	0	0	0	0	0	0	358	61	36
Bacteria	Chloroflexota	Anaerolineae	unclassified	unclassified	unclassified	unclassified	0	0	0	0	0	0	0	0	0	0	0	0	0	0	0	0	0	0	0	0	0	0	0	0	0	0	0	0	0	0	0	0	0	0	0	26	50	0	214	49	0	0	0
Bacteria	Bacteroidota	Bacteroidia	Flavobacteriales	Flavobacteriaceae	Polaribacter	Polaribacter	18	0	0	0	0	0	0	0	0	0	0	0	0	0	0	0	0	9	0	0	0	0	0	0	0	0	0	0	0	0	0	0	178	19	0	0	0	0	0	0	421	54	35
Bacteria	Desulfobacterota	Desulfobacteria	Desulfobacterales	unclassified	unclassified	unclassified	0	22	0	23	0	0	0	0	0	0	17	0	16	0	38	32	17	33	0	0	0	0	0	8	0	0	0	0	0	16	0	0	0	33	19	54	40	69	41	61	21	20	25
Bacteria	Bacteroidota	Bacteroidia	Flavobacteriales	Flavobacteriaceae	Imtechella	Imtechella	0	0	0	0	0	0	0	0	0	0	0	0	0	0	0	0	31	46	0	0	0	0	0	0	0	0	0	0	0	0	0	0	86	114	56	0	21	31	0	0	126	56	69
Bacteria	Methylomirabilota	Methylomirabilia	Methylomirabilales	2-02-FULL-66-22	2-02-FULL-66-22	unclassified	77	68	42	18	6	8	11	36	40	13	46	12	85	8	62	52	16	39	9	5	0	0	0	0	6	0	10	12	4	4	0	0	4	0	5	5	6	5	7	4	0	7	8
Bacteria	Planctomycetota	Phycisphaerae	SG8-4	SG8-4	ST-NAGAB-D1	unclassified	0	0	0	0	0	0	0	0	0	0	0	0	0	0	0	0	0	0	0	0	0	20	16	34	0	0	0	0	0	39	17	7	0	34	0	61	69	50	47	79	28	41	41
Bacteria	unclassified	unclassified	unclassified	unclassified	unclassified	unclassified	0	0	0	0	0	0	0	0	0	0	0	0	0	0	0	0	0	0	0	0	0	0	0	0	0	0	0	0	0	0	0	0	0	0	0	0	144	0	436	0	0	0	0
Bacteria	Chloroflexota	Anaerolineae	Anaerolineales	envOPS12	unclassified	unclassified	0	29	35	35	0	14	14	56	29	0	41	17	32	38	87	116	0	0	0	53	0	45	28	0	0	0	15	24	0	52	0	0	0	0	0	0	0	0	0	0	0	0	0
Bacteria	Bacteroidota	Bacteroidia	Chitinophagales	Saprospiraceae	unclassified	unclassified	64	79	25	11	0	0	0	35	28	14	52	8	27	9	84	58	34	41	17	15	0	0	0	8	15	17	15	19	9	13	0	0	0	17	8	7	8	0	6	0	6	0	0
Archaea	Crenarchaeota	Nitrososphaeria	Nitrososphaerales	Nitrosopumilaceae	unclassified	unclassified	81	90	84	69	24	25	31	47	65	42	0	26	74	9	0	41	0	50	0	0	0	0	0	0	0	0	0	0	0	0	0	0	0	0	0	0	0	0	0	0	0	0	0
Bacteria	Proteobacteria	Gammaproteobacteria	Pseudomonadales	Pseudohongiellaceae	Pseudohongiella	Pseudohongiella	80	48	65	46	0	0	17	48	33	16	34	20	102	0	99	94	0	56	0	0	0	0	0	0	0	0	0	0	0	0	0	0	0	0	0	0	0	0	0	0	0	0	0
Bacteria	Verrucomicrobiota	Verrucomicrobiae	Verrucomicrobiales	DEV007	EC70	EC70	60	25	32	17	0	2	0	19	38	14	18	4	27	0	8	32	80	60	23	18	0	0	0	0	24	34	40	28	22	4	0	0	12	8	0	6	19	11	0	9	15	11	10
Bacteria	Bacteroidota	Bacteroidia	Chitinophagales	Saprospiraceae	Haliscomenobacter	Haliscomenobacter	51	23	24	32	0	0	0	23	18	20	44	0	0	0	46	47	56	85	12	16	0	0	0	0	0	0	36	0	0	0	0	0	24	29	13	12	18	21	0	13	30	15	16
Bacteria	Proteobacteria	Gammaproteobacteria	Woeseiales	Woeseiaceae	UBA1844	unclassified	0	0	0	0	0	0	0	0	0	0	0	0	0	0	0	0	0	0	0	0	0	0	0	0	0	0	0	0	0	0	0	0	78	119	67	0	0	22	0	0	132	83	88
Bacteria	Proteobacteria	Gammaproteobacteria	Chromatiales	Sedimenticolaceae	41T-STBD-0c-01a	unclassified	51	76	59	35	16	0	0	60	49	38	26	15	109	21	81	74	0	0	0	21	0	0	0	0	0	0	0	19	0	0	4	0	0	0	0	0	0	0	0	0	0	0	0
Bacteria	Verrucomicrobiota	Verrucomicrobiae	Opitutales	Verruco-01	Verruco-01	unclassified	0	0	6	10	0	0	0	4	0	3	12	0	0	0	12	3	78	103	34	21	15	5	0	2	18	22	33	19	17	26	8	5	33	29	28	0	0	33	14	0	31	40	37
Bacteria	Bacteroidota	Ignavibacteria	Ignavibacteriales	Melioribacteraceae	navibacteriae-2	unclassified	23	8	16	33	0	3	0	15	0	6	0	0	13	7	25	22	37	39	12	17	0	10	0	0	29	9	20	11	7	19	15	0	33	38	25	0	10	8	0	0	89	44	47
Bacteria	unclassified	unclassified	unclassified	unclassified	unclassified	unclassified	0	39	14	0	0	0	0	18	0	0	0	9	30	0	0	37	40	0	14	14	0	0	0	0	0	0	30	22	0	0	0	0	20	30	51	36	32	64	18	34	38	19	34
Archaea	Crenarchaeota	Bathyarchaeia	B26-1	UBA233	UBA11855	UBA11855	3	4	0	0	0	0	0	0	0	0	0	0	0	0	12	8	0	5	0	14	13	38	24	27	0	0	7	0	0	39	11	23	19	20	17	30	48	65	33	49	16	25	28
Bacteria	Proteobacteria	Gammaproteobacteria	Pseudomonadales	unclassified	unclassified	unclassified	48	25	28	74	0	15	13	18	31	0	49	20	48	22	99	51	38	52	29	26	0	0	0	0	20	20	25	0	0	0	0	0	0	0	0	0	0	0	0	0	0	0	0
Bacteria	Planctomycetota	UBA1135	UBA1135	GCA-2683825	GCA-2683825	unclassified	60	33	28	8	0	0	0	11	18	8	8	7	53	12	34	46	29	44	15	13	0	0	0	0	8	0	23	16	8	5	0	0	24	37	16	16	8	13	12	0	27	31	27
Bacteria	Proteobacteria	Gammaproteobacteria	Enterobacterales	Kangiellaceae	Kangiella	Kangiella	23	33	47	62	16	0	6	34	28	33	32	19	89	7	23	17	45	42	16	0	0	0	7	0	19	8	13	20	8	10	0	0	19	8	0	0	0	0	0	0	28	15	11
Bacteria	Proteobacteria	Gammaproteobacteria	GCA-1735895	GCA-1735895	GCA-1735895	unclassified	63	0	0	38	0	0	0	0	0	0	0	0	46	0	40	0	38	99	0	0	0	0	0	0	0	0	31	0	0	0	0	0	53	80	62	0	0	40	0	0	47	37	44
Bacteria	Chloroflexota	Ellin6529	CSP1-4	CSP1-4	GWC2-73-18	unclassified	0	0	0	33	0	0	0	0	0	0	25	0	27	0	29	30	0	41	20	0	0	0	0	0	0	0	0	22	0	30	0	0	0	39	59	33	37	55	44	57	0	62	37
Bacteria	Bacteroidota	Bacteroidia	Cytophagales	Cyclobacteriaceae	BBD-1991-12	unclassified	3	0	0	22	0	3	0	7	0	0	0	0	0	0	17	17	19	24	12	8	6	5	0	0	0	6	13	15	10	21	0	5	54	63	39	18	16	32	9	14	80	51	53
Bacteria	Proteobacteria	Alphaproteobacteria	Rhodobacterales	Rhodobacteraceae	unclassified	unclassified	76	44	24	36	0	0	0	16	32	43	19	18	49	0	17	35	21	19	0	0	0	0	0	0	0	37	0	33	0	0	0	0	32	22	11	0	0	0	0	0	65	36	29
Bacteria	Myxococcota	Myxococcia	Myxococcales	unclassified	unclassified	unclassified	29	0	0	0	0	0	0	30	0	0	0	0	0	0	0	30	0	66	0	0	0	0	0	29	0	0	0	0	0	61	26	17	0	44	16	70	57	52	51	102	0	0	41
Bacteria	Gemmatimonadota	Gemmatimonadetes	SG8-23	unclassified	unclassified	unclassified	14	9	25	13	0	0	0	8	11	0	0	11	36	0	23	35	50	48	0	8	0	0	0	0	20	25	54	25	0	26	0	0	46	50	24	0	0	17	0	0	40	30	44
Bacteria	unclassified	unclassified	unclassified	unclassified	unclassified	unclassified	11	0	0	16	0	0	0	0	0	0	0	0	16	0	13	29	46	48	25	20	14	11	25	16	0	31	23	22	21	37	0	14	0	37	23	0	0	27	28	21	48	36	39
Bacteria	Proteobacteria	Gammaproteobacteria	Pseudomonadales	Halieaceae	Halioglobus	unclassified	75	70	44	20	0	0	0	25	37	23	28	11	51	7	29	25	36	61	16	30	0	0	0	0	20	33	14	19	0	16	0	0	0	0	0	7	0	8	0	17	0	11	0
Bacteria	Desulfobacterota	Desulfobacteria	Desulfobacterales	Desulfococcaceae_A	Desulfococcus_A	Desulfococcus_A	0	0	0	0	0	0	10	0	0	0	0	0	0	0	32	46	0	0	0	0	0	0	30	0	0	0	0	0	0	36	0	0	0	66	23	39	46	107	40	53	29	41	0
Bacteria	Proteobacteria	Gammaproteobacteria	Enterobacterales	Psychromonadaceae	Psychromonas	unclassified	0	0	0	0	0	0	0	0	0	12	0	13	0	0	0	0	0	0	0	0	0	66	83	49	0	0	6	0	0	236	51	47	47	0	0	0	0	43	32	0	54	0	0
Bacteria	Chloroflexota	Anaerolineae	Anaerolineales	envOPS12	UBA5796	unclassified	11	7	8	5	0	5	0	5	2	0	0	0	16	10	40	39	10	23	2	22	0	11	11	10	0	0	10	12	10	31	0	0	0	45	46	19	29	95	33	19	18	20	28
Bacteria	unclassified	unclassified	unclassified	unclassified	unclassified	unclassified	13	11	16	0	0	0	0	16	0	0	0	0	11	15	17	17	21	26	12	7	0	13	0	0	12	0	17	9	0	0	0	0	44	67	41	5	9	24	9	0	79	40	83
Bacteria	unclassified	unclassified	unclassified	unclassified	unclassified	unclassified	0	0	0	0	0	0	0	0	0	0	0	0	0	0	0	0	0	0	0	0	0	0	0	0	0	0	0	0	0	0	0	0	28	44	73	58	40	98	39	56	28	31	62
Bacteria	unclassified	unclassified	unclassified	unclassified	unclassified	unclassified	5	8	10	12	0	0	0	14	8	0	7	0	12	0	29	20	15	17	5	0	25	21	12	0	4	6	11	6	16	26	0	0	21	37	33	33	32	69	16	44	27	0	42
Bacteria	Chloroflexota	Anaerolineae	unclassified	unclassified	unclassified	unclassified	0	0	0	0	0	0	0	0	0	0	0	0	0	0	0	0	0	0	0	0	0	0	0	0	0	0	0	0	0	0	0	0	0	0	0	0	0	0	736	0	0	0	0
Bacteria	Nitrospirota	Thermodesulfovibrionia	Thermodesulfovibrionales	SM23-35	0-14-3-00-41-53	unclassified	4	0	6	0	0	0	0	11	5	0	0	0	4	0	0	16	0	5	0	0	6	11	0	8	0	3	2	4	6	29	6	7	10	24	11	57	62	108	45	80	15	15	29
Bacteria	Chloroflexota	Anaerolineae	Anaerolineales	envOPS12	UBA12294	unclassified	0	0	0	0	0	0	0	0	0	0	0	0	0	0	0	0	0	0	0	0	29	0	0	0	0	0	0	0	0	64	0	0	0	42	0	41	84	58	78	90	0	0	0
Bacteria	unclassified	unclassified	unclassified	unclassified	unclassified	unclassified	0	0	0	0	0	0	0	0	0	0	0	0	0	0	0	0	3	0	0	0	0	0	0	0	0	0	0	0	0	13	6	2	0	0	10	34	128	47	71	67	0	0	69
Bacteria	Bacteroidota	Bacteroidia	Flavobacteriales	Flavobacteriaceae	Algibacter	Algibacter	70	26	40	8	6	0	10	50	48	42	39	14	126	10	46	103	16	20	0	8	0	0	0	0	17	12	13	10	0	0	0	0	0	0	0	0	0	0	0	0	0	0	0
Bacteria	Chloroflexota	Anaerolineae	Anaerolineales	UBA6092	UBA6092	unclassified	0	0	0	0	0	0	0	0	0	0	0	0	0	0	0	0	0	0	0	0	0	0	0	0	0	0	0	0	0	0	0	0	17	35	23	95	94	45	60	91	19	21	42
Bacteria	Bacteroidota	Bacteroidia	Chitinophagales	Saprospiraceae	Lewinella_B	Lewinella_B	0	0	0	0	0	0	0	0	0	0	0	0	0	0	0	0	0	0	0	0	0	0	0	0	0	0	0	0	0	0	0	0	139	118	21	0	0	0	0	0	142	97	85
Bacteria	Planctomycetota	UBA1135	UBA1135	GCA-2683825	GCA-2683825	unclassified	64	47	42	20	0	0	11	15	11	0	0	0	33	0	35	41	22	48	19	16	0	0	3	3	0	0	16	0	0	0	0	0	12	48	22	10	12	12	8	19	33	11	40
Bacteria	Desulfobacterota	Desulfobulbia	Desulfobulbales	Desulfurivibrionaceae	UBA2262	unclassified	0	0	0	0	0	0	0	0	0	0	0	0	0	0	0	0	0	0	0	0	0	0	0	0	0	0	0	0	0	37	0	0	50	60	27	36	46	39	0	29	61	61	67
Bacteria	Chloroflexota	Ellin6529	CSP1-4	CSP1-4	GWC2-73-18	unclassified	18	0	17	0	0	0	0	11	10	13	0	19	17	0	41	24	0	0	0	0	0	0	0	0	0	0	0	9	0	0	0	0	16	39	27	51	55	49	44	50	27	19	53
Bacteria	Bacteroidota	Rhodothermia	Rhodothermales	UBA10348	1-14-0-65-60-17	unclassified	102	50	52	21	3	0	0	32	47	34	47	18	65	8	26	54	26	38	14	11	0	0	0	0	0	15	16	17	0	4	0	0	15	4	0	0	0	0	0	0	0	5	0
Bacteria	Proteobacteria	Gammaproteobacteria	Woeseiales	Woeseiaceae	UBA1844	unclassified	0	55	0	0	20	0	0	0	0	33	0	0	0	20	77	39	0	0	0	0	0	0	0	0	0	0	0	0	0	31	0	0	24	51	42	35	32	32	0	34	42	33	41
Bacteria	Desulfobacterota	Desulfobulbia	Desulfobulbales	Desulfocapsaceae	Desulfocapsa	Desulfocapsa	0	0	0	0	0	0	0	21	0	0	0	0	0	0	3	0	0	0	0	0	0	0	0	0	0	0	0	0	0	9	0	0	43	109	10	0	0	7	16	0	60	134	135
Bacteria	Calditrichota	Calditrichia	Calditrichales	Calditrichaceae	Caldithrix	Caldithrix	0	63	0	0	0	0	0	0	0	0	0	0	71	0	0	52	52	34	0	0	8	0	0	0	13	0	33	0	16	24	0	0	0	45	37	12	22	52	26	21	0	30	32
Bacteria	Proteobacteria	Alphaproteobacteria	Rhodobacterales	Rhodobacteraceae	unclassified	unclassified	105	71	52	34	0	0	0	61	56	32	0	0	46	17	30	26	54	63	0	0	0	0	0	0	31	15	0	26	0	0	0	0	0	0	0	0	0	0	0	0	0	0	0
Bacteria	Chloroflexota	Dehalococcoidia	JdFR-54	JdFR-54	JdFR-54	unclassified	0	0	0	0	0	0	0	0	0	0	0	0	0	0	0	0	0	0	0	0	0	0	0	0	0	0	0	0	0	0	0	0	9	15	8	49	0	0	81	30	13	0	0
Bacteria	Bacteroidota	Bacteroidia	Chitinophagales	Saprospiraceae	Lewinella_B	Lewinella_B	91	28	27	22	0	0	0	18	21	21	37	7	57	10	34	0	55	90	15	22	10	0	0	0	15	27	37	0	8	11	0	0	16	0	0	0	0	0	0	0	18	21	0
Bacteria	Bacteroidota	Ignavibacteria	Ignavibacteriales	Melioribacteraceae	Melioribacter	Melioribacter	17	13	21	21	7	0	6	16	10	11	31	9	42	0	23	38	36	35	15	13	0	0	0	0	0	15	21	13	16	23	5	0	13	23	19	13	18	18	9	19	18	28	14
Bacteria	Proteobacteria	Gammaproteobacteria	HK1	HK1	HK1	HK1	59	50	51	61	0	0	17	27	26	51	0	19	29	10	67	61	30	41	0	16	0	0	0	13	22	22	0	24	0	21	0	0	0	0	0	0	0	0	0	0	0	0	0
Bacteria	Bacteroidota	Bacteroidia	Chitinophagales	Saprospiraceae	unclassified	unclassified	92	56	58	38	9	15	11	40	40	47	39	17	114	8	41	52	12	15	0	0	0	0	0	0	0	0	8	0	5	0	0	0	0	0	0	0	0	0	0	0	0	0	0
Bacteria	Bacteroidota	Ignavibacteria	Ignavibacteriales	Melioribacteraceae	XYB12-FULL-38-5	unclassified	7	9	15	15	0	0	3	7	8	0	5	5	28	0	31	32	30	47	14	19	3	3	7	4	4	8	24	10	14	24	0	0	11	59	27	7	17	26	13	17	19	47	34
Bacteria	unclassified	unclassified	unclassified	unclassified	unclassified	unclassified	7	0	0	3	0	0	0	8	0	0	8	3	15	2	22	25	11	9	7	0	0	0	0	0	0	0	0	8	0	39	0	0	0	37	31	63	61	72	36	43	0	19	44
Bacteria	Desulfobacterota	Desulfobacteria	Desulfobacterales	Desulfosarcinaceae	Desulfosarcina	Desulfosarcina	0	0	0	0	0	0	0	0	0	0	0	0	0	0	0	56	0	0	0	0	0	0	0	0	0	0	0	0	0	0	0	0	22	40	0	0	0	0	77	47	31	31	50
Bacteria	Proteobacteria	Gammaproteobacteria	GCA-1735895	GCA-1735895	GCA-1735895	unclassified	53	49	81	57	0	14	37	59	0	55	27	23	104	26	47	84	0	0	0	0	0	0	0	0	0	0	0	0	0	0	0	0	0	0	0	0	0	0	0	0	0	0	0
Bacteria	Chloroflexota	Anaerolineae	Anaerolineales	envOPS12	UBA5796	unclassified	10	0	0	0	0	0	0	0	0	0	0	0	0	0	0	0	18	30	0	0	0	0	0	32	0	0	0	0	0	0	0	0	78	98	51	0	0	61	0	0	0	83	99
Bacteria	Bacteroidota	Bacteroidia	Flavobacteriales	UA16	ASP10-05a	unclassified	0	0	0	0	0	0	0	0	0	0	0	5	5	4	0	0	10	18	9	12	0	0	7	0	0	0	0	0	0	10	0	0	20	35	18	52	68	63	45	68	29	25	34
Bacteria	Proteobacteria	Gammaproteobacteria	Woeseiales	Woeseiaceae	unclassified	unclassified	0	0	0	0	0	0	0	0	0	0	0	0	0	0	0	0	31	25	0	0	0	0	0	0	16	0	0	0	0	19	0	0	38	44	31	50	52	43	31	48	45	43	42
Bacteria	Proteobacteria	Alphaproteobacteria	Sphingomonadales	Sphingomonadaceae	unclassified	unclassified	107	56	33	28	6	0	0	61	38	23	35	21	73	0	52	76	17	27	6	8	0	0	0	0	8	7	8	14	5	0	0	0	0	0	0	0	0	0	0	0	0	0	0
Bacteria	Proteobacteria	Gammaproteobacteria	Enterobacterales	Alteromonadaceae	unclassified	unclassified	18	15	24	37	0	5	10	50	15	0	19	14	87	7	34	63	47	118	27	0	0	0	0	0	20	27	32	39	0	0	0	0	0	0	0	0	0	0	0	0	0	0	0
Bacteria	Marinisomatota	Marinisomatia	Marinisomatales	unclassified	unclassified	unclassified	0	0	0	13	0	0	0	0	0	0	0	0	0	0	6	18	5	7	7	33	24	23	36	49	0	5	0	0	14	102	12	15	11	26	25	17	20	50	25	22	24	16	13
Archaea	Crenarchaeota	Bathyarchaeia	B26-1	UBA233	UBA11855	UBA11855	0	0	0	0	0	0	0	0	9	0	0	0	0	0	0	6	0	0	0	0	0	12	0	0	0	0	0	0	0	38	17	0	0	20	0	44	63	62	52	82	20	27	51
Archaea	Thermoplasmatota	E2	DHVEG-1	DHVEG-1	SM1-50	SM1-50	0	0	0	0	0	0	0	0	0	0	0	0	0	0	5	7	0	0	0	0	0	6	0	0	0	0	0	0	0	6	0	0	15	27	31	54	87	77	48	75	0	29	34
Bacteria	Bacteroidota	Bacteroidia	Bacteroidales	GWF2-33-38	GWF2-33-38	unclassified	0	0	0	23	0	0	0	12	0	0	13	0	0	0	11	18	26	45	16	16	0	7	0	0	0	22	17	0	16	31	0	0	40	113	55	0	0	24	0	0	38	37	38
Bacteria	Proteobacteria	Gammaproteobacteria	Chromatiales	Sedimenticolaceae	Thiolapillus	Thiolapillus	42	27	41	0	0	15	8	0	28	19	32	0	84	0	32	55	0	0	0	0	0	0	0	0	0	35	0	0	0	0	0	0	0	0	67	17	22	37	21	26	38	0	0
Bacteria	Proteobacteria	Gammaproteobacteria	unclassified	unclassified	unclassified	unclassified	108	89	45	11	0	0	0	43	43	20	53	20	101	10	38	77	11	33	0	0	0	0	0	0	0	0	0	0	0	0	0	0	0	0	0	0	0	0	0	0	0	0	0
Bacteria	Planctomycetota	Planctomycetes	Pirellulales	Pirellulaceae	Mariniblastus	Mariniblastus	77	36	57	18	12	0	8	20	35	23	29	20	49	0	35	41	32	23	44	23	12	0	0	0	40	0	13	38	0	0	0	0	0	14	0	0	0	0	0	0	0	0	0
Bacteria	Proteobacteria	Gammaproteobacteria	Chromatiales	Sedimenticolaceae	unclassified	unclassified	14	23	14	8	25	0	0	22	8	0	18	0	40	0	26	50	31	39	14	21	0	0	0	0	0	15	26	28	12	11	3	0	14	15	23	17	11	26	16	26	30	9	19
Bacteria	unclassified	unclassified	unclassified	unclassified	unclassified	unclassified	28	14	19	11	0	0	3	15	13	0	0	5	15	14	32	39	29	39	23	5	0	0	0	9	9	13	38	18	22	8	0	0	11	40	19	9	11	29	16	12	23	19	28
Bacteria	Bacteroidota	Bacteroidia	Chitinophagales	Saprospiraceae	unclassified	unclassified	30	9	33	11	11	0	0	20	17	10	13	0	32	0	43	51	63	96	20	39	0	0	0	0	0	15	34	20	11	23	0	0	16	0	15	0	0	7	5	0	14	12	12
Bacteria	Chloroflexota	Anaerolineae	Anaerolineales	envOPS12	UBA12294	unclassified	12	0	0	0	0	0	0	7	0	0	12	0	8	5	15	42	0	9	0	0	0	0	0	0	0	6	8	0	0	15	0	0	22	64	37	25	35	39	31	56	33	33	50
Bacteria	Verrucomicrobiota	Verrucomicrobiae	Verrucomicrobiales	Akkermansiaceae	Rubritalea	Rubritalea	0	0	0	0	0	0	0	0	0	0	0	0	0	0	0	0	0	0	0	0	0	0	0	0	0	0	0	0	0	0	0	0	230	0	0	0	0	0	0	0	417	32	3
Bacteria	Planctomycetota	UBA1135	UBA2386	UBA2386	UBA2386	unclassified	80	57	41	11	13	0	0	29	34	13	17	15	51	0	56	39	38	51	16	20	0	0	0	14	21	23	17	17	22	0	0	0	0	0	0	0	0	0	0	0	0	0	0
Bacteria	Bacteroidota	Bacteroidia	Flavobacteriales	Flavobacteriaceae	unclassified	unclassified	109	24	46	34	13	0	0	31	38	22	41	12	43	15	53	33	27	44	18	16	0	0	0	0	17	11	30	12	0	0	6	0	0	0	0	0	0	0	0	0	0	0	0
Bacteria	Actinobacteriota	Acidimicrobiia	UBA5794	UBA5794	UBA5794	unclassified	42	50	34	21	16	0	0	34	24	0	12	16	42	0	34	39	35	59	0	25	24	18	8	0	20	0	25	25	20	41	0	17	0	0	0	0	0	0	0	0	0	13	0
Bacteria	unclassified	unclassified	unclassified	unclassified	unclassified	unclassified	15	31	17	13	0	0	0	12	15	0	7	0	42	12	38	36	57	97	20	11	0	0	0	5	22	20	36	28	0	5	0	0	21	25	19	2	6	10	0	0	13	14	11
Bacteria	Desulfobacterota	Desulfobacteria	Desulfobacterales	unclassified	unclassified	unclassified	0	0	0	0	0	0	0	0	0	0	0	0	0	0	0	0	0	0	0	0	0	12	0	0	0	0	30	45	31	0	0	0	0	51	28	52	50	56	0	68	0	58	50
Bacteria	Acidobacteriota	Mor1	Mor1	Mor1	Mor1	unclassified	22	17	16	11	0	9	3	23	11	6	21	8	15	9	22	32	15	24	0	0	0	0	0	0	0	0	0	0	0	0	0	0	26	31	18	31	41	42	33	28	33	15	30
Bacteria	Proteobacteria	Alphaproteobacteria	Rhodobacterales	Rhodobacteraceae	unclassified	unclassified	49	46	21	0	0	0	0	0	49	0	0	0	30	0	52	34	50	55	0	41	0	0	0	0	0	61	47	0	0	0	0	0	0	62	0	0	45	0	0	0	49	0	0
Bacteria	Actinobacteriota	Acidimicrobiia	Microtrichales	Ilumatobacteraceae	Ilumatobacter_A	Ilumatobacter_A	73	53	51	35	0	0	0	39	43	0	0	25	42	0	46	74	0	0	19	34	0	0	0	0	0	0	0	23	0	0	0	0	16	0	0	0	0	0	0	0	32	19	0
Bacteria	Proteobacteria	Alphaproteobacteria	Rhizobiales	unclassified	unclassified	unclassified	74	37	49	31	0	10	0	46	42	41	30	36	93	9	41	73	0	32	0	13	0	0	0	0	0	11	7	0	7	9	0	0	0	0	0	0	0	0	0	0	0	0	0
Bacteria	Planctomycetota	unclassified	unclassified	unclassified	unclassified	unclassified	12	17	0	0	0	0	0	0	0	0	0	0	10	0	10	28	19	22	0	13	0	0	0	6	0	16	0	0	0	0	0	0	20	62	29	39	35	46	25	41	20	45	47
Bacteria	Planctomycetota	Phycisphaerae	SG8-4	SG8-4	PLanc-01	unclassified	0	0	0	0	0	0	0	0	0	0	0	0	0	0	0	0	0	0	0	0	0	0	0	0	0	0	0	0	0	0	0	0	14	0	0	30	61	0	112	61	12	21	18
Bacteria	Desulfobacterota	Desulfobulbia	Desulfobulbales	unclassified	unclassified	unclassified	12	19	16	43	0	20	0	36	0	0	0	0	11	0	62	42	61	111	33	21	13	0	0	0	16	27	35	36	20	36	0	0	0	0	0	7	0	7	0	5	0	0	0
Bacteria	Proteobacteria	Gammaproteobacteria	Chromatiales	Sedimenticolaceae	41T-STBD-0c-01a	unclassified	19	24	0	15	0	0	0	8	0	10	8	0	29	0	38	23	24	35	13	13	0	0	0	0	0	11	23	0	9	14	0	0	43	57	34	0	18	0	0	0	39	44	53
Bacteria	Chloroflexota	Anaerolineae	Anaerolineales	Anaerolineaceae	UBA4782	UBA4782	5	5	0	4	0	0	0	9	0	0	0	0	16	0	8	18	0	6	0	16	18	8	21	11	0	0	5	2	7	53	9	0	0	25	35	25	35	61	33	45	33	26	24
Bacteria	Proteobacteria	Gammaproteobacteria	Pseudomonadales	Halomonadaceae	Oceanospirillum	Oceanospirillum	161	0	27	0	0	0	0	0	54	35	28	32	40	0	0	0	43	43	0	0	0	0	0	0	13	0	0	0	0	0	0	0	46	16	0	0	0	0	0	0	89	15	26
Bacteria	Acidobacteriota	Mor1	Mor1	Mor1	Mor1	unclassified	29	26	26	19	0	0	8	24	21	21	19	13	33	0	50	33	43	45	23	24	0	8	0	16	78	19	25	19	21	12	0	0	0	0	0	0	0	0	0	0	0	29	0
Bacteria	Proteobacteria	Alphaproteobacteria	Rhodobacterales	Rhodobacteraceae	unclassified	unclassified	66	87	33	28	17	0	0	26	67	22	68	38	78	17	34	71	0	32	0	0	0	0	0	0	0	0	0	0	0	0	0	0	0	0	0	0	0	0	0	0	0	0	0
Bacteria	UBP1	PRR-12	LZORAL124-64-63	LZORAL124-64-63	um-filter-65-15	unclassified	19	13	18	7	0	0	0	14	0	0	9	0	17	0	23	16	24	29	0	12	0	8	7	0	0	0	21	15	0	21	0	0	33	37	35	18	0	53	18	25	37	28	33
Bacteria	Proteobacteria	Gammaproteobacteria	Pseudomonadales	HTCC2089	UBA4421	unclassified	0	0	0	0	0	0	0	0	0	0	0	0	0	0	0	0	0	0	0	0	0	0	0	0	0	0	0	0	0	0	0	0	100	90	46	0	0	34	16	0	128	65	91
Bacteria	Planctomycetota	Planctomycetes	Pirellulales	UBA7805	UBA7805	unclassified	0	0	0	0	0	0	0	0	0	0	0	0	0	0	0	0	0	0	0	0	0	0	0	0	0	0	0	0	0	0	0	0	0	44	40	40	58	46	37	50	62	65	39
Bacteria	Chloroflexota	Dehalococcoidia	unclassified	unclassified	unclassified	unclassified	0	0	0	0	0	0	0	0	0	0	0	0	0	0	0	0	4	0	0	9	9	0	25	21	0	0	0	0	0	72	14	14	20	19	0	33	52	73	67	91	0	17	0
Bacteria	Chloroflexota	Ellin6529	CSP1-4	CSP1-4	GWC2-73-18	unclassified	0	0	0	15	0	0	0	19	17	0	0	0	0	0	23	27	0	29	0	0	0	0	0	0	0	0	0	0	0	0	0	0	0	36	33	50	51	35	0	67	28	38	44
Bacteria	Proteobacteria	Gammaproteobacteria	unclassified	unclassified	unclassified	unclassified	0	0	0	0	0	0	0	0	0	0	0	0	0	0	9	0	0	0	0	0	0	0	0	0	0	0	0	0	0	0	0	0	32	19	38	90	61	28	45	67	28	30	43
Bacteria	Planctomycetota	UBA1135	UBA1135	GCA-2683825	GCA-2683825	unclassified	44	47	51	15	0	0	0	32	28	19	15	0	58	19	38	46	32	44	12	42	0	0	0	0	0	26	15	7	26	12	0	0	0	0	0	0	8	0	5	8	0	3	13
Bacteria	Proteobacteria	Gammaproteobacteria	Xanthomonadales	Wenzhouxiangellaceae	Wenzhouxiangella	Wenzhouxiangella	0	0	0	0	0	0	0	0	0	0	0	0	0	0	0	0	24	0	0	0	0	0	0	0	0	0	23	30	0	0	0	0	0	50	35	57	41	66	49	60	0	0	0
Bacteria	Calditrichota	Calditrichia	Calditrichales	Calditrichaceae	Caldithrix	Caldithrix	0	0	0	0	0	0	0	0	0	0	0	0	0	0	0	0	0	0	0	0	0	0	0	0	0	0	0	0	0	0	0	0	21	63	71	27	28	63	34	35	59	58	85
Bacteria	Planctomycetota	Planctomycetes	Pirellulales	Pirellulaceae	Mariniblastus	Mariniblastus	87	42	51	21	0	0	0	23	20	18	22	13	33	10	35	16	24	46	0	21	0	0	0	18	0	9	20	27	0	0	0	0	0	10	8	23	14	9	0	18	0	0	16
Bacteria	Planctomycetota	Planctomycetes	Pirellulales	Pirellulaceae	GCA-2701545	unclassified	0	0	0	0	0	0	0	0	0	0	0	0	0	0	0	0	0	0	0	0	9	0	0	0	0	0	0	0	0	49	0	0	0	0	0	36	59	45	78	55	20	45	67
Bacteria	Proteobacteria	Gammaproteobacteria	Enterobacterales	Psychromonadaceae	Psychromonas	unclassified	0	0	0	0	0	0	0	0	15	0	0	0	0	0	0	14	0	0	0	0	0	85	82	70	0	0	0	21	0	246	39	49	26	0	0	0	0	0	0	0	27	0	0
Bacteria	Proteobacteria	Gammaproteobacteria	Pseudomonadales	Pseudohongiellaceae	UBA9145	unclassified	9	13	0	0	0	0	0	6	0	0	0	0	2	0	5	0	13	22	0	5	0	0	0	0	5	6	9	15	2	5	0	0	29	59	50	20	42	42	23	40	41	41	54
Bacteria	Verrucomicrobiota	Verrucomicrobiae	Opitutales	Puniceicoccaceae	BACL24	unclassified	0	0	0	0	0	0	0	0	0	0	0	0	0	0	0	0	0	0	0	0	0	0	0	0	0	0	0	0	0	0	0	0	157	68	13	0	0	0	0	0	102	102	114
Bacteria	unclassified	unclassified	unclassified	unclassified	unclassified	unclassified	0	0	0	0	0	0	0	0	0	0	0	0	0	0	0	0	0	0	0	0	0	0	0	0	0	0	0	0	0	0	0	0	0	0	0	23	19	26	84	11	0	0	0
Bacteria	Acidobacteriota	Mor1	Mor1	Mor1	Mor1	unclassified	71	33	39	0	0	0	0	32	0	0	34	23	0	0	26	60	61	76	26	21	0	0	0	0	0	25	29	34	16	11	0	0	0	0	0	0	0	17	0	0	14	0	14
Bacteria	Cyanobacteriota	Cyanobacteriia	Cyanobacteriales	Cyanobacteriaceae	Geminocystis	unclassified	43	23	16	45	0	0	0	0	28	0	0	0	32	17	30	0	0	0	0	0	0	0	14	0	0	0	0	0	0	0	0	0	20	42	48	0	29	29	36	13	17	0	62
Bacteria	unclassified	unclassified	unclassified	unclassified	unclassified	unclassified	53	61	36	15	0	12	2	19	34	15	45	7	45	10	11	29	47	81	11	0	0	0	0	0	19	11	18	22	0	0	0	0	14	7	0	0	0	0	0	0	20	8	0
Bacteria	Planctomycetota	UBA1135	UBA2386	UBA2386	UBA2386	unclassified	74	61	43	20	0	0	6	19	31	18	23	17	60	0	41	64	28	50	10	7	0	0	6	0	0	14	16	17	0	0	0	0	0	3	7	0	0	0	0	6	4	4	10
Bacteria	Acidobacteriota	Thermoanaerobaculia	Thermoanaerobaculales	Thermoanaerobaculaceae	unclassified	unclassified	0	10	0	0	0	8	0	17	10	0	0	0	10	16	17	28	27	14	0	15	0	13	0	0	0	0	12	12	8	20	0	0	18	31	26	14	35	66	18	39	22	33	30
Bacteria	Fusobacteriota	Fusobacteriia	Fusobacteriales	Fusobacteriaceae	Psychrilyobacter	unclassified	9	2	39	113	4	7	6	7	7	5	10	0	0	0	0	6	0	6	0	3	0	3	0	0	0	0	0	0	0	7	0	0	7	13	19	71	73	14	63	23	8	7	20
Bacteria	unclassified	unclassified	unclassified	unclassified	unclassified	unclassified	0	0	11	7	0	0	0	5	0	0	0	0	11	4	12	20	0	10	0	0	0	0	0	0	0	0	6	0	0	21	0	0	14	21	14	49	66	45	57	59	21	20	51
Bacteria	Actinobacteriota	Acidimicrobiia	Microtrichales	unclassified	unclassified	unclassified	26	17	0	9	0	0	0	0	8	0	0	6	12	0	7	24	7	17	0	0	0	0	0	0	0	8	12	0	0	3	0	0	19	52	29	36	42	35	19	35	57	36	37
Bacteria	Bacteroidota	Rhodothermia	Rhodothermales	unclassified	unclassified	unclassified	41	33	0	0	0	0	0	31	0	0	49	0	45	0	50	43	37	71	0	0	0	22	0	0	0	0	29	0	0	41	13	0	0	29	39	0	0	31	45	0	0	0	0
Bacteria	Proteobacteria	Gammaproteobacteria	unclassified	unclassified	unclassified	unclassified	0	0	0	0	0	0	0	0	0	0	0	0	0	0	0	0	0	0	0	0	0	0	0	0	0	0	0	0	0	0	0	0	81	99	29	17	0	24	0	0	115	73	62
Bacteria	Spirochaetota	Spirochaetia	Spirochaetales	Sediminispirochaetaceae	Sediminispirochaeta	Sediminispirochaeta	0	0	0	0	0	0	0	0	0	0	0	0	0	0	0	0	0	0	0	0	0	0	0	0	0	0	0	0	0	0	0	0	0	0	0	0	0	0	541	0	0	0	0
Bacteria	Planctomycetota	Phycisphaerae	Phycisphaerales	SM1A02	unclassified	unclassified	0	0	0	0	0	0	0	0	0	0	0	0	0	0	0	0	14	11	0	0	0	0	0	0	0	0	0	7	6	0	0	0	31	28	20	44	48	52	51	84	34	32	34
Bacteria	Actinobacteriota	Acidimicrobiia	Microtrichales	unclassified	unclassified	unclassified	65	81	51	0	0	0	9	48	81	41	0	0	101	0	60	69	11	27	0	0	0	0	0	0	0	0	0	0	13	0	0	0	0	0	0	0	0	0	0	0	0	0	0
Bacteria	Bacteroidota	Bacteroidia	Chitinophagales	Saprospiraceae	Lewinella_B	Lewinella_B	68	17	25	25	13	0	0	0	16	13	48	0	30	0	21	31	26	51	11	0	0	0	0	0	0	27	45	40	0	0	0	0	31	24	12	0	0	0	0	0	38	0	14
Bacteria	Verrucomicrobiota	Verrucomicrobiae	Verrucomicrobiales	Akkermansiaceae	Roseibacillus	unclassified	127	44	24	10	0	0	0	23	29	10	44	0	38	0	52	24	29	36	10	5	0	0	0	0	12	8	13	16	4	0	0	0	26	12	6	0	0	0	10	0	24	6	7
Bacteria	Gemmatimonadota	Gemmatimonadetes	SG8-23	BD2-11	BD2-11	unclassified	0	0	0	0	0	0	0	0	0	0	0	0	0	0	0	0	0	0	0	0	0	0	0	0	0	0	0	0	0	18	0	0	0	28	19	74	74	41	74	84	0	0	28
Bacteria	Planctomycetota	unclassified	unclassified	unclassified	unclassified	unclassified	9	0	22	13	0	0	0	29	0	13	0	0	24	0	38	63	37	31	21	18	0	7	0	0	9	12	13	0	0	26	0	0	31	40	28	0	0	26	0	0	0	50	26
Archaea	Crenarchaeota	Nitrososphaeria	Nitrososphaerales	Nitrosopumilaceae	Nitrosopelagicus	Nitrosopelagicus	86	82	87	82	10	15	0	0	56	26	69	15	67	0	15	13	0	0	20	0	0	0	0	0	0	0	0	0	0	0	0	0	0	0	0	0	0	0	6	0	0	0	0
Bacteria	unclassified	unclassified	unclassified	unclassified	unclassified	unclassified	58	76	54	17	0	8	0	62	33	14	22	10	100	9	66	93	6	7	0	6	0	0	0	0	3	0	0	5	0	0	0	0	0	0	0	0	0	0	0	0	0	0	0
Bacteria	Acidobacteriota	Mor1	Mor1	Mor1	Mor1	unclassified	12	0	0	0	0	0	0	29	0	0	0	0	24	0	28	34	38	55	45	0	0	0	0	0	0	0	46	0	0	56	0	0	0	0	32	38	0	56	34	46	0	39	0
Archaea	Thermoplasmatota	E2	DHVEG-1	DHVEG-1	SM1-50	SM1-50	0	0	0	0	0	0	0	0	0	0	0	0	0	0	0	0	0	0	0	0	0	0	0	0	0	0	0	0	0	0	0	0	0	0	0	66	102	18	70	105	18	14	29
Bacteria	Proteobacteria	Alphaproteobacteria	Rhodobacterales	Rhodobacteraceae	unclassified	unclassified	0	0	0	0	0	0	0	0	0	0	0	0	0	0	0	0	0	0	0	0	0	0	0	0	0	0	0	0	0	0	0	0	160	59	17	0	0	0	0	0	175	63	80
Bacteria	Bacteroidota	Bacteroidia	Flavobacteriales	Flavobacteriaceae	LPB0138	unclassified	10	5	14	11	0	0	0	7	11	6	26	15	13	0	19	8	9	18	0	8	0	6	7	4	6	6	13	6	0	26	13	5	68	36	9	10	13	12	9	9	64	42	37
Bacteria	Desulfobacterota	Desulfobacteria	Desulfobacterales	unclassified	unclassified	unclassified	0	0	0	0	4	0	0	0	0	0	0	0	0	0	0	0	0	0	0	0	0	0	0	0	0	0	0	0	0	0	0	0	57	49	57	19	0	43	36	0	65	53	47
Bacteria	Proteobacteria	Gammaproteobacteria	UBA10353	LS-SOB	LS-SOB	unclassified	77	30	32	12	10	8	0	17	24	14	0	9	24	0	36	23	27	21	0	8	0	0	5	0	0	16	0	18	13	9	0	0	12	19	21	12	10	13	14	20	15	8	8
Bacteria	Proteobacteria	Gammaproteobacteria	Woeseiales	Woeseiaceae	UBA1844	unclassified	36	52	40	19	0	0	0	45	50	20	29	10	192	8	77	64	0	0	0	0	0	0	0	0	0	0	0	0	0	0	0	0	0	0	0	0	0	0	0	0	0	0	0
Bacteria	Desulfuromonadota	Desulfuromonadia	Desulfuromonadales	Geopsychrobacteraceae	Desulfuromusa	Desulfuromusa	0	0	27	110	21	26	0	33	0	18	0	0	0	0	0	0	0	0	0	26	20	0	14	14	0	0	0	0	0	28	0	0	32	0	0	0	28	40	51	0	53	0	0
Bacteria	Planctomycetota	UBA1135	UBA2386	UBA2386	UBA2386	unclassified	49	26	43	0	0	11	9	35	26	11	14	12	35	0	34	41	50	46	25	9	0	0	0	0	12	16	29	21	0	0	0	0	10	6	0	5	0	9	0	0	16	6	19
Bacteria	unclassified	unclassified	unclassified	unclassified	unclassified	unclassified	0	10	0	3	0	0	0	0	0	0	0	0	0	0	0	0	0	5	0	0	0	0	0	0	0	0	0	0	0	5	0	0	19	37	11	54	58	60	47	81	7	32	45
Bacteria	Bacteroidota	Rhodothermia	Rhodothermales	unclassified	unclassified	unclassified	68	57	81	20	0	7	0	46	52	11	31	12	98	8	28	83	6	11	0	6	0	0	0	0	0	0	8	7	0	0	0	0	0	0	0	0	0	0	0	0	0	0	0
Bacteria	Chloroflexota	Anaerolineae	unclassified	unclassified	unclassified	unclassified	0	0	0	0	0	0	0	0	0	0	0	0	0	0	0	0	0	0	0	0	0	0	0	0	0	0	0	0	0	0	0	0	0	0	0	0	0	0	592	0	0	0	0
Bacteria	unclassified	unclassified	unclassified	unclassified	unclassified	unclassified	41	21	25	16	0	6	4	15	15	0	15	0	36	0	20	26	45	54	16	24	9	0	5	0	0	21	38	16	16	0	0	0	16	23	14	0	0	17	7	0	19	10	20
Bacteria	Bacteroidota	Bacteroidia	Chitinophagales	Saprospiraceae	unclassified	unclassified	44	0	48	46	0	0	0	21	24	23	33	18	59	0	47	40	87	42	24	0	0	0	0	0	34	0	22	19	0	8	0	0	0	0	0	0	0	0	0	0	0	0	0
Bacteria	Desulfobacterota	unclassified	unclassified	unclassified	unclassified	unclassified	0	0	0	0	0	0	0	0	0	0	0	0	0	0	0	0	32	0	0	0	36	28	30	26	0	0	0	0	0	43	16	0	0	15	17	58	28	33	23	42	0	46	27
Bacteria	Bacteroidota	Bacteroidia	Chitinophagales	Saprospiraceae	unclassified	unclassified	107	25	38	19	7	0	0	0	31	18	33	19	48	0	14	0	53	53	21	0	0	0	0	0	16	16	32	34	0	4	0	0	0	24	0	0	0	0	0	0	0	0	24
Bacteria	unclassified	unclassified	unclassified	unclassified	unclassified	unclassified	0	0	0	0	0	0	0	0	0	0	0	0	0	0	0	0	0	0	0	0	0	0	0	0	0	0	0	0	0	0	0	0	2	0	0	136	91	22	32	143	0	18	21
Bacteria	Proteobacteria	Gammaproteobacteria	Woeseiales	Woeseiaceae	Woeseia	Woeseia	0	0	0	0	0	0	0	0	0	0	0	0	0	0	12	0	0	0	0	0	0	0	0	0	0	0	0	0	0	0	0	0	51	65	60	14	15	44	22	23	84	62	60
Archaea	Crenarchaeota	Bathyarchaeia	B26-1	BA1	BA2	unclassified	0	0	0	0	0	0	0	0	0	0	0	0	0	0	0	0	0	0	0	0	0	0	0	15	0	0	0	0	0	0	0	18	0	39	29	64	69	43	42	76	27	46	26
Bacteria	Proteobacteria	Gammaproteobacteria	Chromatiales	Sedimenticolaceae	EsTjRp	EsTjRp	0	0	0	0	0	0	0	0	0	0	0	0	0	0	0	0	0	0	0	0	0	0	0	0	0	0	0	0	0	0	0	0	38	57	50	54	45	49	0	49	67	49	54
Bacteria	Actinobacteriota	Acidimicrobiia	Microtrichales	unclassified	unclassified	unclassified	0	0	0	0	0	0	0	0	0	0	0	0	0	0	0	0	0	14	0	0	0	0	0	0	0	0	0	0	17	0	0	0	26	40	39	44	64	42	41	66	25	23	32
Bacteria	Proteobacteria	Gammaproteobacteria	UBA4486	UBA4486	UBA7359	unclassified	62	61	48	23	22	4	13	41	50	35	29	0	44	0	31	42	12	29	5	15	0	0	0	0	0	0	10	15	0	0	0	0	0	11	15	5	0	0	0	4	0	0	0
Bacteria	Bacteroidota	Bacteroidia	Chitinophagales	Saprospiraceae	Lewinella_B	Lewinella_B	0	0	0	0	3	0	0	0	0	0	0	0	0	0	0	8	15	49	0	0	0	0	0	0	0	12	16	7	0	0	0	0	135	35	9	0	0	0	0	0	197	36	44
Bacteria	unclassified	unclassified	unclassified	unclassified	unclassified	unclassified	34	0	35	0	0	0	0	0	0	0	0	0	0	10	0	0	0	0	0	0	0	0	0	0	25	13	0	0	14	53	15	0	0	38	25	22	49	52	0	35	13	18	35
Bacteria	Desulfobacterota	Desulfobulbia	Desulfobulbales	Desulfobulbaceae	Desulfobulbus	Desulfobulbus	0	0	0	0	0	0	0	0	0	0	0	0	0	0	0	0	0	0	0	0	0	0	0	0	0	0	0	0	0	0	0	0	20	54	15	52	54	33	26	96	24	35	37
Bacteria	Acidobacteriota	Mor1	Mor1	Mor1	Mor1	unclassified	121	0	0	44	0	0	0	0	0	0	0	0	0	29	0	129	0	0	0	0	0	0	0	0	0	0	0	0	0	0	0	0	0	0	0	21	28	47	30	0	0	30	43
Bacteria	unclassified	unclassified	unclassified	unclassified	unclassified	unclassified	30	20	12	17	0	17	5	6	14	9	12	12	26	0	45	21	73	80	36	24	0	7	4	0	27	30	30	25	18	19	0	0	0	0	0	0	0	0	0	0	0	0	0
Bacteria	Proteobacteria	Gammaproteobacteria	unclassified	unclassified	unclassified	unclassified	9	29	15	16	0	7	0	6	11	0	10	0	30	11	37	56	44	35	0	7	5	0	0	0	0	0	9	0	0	9	0	0	9	32	24	20	19	52	17	8	16	13	18
Bacteria	Proteobacteria	Alphaproteobacteria	Sphingomonadales	Sphingomonadaceae	unclassified	unclassified	84	43	40	37	0	0	9	51	39	30	11	12	46	15	26	32	32	28	9	12	0	0	0	0	0	12	16	28	0	7	0	0	0	0	0	0	0	0	0	0	0	0	0
Bacteria	Desulfobacterota	Desulfobacteria	Desulfobacterales	unclassified	unclassified	unclassified	0	0	0	0	0	0	0	0	0	0	0	0	0	0	15	0	0	0	0	0	0	0	0	0	0	0	0	0	0	0	0	0	44	59	40	34	34	60	60	37	72	0	52
Bacteria	unclassified	unclassified	unclassified	unclassified	unclassified	unclassified	9	0	0	15	0	5	0	9	0	14	9	0	17	0	14	24	17	36	0	0	0	5	11	9	0	9	12	0	0	11	0	0	18	38	26	21	20	53	26	24	15	22	25
Bacteria	Planctomycetota	Planctomycetes	Pirellulales	Pirellulaceae	GCA-2701545	unclassified	75	63	45	0	0	0	5	22	34	14	35	7	65	0	47	44	28	20	13	13	0	0	0	0	8	17	11	20	14	0	0	0	0	3	4	0	0	0	0	0	0	11	0
Bacteria	Proteobacteria	Gammaproteobacteria	Pseudomonadales	HTCC2089	UBA4421	unclassified	83	51	41	27	12	0	12	58	36	0	48	12	84	18	68	68	0	0	0	0	0	0	0	0	0	0	0	0	0	0	0	0	0	0	0	0	0	0	0	0	0	0	0
Bacteria	Proteobacteria	Alphaproteobacteria	Rhodobacterales	Rhodobacteraceae	Jannaschia	Jannaschia	77	81	41	12	0	12	0	41	48	31	44	25	79	8	56	63	0	0	0	0	0	0	0	0	0	0	0	0	0	0	0	0	0	0	0	0	0	0	0	0	0	0	0
Bacteria	Proteobacteria	Alphaproteobacteria	Rhodobacterales	Rhodobacteraceae	unclassified	unclassified	0	0	0	0	0	0	0	0	0	0	0	7	0	0	8	0	0	0	0	0	0	0	0	0	15	0	0	0	15	0	0	0	65	41	35	16	27	38	26	33	83	48	61
Bacteria	unclassified	unclassified	unclassified	unclassified	unclassified	unclassified	0	0	0	0	0	0	0	0	0	0	0	0	0	0	0	0	0	0	0	0	0	0	0	0	0	0	0	0	0	0	0	0	8	10	6	81	79	9	43	128	0	15	45
Bacteria	Proteobacteria	Gammaproteobacteria	unclassified	unclassified	unclassified	unclassified	47	32	0	17	0	0	12	0	26	18	14	23	64	23	73	0	51	42	19	13	8	7	0	0	15	25	24	14	10	9	0	0	7	13	0	0	0	0	0	0	0	10	0
Bacteria	Planctomycetota	UBA1135	UBA2386	UBA2386	GCA-2684655	unclassified	53	36	39	25	4	0	0	19	31	16	9	8	51	6	39	38	49	68	17	0	0	0	0	3	14	8	20	15	10	0	0	0	8	10	0	3	0	0	0	0	6	0	9
Bacteria	Desulfobacterota	Desulfobacteria	Desulfatiglanales	Desulfatiglandaceae	Desulfatiglans	Desulfatiglans	0	0	0	0	0	0	0	0	0	0	0	0	0	0	0	0	0	0	0	0	0	0	0	0	0	0	0	0	0	0	0	0	22	18	0	30	87	0	111	32	0	0	0
Bacteria	Desulfobacterota	Desulfobacteria	Desulfatiglanales	unclassified	unclassified	unclassified	0	0	0	0	0	0	0	0	0	0	0	0	0	0	0	0	0	0	0	0	0	0	9	44	0	0	0	0	0	0	0	0	0	43	25	47	45	58	42	63	0	26	46
Bacteria	Actinobacteriota	Acidimicrobiia	Microtrichales	MedAcidi-G1	UBA3125	unclassified	5	0	4	0	0	0	0	0	4	0	0	0	0	0	10	0	7	13	0	8	0	0	0	0	0	0	11	0	5	0	0	0	23	55	29	40	31	23	42	53	35	29	45
Archaea	Crenarchaeota	Bathyarchaeia	B26-1	BA1	BA2	unclassified	0	0	0	0	0	0	0	0	0	0	0	0	0	0	0	0	0	0	0	0	0	0	0	0	0	0	0	0	0	0	0	0	19	0	0	30	65	0	143	33	10	0	0
Bacteria	Firmicutes_A	Clostridia	Acetivibrionales	Acetivibrionaceae	Ruminiclostridium	Ruminiclostridium	0	0	0	3	0	4	0	0	0	0	0	0	0	0	0	0	0	0	0	0	4	21	6	13	0	0	0	0	0	9	11	0	45	39	8	19	12	9	9	36	39	53	53
Bacteria	Planctomycetota	Planctomycetes	Pirellulales	Pirellulaceae	Rubripirellula	unclassified	0	0	0	0	0	0	0	0	0	0	0	0	0	0	0	0	34	0	0	0	0	0	0	0	0	0	0	0	0	0	0	0	24	83	57	32	41	49	24	0	37	52	60
Bacteria	Bacteroidota	Bacteroidia	Flavobacteriales	Flavobacteriaceae	unclassified	unclassified	0	0	0	0	0	0	0	0	0	0	0	0	0	0	0	0	0	0	0	0	0	0	0	0	0	0	0	0	0	0	0	0	16	11	0	65	165	0	110	37	30	16	0
Bacteria	Bacteroidota	Bacteroidia	Cytophagales	Cyclobacteriaceae	Fulvivirga	Fulvivirga	8	4	4	21	0	0	0	7	4	0	0	0	9	3	7	13	17	39	7	0	8	20	8	5	4	5	18	10	6	52	10	6	14	25	34	0	18	49	27	9	20	38	26
Bacteria	Actinobacteriota	Acidimicrobiia	Microtrichales	Ilumatobacteraceae	Ilumatobacter_A	Ilumatobacter_A	44	23	42	0	0	0	0	0	0	0	30	0	54	0	24	37	80	62	0	0	0	0	0	0	0	37	32	0	0	0	0	0	0	0	23	0	0	30	15	28	25	0	0
Bacteria	Desulfobacterota	Desulfobulbia	Desulfobulbales	Desulfobulbaceae	Desulfobulbus_A	Desulfobulbus_A	0	0	22	53	0	0	0	26	0	0	0	0	0	0	0	16	43	41	0	28	0	0	0	0	0	0	0	0	0	43	0	0	33	73	36	0	0	24	18	0	21	27	42
Bacteria	Chloroflexota	Anaerolineae	Promineofilales	Promineofilaceae	GCA-2699125	unclassified	18	31	27	24	5	0	7	14	17	0	26	0	30	0	16	40	23	0	0	7	0	0	5	0	0	5	0	0	0	11	0	0	13	22	36	8	8	37	16	0	37	24	41
Bacteria	Planctomycetota	unclassified	unclassified	unclassified	unclassified	unclassified	29	0	36	0	0	0	0	42	0	0	0	0	30	12	50	50	0	50	0	0	14	0	0	19	0	0	0	0	0	34	0	0	0	37	0	17	24	53	0	23	0	0	33
Bacteria	Desulfobacterota	Desulfobacteria	Desulfobacterales	Desulfosarcinaceae	Desulfatitalea	unclassified	0	0	0	0	0	0	0	31	0	0	0	0	17	14	32	42	33	0	0	30	0	57	45	47	0	0	42	0	0	124	28	37	0	0	0	0	0	25	0	0	0	0	0
Bacteria	Bacteroidota	Ignavibacteria	Ignavibacteriales	Melioribacteraceae	navibacteriae-2	unclassified	0	0	0	0	14	0	0	0	0	0	9	0	20	0	0	0	40	0	0	0	0	0	0	0	0	0	0	0	0	23	0	0	19	45	31	23	27	43	31	37	23	31	46
Bacteria	Planctomycetota	Planctomycetes	Pirellulales	Pirellulaceae	GCA-2723275	unclassified	56	24	32	28	0	0	0	33	48	0	0	0	19	0	34	25	60	54	0	0	0	0	0	0	0	0	0	0	0	0	0	0	0	37	6	0	27	16	0	0	0	0	50
Bacteria	Desulfobacterota	BSN033	SM23-61	SM23-61	SM23-61	unclassified	0	0	0	0	0	0	0	0	0	0	0	0	0	0	0	18	10	0	0	12	0	0	9	0	0	0	0	0	0	36	0	0	0	21	26	68	62	51	44	89	0	0	30
Bacteria	Proteobacteria	Alphaproteobacteria	Pelagibacterales	Pelagibacteraceae	Pelagibacter	Pelagibacter	31	16	24	37	3	0	0	7	21	17	30	11	20	2	0	10	33	57	17	13	12	11	7	0	8	26	23	9	0	48	4	6	7	25	0	0	0	0	0	0	33	10	9
Bacteria	Proteobacteria	Gammaproteobacteria	Granulosicoccales	Granulosicoccaceae	Granulosicoccus	unclassified	0	0	26	0	0	0	0	0	0	0	0	0	40	8	25	29	45	65	26	20	0	4	0	0	13	15	26	0	0	39	0	0	19	35	34	0	0	32	0	0	32	0	10
Bacteria	Bacteroidota	Bacteroidia	Chitinophagales	Saprospiraceae	unclassified	unclassified	0	0	0	0	0	0	0	0	0	0	0	0	0	0	0	0	13	18	0	0	0	0	0	0	0	0	0	0	0	0	0	0	59	84	88	18	29	60	0	33	47	36	44
Bacteria	Desulfobacterota	Desulfobulbia	Desulfobulbales	Desulfurivibrionaceae	DB1	unclassified	0	0	0	0	0	0	0	0	0	0	0	8	0	0	24	27	19	23	0	11	0	0	0	0	0	0	0	29	0	19	0	0	15	19	24	47	41	31	39	39	27	19	35
Bacteria	unclassified	unclassified	unclassified	unclassified	unclassified	unclassified	60	53	44	7	0	0	0	20	31	20	16	0	52	2	23	65	17	45	13	18	0	0	0	0	9	13	25	16	13	8	0	0	0	10	6	0	0	0	0	0	0	4	0
Bacteria	Gemmatimonadota	Gemmatimonadetes	SG8-23	BD2-11	unclassified	unclassified	60	52	36	25	0	5	0	29	36	15	16	7	64	7	34	56	25	35	8	12	0	0	0	0	0	0	15	21	10	0	3	3	0	0	11	0	0	0	0	0	0	0	0
Bacteria	Acidobacteriota	Luteitaleia	Luteitaleales	UBA823	UBA11600	unclassified	0	0	0	0	0	0	0	0	0	0	0	0	0	0	0	0	0	0	0	0	0	0	0	0	0	0	0	0	0	19	0	0	21	25	31	43	71	34	62	50	0	21	19
Archaea	Asgardarchaeota	Lokiarchaeia	LCB-4	LCB-4	LCB-4	unclassified	0	0	0	0	0	0	0	0	0	0	0	0	0	0	0	0	0	0	0	0	0	0	0	0	0	0	0	0	0	0	0	0	19	18	10	40	59	23	45	97	13	22	22
Bacteria	Proteobacteria	Alphaproteobacteria	Rhodobacterales	Rhodobacteraceae	Marivita	Marivita	0	0	0	0	0	0	0	0	0	0	0	0	0	0	0	0	0	0	0	0	0	0	0	0	0	0	0	0	0	0	0	0	122	51	24	0	0	17	0	0	157	54	51
Bacteria	Planctomycetota	Planctomycetes	Pirellulales	Pirellulaceae	Rubripirellula	unclassified	15	18	14	0	0	0	0	13	0	0	0	0	15	0	0	0	0	0	0	0	0	0	0	0	0	0	0	0	0	0	0	0	38	38	0	27	27	32	24	51	53	45	53
Bacteria	Calditrichota	Calditrichia	Calditrichales	Calditrichaceae	Caldithrix	Caldithrix	0	0	0	0	0	0	0	0	0	0	0	0	0	0	0	0	0	0	0	0	0	0	0	0	0	0	0	0	0	0	0	0	20	16	16	62	65	45	50	55	24	31	35
Bacteria	Bacteroidota	Rhodothermia	Rhodothermales	Rubricoccaceae	unclassified	unclassified	80	54	16	0	9	0	0	39	44	13	20	20	58	0	21	25	45	59	7	0	2	0	0	0	18	12	17	30	0	0	0	0	0	0	0	0	0	0	0	0	0	0	0
Bacteria	Acidobacteriota	Mor1	Mor1	Mor1	Mor1	unclassified	0	0	0	0	0	0	0	0	0	0	0	0	0	0	0	0	5	0	0	0	21	16	10	0	0	0	6	0	4	22	0	0	0	18	45	41	41	79	34	38	4	15	29
Bacteria	Bacteroidota	Bacteroidia	Cytophagales	Cyclobacteriaceae	BBD-1991-12	unclassified	0	8	0	0	0	0	0	0	0	0	4	0	0	5	10	15	10	15	0	0	0	0	16	0	0	0	0	0	0	16	0	0	0	44	15	35	34	75	41	51	18	25	27
Bacteria	Gemmatimonadota	Gemmatimonadetes	SG8-23	UBA6960	GCA-2718595	unclassified	41	31	26	11	0	0	0	17	6	0	24	0	36	0	32	52	0	37	9	9	13	0	0	0	0	0	11	0	0	0	0	0	0	28	22	20	12	38	15	12	16	11	21
Bacteria	Chloroflexota	Anaerolineae	Promineofilales	Promineofilaceae	GCA-2699125	unclassified	77	69	49	26	9	0	0	0	0	19	19	30	63	0	54	90	0	66	0	0	0	0	0	0	0	0	0	24	0	0	0	0	0	0	0	0	0	0	0	0	0	0	0
Bacteria	Chloroflexota	Anaerolineae	Anaerolineales	envOPS12	UBA5796	unclassified	0	0	0	0	0	0	0	0	0	0	0	0	0	0	0	0	0	0	0	0	0	0	0	0	0	0	0	0	0	0	0	0	30	59	62	53	79	0	51	89	0	81	0
Bacteria	Patescibacteria	Saccharimonadia	Saccharimonadales	UBA4665	UBA5150	unclassified	77	20	45	10	9	0	0	9	39	9	15	0	0	3	0	34	44	51	12	0	0	0	0	0	0	11	28	36	18	7	0	0	33	0	6	0	0	0	0	0	32	18	0
Bacteria	Bacteroidota	Bacteroidia	Chitinophagales	Saprospiraceae	unclassified	unclassified	0	0	0	0	0	0	0	0	0	0	0	0	0	0	0	0	20	36	0	0	0	0	0	0	20	13	17	28	0	0	0	0	72	56	18	0	0	0	0	0	105	50	67
Bacteria	Proteobacteria	Gammaproteobacteria	Thiohalomonadales	Thiohalomonadaceae	Thiohalomonas	Thiohalomonas	40	33	17	13	0	0	0	11	24	0	0	0	32	13	51	32	60	87	30	18	0	0	0	0	16	20	30	31	13	0	0	0	0	0	0	0	0	8	0	14	0	0	0
Bacteria	Planctomycetota	unclassified	unclassified	unclassified	unclassified	unclassified	0	9	0	0	0	0	0	22	0	0	0	0	17	0	13	27	0	14	0	13	0	0	0	0	0	0	0	0	0	19	0	0	17	33	21	33	33	18	24	43	25	27	36
Bacteria	Chloroflexota	Anaerolineae	Promineofilales	Promineofilaceae	GCA-2699125	unclassified	31	31	0	0	0	0	0	20	0	0	0	0	40	14	24	37	0	45	0	0	0	0	0	0	0	0	0	0	0	67	0	0	0	27	48	19	21	26	0	0	0	0	36
Bacteria	UBP1	PRR-12	LZORAL124-64-63	LZORAL124-64-63	um-filter-65-15	unclassified	0	0	0	0	0	0	0	0	0	0	0	0	0	0	0	0	0	0	0	0	0	0	0	17	0	0	0	0	0	0	0	0	0	30	0	31	49	63	57	62	36	41	61
Bacteria	Proteobacteria	Gammaproteobacteria	Woeseiales	Woeseiaceae	UBA1844	unclassified	0	0	0	0	0	0	0	0	0	0	0	0	0	0	0	0	0	0	0	0	0	0	0	0	0	0	0	0	0	0	0	0	74	88	61	0	0	17	0	0	124	73	51
Bacteria	Proteobacteria	Gammaproteobacteria	Betaproteobacteriales	Hydrogenophilaceae	Thiobacillus	Thiobacillus	0	0	0	0	0	0	0	4	0	0	0	0	0	0	0	0	0	0	0	0	0	0	0	0	0	0	0	9	0	0	0	0	85	48	31	0	0	13	0	0	123	78	67
Bacteria	Proteobacteria	Alphaproteobacteria	Rhodobacterales	Rhodobacteraceae	Loktanella	unclassified	0	0	0	0	0	0	0	0	0	0	0	0	0	0	0	0	0	0	0	0	0	0	0	0	0	0	0	0	0	0	0	0	144	42	16	0	0	0	0	0	211	58	62
Bacteria	Proteobacteria	Gammaproteobacteria	unclassified	unclassified	unclassified	unclassified	0	0	0	0	0	0	0	0	0	0	0	0	0	19	12	0	0	0	0	0	0	0	0	0	0	0	0	0	0	0	0	0	0	57	46	46	42	77	34	50	32	0	29
Bacteria	Proteobacteria	Alphaproteobacteria	Rhodobacterales	Rhodobacteraceae	unclassified	unclassified	79	47	19	20	9	14	0	42	32	13	37	13	76	13	39	61	0	0	0	21	0	6	0	0	0	0	21	0	0	0	0	0	0	0	11	0	0	0	0	0	0	0	15
Bacteria	Proteobacteria	Alphaproteobacteria	Rhodobacterales	Rhodobacteraceae	Aliiroseovarius	Aliiroseovarius	0	0	0	0	0	0	0	0	0	0	0	0	0	0	0	0	0	0	0	0	0	0	0	0	0	0	0	0	0	0	0	0	253	0	0	0	0	0	0	0	335	0	0
Bacteria	Desulfobacterota	Desulfobacteria	Desulfobacterales	Desulfatibacillaceae	Desulfatibacillum	Desulfatibacillum	0	0	0	0	0	0	0	0	0	0	0	0	0	0	0	0	0	0	0	0	0	0	0	0	0	0	0	0	0	0	0	0	0	0	0	87	88	27	59	31	0	0	0
Bacteria	unclassified	unclassified	unclassified	unclassified	unclassified	unclassified	22	24	22	22	0	14	0	26	17	13	0	10	29	0	42	58	39	78	32	8	0	0	0	0	0	27	11	29	25	9	10	0	0	0	10	0	0	9	0	0	0	0	0
Bacteria	Bacteroidota	Bacteroidia	Chitinophagales	Saprospiraceae	unclassified	unclassified	44	20	16	28	0	0	6	6	17	27	4	0	9	5	0	14	61	104	21	20	0	0	0	0	17	31	44	32	15	6	0	0	12	10	0	0	0	0	0	0	10	7	0
Bacteria	Proteobacteria	Gammaproteobacteria	Thiomicrospirales	Thioglobaceae	Thioglobus	Thioglobus	34	48	42	35	0	0	0	31	34	32	50	15	0	27	52	0	0	41	0	26	0	0	0	0	0	20	19	25	0	0	0	0	0	0	0	0	0	35	17	0	0	0	0
Bacteria	Proteobacteria	Gammaproteobacteria	Pseudomonadales	Halomonadaceae	Halomonas	unclassified	20	24	18	23	14	2	7	34	8	0	4	0	37	0	9	12	29	34	6	10	0	0	2	0	12	8	10	21	7	0	0	0	31	15	12	8	0	15	12	0	45	16	26
Bacteria	Planctomycetota	Planctomycetes	Pirellulales	Pirellulaceae	Rubripirellula	unclassified	120	67	60	0	0	0	0	0	74	0	0	0	51	0	0	66	58	0	0	0	0	0	0	15	72	0	0	0	0	0	0	0	0	0	0	0	0	0	0	0	0	0	0
Bacteria	Chloroflexota	Anaerolineae	Anaerolineales	unclassified	unclassified	unclassified	21	25	15	7	0	0	0	12	14	0	23	10	14	0	17	29	17	9	0	0	0	7	0	0	0	8	0	0	0	17	0	0	14	15	19	16	24	72	16	23	17	15	30
Bacteria	Desulfobacterota	Desulfobulbia	Desulfobulbales	Desulfobulbaceae	Desulfobulbus_A	Desulfobulbus_A	0	15	18	0	0	0	0	0	0	0	0	0	0	0	35	32	56	86	0	35	0	0	0	0	26	45	41	47	42	18	0	0	0	0	0	0	0	0	0	0	0	0	0
Bacteria	Cyanobacteriota	Cyanobacteriia	Cyanobacteriales	unclassified	unclassified	unclassified	57	85	0	45	0	32	0	33	56	48	32	24	36	32	45	56	0	0	0	0	0	0	0	0	0	0	0	0	0	0	0	0	0	0	0	0	0	0	0	0	0	0	0
Bacteria	Proteobacteria	Gammaproteobacteria	Pseudomonadales	Halieaceae	Pseudohaliea	Pseudohaliea	0	0	0	0	0	0	0	0	0	0	0	0	0	0	0	0	0	0	0	0	0	0	0	0	0	0	0	0	0	0	0	0	107	47	35	0	0	0	0	0	224	51	40
Bacteria	Calditrichota	Calditrichia	Calditrichales	Calditrichaceae	Caldithrix	Caldithrix	11	5	9	9	0	0	0	9	4	8	9	10	20	4	23	29	14	30	12	15	0	0	11	8	0	0	17	11	10	25	5	5	9	32	36	9	10	32	15	12	7	22	29
Bacteria	Proteobacteria	Gammaproteobacteria	unclassified	unclassified	unclassified	unclassified	0	57	61	0	0	0	0	0	0	31	26	22	99	20	46	46	46	0	0	22	0	0	0	0	33	18	32	0	0	0	0	0	0	0	0	0	0	21	0	0	0	0	0
Archaea	Asgardarchaeota	Lokiarchaeia	Thorarchaeales	Thorarchaeaceae	unclassified	unclassified	0	0	0	0	0	0	0	0	0	0	0	0	0	0	0	0	0	0	0	0	0	0	0	0	0	0	0	0	0	0	0	0	0	10	14	87	100	31	61	87	0	20	24
Bacteria	unclassified	unclassified	unclassified	unclassified	unclassified	unclassified	0	0	0	0	0	0	0	0	0	0	0	0	0	0	0	0	0	0	0	0	0	0	0	0	0	0	0	0	0	0	0	0	0	23	0	26	71	0	60	56	0	32	0
Bacteria	Acidobacteriota	Mor1	Mor1	Mor1	Mor1	unclassified	0	0	0	13	0	0	0	0	0	0	0	0	0	0	12	11	11	20	0	0	0	0	17	0	0	0	12	13	0	6	0	0	31	33	34	24	24	58	28	23	33	24	30
Bacteria	unclassified	unclassified	unclassified	unclassified	unclassified	unclassified	0	0	0	0	0	0	0	0	0	0	0	0	0	0	0	0	0	0	0	0	0	0	0	0	0	0	0	0	0	0	0	0	0	25	0	65	72	0	58	93	0	29	0
Bacteria	Proteobacteria	Gammaproteobacteria	Chromatiales	Sedimenticolaceae	Thiolapillus	Thiolapillus	10	0	0	14	0	0	0	0	0	0	0	0	0	0	28	0	27	33	0	0	0	0	0	0	0	0	0	0	0	35	0	0	0	47	32	20	36	45	0	0	47	45	62
Bacteria	Acidobacteriota	Mor1	Mor1	Mor1	Mor1	unclassified	55	36	35	13	0	9	12	40	22	13	9	4	49	26	49	76	30	39	11	10	0	0	0	0	0	0	17	22	0	0	0	0	0	0	0	0	0	0	0	0	0	0	0
Bacteria	Chloroflexota	Anaerolineae	CG2-30-64-16	CG2-30-64-16	CG2-30-64-16	unclassified	0	0	0	0	0	0	0	0	0	0	0	0	0	0	0	0	0	0	0	0	0	0	9	0	0	0	0	0	0	0	0	0	11	16	0	57	59	55	43	61	27	20	19
Bacteria	Planctomycetota	Planctomycetes	Planctomycetales	Planctomycetaceae	UBA10327	UBA10327	63	51	57	29	0	0	0	0	27	0	37	24	36	0	0	0	0	32	0	11	0	0	0	0	0	9	22	13	0	11	0	0	13	13	0	10	3	10	0	7	21	13	10
Bacteria	Proteobacteria	Alphaproteobacteria	unclassified	unclassified	unclassified	unclassified	72	59	34	13	0	0	7	30	48	18	39	19	78	3	39	59	10	17	8	0	0	0	0	0	0	0	0	0	0	4	0	0	0	0	19	0	0	0	0	0	0	0	0
Bacteria	Proteobacteria	Gammaproteobacteria	Chromatiales	Sedimenticolaceae	Thiolapillus	Thiolapillus	0	0	0	0	0	0	0	0	0	0	0	0	0	0	0	0	0	0	0	0	0	0	0	0	0	0	0	0	0	14	0	0	0	53	86	55	48	64	0	69	30	0	43
Bacteria	unclassified	unclassified	unclassified	unclassified	unclassified	unclassified	25	20	8	6	0	0	0	9	11	5	5	0	25	0	31	30	16	31	9	10	0	0	0	0	0	8	10	11	0	6	5	0	9	36	28	12	15	33	21	22	13	16	19
Bacteria	Planctomycetota	Planctomycetes	Pirellulales	Pirellulaceae	Mariniblastus	Mariniblastus	0	0	0	0	0	0	0	0	0	0	0	0	0	0	0	0	24	34	0	7	0	0	0	0	0	0	0	26	0	0	0	0	28	58	26	32	29	33	28	24	32	31	44
Bacteria	Bacteroidota	Bacteroidia	Flavobacteriales	Flavobacteriaceae	Altibacter	Altibacter	73	31	34	37	0	0	0	26	33	22	34	0	32	6	35	37	27	52	18	16	0	0	0	0	0	15	25	13	7	0	0	0	0	0	0	0	0	0	0	0	0	0	0
Bacteria	Proteobacteria	Gammaproteobacteria	unclassified	unclassified	unclassified	unclassified	77	69	60	22	0	0	8	13	38	15	60	36	83	0	29	33	13	16	0	0	0	0	0	0	0	0	0	0	0	0	0	0	0	0	0	0	0	0	0	0	0	0	0
Bacteria	Proteobacteria	Gammaproteobacteria	unclassified	unclassified	unclassified	unclassified	67	44	64	38	0	0	17	35	35	32	30	40	68	0	38	39	0	23	0	0	0	0	0	0	0	0	0	0	0	0	0	0	0	0	0	0	0	0	0	0	0	0	0
Bacteria	Spirochaetota	Spirochaetia	Spirochaetales	Marispirochaetaceae	Marispirochaeta	Marispirochaeta	8	0	0	0	0	0	0	0	0	0	0	0	11	0	12	15	0	0	0	14	0	9	18	10	0	0	0	0	0	27	8	0	20	46	23	28	49	59	34	39	0	38	23
Bacteria	Desulfobacterota	Desulfobulbia	Desulfobulbales	Desulfobulbaceae	Desulfobulbus_A	Desulfobulbus_A	13	0	0	15	0	10	11	8	0	0	22	0	28	0	24	24	0	36	29	0	0	0	0	0	0	0	0	0	0	0	0	0	37	40	38	8	15	31	12	26	35	41	40
Bacteria	Chloroflexota	Anaerolineae	CG2-30-64-16	CG2-30-64-16	CG2-30-64-16	unclassified	0	0	0	0	0	0	0	0	0	0	0	0	0	0	4	0	0	0	0	0	0	0	0	0	0	0	0	0	0	0	0	0	14	37	20	51	41	36	36	56	0	46	22
Bacteria	Actinobacteriota	Acidimicrobiia	Microtrichales	MedAcidi-G1	S20-B6	unclassified	0	0	0	0	0	0	0	0	0	0	0	0	0	0	0	0	0	0	0	0	0	0	0	0	0	0	0	0	0	0	0	0	0	60	60	33	32	41	0	47	0	36	46
Bacteria	Proteobacteria	Alphaproteobacteria	Rhodobacterales	Rhodobacteraceae	Loktanella	Loktanella	0	0	76	0	0	0	0	0	0	0	16	0	0	0	17	0	0	0	0	0	0	7	0	0	0	0	0	0	0	0	0	0	83	40	27	0	0	0	0	0	117	44	46
Bacteria	Desulfobacterota	Desulfobacteria	Desulfobacterales	Desulfatibacillaceae	Desulfatibacillum	Desulfatibacillum	0	0	0	0	0	0	0	0	0	0	0	0	0	0	30	33	0	0	0	0	0	0	41	0	0	0	0	0	0	25	0	0	0	40	27	63	38	25	0	40	0	55	45
Bacteria	Proteobacteria	Gammaproteobacteria	Pseudomonadales	Saccharospirillaceae	Saccharospirillum	Saccharospirillum	26	43	38	51	7	22	13	24	15	24	26	24	60	9	27	32	20	39	8	10	0	0	0	0	5	10	15	10	5	0	0	0	0	0	0	0	0	0	0	0	0	0	0
Bacteria	Desulfobacterota	Desulfobacteria	Desulfatiglanales	HGW-15	HGW-15	unclassified	0	0	0	0	0	0	0	0	0	0	0	0	0	0	0	0	0	0	0	0	0	0	0	0	0	0	0	0	0	0	0	0	0	0	0	0	0	84	176	0	0	0	0
Bacteria	unclassified	unclassified	unclassified	unclassified	unclassified	unclassified	47	33	37	11	0	0	0	17	26	16	0	12	59	0	26	24	43	41	0	9	0	0	0	6	23	20	38	0	31	21	0	0	0	0	0	0	12	0	13	0	0	0	0
Bacteria	Bacteroidota	Bacteroidia	Flavobacteriales	Flavobacteriaceae	Eudoraea	Eudoraea	38	35	25	24	0	0	0	36	24	12	30	19	51	16	25	44	29	59	18	0	0	0	0	0	11	20	17	32	0	0	0	0	0	0	0	0	0	0	0	0	0	0	0
Bacteria	Acidobacteriota	Thermoanaerobaculia	Thermoanaerobaculales	Thermoanaerobaculaceae	unclassified	unclassified	0	0	0	0	0	0	0	0	0	0	0	0	0	0	0	0	0	0	0	0	0	0	0	0	0	0	0	0	0	0	0	0	0	70	37	56	76	63	0	62	0	0	86
Bacteria	Proteobacteria	Alphaproteobacteria	Rhodobacterales	Rhodobacteraceae	Litoreibacter	Litoreibacter	0	23	32	0	0	0	0	32	21	21	20	12	37	0	15	56	0	0	0	0	0	0	0	0	0	0	0	0	0	0	0	0	50	112	0	0	0	0	0	0	66	0	23
Bacteria	Acidobacteriota	Thermoanaerobaculia	Thermoanaerobaculales	Thermoanaerobaculaceae	unclassified	unclassified	0	0	0	0	0	0	0	0	0	0	0	0	0	0	0	0	0	0	0	0	0	0	0	0	0	0	0	0	0	0	0	0	26	29	0	63	44	43	0	94	0	0	61
Bacteria	unclassified	unclassified	unclassified	unclassified	unclassified	unclassified	0	0	0	0	0	0	0	0	0	0	0	0	0	0	0	0	0	0	0	0	0	0	0	0	0	0	0	0	0	0	0	0	0	0	0	0	0	0	565	0	0	0	0
Bacteria	Bacteroidota	Bacteroidia	Chitinophagales	Saprospiraceae	UBA2365	unclassified	14	7	12	28	0	0	0	0	0	0	0	0	11	0	12	11	79	114	39	26	0	0	0	0	19	42	66	40	24	20	0	0	0	0	0	0	0	0	0	0	0	0	0
Bacteria	Bdellovibrionota	Bdellovibrionia	Bdellovibrionales	Bdellovibrionaceae	21-14-0-10-47-8	unclassified	14	0	11	21	0	7	0	14	14	10	0	13	19	0	23	7	69	90	38	0	7	0	0	0	29	36	36	28	8	9	0	0	7	16	19	0	0	0	0	0	12	0	0
Bacteria	Desulfobacterota	Desulfobacteria	Desulfobacterales	Desulfobacteraceae	Desulfobacula	Desulfobacula	20	0	30	21	0	0	0	20	15	0	17	0	0	0	47	27	0	56	0	33	20	0	0	0	0	0	0	17	32	33	0	33	0	0	0	0	0	0	0	0	27	36	34
Bacteria	Proteobacteria	Gammaproteobacteria	Thiohalobacterales	Thiohalobacteraceae	Thiohalobacter	Thiohalobacter	22	6	19	0	0	0	0	8	19	8	10	0	19	0	21	22	0	22	0	0	0	0	0	0	0	13	0	0	0	0	0	0	22	28	26	27	30	28	18	34	28	18	32
Bacteria	Verrucomicrobiota	Verrucomicrobiae	Verrucomicrobiales	Akkermansiaceae	Roseibacillus	unclassified	56	16	16	16	0	0	0	19	14	0	8	10	34	0	24	25	48	70	15	33	0	0	0	0	23	19	34	26	23	20	0	0	0	0	0	0	0	0	0	12	0	0	0
Bacteria	Desulfobacterota	unclassified	unclassified	unclassified	unclassified	unclassified	0	0	0	0	0	0	0	0	0	0	0	0	0	0	0	0	0	0	0	0	0	0	0	0	0	0	0	0	0	0	0	0	0	0	0	5	0	3	133	15	0	0	4
Bacteria	Proteobacteria	Gammaproteobacteria	Woeseiales	Woeseiaceae	UBA1844	unclassified	27	18	19	9	6	0	0	12	15	5	22	6	39	0	32	33	35	0	14	8	0	0	0	0	0	0	9	17	0	16	0	0	0	11	7	34	19	14	15	38	9	0	13
Bacteria	UBP1	PRR-12	LZORAL124-64-63	LZORAL124-64-63	unclassified	unclassified	0	0	0	41	0	0	0	0	0	0	20	0	35	0	0	0	32	42	38	45	0	0	0	0	0	32	50	16	28	0	0	0	39	18	0	0	0	0	0	0	39	23	20
Bacteria	Desulfuromonadota	Desulfuromonadia	Desulfuromonadales	Pelobacteraceae_A	Pelobacter_A	Pelobacter_A	10	8	39	55	0	0	0	20	8	0	0	7	5	9	18	0	0	0	14	20	0	0	0	6	0	31	0	0	27	0	0	0	22	8	0	48	59	10	27	21	18	14	12
Bacteria	unclassified	unclassified	unclassified	unclassified	unclassified	unclassified	0	0	0	6	0	0	0	0	0	0	0	0	0	0	0	0	0	4	0	0	0	0	0	0	0	0	0	0	0	0	0	0	31	28	21	54	40	77	28	45	28	20	34
Bacteria	Moduliflexota	Moduliflexia	Moduliflexales	Moduliflexaceae	Vecturithrix	Vecturithrix	0	0	0	0	0	0	0	0	0	0	0	0	0	0	0	0	0	0	0	0	0	0	0	0	0	0	0	0	0	0	0	0	0	0	0	0	0	0	132	0	0	0	0
Bacteria	UBP1	PRR-12	LZORAL124-64-63	LZORAL124-64-63	um-filter-65-15	unclassified	0	16	0	0	0	0	0	0	12	0	0	0	18	0	13	16	29	28	20	18	0	0	0	0	0	10	26	19	9	0	0	0	17	20	34	36	15	39	41	25	0	0	28
Archaea	Crenarchaeota	Bathyarchaeia	B26-1	BA1	BA2	unclassified	0	0	0	0	0	0	0	0	0	0	4	0	0	0	0	0	0	0	0	0	0	0	0	0	0	0	0	0	0	26	0	0	0	0	0	96	79	0	46	74	0	0	59
Bacteria	unclassified	unclassified	unclassified	unclassified	unclassified	unclassified	67	55	58	22	5	0	0	22	40	25	28	14	75	0	55	33	11	16	0	9	0	0	0	0	0	0	0	15	0	0	0	0	0	0	0	0	0	0	0	0	0	0	0
Archaea	Thermoplasmatota	Thermoplasmata_A	Methanomassiliicoccales	Methanomassiliicoccaceae	unclassified	unclassified	0	0	0	0	0	0	0	0	0	0	0	0	0	0	0	0	0	0	0	0	0	0	0	0	0	0	0	0	0	0	0	0	4	0	9	47	72	23	59	69	8	0	41
Bacteria	Patescibacteria	Saccharimonadia	Saccharimonadales	UBA4665	GCA-2746885	unclassified	13	12	11	2	3	16	0	19	7	0	25	5	8	0	13	13	72	90	21	12	0	0	0	0	27	27	53	33	9	5	3	5	3	0	0	0	8	4	0	0	18	10	0
Bacteria	Spirochaetota	Spirochaetia	Spirochaetales	Alkalispirochaetaceae	Alkalispirochaeta	Alkalispirochaeta	0	0	0	0	0	0	0	0	0	0	7	0	0	0	0	0	0	0	0	4	0	0	0	0	0	0	0	0	0	5	0	0	38	79	54	0	13	68	15	6	52	45	59
Bacteria	unclassified	unclassified	unclassified	unclassified	unclassified	unclassified	0	0	0	0	0	0	0	0	0	0	0	0	0	0	11	0	0	0	0	0	0	0	0	0	0	0	0	0	0	0	0	0	23	21	23	56	57	45	43	34	47	30	21
Bacteria	Bacteroidota	Bacteroidia	Flavobacteriales	Flavobacteriaceae	Winogradskyella	Winogradskyella	41	0	38	19	21	7	19	40	38	0	50	21	64	8	11	18	0	0	0	0	0	7	0	0	0	0	0	0	0	0	0	0	0	0	0	0	26	0	0	0	103	0	0
Bacteria	unclassified	unclassified	unclassified	unclassified	unclassified	unclassified	21	6	15	24	0	0	0	17	0	5	0	9	37	0	22	43	0	29	0	21	10	0	4	0	0	0	12	0	20	12	0	0	12	36	14	0	15	39	11	0	20	22	16
Bacteria	Myxococcota	UBA9160	UBA9160	UBA4427	GCA-2691205	unclassified	73	76	57	23	0	0	0	37	32	28	41	12	55	0	49	54	16	0	0	0	0	0	0	0	0	0	0	0	0	0	0	0	0	0	0	0	0	0	0	0	0	0	0
Bacteria	Desulfobacterota	Desulfobulbia	Desulfobulbales	Desulfobulbaceae	Desulfobulbus_A	Desulfobulbus_A	0	0	0	15	0	0	0	0	0	0	0	0	0	0	0	0	0	22	0	24	0	10	0	0	0	0	0	0	0	13	0	0	26	36	26	31	34	33	24	46	33	31	40
Bacteria	Deferrisomatota	Deferrisomatia	Deferrisomatales	Deferrisomataceae	Deferrisoma	Deferrisoma	5	5	11	17	10	9	10	13	8	0	0	0	34	0	23	28	19	28	10	25	0	0	7	8	0	12	0	9	6	17	2	0	14	32	21	0	13	41	26	0	17	31	23
Bacteria	Desulfobacterota	Desulfobulbia	Desulfobulbales	Desulfocapsaceae	Desulforhopalus	Desulforhopalus	0	0	16	14	0	0	0	0	0	0	17	0	0	0	0	24	30	24	0	0	0	0	14	0	0	0	0	20	0	19	0	0	42	28	13	0	22	44	0	24	42	44	25
Bacteria	Proteobacteria	Gammaproteobacteria	Berkiellales	Berkiellaceae	unclassified	unclassified	40	53	29	30	0	0	8	38	41	28	31	19	35	13	64	48	29	36	0	0	0	0	0	0	6	0	0	0	0	0	0	0	0	0	0	0	0	0	0	0	0	0	0
Bacteria	Proteobacteria	Gammaproteobacteria	Pseudomonadales	unclassified	unclassified	unclassified	101	65	38	22	2	0	6	12	51	30	67	22	53	8	25	6	15	16	0	0	0	0	0	0	0	9	0	0	0	0	0	0	0	0	0	0	0	0	0	0	0	0	0
Bacteria	Desulfobacterota	Desulfobacteria	Desulfobacterales	Desulfatibacillaceae	Desulfatibacillum	Desulfatibacillum	0	0	0	0	0	0	0	0	0	0	0	0	0	0	0	0	0	0	0	0	0	0	0	0	0	0	0	0	0	0	0	0	0	0	0	0	18	0	234	21	0	0	0
Bacteria	Desulfobacterota	Desulfobulbia	Desulfobulbales	Desulfurivibrionaceae	DB1	unclassified	0	0	0	0	0	0	0	0	0	0	0	0	0	0	0	0	0	0	0	0	0	0	0	0	0	0	0	0	0	0	0	0	43	0	0	63	90	59	92	84	0	0	0
Bacteria	Fermentibacterota	Fermentibacteria	Fermentibacterales	Fermentibacteraceae	MLS-C	unclassified	0	0	0	0	0	0	0	0	2	0	0	0	0	0	0	6	0	0	0	9	0	5	3	5	0	0	0	0	0	11	6	8	0	24	39	19	44	149	34	38	0	10	23
Bacteria	Proteobacteria	Alphaproteobacteria	Rhodobacterales	Rhodobacteraceae	unclassified	unclassified	36	0	0	21	17	10	0	15	20	0	12	0	16	0	0	16	33	31	10	0	0	0	0	0	0	13	15	0	0	20	0	0	41	28	0	0	0	20	0	0	59	22	31
Bacteria	Chloroflexota	Dehalococcoidia	JdFR-54	JdFR-54	JdFR-54	unclassified	0	0	0	0	0	0	0	0	0	0	0	0	0	0	0	0	0	0	0	0	0	10	0	9	0	0	0	0	0	14	8	8	0	15	30	32	41	53	36	65	0	17	22
Bacteria	Proteobacteria	Alphaproteobacteria	Rhizobiales	Hyphomicrobiaceae	Filomicrobium	Filomicrobium	0	0	0	0	0	0	0	0	0	0	0	0	0	0	0	0	0	19	0	0	0	9	0	0	0	0	0	0	0	0	0	0	19	57	24	35	42	31	35	33	35	29	58
Bacteria	Myxococcota	Polyangia	Polyangiales	Polyangiaceae	Chondromyces	Chondromyces	0	0	0	0	0	0	0	12	0	0	0	0	0	0	0	6	0	0	0	0	0	0	0	0	0	0	0	0	0	0	0	0	0	23	12	55	64	42	55	86	14	0	0
Bacteria	Verrucomicrobiota	Kiritimatiellae	UBA8416	YA12-FULL-60-10	YA12-FULL-60-10	YA12-FULL-60-10	0	0	0	16	0	0	0	0	0	0	0	0	0	0	0	0	0	0	17	0	39	10	21	11	0	0	0	0	23	37	25	15	30	7	16	15	22	40	26	16	0	12	13
Bacteria	Verrucomicrobiota	Verrucomicrobiae	Verrucomicrobiales	unclassified	unclassified	unclassified	102	54	68	14	0	0	4	24	43	19	21	8	52	0	26	77	0	23	0	6	0	0	0	0	0	0	0	4	0	0	0	0	0	0	0	0	0	0	0	0	0	0	0
Bacteria	Spirochaetota	Spirochaetia	Spirochaetales	unclassified	unclassified	unclassified	0	0	0	0	0	0	0	0	0	0	0	0	0	0	0	0	0	0	0	0	0	0	0	0	0	0	0	0	0	0	0	0	16	17	0	82	50	15	61	68	13	25	27
Archaea	Crenarchaeota	Bathyarchaeia	TCS64	TCS64	GCA-2726865	unclassified	0	0	0	0	0	0	0	0	0	0	0	0	0	0	0	0	0	0	0	0	0	0	0	0	0	0	0	0	0	0	0	0	0	0	0	40	52	37	75	90	0	38	0
Bacteria	Actinobacteriota	Acidimicrobiia	Microtrichales	Ilumatobacteraceae	Ilumatobacter_A	Ilumatobacter_A	0	0	0	0	0	0	0	0	0	0	0	0	0	0	0	0	0	0	0	0	0	0	0	0	0	0	0	0	0	0	0	0	37	51	0	47	60	46	67	40	57	0	63
Bacteria	Desulfobacterota	Desulfobacteria	Desulfobacterales	Desulfobacteraceae	Desulfobacula	Desulfobacula	0	10	0	25	0	0	10	0	0	0	0	0	30	0	0	37	0	0	21	63	0	0	38	42	0	0	0	0	0	23	0	0	0	33	35	0	39	53	0	42	0	0	0
Bacteria	Bacteroidota	Bacteroidia	Chitinophagales	Saprospiraceae	unclassified	unclassified	37	21	38	52	8	9	0	0	27	11	47	0	0	6	39	39	60	50	0	0	0	0	0	0	23	0	28	36	12	0	0	0	0	0	0	0	0	0	0	0	0	0	0
Archaea	Crenarchaeota	Bathyarchaeia	TCS64	TCS64	GCA-2726865	unclassified	0	6	0	0	0	0	0	0	0	0	0	6	0	0	0	0	0	0	0	0	0	4	0	0	0	0	0	0	0	15	0	0	4	7	0	35	71	59	43	93	10	20	31
Bacteria	Actinobacteriota	Acidimicrobiia	Microtrichales	MedAcidi-G1	MedAcidi-G1	unclassified	57	36	13	21	0	0	0	37	0	0	22	0	18	0	31	37	31	40	12	0	0	0	0	0	0	13	27	15	0	32	0	0	0	18	14	0	0	16	0	0	20	17	0
Bacteria	Actinobacteriota	Acidimicrobiia	UBA5794	UBA5794	UBA5794	unclassified	0	0	0	0	0	0	0	0	0	0	0	5	15	0	0	20	0	0	0	0	0	19	0	0	0	0	0	0	0	0	0	0	23	37	29	31	37	46	32	40	36	39	36
Bacteria	Bacteroidota	Bacteroidia	Chitinophagales	Saprospiraceae	unclassified	unclassified	39	42	69	11	0	11	11	43	36	36	55	17	108	0	23	40	0	0	0	0	0	0	0	0	0	0	0	0	0	0	0	0	0	0	0	0	0	0	0	0	0	0	0
Bacteria	Myxococcota	Polyangia	Kofleriales	Kofleriaceae	Haliangium	Haliangium	0	15	0	0	0	0	0	0	24	0	0	0	17	0	22	30	33	38	32	32	0	0	0	0	0	39	41	36	0	36	0	0	16	26	0	0	0	0	0	0	20	48	23
Bacteria	unclassified	unclassified	unclassified	unclassified	unclassified	unclassified	0	0	0	0	0	0	0	0	0	4	0	0	0	0	0	7	0	0	0	8	3	5	13	0	0	0	3	0	10	28	8	6	0	18	21	23	49	32	69	39	14	22	13
Bacteria	Actinobacteriota	unclassified	unclassified	unclassified	unclassified	unclassified	25	29	16	6	0	0	0	17	8	8	18	0	26	0	21	31	56	52	18	6	0	0	0	0	26	19	11	24	4	3	0	0	24	10	2	0	0	0	0	0	45	11	9
Bacteria	Acidobacteriota	Mor1	Mor1	Mor1	Mor1	unclassified	0	85	0	0	0	0	0	68	73	41	0	0	86	0	30	0	0	74	0	30	0	0	0	0	0	0	0	20	0	33	0	0	0	0	0	0	0	0	0	0	0	0	0
Bacteria	Verrucomicrobiota	Verrucomicrobiae	Verrucomicrobiales	unclassified	unclassified	unclassified	94	42	45	29	7	7	5	35	40	15	16	5	32	0	32	25	25	49	0	6	0	0	0	0	6	4	12	3	0	6	0	0	0	0	0	0	0	0	0	0	0	0	0
Bacteria	Bacteroidota	Bacteroidia	Flavobacteriales	Flavobacteriaceae	unclassified	unclassified	0	0	0	0	0	0	0	0	0	0	0	0	0	0	0	0	0	32	0	0	0	0	0	0	0	0	0	0	0	0	16	0	49	74	36	25	19	29	0	21	81	32	42
Bacteria	Desulfobacterota	Desulfobacteria	Desulfobacterales	unclassified	unclassified	unclassified	0	0	0	0	0	0	0	0	0	0	0	0	0	8	0	0	0	0	0	0	0	0	7	7	0	0	0	0	0	0	0	0	0	11	0	83	52	0	52	52	0	0	31
Bacteria	unclassified	unclassified	unclassified	unclassified	unclassified	unclassified	63	44	46	12	0	6	7	21	34	24	18	0	60	7	29	32	23	34	14	0	0	0	0	0	22	0	12	12	0	10	0	0	0	0	0	0	0	0	0	0	0	0	8
Bacteria	Acidobacteriota	Luteitaleia	RBG-16-70-10	RBG-16-70-10	RBG-16-70-10	unclassified	0	0	17	0	0	0	0	0	0	0	0	0	0	0	0	0	0	0	0	0	0	0	21	0	0	0	0	0	0	0	0	0	21	0	25	55	38	48	28	81	20	22	33
Bacteria	Proteobacteria	Alphaproteobacteria	unclassified	unclassified	unclassified	unclassified	25	39	69	19	4	10	19	88	26	9	11	14	64	0	35	61	6	0	0	0	2	0	0	0	3	0	0	8	0	0	0	0	0	5	4	0	0	0	0	0	6	0	11
Archaea	Thermoplasmatota	E2	DHVEG-1	DHVEG-1	SM1-50	SM1-50	0	0	0	0	0	0	0	0	0	0	0	0	0	0	0	0	0	0	0	8	0	0	27	0	0	0	0	0	0	45	7	11	0	6	11	28	54	52	35	53	0	25	18
Bacteria	Acidobacteriota	Mor1	Mor1	Mor1	Mor1	unclassified	37	40	46	17	12	0	9	23	0	13	32	16	43	5	51	67	30	33	16	13	0	0	0	0	0	0	0	22	0	0	0	0	0	0	0	0	0	0	0	12	0	0	0
Bacteria	Chloroflexota	Anaerolineae	unclassified	unclassified	unclassified	unclassified	7	0	0	0	0	0	0	0	0	0	0	0	0	0	8	8	8	6	0	0	12	6	0	0	0	0	0	0	0	14	3	0	7	47	29	28	24	86	27	33	12	13	41
Bacteria	Proteobacteria	Gammaproteobacteria	Enterobacterales	Enterobacteriaceae	Escherichia	Escherichia	0	9	0	138	68	0	0	0	0	11	4	220	0	0	0	6	0	7	0	0	8	17	0	0	0	0	0	0	0	0	0	0	0	0	0	4	0	6	0	0	0	12	17
Bacteria	unclassified	unclassified	unclassified	unclassified	unclassified	unclassified	22	0	33	17	0	0	0	25	31	0	0	0	40	0	26	43	0	0	0	0	0	0	0	0	13	8	11	16	0	0	0	0	0	12	0	35	46	22	21	36	0	26	0
Bacteria	Proteobacteria	Gammaproteobacteria	Pseudomonadales	HTCC2089	UBA4421	unclassified	0	0	0	0	0	0	0	0	0	0	0	0	0	0	33	0	36	36	0	0	0	0	0	0	0	0	0	0	0	0	0	0	47	63	48	0	0	44	0	0	79	26	38
Bacteria	Proteobacteria	Alphaproteobacteria	unclassified	unclassified	unclassified	unclassified	0	0	0	0	0	0	0	3	0	4	0	0	0	0	0	0	0	25	0	0	0	0	0	0	0	0	0	0	0	0	0	0	0	12	4	85	62	0	72	84	0	0	26
Bacteria	Proteobacteria	Gammaproteobacteria	Woeseiales	Woeseiaceae	UBA1844	unclassified	0	0	0	0	0	0	0	0	0	0	0	0	0	0	0	0	0	0	0	0	0	0	0	0	0	0	0	0	0	0	0	0	0	80	73	57	0	89	0	0	61	0	76
Bacteria	Chloroflexota	Anaerolineae	Anaerolineales	unclassified	unclassified	unclassified	0	0	0	0	0	0	0	0	0	0	0	0	0	0	0	0	0	0	0	0	0	0	0	0	0	0	0	0	0	0	0	0	10	12	15	76	61	7	32	71	26	30	28
Bacteria	Proteobacteria	Alphaproteobacteria	unclassified	unclassified	unclassified	unclassified	22	28	24	0	0	0	8	24	12	16	0	15	35	15	32	42	36	56	7	8	0	0	0	0	0	0	10	21	0	0	0	0	18	12	0	0	0	0	0	10	23	16	16
Bacteria	unclassified	unclassified	unclassified	unclassified	unclassified	unclassified	53	66	47	22	0	0	0	0	53	21	28	0	28	0	41	49	0	33	0	0	0	0	0	0	0	0	21	21	0	9	0	0	9	0	8	0	0	8	0	0	9	0	0
Archaea	Thermoplasmatota	E2	DHVEG-1	DHVEG-1	SM1-50	SM1-50	0	0	0	0	0	0	0	0	0	0	0	0	0	0	0	0	0	0	0	0	0	0	0	0	0	0	0	0	0	0	0	0	0	0	0	34	66	30	81	80	0	0	37
Bacteria	Chloroflexota	unclassified	unclassified	unclassified	unclassified	unclassified	0	0	0	0	0	0	0	0	0	0	0	0	0	0	0	0	0	0	0	0	0	0	0	0	0	0	0	0	0	0	0	0	0	0	0	0	72	0	56	39	0	32	0
Bacteria	Acidobacteriota	Acidobacteriae	Solibacterales	Solibacteraceae	KBS-96	unclassified	51	49	14	8	0	0	0	20	18	11	0	0	25	0	30	42	21	22	0	6	0	0	0	0	0	0	0	6	0	0	0	0	8	15	0	27	16	13	11	18	16	21	16
Bacteria	Cyanobacteriota	Cyanobacteriia	Cyanobacteriales	unclassified	unclassified	unclassified	0	0	0	20	0	0	0	6	12	0	0	0	6	9	0	15	13	15	0	7	0	0	0	0	0	0	0	0	0	0	0	0	8	13	5	45	86	24	37	54	17	8	12
Bacteria	Cyanobacteriota	Cyanobacteriia	Cyanobacteriales	unclassified	unclassified	unclassified	37	0	120	42	20	0	23	0	16	39	166	10	59	0	0	0	0	0	0	0	0	0	0	0	0	0	0	0	0	0	0	0	0	0	0	0	0	0	0	0	0	0	0
Bacteria	Proteobacteria	Gammaproteobacteria	Pseudomonadales	Halieaceae	unclassified	unclassified	0	0	0	0	0	0	0	0	0	0	0	0	0	0	0	0	78	96	25	0	0	5	0	0	0	0	27	32	0	0	0	0	57	40	0	0	0	0	0	0	71	41	26
Bacteria	Proteobacteria	Gammaproteobacteria	unclassified	unclassified	unclassified	unclassified	55	41	39	15	0	0	14	26	29	36	0	16	59	6	66	54	36	38	0	0	0	0	0	0	0	0	0	0	0	0	0	0	0	0	0	0	0	0	0	0	0	0	0
Archaea	Crenarchaeota	Bathyarchaeia	B26-1	BA1	BA2	unclassified	0	0	0	0	0	0	0	0	0	0	0	0	0	0	0	0	0	0	0	0	0	0	0	0	0	0	0	0	0	0	0	0	0	0	0	37	52	0	70	36	0	0	0
Bacteria	Desulfobacterota	Desulfobacteria	Desulfobacterales	unclassified	unclassified	unclassified	0	0	0	0	0	0	0	0	0	0	0	0	0	0	0	0	0	0	0	0	0	0	0	0	0	0	0	0	0	0	0	0	0	0	0	0	0	0	529	0	0	0	0
Bacteria	Proteobacteria	Gammaproteobacteria	GCA-1735895	GCA-1735895	GCA-1735895	unclassified	15	0	13	19	0	7	0	0	0	13	11	12	18	0	11	32	93	126	24	16	0	0	0	0	19	29	29	32	9	0	0	0	0	0	0	0	0	0	0	0	0	0	0
Bacteria	Proteobacteria	Gammaproteobacteria	unclassified	unclassified	unclassified	unclassified	0	0	0	0	0	0	0	0	0	0	0	0	0	0	0	0	0	0	0	0	0	0	0	0	0	0	0	0	0	0	0	0	24	49	42	35	37	43	35	35	36	29	35
Bacteria	Desulfobacterota	Desulfobacteria	Desulfobacterales	Desulfatibacillaceae	Desulfatibacillum	Desulfatibacillum	0	0	0	0	0	0	0	0	0	0	0	0	0	0	0	0	0	0	0	0	0	0	0	0	0	0	0	0	0	0	0	0	0	0	0	40	0	0	101	91	0	0	0
Bacteria	Bacteroidota	Bacteroidia	Chitinophagales	Saprospiraceae	Haliscomenobacter	Haliscomenobacter	40	23	47	0	0	0	11	15	24	0	35	12	50	0	12	0	53	86	15	0	0	0	0	0	19	24	32	29	0	0	0	0	0	0	0	0	0	0	0	0	0	0	0
Bacteria	Bacteroidota	Bacteroidia	Bacteroidales	Lentimicrobiaceae	Lentimicrobium	Lentimicrobium	0	0	0	0	0	0	0	0	0	0	0	0	0	0	0	0	0	0	0	4	0	8	0	0	0	0	0	0	0	20	0	0	0	11	7	43	39	66	37	70	7	10	23
Bacteria	Desulfobacterota	Desulfomonilia	Desulfomonilales	Desulfomonilaceae	Desulfomonile	Desulfomonile	0	0	0	0	0	0	0	0	0	0	0	0	0	0	0	8	0	7	0	0	0	0	0	0	0	0	0	0	0	0	0	6	0	33	32	22	21	46	80	38	26	35	17
Archaea	Thermoplasmatota	E2	DHVEG-1	DHVEG-1	SM1-50	SM1-50	0	0	0	0	0	0	0	0	0	0	0	0	0	0	0	0	0	0	0	0	0	0	0	0	0	0	0	0	0	0	0	0	0	0	0	108	100	31	84	90	0	0	0
Bacteria	Desulfobacterota	Desulfobulbia	Desulfobulbales	unclassified	unclassified	unclassified	9	0	11	13	0	0	0	13	0	0	7	0	32	0	31	56	33	86	23	22	0	0	0	0	0	20	21	50	17	22	0	0	0	0	0	17	11	0	0	13	0	0	0
Bacteria	Proteobacteria	Gammaproteobacteria	GCA-1735895	GCA-1735895	GCA-1735895	unclassified	23	18	17	0	0	24	0	17	0	26	21	16	60	11	35	34	44	60	16	15	32	0	0	0	0	22	23	10	0	0	0	0	0	0	0	0	0	0	0	0	0	0	0
Bacteria	unclassified	unclassified	unclassified	unclassified	unclassified	unclassified	77	81	39	29	0	0	0	37	39	24	30	24	83	0	33	28	0	0	0	0	0	0	0	0	0	0	0	0	0	0	0	0	0	0	0	0	0	0	0	0	0	0	0
Bacteria	Deinococcota	Deinococci	Deinococcales	Trueperaceae	Truepera_A	Truepera_A	56	43	42	12	0	0	0	13	22	8	16	12	38	0	25	30	16	36	0	7	0	0	0	0	11	20	12	8	0	0	0	0	0	0	0	10	7	14	0	12	11	7	11
Bacteria	Proteobacteria	Alphaproteobacteria	Rhizobiales	Hyphomicrobiaceae	Hyphomicrobium	unclassified	27	21	18	7	0	0	0	20	22	14	21	0	17	0	11	34	10	20	0	0	0	0	0	0	0	0	14	15	0	0	0	0	25	24	11	21	20	13	11	25	25	22	23
Bacteria	Bacteroidota	Bacteroidia	unclassified	unclassified	unclassified	unclassified	0	0	0	0	0	0	0	0	0	0	0	4	0	0	0	0	0	0	0	0	7	0	48	19	0	16	0	29	0	28	0	0	23	43	25	0	33	41	0	0	32	26	49
Bacteria	Acidobacteriota	Mor1	Mor1	Mor1	Mor1	unclassified	22	8	0	6	0	0	0	19	20	0	12	0	11	0	19	25	14	14	0	0	0	0	0	0	0	0	0	0	42	0	0	0	13	10	19	21	30	37	11	27	25	14	26
Bacteria	Bacteroidota	Bacteroidia	Bacteroidales	unclassified	unclassified	unclassified	0	0	0	0	0	0	0	0	0	0	0	0	0	0	0	0	0	0	0	0	0	0	0	0	0	0	0	0	0	0	0	0	28	32	4	35	41	0	21	64	23	32	30
Bacteria	Proteobacteria	Gammaproteobacteria	Chromatiales	Sedimenticolaceae	41T-STBD-0c-01a	unclassified	0	0	0	0	0	0	0	0	0	0	0	0	0	0	0	0	0	0	0	0	0	0	0	0	0	0	0	0	0	0	0	0	88	61	40	0	0	32	0	0	93	54	43
Bacteria	Planctomycetota	unclassified	unclassified	unclassified	unclassified	unclassified	0	0	14	0	0	0	0	0	0	0	0	0	22	6	16	22	0	14	0	0	0	0	0	0	0	0	0	8	0	16	0	0	21	46	20	27	25	38	36	33	0	33	21
Bacteria	Bacteroidota	Bacteroidia	Flavobacteriales	Flavobacteriaceae	Eudoraea	Eudoraea	32	37	49	8	0	11	0	26	25	13	34	16	107	0	47	94	0	6	6	0	0	0	0	0	0	0	0	0	0	9	0	0	0	0	0	0	0	0	0	0	0	0	0
Bacteria	Desulfobacterota	Desulfobacteria	Desulfobacterales	Desulfosarcinaceae	Desulfosarcina	unclassified	0	0	0	0	0	0	0	0	0	0	0	0	0	0	0	0	113	108	62	0	0	0	0	0	36	76	0	58	0	66	0	0	0	0	0	0	0	0	0	0	0	0	0
Bacteria	Bacteroidota	Bacteroidia	Flavobacteriales	Flavobacteriaceae	Robiginitalea	Robiginitalea	24	0	0	0	0	0	0	5	0	4	0	0	12	0	0	30	18	27	8	11	0	0	0	6	0	0	12	12	0	0	0	0	23	20	7	18	0	13	14	43	35	17	12
Bacteria	Spirochaetota	Spirochaetia	Spirochaetales	unclassified	unclassified	unclassified	0	0	0	0	0	0	0	0	0	0	0	0	0	0	0	0	0	0	0	0	0	0	0	0	0	0	0	0	0	0	0	0	31	21	0	40	18	0	38	41	53	49	56
Bacteria	Bacteroidota	Bacteroidia	Chitinophagales	Saprospiraceae	Phaeodactylibacter	Phaeodactylibacter	0	0	0	0	0	0	0	0	0	0	0	0	0	16	0	0	0	23	0	0	0	0	0	0	0	0	0	0	0	0	0	0	61	58	54	0	22	44	25	8	68	40	14
Bacteria	Campylobacterota	Campylobacteria	Campylobacterales	Thiovulaceae	Sulfurimonas	unclassified	0	0	0	0	0	0	0	0	0	0	0	0	0	0	0	0	0	0	0	0	0	0	0	0	0	0	0	0	0	0	0	0	46	56	9	0	0	0	0	0	59	60	140
Bacteria	Proteobacteria	Gammaproteobacteria	unclassified	unclassified	unclassified	unclassified	110	55	47	39	7	0	0	23	46	24	47	0	70	20	10	19	0	0	0	0	0	0	0	0	0	0	0	0	0	0	0	0	0	0	0	0	0	0	0	0	0	0	0
Bacteria	Planctomycetota	Planctomycetes	Pirellulales	Pirellulaceae	GCA-2723275	unclassified	74	63	50	0	0	0	0	0	76	0	0	0	59	0	0	62	53	35	0	0	0	0	0	0	0	19	0	24	0	0	0	0	0	0	0	0	0	0	0	0	0	0	0
Bacteria	Bacteroidota	Bacteroidia	Flavobacteriales	unclassified	unclassified	unclassified	83	37	28	18	0	7	0	10	30	16	27	4	31	3	24	10	28	62	11	0	0	0	0	0	6	12	27	15	0	0	0	0	6	0	5	0	0	0	0	0	15	0	0
Bacteria	Proteobacteria	Alphaproteobacteria	Rhodobacterales	Rhodobacteraceae	unclassified	unclassified	0	0	0	0	0	0	0	0	0	0	0	0	0	0	0	0	0	0	0	0	0	0	0	0	0	0	0	0	0	0	0	0	220	0	0	0	0	0	0	0	295	0	0
Bacteria	Patescibacteria	Gracilibacteria	BD1-5	UBA6164	UBA5194	unclassified	0	0	0	0	0	0	0	0	0	0	0	0	0	0	0	0	0	0	0	0	0	0	0	0	0	0	0	0	0	0	0	0	41	71	9	0	0	0	0	0	58	102	84
Bacteria	Bacteroidota	Bacteroidia	Chitinophagales	Saprospiraceae	unclassified	unclassified	0	8	6	0	0	0	0	0	0	7	0	0	8	0	23	23	81	83	32	24	24	13	0	0	19	39	36	28	10	12	0	0	0	31	0	0	0	7	0	0	0	0	0
Bacteria	Desulfobacterota	Desulfobacteria	C00003060	C00003060	C00003060	unclassified	0	0	0	0	0	0	0	0	0	0	0	0	0	0	0	0	0	0	0	0	0	0	6	4	0	0	0	0	0	0	10	0	0	6	16	60	67	36	28	86	0	0	26
Bacteria	unclassified	unclassified	unclassified	unclassified	unclassified	unclassified	0	12	0	0	0	14	0	17	5	0	0	0	0	0	0	23	17	26	0	14	0	8	0	0	15	0	0	19	0	11	9	0	0	19	10	30	0	36	0	70	0	18	40
Bacteria	unclassified	unclassified	unclassified	unclassified	unclassified	unclassified	31	72	43	18	0	8	0	9	43	28	52	17	80	4	12	45	8	18	0	10	0	0	0	0	0	0	0	15	0	0	0	0	0	0	0	0	0	0	0	0	0	0	0
Archaea	Crenarchaeota	Bathyarchaeia	TCS64	TCS64	GCA-2726865	unclassified	0	0	0	0	0	0	0	0	0	0	0	0	0	0	0	0	0	0	0	0	0	0	0	0	0	0	0	0	0	0	0	0	0	15	0	47	65	0	62	74	0	0	34
Bacteria	Cyanobacteriota	Cyanobacteriia	Cyanobacteriales	unclassified	unclassified	unclassified	87	0	49	42	0	0	0	0	26	40	0	0	67	28	67	76	0	0	0	0	0	0	0	0	0	0	0	0	0	0	0	0	0	0	0	0	0	31	0	0	0	0	0
Archaea	Halobacterota	Methanosarcinia	Methanosarcinales	Methanosarcinaceae	Methanosarcina	Methanosarcina	0	0	0	0	0	0	0	0	0	0	0	0	0	0	0	0	0	0	0	0	0	0	0	0	0	0	0	0	0	0	0	0	0	0	0	49	0	0	0	0	9	0	0
Bacteria	Bacteroidota	Bacteroidia	Flavobacteriales	Flavobacteriaceae	HTCC2170	unclassified	0	0	0	0	0	0	0	0	0	0	0	0	0	0	0	0	0	0	0	0	0	0	0	0	0	0	0	0	0	0	0	0	32	17	0	33	19	0	64	0	25	17	20
Bacteria	Myxococcota	Polyangia	Polyangiales	NIC37A-2	NIC37A-2	unclassified	0	0	0	0	0	0	0	0	0	0	0	0	0	0	0	0	0	0	0	0	0	0	0	0	0	0	0	0	0	0	0	0	0	0	0	52	26	50	82	17	0	0	0
Bacteria	Bacteroidota	Bacteroidia	Bacteroidales	GWF2-33-38	GWF2-33-38	unclassified	0	0	0	0	0	0	0	0	0	0	0	0	0	0	0	0	0	0	0	0	0	0	0	0	0	0	0	0	0	0	0	0	0	51	0	29	76	42	89	39	0	33	0
Bacteria	Acidobacteriota	Mor1	Mor1	Mor1	Mor1	unclassified	0	0	0	0	0	0	0	0	0	0	0	0	0	0	0	0	0	0	0	0	0	0	0	0	0	0	0	0	0	0	0	0	15	31	0	45	43	54	71	67	11	22	39
Bacteria	Bacteroidota	Bacteroidia	Chitinophagales	Saprospiraceae	unclassified	unclassified	51	28	32	23	0	0	0	21	35	0	47	0	30	0	27	48	46	55	0	17	0	0	0	0	0	22	29	0	0	0	0	0	0	0	0	0	0	0	0	0	0	0	0
Bacteria	Proteobacteria	Gammaproteobacteria	Enterobacterales	Alteromonadaceae	Paraglaciecola	Paraglaciecola	13	11	25	40	12	4	8	22	15	13	10	6	74	19	0	4	11	38	11	0	0	0	0	0	0	7	12	21	0	0	0	0	10	12	0	0	0	0	0	0	27	16	34
Bacteria	unclassified	unclassified	unclassified	unclassified	unclassified	unclassified	5	8	12	4	6	0	0	17	8	0	0	0	19	0	15	22	21	37	11	9	7	14	9	7	0	0	13	17	12	16	0	0	7	17	0	19	23	16	13	22	12	9	18
Bacteria	unclassified	unclassified	unclassified	unclassified	unclassified	unclassified	12	0	0	0	0	4	0	34	9	0	0	0	34	8	64	54	23	33	0	30	0	0	0	0	0	0	19	0	12	0	0	0	0	0	0	0	0	29	49	45	0	22	0
Bacteria	Proteobacteria	Gammaproteobacteria	Woeseiales	Woeseiaceae	Woeseia	Woeseia	51	25	32	17	0	0	0	15	28	14	51	14	42	8	33	19	28	68	11	0	0	0	0	0	17	10	25	0	0	0	0	0	0	0	0	0	0	0	0	0	0	0	0
Bacteria	unclassified	unclassified	unclassified	unclassified	unclassified	unclassified	0	0	0	0	0	0	0	0	0	0	0	0	0	0	0	0	5	0	0	0	0	0	0	0	0	0	0	0	0	4	0	0	6	11	8	60	61	34	29	87	6	15	31
Bacteria	Planctomycetota	Planctomycetes	Pirellulales	Pirellulaceae	Mariniblastus	Mariniblastus	0	0	0	35	0	0	0	23	0	0	0	0	0	0	0	0	0	0	0	0	0	0	0	0	0	0	0	0	0	0	0	0	0	0	40	33	42	46	36	52	0	0	62
Bacteria	Verrucomicrobiota	Verrucomicrobiae	Verrucomicrobiales	DEV007	Arctic95D-9	unclassified	37	17	14	7	0	6	0	17	20	5	16	11	30	0	52	24	52	75	23	12	0	0	0	0	17	16	15	15	0	0	0	0	0	16	0	0	10	0	0	0	0	0	0
Bacteria	Bacteroidota	Bacteroidia	Chitinophagales	Saprospiraceae	Lewinella_B	Lewinella_B	53	29	32	0	0	0	0	23	37	0	63	0	30	0	26	20	28	72	0	9	0	0	0	0	0	26	32	18	6	0	0	0	0	0	0	0	0	0	0	0	0	0	0
Bacteria	Planctomycetota	Planctomycetes	Pirellulales	Pirellulaceae	Mariniblastus	Mariniblastus	99	0	66	0	5	0	0	32	58	32	0	12	83	0	50	63	0	0	0	0	0	0	7	0	0	0	0	0	0	0	0	0	0	0	0	0	0	0	0	0	0	0	0
Bacteria	unclassified	unclassified	unclassified	unclassified	unclassified	unclassified	0	0	0	0	0	0	0	0	0	0	0	0	0	0	0	0	0	0	0	0	0	0	0	0	0	0	0	0	0	0	0	0	0	0	11	52	88	22	52	61	0	0	19
Bacteria	unclassified	unclassified	unclassified	unclassified	unclassified	unclassified	11	0	0	0	0	0	0	17	0	0	0	0	11	0	14	18	11	0	0	0	4	0	11	12	0	0	0	6	0	16	0	0	10	23	29	23	26	50	32	35	14	20	23
Bacteria	Desulfobacterota	Desulfobacteria	Desulfobacterales	Magnetomoraceae	Magnetomorum	unclassified	15	0	0	11	0	0	0	0	0	0	0	0	14	0	0	15	0	0	0	0	0	0	0	16	0	0	0	0	0	19	0	0	0	0	17	65	43	60	34	41	0	15	36
Archaea	Nanoarchaeota	Woesearchaeia	Pacearchaeales	UBA73	unclassified	unclassified	0	0	0	0	0	0	0	0	0	0	0	0	0	0	0	0	0	0	0	0	0	0	0	0	0	0	0	0	0	0	0	0	0	0	0	0	0	0	101	0	0	0	0
Archaea	Halobacterota	Methanosarcinia	Methanosarcinales	Methanosarcinaceae	Methanosarcina	Methanosarcina	0	0	0	0	0	0	0	0	0	0	0	0	10	0	0	0	0	0	0	0	0	0	0	0	0	0	0	0	0	0	0	0	0	22	0	17	65	0	0	0	0	13	29
Bacteria	Chloroflexota	unclassified	unclassified	unclassified	unclassified	unclassified	0	0	0	0	0	0	0	0	0	0	0	0	0	0	0	0	0	0	0	0	0	0	0	0	0	0	0	0	0	0	0	0	0	0	0	0	47	0	97	14	0	0	0
Bacteria	Planctomycetota	Brocadiae	Brocadiales	2-02-FULL-50-16-A	2-12-FULL-52-36	unclassified	35	39	37	0	0	0	0	9	20	0	13	6	47	5	26	32	37	58	6	9	0	0	0	0	11	11	24	10	5	3	0	0	5	13	7	5	0	8	0	0	0	9	5
Bacteria	Proteobacteria	Gammaproteobacteria	unclassified	unclassified	unclassified	unclassified	46	0	0	50	0	0	0	45	30	0	0	0	0	0	0	0	0	56	0	0	0	0	0	0	0	0	0	20	7	0	0	0	35	29	26	0	0	0	0	0	38	37	25
Bacteria	Planctomycetota	GCA-002687715	GCA-002687715	GCA-002687715	GCA-2683135	unclassified	24	19	18	8	0	0	0	17	10	10	15	0	42	0	37	25	30	35	9	13	0	5	0	0	7	21	28	18	10	0	0	0	4	19	8	0	5	11	0	0	18	13	9
Archaea	unclassified	unclassified	unclassified	unclassified	unclassified	unclassified	0	0	0	0	0	0	0	0	0	0	0	0	0	0	0	0	0	0	0	0	0	32	19	0	0	0	0	0	0	19	0	0	0	25	0	23	25	30	59	55	12	39	35
Bacteria	Proteobacteria	Gammaproteobacteria	unclassified	unclassified	unclassified	unclassified	26	41	55	29	0	12	14	22	25	0	25	14	41	0	33	29	34	52	24	0	0	0	0	0	0	0	0	27	0	0	0	0	0	0	0	0	0	0	0	0	0	0	0
Bacteria	Planctomycetota	UBA1135	UBA1135	GCA-2683825	GCA-2683825	unclassified	0	25	0	21	0	0	0	0	0	0	7	0	0	0	0	0	32	33	23	0	0	0	0	0	24	0	17	19	0	24	0	0	16	34	19	0	26	25	15	0	30	22	22
Bacteria	Bacteroidota	Bacteroidia	Flavobacteriales	Flavobacteriaceae	unclassified	unclassified	38	10	35	13	0	8	14	39	13	16	11	14	82	6	43	57	23	21	0	22	0	0	0	0	0	9	8	20	0	0	0	0	0	0	0	0	0	0	0	0	0	0	0
Bacteria	Chloroflexota	Anaerolineae	Promineofilales	Promineofilaceae	GCA-2699125	unclassified	6	18	28	0	0	0	0	0	9	0	0	0	21	0	14	20	9	12	0	0	0	0	0	0	0	0	0	0	0	0	0	0	28	45	20	0	19	25	19	11	56	34	29
Bacteria	Proteobacteria	Gammaproteobacteria	Woeseiales	Woeseiaceae	UBA1844	unclassified	63	47	49	13	0	0	20	43	31	25	39	15	100	0	15	31	11	0	0	0	0	0	0	0	0	0	0	0	0	0	0	0	0	0	0	0	0	0	0	0	0	0	0
Bacteria	Bacteroidota	Bacteroidia	Bacteroidales	GWF2-33-38	GWF2-33-38	unclassified	0	0	0	0	0	0	0	0	0	0	0	5	0	0	0	0	0	0	0	0	0	0	0	0	0	0	0	0	0	0	0	0	0	30	0	61	112	34	0	107	0	0	64
Bacteria	Myxococcota	unclassified	unclassified	unclassified	unclassified	unclassified	0	0	0	0	0	0	0	17	0	0	0	0	0	0	0	27	0	0	0	0	39	0	27	32	0	0	0	0	0	51	44	0	0	0	26	43	22	50	0	41	0	0	0
Bacteria	Desulfobacterota	Desulfobacteria	Desulfatiglanales	HGW-15	HGW-15	unclassified	0	0	0	0	0	0	0	0	0	0	0	0	0	0	0	0	0	0	0	0	0	0	0	0	0	0	0	0	0	0	0	0	0	0	0	0	87	0	133	0	0	0	0
Bacteria	Bacteroidota	Bacteroidia	Flavobacteriales	Flavobacteriaceae	Psychroflexus	Psychroflexus	0	0	0	0	0	0	0	0	0	0	0	0	0	0	0	0	0	0	0	0	0	0	0	0	0	0	0	0	0	0	0	0	160	18	0	0	0	0	0	0	241	35	31
Bacteria	Proteobacteria	Gammaproteobacteria	Pseudomonadales	HTCC2089	GCA-002727775	unclassified	43	31	26	0	0	0	0	21	27	0	23	0	42	0	45	63	57	52	0	0	0	0	0	0	0	20	33	17	0	0	0	0	0	0	0	0	0	0	0	0	0	0	0
Bacteria	Actinobacteriota	unclassified	unclassified	unclassified	unclassified	unclassified	12	0	0	0	0	0	0	0	0	0	0	0	0	0	0	0	0	0	0	0	0	0	0	0	0	0	0	0	0	23	0	0	19	48	39	0	34	56	23	32	61	44	46
Bacteria	Bacteroidota	Bacteroidia	Chitinophagales	Saprospiraceae	UBA2365	unclassified	0	0	0	0	0	0	0	0	0	0	0	0	0	0	0	0	37	54	0	0	0	0	0	0	0	0	0	0	0	0	0	0	75	87	27	0	0	6	0	0	66	44	49
Bacteria	Proteobacteria	Gammaproteobacteria	Enterobacterales	Vibrionaceae	Vibrio	unclassified	34	0	0	0	0	0	0	0	15	29	0	12	25	0	0	0	0	0	0	0	0	0	0	0	0	0	0	0	0	0	0	0	48	25	7	0	0	0	0	0	80	50	41
Bacteria	Bacteroidota	Bacteroidia	Flavobacteriales	Crocinitomicaceae	Crocinitomix	Crocinitomix	0	0	0	0	0	0	0	0	0	0	0	0	0	0	0	0	0	0	0	0	0	0	0	0	0	0	0	0	0	0	0	0	154	18	0	0	0	0	0	0	253	25	17
Bacteria	Desulfobacterota	Desulfomonilia	Desulfomonilales	Desulfomonilaceae	Desulfomonile	Desulfomonile	12	0	9	0	0	0	0	0	0	22	7	0	28	0	26	0	87	107	24	0	0	0	0	0	23	29	48	27	18	0	0	0	8	0	0	0	0	0	0	0	24	0	0
Bacteria	Bacteroidota	Bacteroidia	Chitinophagales	Saprospiraceae	unclassified	unclassified	34	10	14	9	17	0	0	18	10	20	10	19	24	0	0	35	33	59	29	0	0	0	0	0	16	32	45	24	18	22	0	0	0	0	0	0	0	0	0	0	0	0	0
Archaea	Thermoplasmatota	E2	DHVEG-1	DHVEG-1	SM1-50	SM1-50	0	0	0	0	0	0	0	0	0	0	0	0	0	0	0	0	0	0	0	0	0	0	0	0	0	0	0	0	0	38	0	0	0	20	28	48	56	39	44	29	0	0	33
Bacteria	Proteobacteria	Alphaproteobacteria	Geminicoccales	Geminicoccaceae	B29T1	unclassified	40	29	36	11	0	0	2	37	20	14	16	7	79	4	51	94	0	11	0	3	0	0	0	0	4	0	0	0	0	0	0	0	0	7	7	0	0	15	0	0	5	0	5
Bacteria	Desulfobacterota	Desulfobulbia	Desulfobulbales	Desulfobulbaceae	Desulfobulbus	Desulfobulbus	18	0	0	28	23	6	11	9	0	0	13	0	19	15	8	27	6	12	0	12	24	11	0	0	0	0	20	0	0	9	0	0	17	18	0	13	15	20	11	25	12	28	20
Bacteria	unclassified	unclassified	unclassified	unclassified	unclassified	unclassified	62	54	43	10	0	14	6	38	40	14	13	16	65	6	31	48	0	23	0	0	0	0	0	0	0	0	4	9	0	0	0	0	0	0	0	0	0	0	0	0	0	0	0
Bacteria	Bacteroidota	Bacteroidia	Chitinophagales	Saprospiraceae	unclassified	unclassified	0	0	0	0	0	0	7	18	0	0	0	8	45	0	0	0	44	0	34	19	0	0	0	0	0	38	28	0	0	16	0	0	28	47	24	2	5	13	8	0	39	20	17
Bacteria	Desulfobacterota	Desulfobulbia	Desulfobulbales	Desulfobulbaceae	Desulfobulbus	Desulfobulbus	0	0	0	0	0	0	0	0	0	0	0	0	0	0	0	0	0	0	0	0	0	0	0	0	0	0	0	0	0	0	0	0	20	32	12	54	59	37	31	69	15	32	22
Bacteria	Proteobacteria	Gammaproteobacteria	Enterobacterales	Alteromonadaceae	Aliiglaciecola	Aliiglaciecola	10	25	25	26	4	10	0	28	8	6	21	15	55	8	15	12	42	68	17	0	0	0	0	0	15	19	23	31	5	6	0	0	0	0	0	0	0	0	0	0	0	0	0
Bacteria	Proteobacteria	Gammaproteobacteria	unclassified	unclassified	unclassified	unclassified	13	0	0	0	0	0	0	0	0	0	0	0	22	0	11	16	35	32	0	0	0	0	0	0	0	0	0	18	0	0	0	0	36	63	24	0	0	0	0	0	62	49	38
Bacteria	Bacteroidota	Bacteroidia	Chitinophagales	Saprospiraceae	Haliscomenobacter	Haliscomenobacter	39	37	52	33	9	0	0	30	20	23	37	23	94	17	0	65	0	0	0	15	0	0	0	0	0	0	0	0	0	0	0	0	0	0	0	0	0	0	0	0	0	0	0
Bacteria	Acidobacteriota	Mor1	Mor1	Mor1	Mor1	unclassified	6	6	8	22	0	0	0	8	0	0	0	0	0	0	7	11	7	0	0	16	0	0	0	0	0	13	9	12	0	18	18	22	17	28	55	10	16	42	17	16	16	12	28
Bacteria	Bacteroidota	Rhodothermia	Rhodothermales	UBA10348	1-14-0-65-60-17	unclassified	49	40	29	10	0	0	19	14	15	13	31	0	46	0	30	22	19	34	0	0	0	0	0	0	0	12	9	0	0	0	0	0	20	0	7	0	0	0	0	0	20	0	14
Bacteria	Proteobacteria	Gammaproteobacteria	Betaproteobacteriales	Burkholderiaceae	unclassified	unclassified	0	0	0	0	0	0	0	0	0	0	0	0	15	0	5	0	0	0	0	0	0	0	0	0	0	0	0	0	0	0	0	0	68	52	50	0	0	26	0	0	102	54	38
Bacteria	Desulfobacterota	Desulfobacteria	Desulfobacterales	Desulfosarcinaceae	Desulfatitalea	unclassified	0	0	0	60	0	0	0	29	0	17	0	0	31	16	29	67	38	63	0	0	0	0	16	0	0	24	0	0	0	45	0	0	0	0	19	0	0	0	0	0	0	0	0
Bacteria	Planctomycetota	unclassified	unclassified	unclassified	unclassified	unclassified	0	0	25	0	0	6	0	0	0	0	19	0	12	0	14	22	17	58	0	6	0	0	0	0	17	16	19	21	36	11	0	0	28	27	22	0	6	13	7	0	20	19	17
Bacteria	Proteobacteria	Gammaproteobacteria	Pseudomonadales	Halieaceae	Halioglobus	unclassified	34	64	26	33	0	34	0	0	0	0	0	0	29	0	38	0	0	0	0	0	0	0	0	0	0	0	0	0	0	0	0	0	69	0	0	0	0	0	0	0	108	56	0
Bacteria	Desulfobacterota	Desulfobacteria	Desulfatiglanales	HGW-15	HGW-15	unclassified	0	0	0	0	0	0	0	0	0	0	0	0	0	0	0	0	0	0	0	0	0	0	13	0	0	0	0	0	0	7	0	0	0	13	11	43	53	27	33	79	15	14	29
Bacteria	Planctomycetota	Planctomycetes	Pirellulales	Pirellulaceae	Rubripirellula	unclassified	0	0	0	0	0	0	0	0	0	0	0	0	37	0	0	0	0	0	0	0	0	0	0	0	0	0	0	0	0	0	0	0	0	56	26	44	44	42	0	36	29	44	42
Bacteria	Firmicutes	Bacilli	Izimaplasmatales	Izimaplasmataceae	HR1	unclassified	0	0	0	0	5	0	0	0	0	0	0	0	0	0	0	0	17	54	12	14	0	0	0	0	0	5	16	17	5	7	0	0	30	58	27	0	0	0	0	0	49	52	53
Bacteria	Bacteroidota	Bacteroidia	Chitinophagales	Saprospiraceae	Phaeodactylibacter	Phaeodactylibacter	63	29	40	27	0	0	14	8	22	20	31	20	27	0	51	29	26	37	0	11	0	0	0	0	0	0	16	0	0	0	0	0	0	0	0	0	0	0	0	0	10	0	0
Bacteria	Proteobacteria	Gammaproteobacteria	Thiohalobacterales	Thiohalobacteraceae	Thiohalobacter	Thiohalobacter	0	0	0	0	0	0	0	0	0	0	0	0	0	0	0	0	0	0	0	0	0	0	0	0	0	0	9	0	0	0	0	0	59	63	31	0	0	24	11	11	83	48	47
Archaea	Thermoplasmatota	Thermoplasmata_A	Methanomassiliicoccales	Methanomassiliicoccaceae	unclassified	unclassified	0	0	0	0	0	0	0	0	0	0	0	0	0	0	0	0	0	0	0	0	0	0	0	0	0	0	0	0	0	0	0	0	0	18	28	50	69	43	0	87	0	7	29
Bacteria	Spirochaetota	Spirochaetia	Spirochaetales	unclassified	unclassified	unclassified	0	0	0	0	0	0	0	0	0	0	0	0	0	0	0	0	0	0	0	0	0	0	0	0	0	0	0	0	0	0	0	0	0	0	0	0	11	7	133	8	0	0	0
Bacteria	Planctomycetota	unclassified	unclassified	unclassified	unclassified	unclassified	91	62	45	12	0	4	0	16	43	27	20	8	48	5	19	42	0	4	0	0	0	0	0	0	16	0	0	0	0	0	0	0	0	0	0	0	0	0	0	0	10	5	11
Bacteria	Verrucomicrobiota	Verrucomicrobiae	Verrucomicrobiales	DEV007	EC70	EC70	49	60	26	0	5	0	0	11	27	19	0	0	30	0	43	24	31	0	0	0	0	0	0	0	0	29	37	36	11	0	0	0	0	0	12	0	0	0	0	9	0	0	0
Bacteria	Planctomycetota	Planctomycetes	Pirellulales	Pirellulaceae	GCA-2723275	unclassified	0	0	0	0	0	0	0	0	0	0	0	0	12	0	13	8	11	0	0	0	0	0	0	0	0	0	0	0	0	27	0	0	0	0	15	49	52	26	48	43	34	0	52
Bacteria	Desulfuromonadota	Desulfuromonadia	Desulfuromonadales	Desulfuromonadaceae	Desulfuromonas	Desulfuromonas	0	0	0	24	0	0	0	0	0	0	0	0	4	0	9	18	23	16	0	0	0	0	0	11	0	0	0	0	0	0	0	0	0	38	24	18	0	36	0	14	54	50	53
Bacteria	Planctomycetota	Planctomycetes	Pirellulales	unclassified	unclassified	unclassified	0	0	0	0	0	0	0	0	0	14	0	0	0	0	31	16	26	35	0	0	0	0	0	0	0	0	0	0	0	0	0	0	0	59	23	23	21	43	19	0	0	51	55
Bacteria	unclassified	unclassified	unclassified	unclassified	unclassified	unclassified	0	31	0	33	0	0	0	48	20	12	16	0	0	0	40	54	36	55	0	26	18	0	16	0	0	0	22	29	0	0	0	6	0	0	0	0	0	0	23	0	0	0	0
Bacteria	unclassified	unclassified	unclassified	unclassified	unclassified	unclassified	0	13	0	23	5	0	0	14	0	0	0	0	0	0	36	33	0	0	0	15	0	18	0	0	0	0	0	0	0	12	0	5	0	26	30	24	32	45	26	28	0	14	19
Bacteria	Proteobacteria	Gammaproteobacteria	Chromatiales	Sedimenticolaceae	unclassified	unclassified	0	0	0	0	0	13	0	0	9	0	38	0	45	9	67	59	0	0	0	0	9	8	0	0	0	0	0	0	12	0	0	0	0	0	0	64	0	46	0	71	35	0	0
Bacteria	Planctomycetota	Phycisphaerae	Phycisphaerales	Phycisphaeraceae	Phycisphaera	Phycisphaera	41	53	25	29	6	4	3	42	33	12	27	0	45	3	24	39	0	45	14	10	0	0	0	0	0	8	17	5	0	0	0	0	0	0	0	0	0	0	0	0	0	0	0
Bacteria	Bacteroidota	Bacteroidia	Flavobacteriales	Flavobacteriaceae	Tenacibaculum	unclassified	26	23	36	26	4	2	8	56	18	16	0	18	119	10	17	75	11	0	0	4	0	0	0	0	0	0	0	9	7	0	0	0	0	0	0	0	0	0	0	0	0	0	0
Bacteria	Bacteroidota	Rhodothermia	Rhodothermales	unclassified	unclassified	unclassified	38	43	31	7	6	0	0	47	35	16	41	16	73	3	38	48	18	14	0	0	0	0	0	0	0	0	0	5	0	0	0	0	0	0	0	0	0	0	0	0	0	0	6
Bacteria	Desulfobacterota	Desulfobacteria	Desulfobacterales	Desulfosarcinaceae	Desulfatitalea	unclassified	0	0	0	0	0	0	0	0	0	0	0	0	0	0	0	0	0	0	0	0	0	0	0	0	0	0	0	0	0	0	0	0	0	0	49	0	44	48	88	61	0	0	0
Bacteria	Spirochaetota	Spirochaetia	Spirochaetales	Marispirochaetaceae	Marispirochaeta	Marispirochaeta	0	0	0	0	0	0	0	0	0	0	0	0	0	0	0	0	0	0	0	0	0	0	0	0	0	0	0	0	0	0	0	0	0	0	0	12	28	4	137	27	0	0	0
Archaea	Thermoplasmatota	E2	DHVEG-1	DHVEG-1	SM1-50	SM1-50	0	0	0	0	0	0	0	0	0	0	0	0	0	0	0	0	0	0	0	0	0	0	0	0	0	0	0	0	0	0	0	0	0	0	0	64	69	41	44	70	0	0	0
Bacteria	Bacteroidota	Bacteroidia	Chitinophagales	Saprospiraceae	unclassified	unclassified	14	11	0	12	0	0	0	0	0	13	12	9	18	0	0	6	42	96	9	10	0	0	0	14	22	32	44	28	12	22	0	0	0	13	4	0	5	12	0	9	0	0	10
Bacteria	Bacteroidota	Bacteroidia	Chitinophagales	Saprospiraceae	Phaeodactylibacter	Phaeodactylibacter	12	14	17	15	0	0	0	12	0	11	44	0	13	0	18	17	50	63	0	0	0	0	0	13	18	25	20	25	0	28	6	0	0	0	0	0	29	0	0	14	0	0	0
Bacteria	Planctomycetota	UBA8108	unclassified	unclassified	unclassified	unclassified	18	20	19	0	0	0	0	9	7	8	10	17	17	8	28	23	24	29	6	10	0	0	0	0	7	6	19	19	0	0	0	0	11	16	0	16	20	18	12	20	0	15	14
Bacteria	Planctomycetota	Phycisphaerae	Phycisphaerales	SM1A02	unclassified	unclassified	0	0	0	0	0	0	4	0	0	0	0	0	0	0	0	0	0	0	0	0	0	0	13	0	0	0	0	0	0	25	0	0	0	0	20	43	60	58	37	75	0	31	34
Bacteria	Desulfobacterota	Desulfobacteria	Desulfobacterales	Magnetomoraceae	Magnetomorum	unclassified	0	0	0	0	0	0	0	41	0	0	0	0	51	0	59	75	0	0	0	0	0	0	0	0	0	0	0	0	0	0	0	0	0	0	0	42	53	59	0	34	0	0	0
Bacteria	Bacteroidota	Rhodothermia	Rhodothermales	bin80	bin80	unclassified	31	28	27	17	15	0	0	25	19	7	10	12	43	0	20	37	33	39	7	0	0	0	0	0	0	16	17	20	11	24	0	0	0	0	0	0	0	6	0	0	0	5	7
Bacteria	Calditrichota	Calditrichia	Calditrichales	Calditrichaceae	Caldithrix	Caldithrix	17	28	31	36	0	0	0	0	0	0	28	27	29	9	49	71	56	41	41	0	0	0	0	0	20	0	0	0	0	0	0	0	0	0	0	0	0	0	0	0	0	0	0
Bacteria	Planctomycetota	UBA1135	UBA1135	GCA-2683825	GCA-2683825	unclassified	0	0	0	0	0	0	0	0	0	0	0	0	0	0	21	0	32	0	0	0	0	0	0	5	0	0	0	20	8	5	0	0	12	31	20	27	37	34	12	49	17	25	38
Bacteria	Desulfobacterota	Desulfobacteria	Desulfatiglanales	HGW-15	HGW-15	unclassified	0	0	0	0	0	0	0	0	0	0	0	0	0	9	20	0	0	0	0	0	0	0	0	0	0	0	0	0	0	0	0	0	0	70	29	30	0	62	37	0	0	0	121
Bacteria	Bacteroidota	Bacteroidia	Flavobacteriales	Flavobacteriaceae	Arenibacter	Arenibacter	0	0	0	0	0	0	0	0	0	0	0	0	0	0	0	0	0	0	0	0	0	0	0	0	0	0	0	0	0	0	0	0	62	45	17	0	6	16	11	0	87	58	43
Bacteria	Desulfobacterota	Desulfobacteria	Desulfobacterales	Desulfosarcinaceae	Desulfosarcina	Desulfosarcina	0	0	0	0	0	0	0	0	0	0	0	0	0	0	0	0	0	0	0	0	0	0	0	0	0	0	0	0	0	0	0	0	0	0	0	0	96	0	130	0	0	0	0
Bacteria	Proteobacteria	Gammaproteobacteria	Pseudomonadales	Halieaceae	Pseudohaliea	Pseudohaliea	0	0	0	0	0	0	0	0	0	0	0	60	0	0	36	0	93	0	0	0	0	0	0	0	0	0	46	0	53	0	0	0	0	45	0	0	0	0	0	0	79	0	0
Bacteria	Spirochaetota	Spirochaetia	Spirochaetales	unclassified	unclassified	unclassified	0	0	0	0	0	0	0	0	0	0	0	0	0	0	27	37	0	0	0	0	0	0	0	0	0	0	0	0	0	20	0	0	0	0	22	47	47	48	33	67	0	0	22
Bacteria	Actinobacteriota	Rubrobacteria	Rubrobacterales	Rubrobacteraceae	Rubrobacter_B	Rubrobacter_B	0	0	0	0	0	0	0	0	0	0	0	0	0	0	0	0	0	0	0	0	0	0	0	0	0	0	0	0	0	0	0	0	11	23	9	31	42	29	57	87	0	0	42
Bacteria	Bacteroidota	Bacteroidia	Chitinophagales	Saprospiraceae	unclassified	unclassified	11	14	20	39	0	4	4	14	0	4	21	0	31	8	18	24	20	40	10	6	0	0	0	0	4	10	17	19	6	15	0	0	5	17	9	5	5	11	7	4	7	8	13
Bacteria	Chloroflexota	Anaerolineae	Anaerolineales	UBA4823	UTCFX2	unclassified	0	3	0	4	0	0	0	0	0	0	0	0	0	0	6	0	0	6	0	0	0	0	0	0	0	0	0	8	0	0	0	0	26	29	0	0	48	36	57	38	37	42	0
Bacteria	Proteobacteria	Gammaproteobacteria	Thiohalomonadales	Thiohalomonadaceae	Thiohalomonas	Thiohalomonas	0	0	0	0	0	0	0	0	0	0	0	0	0	0	0	0	0	0	0	0	0	0	0	0	0	0	0	0	0	0	0	0	30	35	26	55	45	31	40	25	41	25	29
Bacteria	Planctomycetota	UBA1135	unclassified	unclassified	unclassified	unclassified	14	8	8	9	0	0	2	13	12	0	13	2	2	0	28	11	45	54	12	13	9	6	0	0	14	19	31	22	8	12	0	0	12	19	0	0	0	7	0	0	17	14	16
Bacteria	Chloroflexota	Anaerolineae	Anaerolineales	Anaerolineaceae	Brevefilum	Brevefilum	9	10	18	0	0	0	0	0	0	0	6	0	21	0	0	14	0	0	0	0	0	0	0	0	0	0	13	0	9	18	0	0	22	29	16	14	18	52	20	17	25	28	32
Bacteria	unclassified	unclassified	unclassified	unclassified	unclassified	unclassified	0	0	0	0	0	0	0	0	0	0	0	0	0	0	0	0	0	0	0	0	0	0	0	0	0	0	0	0	0	0	0	0	0	0	0	0	0	0	99	0	0	0	0
Bacteria	Desulfobacterota	Desulfobacteria	Desulfobacterales	unclassified	unclassified	unclassified	0	0	0	0	0	0	0	0	0	0	0	0	0	0	0	0	0	0	0	0	0	0	0	0	0	0	0	0	0	0	0	0	0	0	0	0	0	0	407	6	0	0	0
Bacteria	Planctomycetota	UBA8108	UBA8108	UBA8108	UBA8108	unclassified	56	47	28	11	0	6	0	30	45	16	0	4	43	0	40	20	19	18	7	12	0	0	0	0	18	18	19	10	7	0	0	0	0	0	0	0	0	0	0	0	0	0	0
Bacteria	Cyanobacteriota	Cyanobacteriia	Cyanobacteriales	unclassified	unclassified	unclassified	50	24	23	20	0	0	0	28	22	24	0	24	23	37	51	30	34	59	16	9	0	0	0	0	0	0	0	0	0	0	0	0	0	0	0	0	0	0	0	0	0	0	0
Bacteria	Bdellovibrionota	Bacteriovoracia	Bacteriovoracales	Bacteriovoracaceae	Halobacteriovorax	unclassified	0	0	0	0	0	0	0	0	0	0	0	0	0	0	0	0	0	0	0	0	0	0	0	0	0	0	0	0	0	38	0	0	75	29	0	0	0	0	0	0	70	89	74
Bacteria	Bacteroidota	Bacteroidia	Chitinophagales	Saprospiraceae	Lewinella_B	Lewinella_B	16	18	27	25	0	0	0	26	19	10	28	7	18	0	20	44	36	43	16	11	0	11	0	0	0	11	16	14	15	0	8	5	0	21	0	0	8	0	0	0	0	0	0
Bacteria	Acidobacteriota	Mor1	Mor1	Mor1	Mor1	unclassified	56	57	60	0	0	0	0	25	41	56	0	0	46	0	0	0	0	51	0	44	0	0	0	0	0	0	37	0	0	0	0	0	0	0	0	0	0	0	0	0	0	0	0
Bacteria	Verrucomicrobiota	Verrucomicrobiae	Verrucomicrobiales	DEV007	Arctic95D-9	unclassified	143	60	48	0	0	0	3	19	74	20	0	0	48	0	22	31	5	0	0	0	0	0	0	0	0	0	0	0	0	0	0	0	0	0	0	0	0	0	0	0	0	0	0
Bacteria	Actinobacteriota	Acidimicrobiia	UBA5794	UBA5794	UBA5794	unclassified	54	0	25	17	0	0	0	0	16	30	0	0	38	0	28	45	0	0	0	0	0	0	0	0	0	0	0	0	0	0	0	0	0	54	0	0	0	49	0	0	38	0	41
Bacteria	Moduliflexota	Moduliflexia	Moduliflexales	Moduliflexaceae	Vecturithrix	Vecturithrix	0	0	0	0	0	0	0	0	0	0	0	0	0	0	0	0	0	0	0	0	0	0	0	0	0	0	0	0	0	0	0	0	0	0	0	0	0	0	323	0	0	0	0
Bacteria	Chloroflexota	Anaerolineae	unclassified	unclassified	unclassified	unclassified	0	0	0	34	0	0	0	0	0	0	18	0	0	16	11	31	0	0	0	0	0	0	10	0	0	0	30	0	0	0	0	0	0	15	23	38	24	45	41	40	22	18	0
Bacteria	Proteobacteria	Gammaproteobacteria	unclassified	unclassified	unclassified	unclassified	42	31	41	16	0	9	0	12	23	19	0	22	41	0	35	33	27	51	0	0	0	0	0	0	11	0	11	18	9	0	0	0	9	0	0	0	0	0	0	0	12	0	0
Bacteria	Fermentibacterota	Fermentibacteria	Fermentibacterales	Fermentibacteraceae	Fermentibacter	Fermentibacter	0	0	0	0	0	0	0	0	0	0	0	0	0	0	0	0	0	0	0	0	0	0	0	0	0	0	0	0	0	0	0	0	0	8	25	57	39	55	25	54	7	12	31
Bacteria	Actinobacteriota	Acidimicrobiia	UBA5794	UBA5794	UBA5794	unclassified	28	39	31	13	0	0	0	57	27	28	26	0	104	8	48	63	0	0	0	0	0	0	0	0	0	0	0	0	0	0	0	0	0	0	0	0	0	0	0	0	0	0	0
Bacteria	Cyanobacteriota	Cyanobacteriia	Cyanobacteriales	unclassified	unclassified	unclassified	0	0	0	0	12	0	0	0	0	0	0	0	0	0	0	0	0	13	0	0	0	0	0	26	0	37	19	0	0	0	0	0	13	0	0	35	44	0	17	97	0	22	16
Bacteria	Proteobacteria	Alphaproteobacteria	Rhodobacterales	Rhodobacteraceae	unclassified	unclassified	0	0	0	0	0	0	0	0	8	0	20	0	0	0	15	0	26	32	0	0	0	0	16	0	0	0	0	0	0	0	0	5	58	28	0	0	18	0	0	0	75	33	52
Bacteria	Planctomycetota	Phycisphaerae	Phycisphaerales	unclassified	unclassified	unclassified	98	44	36	9	3	0	3	23	36	23	26	11	31	0	24	33	18	24	0	0	0	0	0	0	10	5	6	8	0	0	0	0	0	0	0	0	0	0	0	0	0	0	0
Bacteria	unclassified	unclassified	unclassified	unclassified	unclassified	unclassified	0	0	0	0	0	0	0	0	0	0	0	0	0	0	0	0	0	17	0	0	0	0	0	0	0	0	0	0	0	0	0	0	0	56	41	0	44	35	25	41	0	39	58
Archaea	Nanoarchaeota	Woesearchaeia	UBA583	UBA583	unclassified	unclassified	0	0	0	0	0	0	0	0	0	0	0	0	0	0	0	0	0	0	0	0	0	0	0	0	0	0	0	0	0	0	0	0	70	87	14	0	0	12	0	0	57	73	53
Bacteria	unclassified	unclassified	unclassified	unclassified	unclassified	unclassified	0	0	0	0	0	0	0	0	0	17	0	0	50	0	0	0	18	0	0	25	0	0	0	0	0	0	0	0	0	0	20	17	0	27	54	0	24	53	20	0	22	25	26
Bacteria	unclassified	unclassified	unclassified	unclassified	unclassified	unclassified	57	38	52	0	0	4	0	34	36	0	25	19	46	0	36	75	0	0	0	0	0	0	0	0	0	0	0	0	0	0	0	0	0	0	0	16	0	0	0	0	0	0	20
Bacteria	Proteobacteria	Alphaproteobacteria	Rhodobacterales	Rhodobacteraceae	unclassified	unclassified	0	0	0	0	0	0	0	0	0	0	0	0	0	0	0	0	0	0	0	0	0	0	0	0	0	0	0	0	0	0	0	0	79	34	0	0	0	0	26	31	91	34	40
Bacteria	Bacteroidota	Bacteroidia	NS11-12g	UBA9320	UBA9320	unclassified	0	0	0	0	0	0	0	0	0	0	0	0	0	0	0	0	42	0	26	0	0	0	0	0	0	0	0	0	0	3	0	0	106	28	3	0	0	0	0	0	154	42	25
Bacteria	Proteobacteria	Gammaproteobacteria	Chromatiales	Sedimenticolaceae	Monju	unclassified	28	21	21	32	10	12	8	20	25	23	24	8	52	15	21	57	16	34	0	0	0	0	3	0	0	10	10	9	0	0	0	0	0	9	0	0	0	0	0	0	0	0	0
Bacteria	Bdellovibrionota	Bacteriovoracia	Bacteriovoracales	Bacteriovoracaceae	Halobacteriovorax	Halobacteriovorax	64	70	50	21	5	0	0	11	53	12	81	4	39	4	30	18	0	3	0	0	0	0	0	3	0	0	0	0	0	0	0	0	0	0	0	0	0	0	0	0	0	0	0
Bacteria	Bacteroidota	Bacteroidia	Chitinophagales	Saprospiraceae	unclassified	unclassified	87	27	28	0	0	0	0	22	30	22	72	0	82	0	26	37	0	29	0	0	0	0	0	0	0	0	0	0	0	0	0	0	0	0	0	6	0	0	0	0	0	0	0
Bacteria	Bacteroidota	Bacteroidia	Flavobacteriales	Flavobacteriaceae	Winogradskyella	unclassified	0	0	0	0	0	0	0	0	0	0	0	0	0	0	0	0	22	19	12	0	0	7	0	0	0	0	0	10	0	0	0	0	95	35	28	0	0	6	0	0	111	36	20
Bacteria	Planctomycetota	Phycisphaerae	Phycisphaerales	SM1A02	unclassified	unclassified	0	0	0	0	0	0	0	0	0	0	0	0	0	0	0	0	0	0	0	0	0	0	0	0	0	0	0	0	0	0	0	0	0	17	0	42	52	35	39	78	0	13	25
Archaea	Asgardarchaeota	Lokiarchaeia	Thorarchaeales	Thorarchaeaceae	SMTZ1-45	unclassified	0	0	0	0	0	0	0	0	0	0	0	0	0	0	0	0	0	0	0	0	0	0	0	0	0	0	0	0	0	0	0	0	0	0	0	23	51	44	68	33	0	37	26
Bacteria	unclassified	unclassified	unclassified	unclassified	unclassified	unclassified	0	8	0	12	0	0	0	11	0	6	3	0	6	0	18	15	39	39	13	18	0	0	12	10	10	9	15	9	9	18	5	0	0	20	11	10	21	26	9	14	0	9	24
Bacteria	Bacteroidota	Bacteroidia	unclassified	unclassified	unclassified	unclassified	7	0	5	0	0	0	0	0	8	0	0	0	0	0	0	0	51	67	15	3	0	0	0	0	21	35	23	31	0	3	0	0	57	18	0	0	0	0	0	0	52	22	19
Bacteria	Proteobacteria	Alphaproteobacteria	unclassified	unclassified	unclassified	unclassified	28	26	34	8	0	0	0	0	24	0	0	0	40	0	26	29	19	56	0	0	0	0	0	0	10	13	15	21	6	18	0	0	9	8	0	6	5	13	0	5	11	6	9
Bacteria	Desulfobacterota	Desulfobacteria	C00003060	C00003060	C00003060	unclassified	0	0	0	0	0	0	0	0	0	0	0	0	0	0	0	0	15	0	0	0	0	0	0	0	0	0	0	0	0	23	0	0	0	7	16	51	0	73	59	35	0	0	0
Bacteria	Myxococcota	unclassified	unclassified	unclassified	unclassified	unclassified	54	43	23	13	0	0	0	25	20	15	25	15	47	7	16	38	13	49	0	25	0	0	0	0	0	0	22	16	0	0	0	0	0	0	0	0	0	0	0	0	0	0	0
Bacteria	Planctomycetota	Phycisphaerae	SG8-4	SG8-4	ST-NAGAB-D1	unclassified	0	0	0	0	0	0	0	0	0	0	0	0	0	0	0	0	0	0	0	0	0	0	0	0	0	0	0	0	0	0	0	0	0	0	0	10	0	0	370	23	0	0	0
Archaea	unclassified	unclassified	unclassified	unclassified	unclassified	unclassified	0	0	0	0	0	0	0	0	0	0	0	0	0	0	0	0	0	0	0	0	0	0	0	0	0	0	0	0	0	0	0	0	0	0	0	0	48	30	164	0	0	0	0
Archaea	Nanoarchaeota	Woesearchaeia	unclassified	unclassified	unclassified	unclassified	10	9	0	0	0	0	0	6	0	0	0	0	8	0	0	25	11	27	0	15	16	0	0	5	0	0	8	0	0	10	5	0	0	36	22	9	14	54	16	27	7	19	38
Bacteria	Planctomycetota	Planctomycetes	Pirellulales	Pirellulaceae	GCA-2723275	unclassified	13	0	0	11	0	0	0	16	0	0	0	12	25	0	0	0	14	17	0	15	0	0	0	0	12	0	8	0	0	0	0	0	12	21	5	28	19	25	15	20	23	27	33
Bacteria	Bacteroidota	Bacteroidia	Cytophagales	Cyclobacteriaceae	BBD-1991-12	unclassified	58	25	55	30	15	0	10	12	23	12	24	10	45	5	5	25	25	38	8	0	0	0	0	0	6	3	12	19	0	0	0	0	0	0	0	0	0	0	0	0	0	0	0
Bacteria	Acidobacteriota	Aminicenantia	Aminicenantales	Aminicenantaceae	Aminicenans	Aminicenans	0	0	0	0	0	0	0	0	0	0	0	0	0	0	0	0	0	0	0	0	0	4	0	0	0	0	0	0	0	0	0	0	15	21	14	37	44	41	32	46	7	27	26
Bacteria	unclassified	unclassified	unclassified	unclassified	unclassified	unclassified	0	0	0	0	0	0	0	0	0	0	0	0	0	0	0	0	0	0	0	0	0	0	0	0	0	0	0	0	0	0	0	0	0	0	0	60	74	21	41	77	0	0	28
Bacteria	UBP1	PRR-12	LZORAL124-64-63	LZORAL124-64-63	unclassified	unclassified	15	12	10	0	0	0	0	21	0	10	0	9	26	0	17	40	29	30	9	0	0	32	17	0	0	0	9	8	13	32	0	0	0	13	14	0	0	27	0	0	5	0	25
Bacteria	Patescibacteria	Paceibacteria	Moranbacterales	GWC2-37-73	unclassified	unclassified	0	0	0	0	0	0	0	5	0	0	0	0	0	0	8	0	7	10	0	0	0	0	9	0	2	6	4	0	5	28	8	3	7	21	28	29	27	68	30	25	8	10	21
Bacteria	Planctomycetota	UBA1135	UBA1135	GCA-2683825	GCA-2683825	unclassified	0	0	0	0	0	0	0	0	0	0	23	0	0	0	12	0	26	31	0	0	0	0	0	0	0	0	18	0	0	0	0	0	18	36	30	21	23	34	0	15	32	19	27
Bacteria	Bacteroidota	Bacteroidia	Flavobacteriales	Flavobacteriaceae	Eudoraea	Eudoraea	56	31	33	19	0	0	7	37	21	11	0	8	80	0	56	67	9	0	0	0	0	0	0	0	0	0	0	25	3	0	0	0	0	0	0	0	0	0	0	0	0	0	0
Bacteria	Desulfobacterota	unclassified	unclassified	unclassified	unclassified	unclassified	63	38	23	0	0	0	0	34	44	0	67	0	60	16	57	52	0	5	0	0	0	0	4	0	0	0	0	0	0	0	0	0	0	0	0	0	0	0	0	0	0	0	0
Bacteria	Bacteroidota	Bacteroidia	Flavobacteriales	unclassified	unclassified	unclassified	0	0	0	0	0	0	0	0	0	0	0	0	0	0	0	0	0	0	0	0	0	0	0	0	0	0	0	0	0	0	0	0	0	6	0	0	0	0	0	0	4	453	0
Bacteria	unclassified	unclassified	unclassified	unclassified	unclassified	unclassified	35	27	19	9	0	0	0	11	0	0	0	0	19	0	0	13	40	40	22	0	0	0	0	0	0	0	40	23	0	0	0	5	21	15	15	0	9	14	0	17	0	22	0
Bacteria	Bacteroidota	Bacteroidia	unclassified	unclassified	unclassified	unclassified	56	31	43	20	8	0	0	21	24	10	28	5	41	13	12	29	21	40	11	9	0	0	0	0	0	9	11	17	0	0	3	0	0	0	0	0	0	0	0	0	0	0	0
Archaea	Crenarchaeota	Bathyarchaeia	TCS64	TCS64	GCA-2726865	unclassified	0	0	0	6	0	0	0	0	0	0	0	0	0	0	0	11	0	0	0	0	0	0	0	0	0	3	0	0	0	13	0	0	4	18	13	0	37	54	53	54	0	0	0
Bacteria	Proteobacteria	Gammaproteobacteria	unclassified	unclassified	unclassified	unclassified	9	0	14	11	0	0	6	4	12	14	9	6	22	0	29	23	57	78	17	19	11	0	0	0	11	28	29	14	0	0	0	0	0	0	13	0	0	6	0	0	18	0	0
Bacteria	Actinobacteriota	Acidimicrobiia	Microtrichales	unclassified	unclassified	unclassified	39	28	16	7	0	0	0	20	20	7	10	0	37	0	27	28	10	16	5	9	0	0	0	0	3	4	13	16	4	0	0	0	7	16	13	5	10	11	6	0	7	10	18
Bacteria	Actinobacteriota	Acidimicrobiia	Microtrichales	Ilumatobacteraceae	Ilumatobacter_A	Ilumatobacter_A	0	0	0	0	0	0	0	0	0	0	25	0	0	0	0	0	0	17	0	0	0	0	4	0	0	0	0	14	0	0	0	0	32	46	33	7	9	18	12	11	66	43	43
Bacteria	Chloroflexota	Anaerolineae	Anaerolineales	unclassified	unclassified	unclassified	0	0	0	14	0	0	0	15	0	0	0	0	0	0	0	0	0	0	0	24	0	0	0	0	0	0	0	0	0	0	0	0	0	0	0	29	81	0	90	63	35	0	0
Bacteria	unclassified	unclassified	unclassified	unclassified	unclassified	unclassified	0	0	0	0	0	0	0	0	0	0	0	0	0	0	0	0	0	0	0	0	0	0	0	0	0	0	0	0	0	0	0	0	0	0	0	33	24	0	68	78	0	0	0
Bacteria	Proteobacteria	Alphaproteobacteria	Rhodobacterales	Rhodobacteraceae	Roseovarius	Roseovarius	0	0	0	0	0	0	0	0	0	0	0	0	0	0	0	0	0	0	0	0	0	0	0	0	0	0	0	0	0	0	0	0	82	61	28	0	0	0	0	0	88	72	41
Bacteria	Desulfobacterota	unclassified	unclassified	unclassified	unclassified	unclassified	0	0	0	0	0	0	0	0	0	0	0	0	0	0	0	0	0	32	0	0	0	0	0	0	0	0	0	0	0	0	0	0	78	28	5	0	6	0	13	0	176	29	30
Bacteria	Firmicutes_B	Desulfotomaculia	Ammonifexales	Ammonificaceae	Ammonifex	Ammonifex	22	11	28	17	0	0	0	9	0	0	4	0	26	10	34	43	11	23	0	13	0	0	0	0	0	11	20	0	0	10	0	0	10	12	12	11	11	14	0	0	12	18	24
Bacteria	Spirochaetota	Spirochaetia	Spirochaetales	RBG-16-67-19	bin103	unclassified	0	0	0	0	0	0	0	0	0	0	0	0	0	0	0	9	5	0	0	0	0	9	6	3	0	0	0	0	2	0	0	0	8	14	3	49	50	39	42	70	0	9	13
Bacteria	Planctomycetota	Planctomycetes	Pirellulales	Pirellulaceae	unclassified	unclassified	47	42	38	11	0	13	0	28	22	12	18	0	61	12	35	67	0	0	0	0	0	0	0	0	0	0	26	0	16	11	0	0	0	0	0	0	0	0	0	0	0	0	0
Bacteria	Myxococcota	Myxococcia	Myxococcales	Anaeromyxobacteraceae	Anaeromyxobacter	unclassified	0	0	0	0	0	0	0	0	0	0	0	0	0	0	0	26	0	7	0	10	0	7	16	0	0	0	0	0	0	16	0	0	0	24	0	38	0	34	71	58	0	0	41
Bacteria	unclassified	unclassified	unclassified	unclassified	unclassified	unclassified	17	8	10	11	0	0	0	13	12	0	5	0	20	0	18	20	18	22	6	6	0	0	0	0	0	9	10	6	0	18	6	0	17	16	9	7	15	30	17	21	13	13	17
Bacteria	Bacteroidota	Bacteroidia	Cytophagales	unclassified	unclassified	unclassified	46	20	22	0	0	0	6	16	7	5	58	14	53	2	25	57	11	20	0	3	0	6	0	0	0	6	0	0	0	3	0	0	5	0	16	3	6	16	0	0	7	0	11
Bacteria	Bacteroidota	Bacteroidia	unclassified	unclassified	unclassified	unclassified	0	0	0	0	0	0	0	0	0	4	0	0	7	0	0	6	4	15	0	4	0	0	0	0	0	0	0	0	4	4	0	4	13	15	0	44	42	43	23	43	13	17	34
Bacteria	unclassified	unclassified	unclassified	unclassified	unclassified	unclassified	33	26	18	23	0	0	0	24	19	0	9	7	34	6	25	35	17	25	5	12	0	0	0	0	12	0	13	9	0	0	0	0	15	8	8	11	9	7	10	12	0	0	10
Bacteria	unclassified	unclassified	unclassified	unclassified	unclassified	unclassified	4	10	9	2	0	7	4	6	0	0	0	0	11	0	7	19	15	18	4	0	3	0	0	0	0	0	8	0	5	8	0	2	14	20	23	20	14	24	21	30	23	17	38
Bacteria	Chloroflexota	Anaerolineae	Anaerolineales	UBA6092	UBA6092	unclassified	0	0	0	0	0	0	0	0	0	0	0	0	0	0	0	0	0	0	0	0	0	0	0	0	0	0	0	0	0	0	0	0	14	0	0	86	61	0	20	32	0	22	40
Bacteria	Bacteroidota	Bacteroidia	Bacteroidales	unclassified	unclassified	unclassified	0	0	0	0	0	0	0	0	0	0	0	0	0	0	0	0	0	0	0	0	0	0	0	0	0	0	0	0	0	0	0	0	0	0	0	36	20	34	201	7	0	0	0
Bacteria	Calditrichota	Calditrichia	Calditrichales	Calditrichaceae	Caldithrix	Caldithrix	0	0	0	0	0	0	0	0	0	0	0	0	0	0	0	0	0	0	0	0	0	0	0	0	0	0	0	0	0	0	0	0	0	24	0	77	59	39	23	102	0	0	0
Bacteria	Bacteroidota	Bacteroidia	unclassified	unclassified	unclassified	unclassified	136	16	36	5	0	0	8	0	40	11	10	14	17	0	0	0	37	28	3	0	0	0	0	0	12	20	11	10	3	0	0	0	6	2	0	0	0	0	0	0	21	10	0
Bacteria	unclassified	unclassified	unclassified	unclassified	unclassified	unclassified	0	0	0	0	0	0	0	0	0	0	0	0	0	0	0	0	0	0	0	0	0	0	0	0	0	0	0	0	0	0	0	0	0	17	0	79	58	10	40	69	0	19	30
Bacteria	Proteobacteria	Gammaproteobacteria	unclassified	unclassified	unclassified	unclassified	26	27	10	0	0	0	0	6	15	0	0	0	15	0	11	6	33	37	12	0	0	0	0	0	0	7	22	16	5	7	0	0	28	25	17	10	0	17	0	11	47	0	17
Bacteria	Desulfobacterota	Desulfobacteria	Desulfobacterales	Desulfosarcinaceae	Desulfosarcina	Desulfosarcina	0	0	0	0	0	0	0	0	0	0	0	0	0	0	0	0	0	0	0	0	0	0	0	0	0	0	0	0	0	0	0	0	0	53	63	60	27	73	32	39	0	0	43
Bacteria	Proteobacteria	Gammaproteobacteria	Pseudomonadales	Pseudomonadaceae	Pseudomonas_E	unclassified	15	22	31	65	10	0	8	18	16	17	0	6	17	0	0	11	10	22	0	0	0	0	0	0	0	0	0	0	0	0	0	0	33	14	8	0	0	0	0	0	60	20	17
Bacteria	Bdellovibrionota	Bacteriovoracia	Bacteriovoracales	Bacteriovoracaceae	Halobacteriovorax	unclassified	0	0	0	0	0	0	0	0	0	0	0	0	0	0	0	0	0	0	0	0	0	0	0	0	0	0	0	0	0	0	0	0	115	22	10	0	0	0	0	0	196	33	40
Bacteria	Planctomycetota	UBA1135	UBA1135	UBA1135	GCA-2746235	unclassified	52	37	46	5	0	0	3	21	23	13	8	6	34	5	13	45	23	25	4	6	0	0	0	0	0	11	11	7	0	0	0	0	11	10	0	0	0	0	0	0	17	7	5
Bacteria	Proteobacteria	Alphaproteobacteria	Rhodobacterales	Rhodobacteraceae	unclassified	unclassified	26	26	24	16	10	4	0	14	20	0	30	9	15	10	34	37	14	26	0	15	0	0	0	0	8	8	0	0	0	0	0	0	31	40	0	0	0	0	0	0	37	0	0
Bacteria	Campylobacterota	Campylobacteria	Campylobacterales	Thiovulaceae	Sulfurimonas	Sulfurimonas	0	0	0	0	0	0	0	0	0	0	0	0	0	0	0	0	0	0	0	0	0	0	0	0	0	0	0	0	0	0	0	0	48	91	14	0	0	0	0	0	70	65	72
Bacteria	Proteobacteria	Gammaproteobacteria	Enterobacterales	unclassified	unclassified	unclassified	26	0	20	19	2	9	0	4	27	19	0	5	31	10	0	0	64	73	13	0	0	0	0	0	23	21	14	18	0	0	0	0	0	0	0	0	0	0	0	0	29	9	0
Bacteria	Desulfobacterota	Desulfobulbia	Desulfobulbales	unclassified	unclassified	unclassified	0	35	0	57	20	20	0	52	0	0	0	0	28	0	37	50	0	0	0	0	0	8	0	0	35	0	30	0	0	63	0	0	0	0	0	0	18	0	0	0	0	0	0
Bacteria	Verrucomicrobiota	Verrucomicrobiae	Verrucomicrobiales	DEV007	EC70	EC70	47	11	24	0	0	0	5	0	18	9	10	0	51	0	11	11	32	45	6	7	5	0	0	0	9	9	14	13	0	7	0	0	17	13	4	2	0	0	0	2	27	12	14
Bacteria	Zixibacteria	MSB-5A5	Zixibacteria-1	Zixibacteria-1	Zixibacteria-1	unclassified	0	0	0	0	0	0	0	0	0	0	0	0	0	0	0	29	0	0	0	0	0	0	0	0	0	0	0	0	0	0	0	0	0	15	0	62	46	0	37	65	0	0	27
Bacteria	Acidobacteriota	Mor1	Mor1	Mor1	Mor1	unclassified	16	0	17	0	0	0	0	8	0	7	11	0	10	0	32	26	17	5	0	0	0	0	0	0	57	21	0	0	0	26	0	0	0	25	28	0	24	32	0	0	10	0	25
Bacteria	Planctomycetota	UBA1135	UBA1135	GCA-002686595	GCA-2686265	unclassified	31	9	18	9	0	0	0	13	0	0	0	5	12	0	10	17	36	46	14	0	0	0	0	0	10	11	20	18	0	12	0	12	14	31	11	0	6	9	9	0	18	15	14
Bacteria	Desulfobacterota	Desulfobulbia	Desulfobulbales	Desulfurivibrionaceae	CG2-30-60-27	unclassified	0	0	0	13	0	0	0	7	0	0	0	7	7	0	3	9	8	0	0	10	0	9	0	0	0	0	0	0	0	6	0	0	27	32	18	12	19	41	11	11	25	41	59
Bacteria	unclassified	unclassified	unclassified	unclassified	unclassified	unclassified	0	0	0	0	0	0	0	0	0	0	0	0	0	0	0	0	0	0	0	0	0	0	0	0	0	0	0	0	0	0	0	0	0	0	4	58	71	0	49	74	0	9	0
Archaea	Crenarchaeota	Bathyarchaeia	TCS64	TCS64	GCA-2726865	unclassified	0	0	0	0	0	0	0	0	0	0	0	0	0	0	0	0	0	0	0	0	0	0	0	0	0	0	0	0	0	0	0	0	0	0	0	50	79	11	35	76	0	18	33
Bacteria	unclassified	unclassified	unclassified	unclassified	unclassified	unclassified	10	18	0	14	0	0	8	13	0	8	7	0	12	0	35	15	18	15	0	6	0	0	8	0	0	12	0	0	0	22	0	0	20	38	25	0	0	37	14	45	20	0	16
Bacteria	unclassified	unclassified	unclassified	unclassified	unclassified	unclassified	32	26	28	9	0	4	0	11	19	11	6	15	27	3	30	39	28	53	20	0	0	0	0	0	0	15	11	17	0	0	0	0	5	0	0	0	0	0	0	0	18	7	7
Bacteria	Desulfuromonadota	Desulfuromonadia	Desulfuromonadales	unclassified	unclassified	unclassified	0	0	0	0	0	0	0	0	0	0	0	0	0	0	0	0	0	0	0	0	0	0	0	0	0	0	0	0	0	0	0	0	8	16	34	49	35	53	26	30	20	24	37
Bacteria	Acidobacteriota	Mor1	Mor1	Mor1	Mor1	unclassified	41	0	0	53	0	0	0	0	0	0	0	0	0	0	0	0	46	0	61	0	0	0	0	54	0	0	0	47	62	0	0	0	0	18	23	0	0	44	0	0	0	0	0
Bacteria	unclassified	unclassified	unclassified	unclassified	unclassified	unclassified	13	9	16	0	0	0	0	0	9	0	11	0	23	0	0	19	40	66	30	21	0	0	0	0	0	23	15	22	23	7	0	0	9	9	9	10	0	16	0	0	13	0	10
Bacteria	Proteobacteria	Gammaproteobacteria	unclassified	unclassified	unclassified	unclassified	0	0	0	0	0	0	0	0	0	0	0	0	0	0	0	0	0	0	0	4	0	0	0	0	0	0	5	0	0	0	0	0	20	13	0	52	41	33	42	32	23	25	38
Bacteria	Bacteroidota	Ignavibacteria	Ignavibacteriales	Ignavibacteriaceae	Ignavibacterium	Ignavibacterium	0	0	0	3	0	0	0	0	0	0	0	0	0	0	3	0	0	13	0	0	0	0	0	0	0	0	0	0	0	0	0	0	23	41	57	31	32	34	10	21	34	29	28
Bacteria	unclassified	unclassified	unclassified	unclassified	unclassified	unclassified	51	22	42	41	0	0	11	49	25	28	22	13	61	0	30	45	0	0	0	0	0	0	0	0	0	0	9	0	0	0	0	0	0	0	0	0	0	0	0	0	0	0	0
Bacteria	Caldatribacteriota	JS1	SB-45	34-128	34-128	unclassified	0	0	0	0	0	0	0	0	0	0	0	0	0	0	0	0	0	0	0	0	0	0	0	0	0	0	0	0	0	0	0	0	12	0	10	35	35	13	32	52	19	0	15
Bacteria	Bacteroidota	Bacteroidia	Flavobacteriales	Flavobacteriaceae	unclassified	unclassified	26	0	0	13	0	0	0	0	0	0	0	0	0	0	0	18	69	141	31	0	0	0	0	0	0	38	54	58	0	0	0	0	0	0	0	0	0	0	0	0	0	0	0
Bacteria	Desulfuromonadota	Desulfuromonadia	Desulfuromonadales	Desulfuromonadaceae	Desulfuromonas	Desulfuromonas	0	0	0	0	0	0	0	0	0	0	0	0	0	0	0	0	0	0	0	0	17	7	25	13	0	0	0	0	0	0	0	15	38	37	0	17	7	0	14	17	63	36	36
Bacteria	Planctomycetota	Brocadiae	Brocadiales	2-02-FULL-50-16-A	2-12-FULL-52-36	unclassified	11	10	9	0	0	0	0	7	0	5	0	0	12	0	14	16	18	26	5	4	0	0	0	0	0	8	9	6	9	0	0	0	21	32	11	0	12	48	12	15	24	16	24
Bacteria	Planctomycetota	Planctomycetes	Pirellulales	Pirellulaceae	Mariniblastus	Mariniblastus	33	36	32	29	0	0	0	24	23	0	11	6	45	0	25	49	32	19	12	0	0	0	0	0	6	9	24	17	0	0	0	0	0	7	0	0	0	0	0	0	9	0	0
Bacteria	Myxococcota	Polyangia	Kofleriales	Kofleriaceae	Haliangium	Haliangium	11	19	20	22	0	9	0	38	21	23	15	15	21	6	19	30	21	30	0	0	0	0	0	0	19	9	9	19	0	0	0	0	11	0	5	0	0	12	0	0	22	0	0
Bacteria	Proteobacteria	Gammaproteobacteria	unclassified	unclassified	unclassified	unclassified	49	44	29	18	0	0	0	29	26	10	16	16	58	0	29	47	0	19	0	0	0	0	0	0	6	0	0	0	0	0	0	0	0	10	0	0	5	0	0	0	0	0	20
Bacteria	unclassified	unclassified	unclassified	unclassified	unclassified	unclassified	0	0	0	0	0	0	0	0	25	0	0	0	20	0	0	35	0	58	0	70	44	0	0	39	0	0	0	46	68	42	0	0	0	0	0	0	0	0	0	0	0	0	0
Bacteria	Proteobacteria	Gammaproteobacteria	GCA-1735895	GCA-1735895	GCA-1735895	unclassified	25	30	16	0	0	0	0	0	0	0	0	0	28	21	41	19	48	79	16	20	0	0	0	0	18	26	40	20	0	0	0	0	0	0	0	0	0	0	0	0	0	0	0
Bacteria	Planctomycetota	Planctomycetes	Pirellulales	Pirellulaceae	Mariniblastus	Mariniblastus	13	9	13	10	0	0	0	0	6	0	0	0	5	0	12	20	17	33	0	0	0	0	0	0	0	0	11	0	0	0	0	0	14	20	17	33	27	19	17	21	26	12	24
Bacteria	Calditrichota	Calditrichia	Calditrichales	Calditrichaceae	Caldithrix	Caldithrix	68	0	73	42	21	8	10	60	35	0	41	21	0	0	57	0	0	0	0	0	0	11	0	0	0	0	0	0	0	0	0	0	0	0	0	0	0	0	0	0	0	0	0
Bacteria	Proteobacteria	Gammaproteobacteria	Pseudomonadales	unclassified	unclassified	unclassified	30	0	0	0	0	0	8	0	0	0	0	23	0	0	0	0	59	117	0	0	0	0	0	0	30	70	39	52	18	0	0	0	0	0	0	0	0	0	0	0	0	0	0
Bacteria	Bacteroidota	Ignavibacteria	Ignavibacteriales	Melioribacteraceae	Melioribacter	Melioribacter	5	0	7	0	0	8	4	0	0	0	0	0	5	0	9	14	11	20	0	13	0	11	26	9	0	6	0	6	0	20	0	0	11	16	14	20	26	28	18	20	17	22	17
Bacteria	Actinobacteriota	unclassified	unclassified	unclassified	unclassified	unclassified	0	0	0	0	0	0	0	6	0	0	0	0	0	0	13	0	0	0	0	0	0	12	16	0	0	0	0	0	0	18	0	0	0	26	13	33	37	32	36	51	0	0	56
Bacteria	Myxococcota	Polyangia	Polyangiales	Sandaracinaceae	Sandaracinus	Sandaracinus	22	37	19	23	0	0	0	0	16	16	14	11	15	3	34	31	32	56	18	12	0	0	0	0	26	18	18	13	12	0	0	0	0	0	0	0	0	0	0	0	0	0	0
Bacteria	Actinobacteriota	Acidimicrobiia	UBA5794	UBA5794	UBA5794	unclassified	0	0	0	0	0	0	0	0	0	0	0	0	9	0	11	12	0	0	0	0	0	0	11	0	0	0	0	0	0	0	0	0	21	17	21	36	46	34	18	59	15	13	15
Bacteria	Proteobacteria	Gammaproteobacteria	unclassified	unclassified	unclassified	unclassified	62	42	33	21	0	0	0	12	22	14	42	17	37	0	25	23	13	22	0	7	0	0	0	0	8	9	11	3	0	0	0	0	0	3	0	0	2	3	0	0	6	2	2
Bacteria	Acidobacteriota	Mor1	Mor1	Mor1	Mor1	unclassified	27	29	20	15	9	14	0	13	13	13	23	9	19	5	32	25	21	37	0	10	0	0	0	0	0	6	10	15	4	0	0	0	11	9	13	0	0	6	0	0	5	10	13
Bacteria	unclassified	unclassified	unclassified	unclassified	unclassified	unclassified	0	0	0	0	0	0	0	0	0	0	0	0	0	0	0	0	0	5	0	0	3	0	0	15	0	0	0	0	0	13	0	0	0	29	22	55	60	32	25	51	0	0	24
Bacteria	Actinobacteriota	Acidimicrobiia	Microtrichales	MedAcidi-G1	S20-B6	S20-B6	26	16	25	0	0	7	0	25	14	0	25	11	191	13	54	38	0	0	0	0	0	0	0	0	0	0	0	0	0	0	0	0	0	0	0	0	0	0	0	0	0	0	0
Bacteria	KSB1	UBA2214	unclassified	unclassified	unclassified	unclassified	0	0	0	4	0	0	0	0	0	0	0	0	8	0	0	7	0	12	0	0	0	31	14	8	0	0	0	10	6	29	3	0	0	14	7	35	28	40	30	35	0	11	17
Bacteria	Verrucomicrobiota	Verrucomicrobiae	Verrucomicrobiales	DEV007	Arctic95D-9	unclassified	56	31	14	18	0	0	0	22	13	9	13	0	54	0	23	43	35	46	0	10	0	0	0	0	11	15	13	18	0	0	0	0	0	0	0	0	0	0	0	0	0	0	0
Bacteria	Myxococcota	Polyangia	Kofleriales	Kofleriaceae	Haliangium	Haliangium	0	35	36	0	0	0	13	22	0	0	0	28	17	0	36	61	8	34	13	27	0	0	0	0	25	0	0	0	0	0	0	0	0	24	0	0	0	0	0	0	12	23	30
Bacteria	Proteobacteria	Gammaproteobacteria	Chromatiales	Sedimenticolaceae	GCF-000787395	unclassified	0	0	0	2	0	0	0	0	0	0	0	0	0	0	0	0	0	0	0	0	0	0	0	0	0	0	0	0	0	0	0	0	57	66	25	7	10	31	20	4	48	33	32
Bacteria	Chloroflexota	Dehalococcoidia	Dehalococcoidales	Dehalococcoidaceae	Dehalogenimonas	Dehalogenimonas	0	0	0	0	0	0	0	0	0	0	0	0	0	0	0	0	2	0	0	0	12	7	16	20	0	0	0	0	0	57	15	7	0	6	6	23	41	39	41	74	0	0	13
Bacteria	unclassified	unclassified	unclassified	unclassified	unclassified	unclassified	0	0	15	13	0	0	0	19	0	0	18	0	36	9	70	69	26	0	0	13	0	0	0	0	0	0	22	23	24	0	0	0	0	0	0	12	19	0	0	34	0	0	0
Bacteria	Bacteroidota	Bacteroidia	Chitinophagales	Saprospiraceae	Phaeodactylibacter	Phaeodactylibacter	0	23	0	0	0	0	0	12	14	0	0	0	0	0	15	0	11	32	0	0	0	0	23	0	35	19	14	20	0	20	0	0	0	33	22	0	0	30	24	17	0	27	26
Bacteria	Bacteroidota	Bacteroidia	Flavobacteriales	Flavobacteriaceae	Winogradskyella	Winogradskyella	37	16	7	13	0	0	0	0	11	0	21	0	10	0	18	15	40	49	17	11	0	0	0	0	21	24	17	30	12	0	0	0	19	0	0	0	0	0	0	0	30	0	10
Bacteria	unclassified	unclassified	unclassified	unclassified	unclassified	unclassified	0	0	0	0	0	0	0	0	0	0	0	0	0	0	0	0	0	0	0	0	0	0	0	0	0	0	0	0	0	0	0	0	14	9	23	39	46	49	29	35	15	17	25
Bacteria	Proteobacteria	Gammaproteobacteria	Thiohalomonadales	Thiohalomonadaceae	Thiohalomonas	Thiohalomonas	54	30	24	16	0	0	10	22	23	20	37	0	53	14	26	35	11	26	10	6	0	0	0	0	5	0	5	14	0	0	0	0	0	0	0	0	0	0	0	0	0	0	0
Bacteria	Proteobacteria	Gammaproteobacteria	Woeseiales	Woeseiaceae	unclassified	unclassified	71	29	49	17	14	13	0	21	33	24	46	0	73	0	0	0	0	33	18	0	0	0	0	0	0	0	0	0	0	0	0	0	0	0	0	0	0	0	0	0	0	0	0
Bacteria	Proteobacteria	Gammaproteobacteria	Pseudomonadales	Halieaceae	Halioglobus	unclassified	0	0	0	0	0	0	0	0	0	0	0	0	0	0	0	0	0	0	0	0	0	0	0	0	0	0	0	0	0	0	0	0	48	67	35	0	0	32	18	0	50	38	51
Bacteria	Planctomycetota	UBA1135	UBA2386	UBA2386	UBA2386	unclassified	44	25	42	15	0	0	0	21	18	6	0	6	22	0	35	23	24	54	17	0	0	0	0	0	0	11	11	13	0	0	0	0	15	7	0	0	0	0	0	0	31	0	0
Bacteria	unclassified	unclassified	unclassified	unclassified	unclassified	unclassified	0	0	0	0	0	0	0	0	0	0	0	0	0	0	0	0	0	0	0	0	0	0	0	0	0	0	0	0	0	0	0	0	0	22	16	46	67	33	33	44	11	16	26
Bacteria	Patescibacteria	Paceibacteria	Moranbacterales	GWC2-37-73	unclassified	unclassified	4	0	3	8	0	0	4	8	0	0	0	0	8	4	25	28	15	21	8	16	13	19	6	6	0	3	9	7	8	39	14	6	0	12	10	4	11	35	25	20	4	16	0
Bacteria	Planctomycetota	Planctomycetes	Pirellulales	Pirellulaceae	TMED11	unclassified	25	13	16	0	0	0	0	0	0	0	11	0	0	0	14	17	14	19	0	0	0	0	0	0	0	0	13	0	0	0	0	0	0	34	19	17	28	16	21	35	0	19	30
Bacteria	Gemmatimonadota	Gemmatimonadetes	Gemmatimonadales	Gemmatimonadaceae	unclassified	unclassified	0	0	0	5	0	0	0	0	0	0	0	0	0	0	0	8	0	0	0	0	0	0	0	0	0	0	0	0	0	0	3	0	8	13	15	48	43	39	36	79	11	11	26
Bacteria	unclassified	unclassified	unclassified	unclassified	unclassified	unclassified	0	0	0	0	0	0	0	0	0	0	0	0	0	0	0	0	0	0	0	0	0	0	0	0	0	0	0	0	0	0	0	0	0	0	0	37	67	0	60	53	0	0	54
Bacteria	Planctomycetota	Phycisphaerae	SG8-4	SG8-4	PLanc-01	unclassified	0	0	0	0	0	0	0	0	0	0	0	0	0	0	0	0	0	0	0	0	0	0	0	0	0	0	0	0	0	0	0	0	0	0	0	0	0	0	391	0	0	0	0
Bacteria	Desulfobacterota	Desulfobulbia	Desulfobulbales	Desulfocapsaceae	Desulforhopalus	unclassified	0	0	0	0	0	0	0	0	0	0	0	0	0	0	0	0	0	0	0	0	0	0	0	0	0	0	0	0	0	0	0	0	0	0	0	0	0	0	383	0	0	0	0
Bacteria	Proteobacteria	Gammaproteobacteria	unclassified	unclassified	unclassified	unclassified	0	16	13	17	4	0	0	21	0	9	9	5	17	11	20	34	28	58	13	10	9	4	0	6	11	13	27	13	9	0	3	0	0	15	0	6	7	3	0	0	4	5	5
Bacteria	Proteobacteria	Gammaproteobacteria	Enterobacterales	Alteromonadaceae	Pseudoalteromonas	unclassified	36	9	14	0	0	0	0	6	33	20	0	0	36	0	0	0	11	10	0	0	0	0	0	0	10	4	0	0	0	0	0	0	49	7	0	0	0	0	0	0	122	15	18
Bacteria	Chloroflexota	Dehalococcoidia	JdFR-54	JdFR-54	JdFR-54	unclassified	0	0	0	0	0	0	0	0	0	0	0	0	0	0	0	0	0	0	0	0	0	0	0	0	0	0	0	0	0	0	0	0	0	0	0	0	0	0	0	0	0	0	0
Bacteria	unclassified	unclassified	unclassified	unclassified	unclassified	unclassified	0	0	0	0	0	0	0	0	0	0	0	0	0	0	0	0	0	0	0	0	0	0	0	0	0	0	0	0	0	0	0	0	0	0	0	47	48	34	47	79	0	27	35
Archaea	Asgardarchaeota	Lokiarchaeia	Thorarchaeales	Thorarchaeaceae	MP8T-1	unclassified	0	0	0	0	0	0	0	0	0	0	0	0	0	0	0	0	0	0	0	0	11	14	0	5	0	0	0	0	0	14	0	0	0	28	0	32	80	16	26	43	24	26	18
Bacteria	Proteobacteria	Gammaproteobacteria	Woeseiales	Woeseiaceae	Woeseia	Woeseia	80	35	38	9	0	0	0	18	28	27	24	0	53	14	18	30	18	25	0	0	0	0	0	0	0	0	0	19	0	0	0	0	0	0	0	0	0	0	0	0	0	0	0
Bacteria	Desulfobacterota	JdFR-97	JdFR-97	JdFR-97	JdFR-97	unclassified	0	0	0	5	0	0	0	0	0	0	0	0	5	0	4	0	0	0	0	0	0	0	0	0	0	0	0	0	0	0	0	5	0	15	6	40	42	28	34	79	0	18	26
Bacteria	Desulfobacterota	Desulfobulbia	Desulfobulbales	unclassified	unclassified	unclassified	0	0	0	0	0	0	0	0	0	0	0	0	0	0	0	0	0	0	0	0	0	0	0	0	0	0	0	0	0	0	0	0	65	36	28	0	0	0	0	34	88	0	67
Bacteria	Proteobacteria	Alphaproteobacteria	Rhodobacterales	Rhodobacteraceae	unclassified	unclassified	12	19	10	0	0	0	0	22	8	8	0	14	25	0	19	0	19	17	0	27	0	0	42	0	0	0	0	0	0	20	0	14	0	0	0	0	0	0	17	0	20	40	0
Bacteria	Acidobacteriota	Aminicenantia	UBA2199	UBA2199	UBA2199	unclassified	0	0	0	0	0	0	0	0	0	0	0	0	0	0	0	0	0	0	0	0	0	0	8	0	0	0	0	0	0	0	0	0	17	40	41	12	20	51	24	10	36	38	50
Archaea	Crenarchaeota	Bathyarchaeia	B26-1	BA1	BA2	unclassified	0	0	0	0	0	0	0	0	0	0	0	0	0	0	0	0	0	0	0	0	0	0	0	0	0	0	0	0	0	0	0	0	0	0	0	0	0	0	66	23	6	11	0
Bacteria	Planctomycetota	Planctomycetes	Pirellulales	Pirellulaceae	Mariniblastus	Mariniblastus	83	28	37	19	0	0	0	13	29	13	47	9	67	0	29	42	0	18	0	0	0	0	0	0	0	0	0	0	0	0	0	0	0	0	0	0	0	0	0	0	0	0	0
Bacteria	unclassified	unclassified	unclassified	unclassified	unclassified	unclassified	16	0	0	8	0	0	0	0	0	0	0	0	19	19	20	29	37	0	0	11	0	0	0	10	0	0	27	0	0	17	0	0	0	27	29	0	0	22	16	11	21	24	24
Bacteria	Planctomycetota	unclassified	unclassified	unclassified	unclassified	unclassified	16	22	20	15	0	0	0	24	22	12	4	9	29	0	36	70	10	22	0	7	0	0	0	0	0	0	12	0	0	7	0	0	0	27	0	0	0	16	9	0	16	0	10
Bacteria	Planctomycetota	unclassified	unclassified	unclassified	unclassified	unclassified	16	0	17	12	0	0	0	0	8	0	0	0	8	0	0	0	30	34	9	0	0	6	0	0	0	0	0	7	5	0	0	0	54	32	0	0	0	0	0	0	56	49	29
Bacteria	Bacteroidota	Bacteroidia	Chitinophagales	Saprospiraceae	Lewinella_B	Lewinella_B	24	12	38	40	0	7	0	9	9	15	17	8	32	9	12	26	49	45	7	0	0	0	0	0	0	12	17	12	8	0	0	0	8	4	0	0	0	0	0	0	0	0	5
Bacteria	Acidobacteriota	Mor1	Mor1	Mor1	Mor1	unclassified	47	0	0	0	0	0	0	47	0	0	0	0	27	0	32	39	0	0	0	0	0	0	0	0	0	0	0	0	0	70	0	0	0	39	14	0	52	34	0	0	0	0	31
Bacteria	Bacteroidota	Bacteroidia	Chitinophagales	Saprospiraceae	UBA3362	unclassified	22	18	21	9	0	0	0	11	9	6	19	4	20	0	14	11	41	23	3	7	0	0	0	0	7	9	5	8	0	0	0	0	21	27	13	0	0	7	0	0	51	14	10
Bacteria	Proteobacteria	Alphaproteobacteria	Rhodobacterales	Rhodobacteraceae	unclassified	unclassified	44	49	28	0	0	0	0	0	33	0	0	22	13	0	0	41	53	45	0	0	0	0	0	0	66	0	0	0	0	0	0	0	0	0	0	0	0	38	0	0	0	0	0
Bacteria	unclassified	unclassified	unclassified	unclassified	unclassified	unclassified	0	0	0	0	0	0	0	0	0	0	0	0	0	0	0	0	0	0	0	0	0	0	0	0	0	0	0	0	0	0	0	0	0	15	0	40	49	0	47	48	9	0	55
Bacteria	Acidobacteriota	Luteitaleia	Luteitaleales	Luteitaleaceae	Luteitalea	Luteitalea	18	12	17	18	8	0	0	8	0	0	0	0	12	0	18	15	25	23	0	0	0	0	0	0	23	0	14	17	0	0	0	0	12	30	10	14	17	11	0	10	25	16	16
Bacteria	Planctomycetota	Planctomycetes	Pirellulales	Pirellulaceae	UBA721	UBA721	27	13	12	30	0	0	0	21	16	13	0	8	34	0	25	41	15	0	0	0	0	0	0	0	0	0	0	0	0	0	0	0	0	0	0	34	20	23	11	18	0	0	0
Bacteria	Cyanobacteriota	Cyanobacteriia	unclassified	unclassified	unclassified	unclassified	0	0	0	0	0	0	0	0	0	0	0	0	0	0	0	0	0	0	0	0	0	0	0	0	0	0	0	0	0	0	0	0	65	0	0	0	0	0	0	22	147	25	12
Bacteria	Planctomycetota	Planctomycetes	Pirellulales	Pirellulaceae	GCA-2701545	unclassified	0	0	0	0	0	0	0	8	0	0	13	0	13	0	0	59	0	24	0	27	0	14	23	0	0	0	0	0	0	0	0	6	0	38	26	28	22	34	0	35	0	0	0
Bacteria	Actinobacteriota	Acidimicrobiia	Microtrichales	MedAcidi-G1	unclassified	unclassified	67	54	0	28	0	0	0	23	27	32	0	24	35	0	0	0	56	45	0	0	0	0	0	0	0	0	24	0	0	0	11	3	0	0	0	0	0	0	0	0	0	0	0
Bacteria	Verrucomicrobiota	Verrucomicrobiae	Opitutales	Puniceicoccaceae	BACL24	unclassified	79	26	50	0	0	0	0	0	32	0	39	0	51	24	34	50	0	0	0	0	0	0	0	0	0	0	0	44	0	0	0	0	0	0	0	0	0	0	0	0	0	0	0
Bacteria	Myxococcota	Polyangia	Kofleriales	Kofleriaceae	Haliangium	Haliangium	0	0	0	0	0	0	0	0	0	0	0	0	0	0	0	0	14	22	0	0	0	5	0	0	0	0	0	0	0	7	0	0	33	32	25	46	31	38	45	27	0	0	27
Bacteria	Planctomycetota	Phycisphaerae	Phycisphaerales	SM1A02	UBA854	unclassified	0	0	0	0	0	0	0	0	0	0	0	3	0	0	0	0	18	16	4	0	0	0	0	0	0	0	7	0	0	0	0	0	16	55	14	6	13	41	12	19	26	34	49
Bacteria	Verrucomicrobiota	Verrucomicrobiae	Verrucomicrobiales	Akkermansiaceae	Roseibacillus	unclassified	82	26	29	0	5	0	0	5	21	10	9	0	20	0	7	15	44	41	15	12	0	0	0	9	19	20	22	17	0	0	0	0	0	0	0	0	0	0	0	0	0	0	0
Bacteria	Planctomycetota	Planctomycetes	Pirellulales	Pirellulaceae	Mariniblastus	Mariniblastus	40	22	34	19	0	0	0	16	23	18	13	0	46	8	21	39	22	0	0	0	0	0	0	0	14	0	0	0	0	0	0	0	27	21	0	0	0	0	0	0	25	20	0
Bacteria	unclassified	unclassified	unclassified	unclassified	unclassified	unclassified	0	0	0	0	0	0	0	0	0	0	0	0	0	0	0	0	0	0	0	0	0	0	0	0	0	0	0	0	0	0	0	0	14	21	16	57	34	45	17	42	16	24	41
Bacteria	Chloroflexota	Ellin6529	CSP1-4	CSP1-4	GWC2-73-18	unclassified	0	0	0	0	0	0	0	0	0	0	0	0	0	0	0	0	0	0	0	0	0	0	0	0	0	0	0	0	0	0	0	0	0	37	55	49	42	41	35	61	13	0	21
Bacteria	Proteobacteria	Gammaproteobacteria	Woeseiales	Woeseiaceae	Woeseia	Woeseia	45	37	38	17	0	0	0	27	20	17	27	0	69	0	54	77	0	0	0	0	0	0	0	0	0	0	0	0	0	0	0	0	0	0	0	0	0	0	0	0	0	0	0
Bacteria	Actinobacteriota	Actinobacteria	Nitriliruptorales	Nitriliruptoraceae	Nitriliruptor	Nitriliruptor	19	25	36	0	0	0	0	18	12	0	0	9	37	0	14	27	27	35	11	0	0	0	0	0	18	12	18	21	0	0	0	0	13	6	5	0	0	0	0	0	23	9	16
Bacteria	Desulfobacterota	Desulfobulbia	Desulfobulbales	Desulfurivibrionaceae	unclassified	unclassified	5	0	28	35	18	16	0	36	0	0	0	0	34	23	68	52	24	17	0	29	0	0	0	0	0	0	14	0	13	15	0	0	0	0	0	0	0	0	0	0	0	0	0
Bacteria	Cyanobacteriota	Cyanobacteriia	Cyanobacteriales	unclassified	unclassified	unclassified	36	24	32	25	14	0	0	12	14	0	15	8	35	0	38	77	13	14	0	12	0	0	0	7	0	0	0	0	0	0	0	0	0	11	6	5	0	14	0	0	0	0	15
Bacteria	Acidobacteriota	Mor1	Mor1	Mor1	Mor1	unclassified	0	0	0	0	0	0	0	23	0	0	0	0	0	0	0	0	0	0	0	0	0	0	0	0	0	0	0	0	0	0	0	0	0	0	0	52	54	40	61	62	0	30	49
Bacteria	Proteobacteria	Gammaproteobacteria	Pseudomonadales	Halieaceae	Halioglobus	Halioglobus	39	0	0	0	0	0	0	0	0	0	0	0	50	0	0	0	57	92	0	0	0	5	0	6	0	0	37	0	0	0	0	0	65	0	0	0	9	24	8	5	0	29	0
Bacteria	Planctomycetota	Phycisphaerae	Phycisphaerales	SM1A02	UBA854	unclassified	0	0	0	0	0	0	0	0	0	0	23	0	12	0	0	10	14	33	0	0	0	0	0	0	0	33	13	16	0	23	8	0	20	23	0	15	19	25	16	12	0	9	21
Bacteria	Chloroflexota	Anaerolineae	Anaerolineales	envOPS12	UBA8950	unclassified	0	0	0	0	0	0	0	0	0	0	0	0	0	0	0	0	0	0	0	0	0	0	16	0	0	0	0	0	0	13	0	0	0	35	0	36	35	65	0	38	47	39	34
Bacteria	Proteobacteria	Gammaproteobacteria	Pseudomonadales	HTCC2089	UBA4421	unclassified	55	34	30	21	0	0	0	0	29	10	46	8	68	0	42	60	0	15	0	0	0	0	0	0	0	0	0	8	0	0	0	0	0	0	0	0	0	0	0	0	0	0	0
Bacteria	Acidobacteriota	Luteitaleia	Luteitaleales	UBA823	UBA11600	unclassified	46	92	26	23	0	0	0	0	37	41	0	23	65	0	0	37	0	28	0	0	3	0	0	0	0	0	0	3	0	0	0	0	2	0	0	0	0	0	0	0	0	0	0
Bacteria	Bacteroidota	unclassified	unclassified	unclassified	unclassified	unclassified	0	0	0	0	0	0	0	0	0	0	16	0	0	0	0	0	0	0	0	0	0	7	0	0	0	0	0	0	0	0	0	0	36	41	42	15	0	27	0	0	64	46	28
Bacteria	Actinobacteriota	Acidimicrobiia	Microtrichales	MedAcidi-G1	S20-B6	unclassified	47	0	36	0	0	0	0	0	47	0	8	0	53	0	18	49	41	0	12	0	0	0	0	0	0	0	15	32	0	0	0	0	17	8	15	0	0	3	0	0	18	0	0
Bacteria	Proteobacteria	Gammaproteobacteria	Ectothiorhodospirales	Thioalkalivibrionaceae	Thioalkalivibrio_B	Thioalkalivibrio_B	34	39	38	22	7	0	13	35	18	9	22	7	59	0	19	25	13	39	0	0	0	0	0	0	0	0	0	15	6	0	0	0	0	5	0	0	0	0	0	0	0	0	0
Bacteria	Desulfobacterota	unclassified	unclassified	unclassified	unclassified	unclassified	25	14	24	10	0	0	0	0	14	0	13	0	21	0	0	29	55	76	14	7	0	0	0	0	24	35	27	30	6	0	0	0	0	0	0	0	0	0	0	0	0	0	0
Bacteria	Proteobacteria	Gammaproteobacteria	Enterobacterales	Kangiellaceae	GCA-002733465	unclassified	8	0	25	26	0	0	2	6	0	11	28	0	48	2	22	30	47	76	22	0	0	0	0	0	11	11	26	21	0	2	0	0	0	0	0	0	0	0	0	0	0	0	0
Bacteria	Planctomycetota	Planctomycetes	Pirellulales	Pirellulaceae	TMED11	unclassified	0	0	0	0	0	0	0	0	0	0	0	0	0	0	0	0	0	40	0	0	0	0	0	0	0	0	0	0	0	15	0	0	31	26	35	15	38	24	19	36	25	20	24
Bacteria	unclassified	unclassified	unclassified	unclassified	unclassified	unclassified	60	35	42	9	0	6	5	15	30	16	0	22	69	0	25	20	8	20	7	0	0	0	0	0	0	11	13	11	0	0	0	0	0	0	0	0	0	0	0	0	0	0	0
Bacteria	Bacteroidota	Bacteroidia	Cytophagales	Cyclobacteriaceae	Fulvivirga	Fulvivirga	0	8	0	13	0	0	0	0	0	0	13	0	0	0	0	16	0	26	0	0	0	0	0	0	13	15	0	0	9	0	0	0	61	32	0	0	0	4	0	0	114	32	23
Bacteria	Proteobacteria	Gammaproteobacteria	GCA-1735895	GCA-1735895	GCA-1735895	unclassified	0	0	0	22	0	0	0	0	0	0	0	0	37	0	0	27	41	65	0	0	0	18	0	0	0	0	27	25	0	0	0	0	0	0	15	31	25	25	0	28	0	0	18
Bacteria	Desulfobacterota	Desulfobacteria	Desulfobacterales	Magnetomoraceae	Magnetomorum	unclassified	0	18	14	0	0	9	19	26	15	0	0	0	12	0	28	34	0	24	0	0	0	18	25	0	0	0	0	0	0	37	27	26	0	0	0	0	28	0	0	39	0	0	0
Bacteria	Desulfobacterota	Desulfobacteria	Desulfobacterales	Desulfosarcinaceae	Desulfatitalea	unclassified	0	0	0	0	0	0	0	0	0	0	0	0	0	0	0	0	0	0	0	0	0	0	0	57	0	0	0	0	0	26	0	0	0	0	0	30	0	0	95	57	0	0	0
Bacteria	Acidobacteriota	Mor1	Mor1	Mor1	Mor1	unclassified	26	27	31	14	0	0	4	19	13	5	14	0	59	0	23	36	13	29	7	9	0	15	0	0	0	14	11	6	0	5	0	0	7	8	6	0	0	9	0	0	8	0	0
Bacteria	Desulfobacterota	Desulfobacteria	Desulfobacterales	Desulfosarcinaceae	Desulfatitalea	unclassified	31	0	0	0	0	0	0	42	0	32	0	0	28	0	51	49	45	0	0	0	0	0	0	0	0	0	0	0	0	0	0	0	0	46	37	0	0	62	0	0	0	0	0
Archaea	Crenarchaeota	Nitrososphaeria	Nitrososphaerales	Nitrosopumilaceae	Nitrosopelagicus	Nitrosopelagicus	51	84	61	0	0	0	0	37	0	0	60	0	44	11	0	68	0	0	0	0	0	0	0	0	0	0	0	0	7	0	0	0	0	0	0	0	0	0	0	0	0	0	0
Bacteria	UBP1	PRR-12	LZORAL124-64-63	LZORAL124-64-63	LZORAL124-64-63	unclassified	0	0	0	0	0	0	0	0	0	0	0	0	0	0	0	0	0	0	0	0	0	0	0	0	0	0	0	0	0	0	0	0	10	22	0	37	40	68	29	41	18	27	28
Bacteria	Acidobacteriota	Mor1	Mor1	Mor1	Mor1	unclassified	0	39	53	0	0	13	0	31	39	45	26	27	66	0	46	37	0	0	0	0	0	0	0	0	0	0	0	0	0	0	0	0	0	0	0	0	0	0	0	0	0	0	0
Bacteria	Proteobacteria	Gammaproteobacteria	Enterobacterales	Alteromonadaceae	Lacimicrobium	unclassified	0	8	0	18	0	0	0	0	0	0	0	5	26	11	0	17	41	117	42	0	0	0	0	0	0	28	34	74	0	0	0	0	0	0	0	0	0	0	0	0	0	0	0
Bacteria	Desulfuromonadota	Desulfuromonadia	Desulfuromonadales	Geopsychrobacteraceae	unclassified	unclassified	0	0	13	38	0	0	0	0	0	0	0	0	0	0	0	0	0	0	0	29	0	10	0	0	0	0	0	0	0	0	6	0	14	0	0	27	32	0	70	42	0	25	23
Bacteria	Planctomycetota	Planctomycetes	Planctomycetales	Planctomycetaceae	UBA10327	UBA10327	82	38	65	10	0	4	0	21	41	14	0	13	58	0	19	43	13	0	0	0	0	0	0	0	0	0	0	0	0	0	0	0	0	0	0	0	0	0	0	0	0	0	0
Bacteria	Chloroflexota	Dehalococcoidia	unclassified	unclassified	unclassified	unclassified	0	0	0	0	0	0	0	0	0	0	0	0	0	0	0	0	0	0	0	0	0	0	0	0	0	0	0	0	0	0	0	0	0	17	5	58	17	0	46	82	0	16	27
Bacteria	Chloroflexota	Anaerolineae	Anaerolineales	Anaerolineaceae	unclassified	unclassified	0	0	0	0	0	0	0	0	0	0	0	0	0	0	0	0	0	0	0	0	0	0	0	0	0	0	0	0	0	0	0	0	0	0	0	0	9	0	351	7	0	0	0
Bacteria	Proteobacteria	Gammaproteobacteria	Thiohalobacterales	Thiohalobacteraceae	Thiohalobacter	Thiohalobacter	69	56	35	28	0	0	0	37	29	0	0	23	40	0	19	0	0	28	22	0	0	0	0	0	0	10	0	24	0	0	0	0	0	0	0	0	0	0	0	0	0	0	0
Bacteria	Verrucomicrobiota	Verrucomicrobiae	Verrucomicrobiales	DEV007	EC70	EC70	57	31	54	51	0	0	10	37	17	0	0	27	57	9	17	31	22	0	0	0	0	0	0	0	0	0	0	0	0	0	0	0	0	0	0	0	0	0	0	0	0	0	0
Bacteria	Planctomycetota	Phycisphaerae	SG8-4	SM23-30	SM23-30	unclassified	0	0	0	0	0	0	0	0	0	0	0	0	0	0	0	0	0	0	0	0	0	0	0	0	0	0	0	0	0	0	0	0	0	0	0	0	0	0	40	0	0	0	0
Bacteria	Desulfobacterota	Desulfobacteria	Desulfobacterales	Desulfobacteraceae	Desulfobacter	Desulfobacter	0	0	0	0	0	0	0	0	0	0	0	0	0	0	0	0	0	17	0	11	9	91	56	9	0	0	0	0	0	25	5	0	14	15	6	16	19	0	0	10	0	23	20
Bacteria	Myxococcota	Polyangia	Kofleriales	Kofleriaceae	Haliangium	Haliangium	0	0	0	16	0	0	0	9	0	0	6	0	0	0	23	21	0	0	0	0	0	0	0	29	0	0	38	0	0	31	0	0	0	0	0	25	0	47	60	41	0	0	0
Bacteria	Eisenbacteria	RBG-16-71-46	RBG-16-71-46	RBG-16-71-46	RBG-16-71-46	unclassified	12	17	0	13	0	0	0	3	11	0	0	2	12	0	8	19	9	12	7	0	0	0	6	0	3	0	9	9	5	12	0	2	7	11	5	9	20	26	19	35	12	9	11
Bacteria	Nitrospirota	Nitrospiria	Nitrospirales	UBA8639	bin75	unclassified	32	55	44	0	0	0	0	31	0	0	0	39	62	0	47	64	0	0	11	10	0	0	0	0	0	0	0	0	0	20	0	0	0	0	0	0	0	0	0	4	0	0	0
Bacteria	unclassified	unclassified	unclassified	unclassified	unclassified	unclassified	0	0	0	0	0	0	0	0	0	0	0	0	0	0	0	0	0	0	0	0	0	0	0	0	0	0	0	0	0	0	0	0	0	0	0	0	86	0	89	40	0	0	0
Bacteria	Planctomycetota	UBA1135	unclassified	unclassified	unclassified	unclassified	0	0	5	0	0	0	0	0	0	0	0	0	0	0	6	0	0	12	0	0	0	0	0	0	0	0	0	0	0	0	0	0	63	58	15	0	0	0	0	0	109	55	30
Bacteria	unclassified	unclassified	unclassified	unclassified	unclassified	unclassified	51	52	28	19	0	0	0	40	37	0	20	20	54	0	46	52	0	0	0	0	0	0	0	0	0	0	0	0	0	0	0	0	0	0	0	0	0	0	0	0	0	0	0
Bacteria	Proteobacteria	Gammaproteobacteria	Pseudomonadales	unclassified	unclassified	unclassified	146	23	32	43	0	0	5	25	42	31	43	0	29	0	0	0	0	0	0	0	0	0	0	0	0	0	0	0	0	0	0	0	0	0	0	0	0	0	0	0	0	0	0
Bacteria	unclassified	unclassified	unclassified	unclassified	unclassified	unclassified	0	0	0	0	0	0	0	0	0	0	0	0	0	0	0	0	0	0	0	5	0	26	15	13	0	0	0	0	0	21	6	0	0	0	13	35	67	30	0	50	0	0	0
Bacteria	Proteobacteria	Alphaproteobacteria	unclassified	unclassified	unclassified	unclassified	30	28	20	6	8	0	0	15	23	12	16	18	32	0	18	37	19	0	0	21	0	0	0	0	0	0	15	0	0	0	0	0	0	0	18	0	0	23	0	0	23	25	0
Bacteria	Bacteroidota	Bacteroidia	Flavobacteriales	UA16	UA16	unclassified	3	0	3	6	0	6	0	6	0	0	0	0	0	0	0	5	11	18	8	0	0	0	0	0	2	0	0	15	3	0	0	0	87	15	5	0	0	0	0	0	149	19	21
Bacteria	Verrucomicrobiota	Verrucomicrobiae	Verrucomicrobiales	DEV007	Arctic95D-9	unclassified	53	27	16	7	0	0	0	20	17	6	6	10	13	0	19	26	14	43	6	4	0	0	0	0	4	4	12	8	0	7	0	0	8	11	3	0	5	5	4	8	12	5	9
Bacteria	Proteobacteria	Alphaproteobacteria	unclassified	unclassified	unclassified	unclassified	39	23	0	30	0	0	0	21	28	23	21	0	32	17	28	34	0	44	20	0	0	0	0	0	16	15	0	26	0	0	0	0	0	0	0	0	0	0	0	0	0	0	0
Bacteria	Bacteroidota	Rhodothermia	Rhodothermales	Rubricoccaceae	unclassified	unclassified	57	63	53	13	0	0	0	34	33	19	7	17	56	0	23	22	17	0	3	0	0	0	0	0	0	0	0	0	0	0	0	0	0	0	0	0	0	0	0	0	0	0	0
Bacteria	Bacteroidota	Bacteroidia	Cytophagales	unclassified	unclassified	unclassified	51	24	45	5	16	2	8	23	30	12	43	18	90	0	16	12	12	5	0	0	0	0	0	0	0	5	0	0	0	0	0	0	0	0	0	0	0	0	0	0	0	0	0
Bacteria	Proteobacteria	Alphaproteobacteria	Elsterales	Elsteraceae	URHD0088	unclassified	0	0	0	0	0	0	0	0	0	0	0	0	0	0	0	0	0	0	0	0	0	0	0	0	0	0	0	0	0	0	0	0	0	0	0	56	37	0	71	68	0	0	0
Bacteria	Cyanobacteriota	Cyanobacteriia	Cyanobacteriales	unclassified	unclassified	unclassified	44	0	21	0	0	0	0	0	21	17	0	20	33	0	53	21	0	0	0	0	0	0	0	0	0	0	0	0	0	0	0	0	34	19	0	0	0	0	0	0	66	25	23
Bacteria	Planctomycetota	Phycisphaerae	Phycisphaerales	SM1A02	UBA854	unclassified	19	23	17	15	0	0	0	7	8	7	15	4	13	0	6	7	44	44	15	8	0	0	0	0	13	15	25	15	10	4	0	0	0	17	0	6	5	7	6	0	11	7	10
Bacteria	unclassified	unclassified	unclassified	unclassified	unclassified	unclassified	19	28	20	15	0	0	0	25	0	8	31	0	34	0	46	24	0	34	0	13	5	3	13	0	0	13	21	0	0	13	0	0	0	0	13	2	2	8	0	0	5	0	12
Bacteria	Planctomycetota	unclassified	unclassified	unclassified	unclassified	unclassified	5	13	12	0	0	0	0	16	9	0	13	6	13	8	33	37	21	26	12	16	0	0	0	0	0	14	14	16	0	0	0	0	0	17	16	0	0	0	0	0	32	20	0
Bacteria	Spirochaetota	Spirochaetia	Spirochaetales	unclassified	unclassified	unclassified	13	0	0	0	0	0	0	0	0	0	0	0	0	0	20	0	9	0	0	7	0	0	0	0	0	0	0	0	6	0	11	0	0	0	0	60	53	37	0	85	0	0	0
Bacteria	Desulfobacterota	BSN033	SM23-61	SM23-61	SM23-61	unclassified	0	0	0	0	0	0	0	0	0	0	0	0	0	0	0	0	0	0	0	0	0	0	0	0	0	0	0	0	0	0	0	0	6	14	0	79	42	17	23	78	0	0	20
Bacteria	Bdellovibrionota	Bacteriovoracia	Bacteriovoracales	Bacteriovoracaceae	Halobacteriovorax	Halobacteriovorax	0	0	0	0	0	0	0	0	0	0	0	0	0	0	0	0	0	0	0	0	0	0	0	0	0	0	0	0	0	0	0	0	0	35	63	29	31	44	25	0	0	0	10
Bacteria	Chloroflexota	Anaerolineae	Anaerolineales	UBA6092	UBA6092	unclassified	0	47	0	0	0	24	0	0	36	22	0	0	53	0	37	48	0	0	22	0	16	0	30	0	0	0	0	0	0	0	0	0	0	0	0	0	0	32	0	0	0	0	0
Bacteria	Verrucomicrobiota	Kiritimatiellae	UBA8416	YA12-FULL-60-10	YA12-FULL-60-10	YA12-FULL-60-10	15	16	0	0	0	0	0	18	21	0	14	0	9	0	0	14	0	18	0	9	0	0	11	0	18	10	21	16	11	0	0	0	21	14	7	0	0	13	17	0	22	28	20
Bacteria	Planctomycetota	UBA8108	unclassified	unclassified	unclassified	unclassified	84	52	65	0	7	8	0	38	24	18	25	0	41	0	29	23	0	0	0	0	0	0	0	0	0	0	0	0	0	0	0	0	0	0	0	0	0	0	0	0	0	0	0
Bacteria	Marinisomatota	Marinisomatia	Marinisomatales	unclassified	unclassified	unclassified	4	9	4	14	2	0	9	29	5	4	0	0	23	5	16	39	0	8	0	15	0	9	17	0	0	0	11	5	0	47	9	7	0	24	40	0	0	26	0	0	0	0	0
Bacteria	Desulfobacterota	Desulfobacteria	Desulfatiglanales	HGW-15	HGW-15	unclassified	0	0	0	9	0	0	0	0	0	0	0	0	19	0	11	0	0	0	0	0	0	0	9	0	0	0	0	0	0	21	4	3	6	31	16	25	25	23	16	51	0	11	27
Bacteria	Proteobacteria	Gammaproteobacteria	unclassified	unclassified	unclassified	unclassified	19	36	41	16	18	0	13	18	24	17	31	0	45	7	12	24	19	41	0	9	0	0	0	0	0	12	11	0	0	0	0	0	0	0	0	0	0	0	0	0	0	0	0
Bacteria	unclassified	unclassified	unclassified	unclassified	unclassified	unclassified	78	54	36	10	0	0	0	14	43	15	18	7	50	0	26	22	0	19	0	0	0	0	0	0	0	6	13	0	0	0	0	0	0	0	0	0	0	2	0	0	0	0	0
Bacteria	Actinobacteriota	Acidimicrobiia	bin76	bin76	bin76	unclassified	40	41	29	8	0	13	11	25	35	17	15	0	72	0	37	59	0	5	0	0	0	0	0	0	0	0	0	0	0	0	0	0	0	0	6	0	0	0	0	0	0	0	0
Bacteria	Proteobacteria	Gammaproteobacteria	GCA-1735895	GCA-1735895	GCA-1735895	unclassified	0	13	17	17	4	0	9	8	3	10	41	5	20	8	23	34	45	55	14	15	0	0	0	6	7	16	13	14	0	15	0	0	0	0	0	0	0	0	0	0	0	0	0
Bacteria	Bdellovibrionota	Bdellovibrionia	Bdellovibrionales	Bdellovibrionaceae	Ga0074137	unclassified	0	0	0	0	0	0	0	0	0	0	0	0	0	0	0	9	29	30	22	0	0	0	0	0	27	20	16	20	12	0	0	0	27	55	11	0	0	15	12	0	35	15	27
Bacteria	Bacteroidota	Bacteroidia	Flavobacteriales	unclassified	unclassified	unclassified	41	10	14	4	0	0	3	4	15	0	5	3	0	0	6	3	40	56	17	0	0	0	0	0	0	9	19	17	0	3	0	0	36	17	0	0	0	0	0	0	54	11	9
Bacteria	Bacteroidota	Bacteroidia	Chitinophagales	Saprospiraceae	Lewinella_A	unclassified	25	19	13	12	0	0	5	11	10	6	5	0	29	14	35	23	28	33	13	18	0	0	0	0	0	7	13	10	10	18	0	0	0	14	7	0	0	8	0	0	0	8	7
Bacteria	Bacteroidota	Bacteroidia	Chitinophagales	Saprospiraceae	Phaeodactylibacter	Phaeodactylibacter	22	18	16	16	0	0	0	8	20	0	5	0	22	0	6	6	46	88	12	11	0	0	0	0	11	20	19	9	4	3	0	0	9	4	0	0	0	6	0	0	15	0	0
Bacteria	Patescibacteria	Saccharimonadia	Saccharimonadales	UBA4665	UBA5150	unclassified	0	24	0	0	0	0	0	0	0	0	0	0	0	0	0	0	79	91	22	21	0	0	0	0	26	27	39	39	0	0	0	2	0	15	0	0	0	8	0	0	10	0	7
Bacteria	Planctomycetota	GCA-002687715	GCA-002687715	GCA-002687715	GCA-2683135	unclassified	0	0	0	0	0	0	0	0	0	0	0	0	0	0	0	0	10	10	0	5	0	0	0	0	0	0	5	8	0	10	0	0	7	27	14	35	38	51	30	29	7	17	24
Bacteria	Proteobacteria	Gammaproteobacteria	UBA10353	LS-SOB	REDSEA-S09-B13	REDSEA-S09-B13	0	15	15	0	0	0	0	0	13	6	0	0	18	0	8	11	0	14	0	0	0	0	0	0	0	0	0	0	0	0	0	0	12	30	16	45	41	22	14	40	22	0	20
Archaea	unclassified	unclassified	unclassified	unclassified	unclassified	unclassified	0	0	0	0	0	0	0	0	0	0	0	0	0	0	0	0	0	0	0	0	0	0	0	0	0	0	0	0	0	0	0	0	2	17	0	51	52	9	28	65	8	20	25
Archaea	Nanoarchaeota	Woesearchaeia	GW2011-AR15	GW2011-AR15	GW2011-AR15	unclassified	0	0	0	0	0	0	0	0	0	0	0	0	0	0	0	0	0	0	0	0	0	0	0	0	0	0	0	0	0	0	0	0	0	8	0	41	72	17	36	81	0	15	38
Archaea	Asgardarchaeota	Lokiarchaeia	Thorarchaeales	Thorarchaeaceae	SMTZ1-45	unclassified	0	0	0	0	0	0	0	0	0	0	0	0	0	0	0	0	0	0	0	0	0	0	0	0	0	0	0	0	0	0	0	0	9	35	14	33	50	26	36	52	0	28	31
Bacteria	Proteobacteria	Gammaproteobacteria	Chromatiales	Sedimenticolaceae	unclassified	unclassified	0	0	0	0	0	0	0	0	0	0	0	0	23	0	0	22	23	32	0	0	0	0	0	0	0	0	0	0	0	21	0	0	35	55	38	16	0	36	0	0	44	0	0
Bacteria	Proteobacteria	Alphaproteobacteria	Rhodobacterales	Rhodobacteraceae	Pseudophaeobacter	unclassified	28	18	16	15	0	0	0	8	11	0	18	8	12	0	21	0	23	25	0	0	0	0	0	0	0	0	0	0	0	0	0	0	16	23	16	0	0	0	0	0	64	19	24
Bacteria	Actinobacteriota	Acidimicrobiia	Microtrichales	MedAcidi-G1	unclassified	unclassified	61	26	40	18	0	8	8	18	28	21	0	0	50	0	35	45	23	26	0	0	0	0	0	0	0	0	0	0	0	0	0	0	0	0	0	0	0	0	0	0	0	0	0
Bacteria	Spirochaetota	GWE2-31-10	GWE2-31-10	GWE2-31-10	unclassified	unclassified	0	0	0	0	0	0	0	0	0	0	0	0	0	0	0	0	0	0	0	0	0	0	0	0	0	0	0	0	0	0	0	0	0	0	0	0	29	18	187	0	0	0	0
Bacteria	Planctomycetota	Planctomycetes	Pirellulales	Pirellulaceae	GCA-2701545	unclassified	0	0	25	0	0	0	0	0	0	0	0	0	7	0	9	18	26	25	18	0	0	8	0	17	0	24	16	7	0	12	0	0	0	20	12	5	7	27	11	24	9	19	14
Bacteria	Verrucomicrobiota	Verrucomicrobiae	Verrucomicrobiales	Akkermansiaceae	Roseibacillus	unclassified	32	32	40	0	0	0	0	19	35	0	29	0	31	0	25	23	28	39	0	0	0	9	0	0	21	0	22	21	0	0	0	0	0	0	0	0	0	0	0	0	0	0	0
Bacteria	Myxococcota	UBA4248	UBA7976	UBA1532	UBA1532	UBA1532	28	31	23	18	0	3	0	18	13	0	15	17	61	0	15	49	0	30	11	0	0	0	0	0	0	10	13	16	8	0	0	0	0	10	0	0	0	9	0	0	8	0	0
Archaea	Crenarchaeota	Bathyarchaeia	TCS64	TCS64	GCA-2726865	unclassified	0	0	0	0	0	0	0	0	0	0	0	0	0	0	0	0	0	0	0	0	0	0	0	0	0	0	0	0	0	0	0	0	13	0	13	30	56	28	26	71	0	0	18
Bacteria	Chloroflexota	Anaerolineae	Anaerolineales	Anaerolineaceae	Brevefilum	Brevefilum	0	0	0	0	0	0	0	0	0	0	0	0	0	0	0	0	0	0	0	0	0	0	0	0	0	0	0	0	0	0	0	0	0	21	0	54	62	24	55	68	0	23	28
Bacteria	Chloroflexota	Dehalococcoidia	unclassified	unclassified	unclassified	unclassified	0	0	0	0	0	0	0	0	0	0	0	0	0	0	0	0	0	0	0	0	0	0	0	0	0	0	0	0	0	0	0	0	0	0	0	0	82	0	0	120	0	0	0
Bacteria	Planctomycetota	Planctomycetes	Pirellulales	UBA7805	UBA7805	unclassified	45	45	42	0	13	11	0	44	24	15	20	0	63	0	24	60	0	0	0	0	0	0	0	0	0	0	0	0	0	0	0	0	0	0	0	0	0	0	0	0	0	0	0
Bacteria	Proteobacteria	Gammaproteobacteria	Pseudomonadales	Pseudohongiellaceae	Pseudohongiella	Pseudohongiella	37	25	39	19	0	0	22	17	21	10	25	34	56	17	25	37	0	22	0	0	0	0	0	0	0	0	0	0	0	0	0	0	0	0	0	0	0	0	0	0	0	0	0
Bacteria	Proteobacteria	Gammaproteobacteria	unclassified	unclassified	unclassified	unclassified	0	20	0	10	0	0	23	14	22	0	0	0	27	0	15	16	37	76	13	20	0	0	0	0	0	22	28	12	0	13	0	0	0	0	11	8	5	7	0	6	0	0	0
Bacteria	Chloroflexota	Anaerolineae	Anaerolineales	Anaerolineaceae	unclassified	unclassified	0	0	0	0	0	0	0	7	0	0	0	0	0	0	0	0	0	0	0	0	0	20	23	0	0	0	0	0	0	19	12	0	0	39	17	20	35	35	29	37	0	21	34
Bacteria	Proteobacteria	Gammaproteobacteria	unclassified	unclassified	unclassified	unclassified	46	35	39	0	0	0	0	20	32	23	27	0	41	14	27	19	14	39	0	0	0	0	0	0	0	0	13	16	0	0	0	0	0	0	0	0	0	0	0	0	0	0	0
Bacteria	Bacteroidota	Bacteroidia	Flavobacteriales	Flavobacteriaceae	Maribacter	Maribacter	0	0	0	0	0	0	0	0	0	0	0	0	0	0	0	0	0	0	0	0	0	0	0	0	0	0	0	0	0	0	0	0	69	39	17	0	0	9	0	0	87	63	35
Bacteria	Gemmatimonadota	Gemmatimonadetes	SG8-23	BD2-11	BD2-11	unclassified	39	38	27	21	0	17	7	34	23	11	28	10	57	0	28	33	0	12	0	0	0	0	0	0	0	8	11	0	0	0	0	0	0	0	0	0	0	0	0	0	0	0	0
Bacteria	Proteobacteria	Gammaproteobacteria	unclassified	unclassified	unclassified	unclassified	27	32	19	27	10	5	0	16	30	29	19	11	35	0	0	21	8	19	0	17	0	8	22	0	0	0	0	0	0	45	3	0	0	0	0	0	0	0	0	0	0	0	0
Bacteria	unclassified	unclassified	unclassified	unclassified	unclassified	unclassified	0	9	5	17	9	4	0	19	0	0	0	5	18	5	36	46	17	25	7	29	0	0	0	0	0	7	13	7	9	0	0	0	10	36	7	0	0	0	0	0	16	13	9
Bacteria	CG2-30-53-67	CG2-30-53-67	CG2-30-53-67	CG2-30-53-67	CG2-30-53-67	unclassified	0	0	0	0	4	0	0	0	0	0	0	0	0	0	0	0	8	0	0	0	0	0	0	0	0	6	7	0	5	0	0	0	9	26	8	39	41	11	25	55	20	17	30
Bacteria	unclassified	unclassified	unclassified	unclassified	unclassified	unclassified	0	0	0	0	0	0	0	0	0	0	0	0	0	0	0	0	0	0	0	0	0	0	0	0	0	0	0	0	0	0	0	0	0	0	0	0	109	0	90	0	0	0	0
Archaea	Nanoarchaeota	Woesearchaeia	SM23-78	unclassified	unclassified	unclassified	22	13	23	24	0	0	0	14	0	0	6	0	16	9	21	29	34	65	21	0	0	0	0	0	14	28	37	25	0	0	0	0	0	0	0	0	0	0	0	0	0	0	0
Bacteria	Proteobacteria	Alphaproteobacteria	Rhodobacterales	Rhodobacteraceae	Albimonas	Albimonas	27	0	0	10	0	0	0	0	14	0	0	0	18	0	0	14	16	0	0	0	0	0	0	0	0	0	0	0	0	10	0	0	32	49	19	0	0	14	11	0	65	35	20
Bacteria	Chloroflexota	Anaerolineae	Anaerolineales	UBA6092	UBA6092	unclassified	0	0	0	0	0	0	0	8	0	0	0	0	0	0	0	0	0	0	0	0	0	0	15	0	0	0	0	0	0	11	0	0	0	0	16	23	21	49	47	41	26	0	32
Bacteria	Proteobacteria	Gammaproteobacteria	unclassified	unclassified	unclassified	unclassified	37	32	0	44	0	19	0	33	0	0	39	0	77	22	28	70	0	0	0	0	0	0	0	0	0	0	0	0	0	0	0	0	0	0	0	0	0	0	0	0	0	0	0
Bacteria	Proteobacteria	Gammaproteobacteria	unclassified	unclassified	unclassified	unclassified	0	0	10	19	0	0	0	0	0	5	2	0	5	0	38	20	0	11	0	0	0	0	10	0	0	0	0	0	0	13	0	0	0	0	0	45	38	15	25	54	0	0	25
Bacteria	unclassified	unclassified	unclassified	unclassified	unclassified	unclassified	0	0	0	0	0	0	0	0	0	0	0	0	0	0	0	0	0	0	0	0	0	17	0	0	0	0	0	0	0	0	0	0	13	12	22	53	36	50	25	50	0	11	18
Bacteria	Proteobacteria	Gammaproteobacteria	Chromatiales	Chromatiaceae	unclassified	unclassified	0	0	0	0	0	0	0	0	0	0	0	0	0	0	0	0	0	0	0	0	0	0	0	0	0	0	0	0	0	0	0	0	19	23	41	62	48	0	28	48	14	23	0
Bacteria	Planctomycetota	Phycisphaerae	SG8-4	SG8-4	ST-NAGAB-D1	unclassified	0	0	0	0	0	0	0	0	0	0	0	0	0	0	0	0	0	0	0	0	0	0	0	0	0	0	0	0	0	0	0	0	0	0	0	0	0	0	315	0	0	0	0
Bacteria	Bacteroidota	Bacteroidia	Flavobacteriales	Crocinitomicaceae	Crocinitomix	Crocinitomix	55	29	19	0	0	0	0	0	33	15	29	9	49	17	0	0	0	0	0	0	0	0	0	0	0	0	0	0	0	0	0	0	55	0	0	0	0	0	0	0	76	0	0
Bacteria	Bacteroidota	Bacteroidia	unclassified	unclassified	unclassified	unclassified	0	16	27	10	4	0	0	21	10	0	12	0	22	13	18	22	11	18	19	7	6	12	9	0	8	0	14	10	7	27	0	0	0	18	4	0	8	19	0	0	0	0	0
Bacteria	Chloroflexota	Anaerolineae	Promineofilales	Promineofilaceae	GCA-2699125	unclassified	14	18	17	19	0	0	0	0	7	9	0	0	6	0	29	36	20	25	0	0	0	0	0	0	0	18	0	12	0	0	0	0	21	21	0	0	0	20	9	0	31	20	14
Bacteria	Bacteroidota	Bacteroidia	Chitinophagales	Saprospiraceae	Lewinella_B	Lewinella_B	47	22	25	22	0	7	7	14	18	14	30	4	18	0	39	37	18	28	7	6	0	0	0	0	0	13	9	14	0	0	0	0	0	0	0	0	0	0	0	0	0	0	0
Bacteria	Chloroflexota	Anaerolineae	CG2-30-64-16	CG2-30-64-16	CG2-30-64-16	unclassified	0	0	5	0	0	0	0	12	0	0	0	0	0	0	0	6	14	0	0	0	0	0	0	0	17	0	0	0	0	0	0	0	26	23	27	22	36	19	0	33	25	33	10
Bacteria	Proteobacteria	Alphaproteobacteria	Rhizobiales	Methyloligellaceae	Methyloceanibacter	unclassified	47	44	21	11	0	8	6	25	18	12	24	13	32	0	35	59	8	21	0	0	0	0	0	0	0	0	0	0	0	4	0	0	0	0	0	5	5	0	0	0	0	0	0
Bacteria	unclassified	unclassified	unclassified	unclassified	unclassified	unclassified	0	0	14	23	0	0	0	0	0	0	0	0	36	0	17	53	24	45	14	0	0	0	0	0	0	24	12	0	0	10	0	0	0	0	13	17	16	28	13	16	0	0	0
Bacteria	Planctomycetota	unclassified	unclassified	unclassified	unclassified	unclassified	29	26	11	11	0	0	0	13	9	0	0	4	25	0	6	20	25	40	9	10	3	12	0	0	7	19	17	21	0	0	0	0	6	13	11	0	0	0	0	0	8	28	6
Bacteria	Proteobacteria	Gammaproteobacteria	Pseudomonadales	Halieaceae	Halioglobus	unclassified	22	0	12	27	0	0	0	7	14	12	8	0	0	0	9	24	22	32	0	11	0	9	0	0	0	0	12	14	13	7	0	0	10	17	17	12	0	0	0	12	14	14	0
Bacteria	Desulfobacterota	Desulfobulbia	Desulfobulbales	Desulfobulbaceae	Desulfobulbus_A	Desulfobulbus_A	0	0	0	40	0	0	0	50	0	24	0	0	28	0	69	85	27	0	0	0	42	0	0	0	0	0	0	0	0	32	0	0	0	0	0	0	0	0	0	0	0	0	0
Bacteria	Desulfobacterota	Desulfomonilia	Desulfomonilales	Desulfomonilaceae	Desulfomonile	Desulfomonile	0	0	0	0	0	0	0	0	0	0	0	0	0	0	0	0	0	0	0	0	0	0	0	0	0	0	0	0	0	0	0	0	0	0	9	67	74	18	39	77	0	0	18
Bacteria	Acidobacteriota	Mor1	Mor1	Mor1	Mor1	unclassified	0	10	0	0	0	0	0	0	0	0	0	0	10	0	0	0	19	27	6	0	0	0	0	0	0	17	7	9	4	6	0	0	17	35	28	10	15	36	10	3	28	16	18
Bacteria	Proteobacteria	Alphaproteobacteria	Sphingomonadales	Sphingomonadaceae	Erythrobacter_A	Erythrobacter_A	5	0	0	0	0	7	0	0	0	0	0	0	21	0	12	13	0	0	0	0	0	0	0	0	0	0	0	0	0	0	0	0	53	44	24	0	0	17	0	17	99	15	22
Bacteria	Verrucomicrobiota	Verrucomicrobiae	Verrucomicrobiales	Akkermansiaceae	Rubritalea	Rubritalea	108	11	12	7	3	0	0	0	22	16	0	0	0	0	0	0	0	10	0	0	0	0	0	0	0	5	0	0	0	0	0	0	38	8	0	0	0	0	0	0	91	22	12
Bacteria	unclassified	unclassified	unclassified	unclassified	unclassified	unclassified	0	0	0	0	0	0	0	0	0	0	0	0	0	0	0	0	0	0	0	0	0	0	0	0	0	0	0	0	3	0	0	0	0	12	13	27	51	28	25	54	15	27	24
Archaea	Halobacterota	Methanosarcinia	Methanosarcinales	Methanosarcinaceae	unclassified	unclassified	0	0	0	0	0	0	0	0	0	0	0	0	0	0	0	0	0	0	0	0	0	0	0	0	0	0	0	0	0	0	0	0	0	0	0	53	40	0	27	25	0	14	22
Bacteria	Chloroflexota	Anaerolineae	SBR1031	A4b	unclassified	unclassified	0	0	0	0	0	0	0	0	0	0	0	0	0	0	0	0	0	0	0	0	0	0	0	0	0	0	0	0	0	0	0	0	0	0	0	0	12	0	273	0	0	0	0
Bacteria	Proteobacteria	Gammaproteobacteria	Pseudomonadales	Halieaceae	Halioglobus	unclassified	84	43	33	16	0	0	0	23	27	13	28	0	69	13	19	27	0	0	0	0	0	0	0	0	0	0	0	0	0	0	0	0	0	0	0	0	0	0	0	0	0	0	0
Bacteria	Calditrichota	Calditrichia	Calditrichales	Calditrichaceae	Caldithrix	Caldithrix	0	7	19	9	0	0	0	20	0	0	20	0	19	7	34	31	10	20	0	0	0	24	30	0	0	0	0	0	0	40	15	0	0	0	18	45	0	0	0	0	12	14	0
Bacteria	Verrucomicrobiota	Kiritimatiellae	UBA8416	YA12-FULL-60-10	YA12-FULL-60-10	YA12-FULL-60-10	0	0	6	26	8	0	6	17	6	0	0	0	35	0	27	35	34	47	12	0	0	0	0	0	0	0	18	15	7	0	0	0	0	0	0	0	0	0	0	0	0	0	40
Bacteria	Proteobacteria	Gammaproteobacteria	unclassified	unclassified	unclassified	unclassified	0	0	0	0	0	0	0	0	0	0	0	0	0	0	0	0	0	0	0	0	0	0	0	0	0	0	0	0	0	13	0	0	0	9	7	48	45	31	61	48	0	0	23
Bacteria	Acidobacteriota	Aminicenantia	Aminicenantales	Aminicenantaceae	Aminicenans	Aminicenans	0	0	0	0	0	0	0	0	0	0	8	0	0	0	0	0	0	4	0	0	0	0	9	0	0	0	0	0	0	12	0	0	0	0	10	36	47	0	62	70	9	0	17
Bacteria	Bacteroidota	Bacteroidia	Flavobacteriales	Flavobacteriaceae	Lutibacter	Lutibacter	21	0	15	31	5	0	0	0	0	6	0	0	0	0	0	11	16	41	11	0	0	0	0	0	0	0	17	0	0	0	0	0	58	19	0	0	0	0	0	0	47	30	19
Bacteria	Spirochaetota	Spirochaetia	Spirochaetales	unclassified	unclassified	unclassified	0	0	0	0	0	0	0	0	0	0	0	0	0	0	0	9	0	0	0	0	0	0	0	0	0	0	0	0	0	0	0	0	8	8	22	31	37	24	26	66	10	20	26
Bacteria	Actinobacteriota	Acidimicrobiia	unclassified	unclassified	unclassified	unclassified	9	0	0	0	0	0	0	8	0	0	0	0	9	0	16	12	0	10	0	0	11	0	0	0	0	0	0	0	0	0	0	0	30	24	11	18	22	24	11	21	23	22	34
Bacteria	Verrucomicrobiota	Verrucomicrobiae	Opitutales	Puniceicoccaceae	BACL24	unclassified	0	62	0	0	0	0	0	0	55	0	0	0	0	0	0	0	0	61	0	27	0	0	0	0	0	36	21	0	27	0	0	0	0	22	21	0	0	0	0	0	36	0	24
Bacteria	Planctomycetota	Planctomycetes	Pirellulales	Pirellulaceae	unclassified	unclassified	35	20	20	5	0	0	0	15	7	8	18	3	25	0	12	21	21	17	0	8	0	0	0	0	9	6	0	0	0	7	0	0	15	19	0	7	15	0	0	16	0	11	16
Bacteria	Bacteroidota	Bacteroidia	Chitinophagales	Saprospiraceae	Lewinella_B	Lewinella_B	56	41	26	10	0	8	11	27	21	12	35	10	38	11	24	32	0	11	0	0	0	0	0	0	0	0	3	8	0	8	0	0	0	0	0	0	0	0	0	0	0	0	0
Bacteria	Bacteroidota	Bacteroidia	Bacteroidales	GWF2-33-38	GWF2-33-38	unclassified	0	0	0	0	0	0	0	6	0	0	0	0	0	0	0	0	0	12	0	27	0	13	12	0	0	0	26	0	0	21	0	0	0	62	17	10	0	36	0	0	33	43	17
Bacteria	Bacteroidota	Bacteroidia	Chitinophagales	Saprospiraceae	Lewinella_A	unclassified	0	0	0	0	0	0	0	0	0	0	0	0	0	0	0	28	39	0	0	0	0	0	0	0	0	0	0	12	0	0	0	0	22	19	22	9	15	52	14	0	37	29	36
Bacteria	Spirochaetota	Spirochaetia	Spirochaetales	unclassified	unclassified	unclassified	15	9	0	16	0	0	0	7	9	0	0	7	13	0	12	16	16	29	0	0	0	0	0	0	0	0	7	6	4	15	0	0	9	51	10	0	0	16	0	0	20	34	23
Bacteria	Planctomycetota	Planctomycetes	Pirellulales	Pirellulaceae	GCA-2723275	unclassified	12	7	9	5	0	0	0	0	0	0	4	0	8	0	10	0	4	12	0	0	0	0	0	0	0	0	12	7	0	19	0	0	23	23	11	21	26	26	13	44	10	10	15
Bacteria	Desulfuromonadota	Desulfuromonadia	Desulfuromonadales	unclassified	unclassified	unclassified	0	0	57	304	21	0	0	0	0	0	0	9	0	0	0	0	0	0	0	0	0	0	0	0	0	0	0	0	0	0	0	0	0	0	0	0	0	0	0	0	0	0	0
Bacteria	Acidobacteriota	Aminicenantia	Aminicenantales	Aminicenantaceae	Aminicenans	Aminicenans	0	0	0	0	0	0	0	0	0	0	0	0	0	0	0	0	0	0	0	0	0	0	0	0	0	0	0	0	5	0	0	0	0	7	6	65	55	21	25	57	14	14	18
Bacteria	Bacteroidota	Ignavibacteria	Ignavibacteriales	Melioribacteraceae	navibacteriae-2	unclassified	0	26	0	24	0	0	0	30	0	17	0	0	34	0	22	0	29	46	0	0	22	0	0	17	0	30	47	0	0	21	0	0	0	24	0	0	0	0	0	0	0	0	0
Bacteria	Proteobacteria	Gammaproteobacteria	GCA-001735895	GCA-2746365	GCA-2746365	unclassified	0	0	0	0	0	0	0	0	0	0	13	0	14	0	0	0	14	0	0	0	0	0	0	0	0	0	0	0	0	19	0	0	0	0	0	48	58	0	35	68	0	0	0
Bacteria	Planctomycetota	Planctomycetes	Pirellulales	Pirellulaceae	Mariniblastus	Mariniblastus	71	17	27	0	0	7	0	10	26	16	11	0	13	0	0	12	43	47	19	13	0	0	0	0	15	12	14	14	0	0	0	0	0	0	0	0	0	0	0	0	0	0	0
Bacteria	Proteobacteria	Alphaproteobacteria	Rhizobiales	unclassified	unclassified	unclassified	33	28	22	0	14	0	0	12	16	0	0	22	33	0	32	19	34	36	0	12	0	0	0	0	11	15	0	7	0	0	10	0	8	6	0	0	0	0	0	0	0	0	0
Bacteria	Chloroflexota	Anaerolineae	CG2-30-64-16	CG2-30-64-16	CG2-30-64-16	unclassified	0	0	0	0	0	0	0	0	0	0	0	0	0	0	0	8	0	0	0	0	0	0	0	0	0	0	0	0	0	0	0	0	0	0	0	0	96	28	59	65	0	0	30
Bacteria	Planctomycetota	UBA1135	UBA1135	unclassified	unclassified	unclassified	0	13	0	0	0	0	0	0	0	0	0	0	0	0	0	25	37	28	36	17	0	0	0	0	0	0	17	19	0	0	0	0	0	0	0	0	19	22	24	0	0	25	34
Bacteria	Bacteroidota	Bacteroidia	Cytophagales	unclassified	unclassified	unclassified	40	12	25	12	0	16	0	5	24	9	5	16	28	0	0	12	44	46	19	16	0	7	0	0	7	9	13	11	0	0	0	0	0	3	0	0	0	0	0	0	7	0	0
Bacteria	Acidobacteriota	Mor1	Mor1	Mor1	Mor1	unclassified	16	16	18	18	0	0	0	8	17	0	9	0	19	0	9	0	22	0	18	0	0	0	0	0	0	0	0	20	0	17	0	0	18	20	30	0	0	26	0	0	16	24	20
Bacteria	unclassified	unclassified	unclassified	unclassified	unclassified	unclassified	25	29	24	23	0	0	0	25	0	8	0	0	27	0	41	38	25	0	0	0	0	0	0	0	11	23	20	18	9	0	0	0	0	0	8	0	0	8	0	0	0	11	0
Bacteria	Firmicutes_B	Desulfotomaculia	Ammonifexales	Ammonificaceae	Ammonifex	Ammonifex	0	0	0	0	0	0	0	0	11	5	0	3	0	0	16	9	0	0	0	0	0	17	0	0	0	0	0	0	0	32	0	0	0	28	25	0	15	44	39	25	0	12	27
Bacteria	unclassified	unclassified	unclassified	unclassified	unclassified	unclassified	33	40	21	17	5	0	5	21	29	10	0	0	22	0	35	18	16	24	0	0	0	0	0	0	0	21	0	0	0	19	0	0	0	10	0	0	0	19	0	0	0	0	21
Bacteria	Planctomycetota	Phycisphaerae	Phycisphaerales	SM1A02	UBA854	unclassified	48	44	38	20	0	0	0	21	53	27	0	0	24	0	16	33	17	22	0	0	0	0	0	0	0	0	10	13	0	0	0	0	0	0	0	0	0	0	0	0	0	0	0
Bacteria	Chloroflexota	Anaerolineae	unclassified	unclassified	unclassified	unclassified	0	0	0	0	0	0	0	0	0	0	0	0	0	0	0	0	0	0	0	0	0	0	0	0	0	0	0	0	0	0	0	0	0	0	0	0	0	0	332	0	0	0	0
Bacteria	Verrucomicrobiota	Verrucomicrobiae	Verrucomicrobiales	DEV007	unclassified	unclassified	58	0	36	29	10	0	0	13	0	16	43	0	0	0	0	0	41	63	6	10	0	0	0	0	14	0	13	14	0	0	0	0	0	0	0	0	0	0	0	0	0	13	0
Bacteria	Bacteroidota	Bacteroidia	Flavobacteriales	Weeksellaceae	unclassified	unclassified	0	0	0	0	0	0	0	0	0	0	0	0	0	0	0	0	0	0	0	0	0	0	0	0	0	2	0	0	0	0	0	0	7	4	0	0	0	0	0	0	5	367	0
Archaea	Halobacterota	Archaeoglobi	Archaeoglobales	Archaeoglobaceae	unclassified	unclassified	0	0	0	0	0	0	0	0	0	0	0	0	0	0	0	0	0	0	0	0	0	0	0	0	0	0	0	0	0	0	0	0	0	15	6	36	40	35	24	49	3	11	15
Archaea	unclassified	unclassified	unclassified	unclassified	unclassified	unclassified	0	0	0	0	0	0	0	0	0	0	0	0	0	0	0	0	0	0	0	0	0	0	0	0	0	0	0	0	0	0	0	0	0	0	0	34	55	18	23	71	0	9	34
Bacteria	Chloroflexota	Anaerolineae	Caldilineales	Caldilineaceae	Litorilinea	Litorilinea	10	6	12	0	0	2	0	4	15	0	15	6	20	0	10	18	22	51	16	7	9	0	4	4	11	9	8	11	8	8	0	0	9	17	15	0	3	13	0	0	25	8	8
Bacteria	Acidobacteriota	Mor1	Mor1	Mor1	Mor1	unclassified	11	0	19	0	0	0	0	7	11	0	0	0	10	0	10	17	0	0	0	0	0	0	0	0	0	0	0	0	0	22	0	0	0	18	15	23	25	44	15	22	0	17	17
Bacteria	Chloroflexota	Anaerolineae	Anaerolineales	Anaerolineaceae	unclassified	unclassified	0	0	0	0	0	0	0	0	0	0	0	0	0	0	0	0	0	0	0	0	0	0	0	0	0	0	0	0	0	0	0	0	12	12	0	57	55	11	34	45	0	28	22
Bacteria	Chloroflexota	Anaerolineae	Anaerolineales	Anaerolineaceae	UBA4782	UBA4782	0	0	0	0	0	0	0	0	0	0	0	0	0	0	0	0	0	0	0	0	0	7	0	0	0	0	0	0	0	0	0	0	0	15	10	33	30	15	31	69	0	9	20
Bacteria	Desulfobacterota	Desulfobacteria	Desulfobacterales	Desulfosarcinaceae	Desulfatitalea	unclassified	0	0	0	0	0	0	0	0	0	0	0	0	0	0	0	0	0	0	0	0	0	0	0	0	0	0	0	0	0	0	0	0	0	0	0	45	82	0	0	52	0	0	54
Bacteria	Desulfobacterota	Desulfobacteria	Desulfobacterales	Desulfosarcinaceae	SG8-13	unclassified	0	0	0	0	0	0	0	0	0	0	0	0	0	0	0	0	0	0	0	0	0	0	0	0	0	0	0	0	0	0	0	0	0	0	0	48	46	49	0	78	0	0	32
Bacteria	Proteobacteria	Alphaproteobacteria	Rhodobacterales	Rhodobacteraceae	unclassified	unclassified	0	0	0	0	0	0	0	0	0	0	0	0	0	0	0	0	0	0	0	0	0	0	0	0	0	0	0	0	0	0	0	0	42	54	23	0	0	15	0	0	64	55	41
Bacteria	Planctomycetota	Planctomycetes	Pirellulales	UBA7805	UBA7805	unclassified	28	46	43	31	0	0	0	0	37	0	0	0	33	0	28	49	0	0	0	0	0	0	0	0	0	0	0	0	0	0	0	0	0	10	0	35	0	0	14	0	0	0	15
Bacteria	unclassified	unclassified	unclassified	unclassified	unclassified	unclassified	0	0	0	0	0	0	0	0	0	0	0	0	0	0	0	0	0	0	0	0	0	0	0	0	0	0	0	0	0	0	0	0	0	27	0	36	0	13	56	35	0	19	35
Bacteria	Bacteroidota	Bacteroidia	Flavobacteriales	Flavobacteriaceae	unclassified	unclassified	22	0	21	0	0	0	0	0	17	0	26	0	0	0	0	19	38	51	0	20	0	0	0	0	0	0	22	0	0	0	0	0	37	0	24	0	0	0	0	0	54	30	0
Bacteria	Proteobacteria	Gammaproteobacteria	Pseudomonadales	Nitrincolaceae	unclassified	unclassified	53	26	15	15	10	11	0	20	12	9	22	6	18	6	32	34	9	20	0	11	0	7	0	0	0	14	10	0	13	8	0	0	0	0	0	0	0	0	0	0	0	0	0
Bacteria	Acidobacteriota	Thermoanaerobaculia	Thermoanaerobaculales	Thermoanaerobaculaceae	unclassified	unclassified	0	0	0	0	0	0	0	0	0	0	0	0	0	0	0	0	0	0	0	0	0	0	0	0	0	0	0	0	0	0	0	0	26	32	28	28	21	37	24	18	23	28	15
Archaea	Thermoplasmatota	E2	DHVEG-1	DHVEG-1	SM1-50	SM1-50	0	0	0	0	0	0	0	0	0	0	0	0	0	0	0	0	0	0	0	0	0	0	0	0	0	0	0	0	0	0	0	0	0	22	0	48	69	0	35	47	0	30	37
Bacteria	Actinobacteriota	Acidimicrobiia	unclassified	unclassified	unclassified	unclassified	33	25	50	15	0	0	0	33	23	11	10	14	104	9	17	37	0	0	0	0	0	0	0	0	0	0	0	0	0	0	0	0	0	0	0	0	0	0	0	0	0	0	0
Bacteria	Bacteroidota	Bacteroidia	Cytophagales	Cyclobacteriaceae	Fulvivirga	Fulvivirga	12	12	23	15	5	0	0	15	10	15	0	0	28	4	0	15	42	59	14	0	0	0	0	0	12	8	26	15	3	0	0	0	7	0	0	0	0	0	0	0	30	0	0
Bacteria	UBP1	PRR-12	LZORAL124-64-63	LZORAL124-64-63	um-filter-65-15	unclassified	0	0	0	0	0	0	0	0	0	0	0	0	0	0	0	11	0	0	0	0	0	0	0	0	0	16	6	10	13	0	0	0	28	49	31	0	0	24	0	0	52	45	40
Bacteria	Proteobacteria	Gammaproteobacteria	Thiohalomonadales	Thiohalomonadaceae	Thiohalomonas	Thiohalomonas	0	0	0	0	0	0	0	0	0	0	0	4	0	0	0	0	0	0	0	0	0	0	0	0	0	0	0	0	0	0	0	0	19	26	9	32	22	29	19	39	29	30	28
Bacteria	Chloroflexota	unclassified	unclassified	unclassified	unclassified	unclassified	0	0	0	0	0	0	0	0	0	0	0	0	0	0	0	0	0	0	0	0	0	0	0	0	0	0	0	0	0	0	0	0	0	0	0	42	49	0	32	57	0	0	20
Bacteria	unclassified	unclassified	unclassified	unclassified	unclassified	unclassified	32	43	39	25	0	0	0	34	25	23	0	11	62	0	34	52	0	0	0	0	0	0	0	0	0	0	0	0	0	0	0	0	0	0	0	0	0	0	0	0	0	0	0
Bacteria	Calditrichota	Calditrichia	Calditrichales	Calditrichaceae	Caldithrix	Caldithrix	8	6	5	32	10	0	0	0	4	4	22	5	15	6	10	22	25	39	10	8	0	0	6	0	15	9	10	16	0	3	0	0	10	19	18	0	3	4	0	0	3	13	6
Bacteria	Proteobacteria	Gammaproteobacteria	Pseudomonadales	Nitrincolaceae	Nitrincola	Nitrincola	17	11	20	28	8	17	0	9	0	25	32	14	29	15	13	17	20	35	9	6	0	0	6	0	0	0	0	6	0	10	5	0	0	0	13	0	0	0	0	0	0	0	11
Bacteria	Planctomycetota	Planctomycetes	Planctomycetales	Planctomycetaceae	UBA10327	UBA10327	35	24	42	12	8	0	0	18	17	9	0	7	72	0	8	36	30	36	0	0	0	0	0	0	0	0	9	8	0	0	0	0	0	8	0	0	0	0	0	0	0	0	0
Bacteria	Acidobacteriota	Aminicenantia	UBA2199	UBA2199	UBA2199	unclassified	0	0	0	0	0	0	0	0	0	0	0	0	0	0	0	0	0	0	0	0	0	0	0	0	0	0	0	0	0	0	0	0	0	9	0	32	34	37	45	36	0	17	18
Bacteria	Deinococcota	Deinococci	Deinococcales	Trueperaceae	Truepera	unclassified	0	0	0	0	0	0	0	0	0	0	0	0	0	0	0	0	0	0	0	0	0	0	0	0	0	0	0	0	0	0	0	0	44	46	41	5	10	37	0	6	37	39	38
Bacteria	Proteobacteria	Alphaproteobacteria	Micavibrionales	Micavibrionaceae	UBA2137	UBA2137	0	0	0	0	0	0	0	0	0	0	0	0	0	0	0	0	0	0	0	0	0	0	0	0	0	0	0	0	0	0	0	0	101	18	7	0	0	0	0	0	153	32	21
Bacteria	Actinobacteriota	Acidimicrobiia	Microtrichales	unclassified	unclassified	unclassified	60	0	68	19	0	0	0	0	0	0	36	12	93	0	28	63	0	0	0	0	0	0	0	0	0	0	0	0	0	0	0	0	0	0	0	0	0	0	0	0	0	0	0
Bacteria	Acidobacteriota	Mor1	Mor1	Mor1	Mor1	unclassified	12	19	15	9	0	0	0	15	0	0	9	0	12	0	34	33	13	0	0	0	0	0	7	19	0	0	0	0	0	25	22	0	0	16	20	6	10	18	14	11	0	7	11
Bacteria	Desulfobacterota	Desulfobulbia	Desulfobulbales	Desulfocapsaceae	unclassified	unclassified	0	0	0	0	0	0	0	0	0	0	0	0	0	0	0	0	0	0	0	0	0	10	0	17	0	0	0	0	0	38	0	11	0	18	0	43	39	31	28	54	0	0	23
Bacteria	Verrucomicrobiota	Verrucomicrobiae	Verrucomicrobiales	Akkermansiaceae	Roseibacillus	unclassified	14	16	22	0	0	0	0	0	0	0	0	0	17	0	0	0	30	39	0	0	0	0	0	0	0	17	24	0	0	9	0	0	29	18	0	10	0	14	0	0	53	25	15
Bacteria	UBP1	PRR-12	LZORAL124-64-63	LZORAL124-64-63	LZORAL124-64-63	unclassified	0	0	13	13	0	0	0	11	0	0	0	10	7	0	15	14	15	40	0	10	0	0	0	18	19	11	20	11	7	23	0	0	0	23	17	0	15	0	0	0	24	15	0
Bacteria	Firmicutes_B	Desulfotomaculia	Ammonifexales	Ammonificaceae	Ammonifex	Ammonifex	0	0	0	0	0	0	0	0	0	0	0	0	0	0	0	0	0	0	0	0	0	0	0	0	0	0	0	0	0	0	0	0	10	0	0	49	37	18	32	64	0	14	32
Bacteria	Bacteroidota	Rhodothermia	Rhodothermales	UBA10348	1-14-0-65-60-17	unclassified	42	24	16	0	4	4	0	17	24	0	0	10	0	6	48	25	26	19	14	13	0	0	0	8	8	10	9	6	0	9	0	0	4	0	0	0	0	0	0	0	10	9	0
Bacteria	Acidobacteriota	Mor1	Mor1	Mor1	Mor1	unclassified	40	37	29	0	0	0	0	19	28	14	14	7	37	0	18	38	26	34	0	5	0	0	0	0	0	0	15	15	0	0	0	0	0	0	0	0	0	0	0	0	0	0	0
Bacteria	UBP1	PRR-12	LZORAL124-64-63	LZORAL124-64-63	um-filter-65-15	unclassified	0	0	0	0	0	0	0	0	0	0	0	0	0	0	0	0	0	0	0	0	0	0	0	0	0	0	0	0	0	0	0	0	0	24	9	43	40	43	0	68	0	18	26
Bacteria	Proteobacteria	Alphaproteobacteria	unclassified	unclassified	unclassified	unclassified	0	35	0	18	0	0	0	0	33	0	21	0	30	7	0	0	23	47	14	0	0	0	7	0	19	8	14	18	16	12	0	0	0	0	0	26	0	0	0	0	0	0	0
Archaea	Halobacterota	Methanosarcinia	Methanosarcinales	Methanosarcinaceae	Methanococcoides	Methanococcoides	16	17	30	67	0	12	0	26	0	2	8	0	0	0	0	0	0	0	0	0	0	0	0	0	0	0	0	0	0	0	0	0	0	0	0	33	56	13	24	20	0	0	0
Bacteria	Verrucomicrobiota	Lentisphaeria	UBA1784	unclassified	unclassified	unclassified	0	0	0	0	0	0	0	0	0	0	0	0	0	0	0	0	8	16	11	50	49	27	17	10	0	0	0	6	9	133	23	15	0	0	0	0	0	0	0	0	0	0	0
Bacteria	Proteobacteria	Gammaproteobacteria	Chromatiales	Sedimenticolaceae	Sedimenticola	Sedimenticola	22	0	38	0	9	0	0	0	42	0	0	0	0	0	0	51	42	0	0	28	0	0	0	0	0	24	0	0	24	22	10	0	0	39	23	0	0	0	0	0	0	0	0
Bacteria	Myxococcota	Myxococcia	Myxococcales	Anaeromyxobacteraceae	Anaeromyxobacter	unclassified	52	36	20	0	0	0	0	19	23	0	9	0	20	8	51	23	21	29	0	0	0	0	0	0	0	0	23	26	0	0	0	14	0	0	0	0	0	0	0	0	0	0	0
Bacteria	unclassified	unclassified	unclassified	unclassified	unclassified	unclassified	0	23	0	0	0	0	0	0	0	0	0	0	0	0	0	0	0	0	0	0	0	0	0	0	0	0	0	0	0	0	0	0	0	0	40	21	27	40	28	24	0	0	50
Bacteria	Chloroflexota	Dehalococcoidia	UBA1151	bin127	bin127	unclassified	20	35	35	20	0	6	0	38	15	15	8	0	45	6	24	49	19	18	0	14	0	0	0	0	2	0	5	0	0	0	0	0	0	0	0	0	0	0	0	0	0	0	0
Bacteria	Campylobacterota	Campylobacteria	Campylobacterales	Sulfurovaceae	Sulfurovum	unclassified	0	0	0	0	0	0	0	0	0	0	0	0	0	0	0	0	0	0	0	0	0	0	0	0	0	0	0	0	0	21	0	0	31	57	12	0	0	18	16	18	24	30	53
Archaea	Halobacterota	Methanosarcinia	Methanosarcinales	Methanosarcinaceae	Methanolobus_A	unclassified	0	0	0	0	0	0	0	0	0	0	0	0	0	0	0	0	0	0	0	0	0	0	0	0	0	0	0	0	0	0	0	0	0	13	0	35	90	4	19	71	0	17	14
Bacteria	Desulfobacterota	Desulfomonilia	Desulfomonilales	Desulfomonilaceae	Desulfomonile	Desulfomonile	0	0	0	0	0	0	0	0	0	0	0	0	0	0	0	0	0	0	0	0	0	0	0	0	0	0	0	0	0	0	0	0	91	29	8	0	0	8	0	0	129	34	34
Bacteria	Bacteroidota	Bacteroidia	Bacteroidales	GWF2-33-38	GWF2-33-38	unclassified	0	13	15	27	0	0	9	14	7	8	12	0	27	0	19	15	22	20	0	6	0	5	0	16	0	8	10	14	0	15	3	0	11	23	6	0	0	7	0	0	0	11	15
Bacteria	Planctomycetota	Phycisphaerae	Phycisphaerales	SM1A02	unclassified	unclassified	9	12	14	8	0	0	0	0	0	0	0	0	19	0	0	19	18	26	0	21	0	0	0	0	0	0	7	14	0	10	0	0	13	35	19	7	8	7	8	0	22	20	17
Bacteria	Proteobacteria	Gammaproteobacteria	unclassified	unclassified	unclassified	unclassified	23	10	18	6	0	0	0	20	16	9	15	0	40	0	25	27	20	22	12	8	0	0	0	0	0	6	14	9	0	0	0	0	11	10	8	0	0	12	0	0	13	0	14
Bacteria	UBP1	PRR-12	LZORAL124-64-63	LZORAL124-64-63	um-filter-65-15	unclassified	0	0	0	0	0	0	0	17	0	0	0	0	12	0	28	38	15	12	0	24	35	7	31	0	0	10	14	5	13	40	13	24	0	0	0	0	0	9	0	0	0	0	0
Bacteria	Bdellovibrionota	Bacteriovoracia	Bacteriovoracales	Bacteriovoracaceae	Halobacteriovorax	unclassified	105	0	13	0	0	0	0	0	21	15	8	0	5	0	0	0	0	0	0	0	0	0	0	0	0	0	0	0	0	0	0	0	55	0	0	0	0	0	0	0	78	14	20
Bacteria	Desulfuromonadota	Desulfuromonadia	Desulfuromonadales	Geopsychrobacteraceae	unclassified	unclassified	0	0	0	0	0	0	0	0	0	0	0	0	0	0	27	0	47	0	44	0	0	0	0	0	0	0	0	0	56	0	0	0	40	0	41	0	0	0	0	0	60	0	56
Bacteria	Bacteroidota	Bacteroidia	unclassified	unclassified	unclassified	unclassified	27	11	15	13	2	0	2	12	6	9	18	0	28	0	26	14	26	47	14	9	0	4	0	0	8	9	17	9	2	5	4	0	0	2	9	4	0	6	0	4	4	0	0
Bacteria	Zixibacteria	MSB-5A5	Zixibacteria-1	Zixibacteria-1	Zixibacteria-1	unclassified	0	0	0	0	0	0	0	0	0	0	0	0	0	0	0	12	0	0	0	7	0	0	0	0	0	0	7	0	0	10	0	0	0	18	8	31	33	62	23	45	0	15	12
Bacteria	Acidobacteriota	Mor1	Mor1	Mor1	Mor1	unclassified	0	0	0	0	0	0	0	0	0	0	0	0	0	0	0	0	0	0	0	0	0	0	0	0	0	0	0	0	0	0	0	0	0	0	0	44	55	34	35	68	0	0	31
Bacteria	Planctomycetota	Phycisphaerae	SG8-4	SG8-4	PLanc-01	unclassified	0	0	0	0	0	0	0	0	0	0	0	0	0	0	0	0	0	0	0	0	0	0	0	0	0	0	0	0	0	0	0	0	0	0	0	0	77	0	37	74	0	0	0
Bacteria	Myxococcota	UBA9160	UBA9160	UBA4427	GCA-2691205	unclassified	59	51	28	16	0	6	0	19	31	15	45	0	30	0	19	36	0	9	0	0	0	0	0	0	0	0	0	0	0	0	0	0	0	0	0	0	0	0	0	0	6	0	0
Bacteria	Zixibacteria	MSB-5A5	Zixibacteria-1	Zixibacteria-1	Zixibacteria-1	unclassified	0	0	0	0	0	0	0	0	0	0	0	0	0	0	0	0	0	0	0	0	0	0	0	16	0	0	0	0	0	0	0	0	17	42	30	9	16	25	17	18	46	23	20
Bacteria	Bacteroidota	Rhodothermia	Rhodothermales	RA	RA	unclassified	21	22	23	20	0	0	7	12	15	9	12	0	28	0	11	12	28	42	20	21	0	0	0	0	0	21	17	14	14	0	0	0	0	0	0	0	0	0	0	0	0	0	0
Bacteria	unclassified	unclassified	unclassified	unclassified	unclassified	unclassified	4	0	0	0	0	0	0	3	0	0	0	0	4	0	4	12	5	0	0	2	0	0	0	0	0	0	0	0	0	6	0	0	0	8	8	9	11	26	75	20	0	0	10
Bacteria	Actinobacteriota	unclassified	unclassified	unclassified	unclassified	unclassified	0	0	0	0	0	0	0	0	0	0	0	0	3	0	0	0	0	0	0	0	0	0	0	3	0	0	0	0	0	0	4	0	17	27	26	0	20	47	30	22	14	29	38
Bacteria	Chloroflexota	Dehalococcoidia	JdFR-54	JdFR-54	JdFR-54	unclassified	0	0	0	0	0	0	0	0	0	0	0	0	0	0	0	0	0	0	0	0	0	0	0	0	0	0	0	0	0	0	0	0	0	0	0	32	30	0	0	57	0	0	0
Bacteria	Planctomycetota	Planctomycetes	Pirellulales	Pirellulaceae	GCA-2701545	unclassified	0	0	0	0	0	0	0	0	0	0	0	0	0	0	8	0	0	0	0	0	0	0	0	0	0	0	0	0	0	0	0	0	21	60	34	9	0	31	0	0	36	43	28
Bacteria	Patescibacteria	ABY1	Uhrbacterales	SG8-24	UBA1561	UBA1561	0	0	0	0	0	0	0	0	0	0	0	0	0	0	0	0	0	0	0	0	0	0	0	0	0	0	0	0	0	0	0	0	0	0	0	46	66	20	33	90	0	8	17
Bacteria	Verrucomicrobiota	Kiritimatiellae	Kiritimatiellales	UBA1859	GCA-2712105	unclassified	0	0	0	0	0	0	0	0	0	0	0	0	0	0	0	0	0	0	0	0	0	0	0	0	0	0	0	0	0	0	0	0	0	104	0	0	0	0	0	0	60	61	47
Bacteria	unclassified	unclassified	unclassified	unclassified	unclassified	unclassified	36	34	29	5	0	0	0	21	20	9	12	8	53	4	27	42	12	21	0	0	0	0	0	0	22	0	0	12	0	0	0	0	0	0	0	0	0	0	0	0	0	0	0
Archaea	Halobacterota	Methanosarcinia	unclassified	unclassified	unclassified	unclassified	0	0	0	0	0	0	0	0	0	0	0	0	0	0	0	0	0	0	0	0	0	0	0	0	0	0	0	0	0	0	0	0	0	0	0	0	39	0	32	130	0	0	0
Bacteria	Proteobacteria	Alphaproteobacteria	Rhodobacterales	Rhodobacteraceae	unclassified	unclassified	0	0	0	0	0	0	0	0	0	0	0	0	0	0	0	0	0	0	0	0	0	0	0	0	0	0	0	0	0	0	0	0	58	49	47	0	0	0	0	0	55	41	47
Bacteria	UBP1	PRR-12	LZORAL124-64-63	LZORAL124-64-63	um-filter-65-15	unclassified	8	0	0	16	0	0	0	10	10	0	0	13	9	0	5	0	41	37	18	0	0	0	0	0	0	16	0	28	18	17	0	0	0	24	0	0	0	24	0	0	17	0	30
Bacteria	unclassified	unclassified	unclassified	unclassified	unclassified	unclassified	12	15	16	8	10	0	0	12	0	5	15	0	18	0	16	19	28	41	10	24	0	0	0	0	0	0	22	11	8	0	0	0	0	10	9	0	0	11	0	0	16	12	5
Bacteria	Verrucomicrobiota	Kiritimatiellae	UBA8416	YA12-FULL-60-10	YA12-FULL-60-10	YA12-FULL-60-10	0	0	0	0	0	0	12	26	0	0	0	0	0	0	15	30	48	41	0	22	0	0	0	0	19	0	0	0	0	17	0	0	0	16	0	0	0	0	0	0	0	21	63
Bacteria	Bacteroidota	Bacteroidia	Chitinophagales	Saprospiraceae	Phaeodactylibacter	Phaeodactylibacter	41	24	29	13	7	5	0	14	12	5	12	8	18	0	30	38	20	24	6	9	0	0	0	0	0	10	12	13	0	0	0	0	5	0	0	0	0	0	0	0	5	0	6
Bacteria	Proteobacteria	Gammaproteobacteria	Woeseiales	Woeseiaceae	Woeseia	Woeseia	69	68	0	52	0	0	23	0	0	34	0	0	60	0	0	0	39	0	0	0	0	0	0	0	0	0	0	0	0	0	0	0	0	0	21	0	0	0	0	0	0	0	0
Bacteria	Desulfobacterota	Desulfobacteria	Desulfobacterales	unclassified	unclassified	unclassified	10	0	9	20	0	5	0	8	4	0	8	7	8	6	15	28	0	0	0	9	0	6	9	0	0	0	0	0	0	14	0	0	0	0	0	0	27	0	47	37	0	0	0
Bacteria	Planctomycetota	Planctomycetes	Pirellulales	Pirellulaceae	UBA721	unclassified	27	19	22	18	0	0	0	8	14	5	0	6	13	0	8	13	17	18	9	8	0	0	0	0	10	0	0	10	0	0	0	0	11	22	19	8	0	0	0	7	24	19	13
Bacteria	Chloroflexota	Anaerolineae	Anaerolineales	Anaerolineaceae	unclassified	unclassified	0	0	0	0	0	0	0	0	0	0	0	0	0	0	0	0	0	0	0	0	0	0	0	0	0	0	0	0	0	0	0	0	25	21	0	0	48	22	0	43	0	40	36
Unassigned	unclassified	unclassified	unclassified	unclassified	unclassified	unclassified	0	0	0	0	0	0	0	0	0	0	0	0	0	0	0	0	0	0	0	0	0	10	3	6	0	0	0	0	0	0	0	0	0	0	0	13	34	0	106	61	0	7	0
Bacteria	Proteobacteria	Gammaproteobacteria	Pseudomonadales	Spongiibacteraceae	Spongiibacter	Spongiibacter	0	0	0	0	0	0	0	0	0	0	0	0	0	0	0	0	0	0	0	0	0	0	0	0	0	0	0	0	0	0	0	0	37	66	20	0	0	0	0	0	0	43	70
Bacteria	Bacteroidota	Bacteroidia	Cytophagales	Cyclobacteriaceae	Persicobacter	Persicobacter	18	4	7	6	0	0	0	3	4	3	0	0	12	0	14	9	14	15	8	0	0	0	0	0	0	0	6	0	0	0	0	0	41	29	0	0	3	0	5	0	66	25	28
Bacteria	Proteobacteria	Gammaproteobacteria	unclassified	unclassified	unclassified	unclassified	8	13	21	21	0	0	0	26	0	7	7	15	23	12	20	17	0	0	0	13	0	0	0	0	0	19	20	0	0	18	24	0	0	12	13	0	0	29	0	0	0	0	14
Bacteria	Bacteroidota	Bacteroidia	Chitinophagales	Chitinophagaceae	unclassified	unclassified	23	0	24	42	0	0	0	0	11	0	0	16	40	0	0	8	26	46	8	22	0	0	0	0	0	20	16	22	0	0	0	0	0	11	0	0	0	0	0	0	0	15	0
Bacteria	Chloroflexota	Anaerolineae	Anaerolineales	Anaerolineaceae	Brevefilum	Brevefilum	0	0	0	0	0	0	0	0	0	0	0	0	0	0	0	0	18	0	0	0	0	0	6	0	0	0	0	0	0	0	0	0	30	32	32	10	16	40	20	11	34	27	26
Bacteria	Chloroflexota	Anaerolineae	Anaerolineales	unclassified	unclassified	unclassified	6	5	0	0	0	0	0	0	0	0	5	0	6	0	0	8	14	11	0	5	0	0	5	0	0	0	0	0	0	14	2	0	0	10	4	18	17	19	53	22	7	9	14
Bacteria	Planctomycetota	Phycisphaerae	Phycisphaerales	SM1A02	UBA854	unclassified	16	20	0	0	0	0	0	13	24	0	11	5	15	0	0	0	19	0	0	0	0	0	0	0	0	0	0	0	0	0	0	0	0	20	13	17	12	14	9	20	8	35	36
Bacteria	Bacteroidota	Bacteroidia	Cytophagales	Cyclobacteriaceae	Fulvivirga	Fulvivirga	15	10	18	32	0	0	0	6	0	0	10	10	22	0	10	15	50	61	14	17	0	0	0	0	0	14	30	13	8	8	0	0	0	0	0	0	0	0	0	0	0	0	0
Bacteria	Bacteroidota	Bacteroidia	Chitinophagales	Saprospiraceae	unclassified	unclassified	37	39	0	13	0	0	7	13	35	15	0	13	42	10	0	0	40	59	0	0	0	0	0	0	0	0	28	0	9	3	0	0	0	0	0	0	0	0	0	0	0	0	0
Bacteria	Proteobacteria	Gammaproteobacteria	unclassified	unclassified	unclassified	unclassified	11	11	0	0	0	0	0	11	10	15	24	0	0	0	0	0	0	14	0	14	0	9	0	15	0	7	0	0	0	20	6	0	11	15	44	0	0	0	27	0	20	18	18
Archaea	unclassified	unclassified	unclassified	unclassified	unclassified	unclassified	0	0	0	0	0	0	0	0	0	0	0	0	0	0	0	0	0	0	0	0	0	0	0	0	0	0	0	0	0	0	0	0	0	0	15	46	49	6	53	49	0	7	9
Bacteria	Desulfobacterota	Desulfobacteria	Desulfobacterales	unclassified	unclassified	unclassified	0	0	0	0	0	0	0	19	0	0	19	0	15	0	30	20	0	0	0	0	0	0	0	0	0	0	0	0	0	0	0	0	0	0	18	38	31	30	0	36	0	0	20
Bacteria	Planctomycetota	Planctomycetes	Pirellulales	Pirellulaceae	GCA-2723275	unclassified	13	6	0	5	0	0	0	0	0	0	0	0	0	0	27	18	22	0	0	11	0	7	0	0	0	0	7	0	6	0	0	0	10	16	15	13	23	20	13	27	14	0	14
Bacteria	Chloroflexota	Anaerolineae	Anaerolineales	Anaerolineaceae	Brevefilum	Brevefilum	0	0	0	0	0	0	0	0	0	0	0	0	0	0	10	0	0	0	0	0	0	0	0	0	0	0	0	8	0	0	0	0	0	16	11	38	31	37	42	34	18	14	20
Bacteria	unclassified	unclassified	unclassified	unclassified	unclassified	unclassified	0	0	0	0	0	0	0	0	0	0	0	0	0	0	0	0	0	0	0	0	0	0	0	0	0	0	0	0	0	0	0	0	14	28	27	23	18	47	16	16	21	28	28
Bacteria	Desulfobacterota	unclassified	unclassified	unclassified	unclassified	unclassified	0	0	0	0	0	0	0	0	0	0	0	0	0	0	0	0	0	0	0	0	0	0	0	0	0	0	0	0	0	0	0	0	0	0	0	0	0	0	362	0	0	0	0
Bacteria	Acidobacteriota	Mor1	Mor1	Mor1	Mor1	unclassified	19	34	28	0	0	0	11	17	13	0	0	0	25	0	19	40	22	56	0	0	0	0	0	0	0	0	13	16	0	10	0	0	0	0	23	0	0	0	0	0	0	0	15
Bacteria	Spirochaetota	Spirochaetia	Spirochaetales	Marispirochaetaceae	Marispirochaeta	Marispirochaeta	0	5	8	0	0	0	0	0	6	0	13	0	23	4	14	20	13	12	0	0	0	0	7	0	0	0	0	0	0	14	9	0	0	33	21	15	7	43	10	0	0	17	16
Bacteria	UBP1	PRR-12	LZORAL124-64-63	LZORAL124-64-63	LZORAL124-64-63	unclassified	0	0	0	0	0	0	0	0	0	0	0	0	0	0	0	0	0	0	0	0	0	0	0	0	0	0	0	0	0	0	0	0	19	18	10	47	46	26	15	38	5	14	14
Unassigned	unclassified	unclassified	unclassified	unclassified	unclassified	unclassified	0	0	0	0	0	0	0	0	0	0	0	0	0	0	0	0	0	0	0	0	0	0	4	0	0	0	0	0	0	3	2	2	13	9	15	29	63	33	34	38	0	16	0
Archaea	Crenarchaeota	Bathyarchaeia	B26-1	BA1	BA2	unclassified	0	0	0	0	0	0	0	0	0	0	0	0	0	0	0	0	0	0	0	0	0	0	0	0	0	0	0	0	0	0	0	0	0	0	0	50	46	13	20	55	0	0	36
Bacteria	Proteobacteria	Gammaproteobacteria	Chromatiales	Sedimenticolaceae	Sedimenticola	Sedimenticola	0	0	0	0	0	0	0	0	0	0	21	14	14	0	0	27	38	42	18	0	0	0	14	0	0	0	21	20	0	24	0	0	0	16	0	26	17	0	26	0	0	22	0
Bacteria	Myxococcota	UBA9160	UBA9160	UBA4427	GCA-2691205	unclassified	0	0	0	0	0	0	0	0	0	0	0	0	0	0	0	4	0	0	0	0	0	0	0	6	0	0	0	0	10	0	0	0	0	0	0	40	37	38	20	67	0	8	18
Bacteria	Bacteroidota	Bacteroidia	Chitinophagales	Saprospiraceae	Lewinella_B	Lewinella_B	79	30	37	16	0	0	0	22	30	9	33	0	38	6	22	15	8	5	0	0	0	0	0	0	0	6	4	0	0	0	0	0	0	0	0	0	0	0	0	0	0	0	0
Bacteria	Planctomycetota	UBA1135	UBA2386	UBA2386	UBA2386	unclassified	0	0	0	0	0	0	0	0	0	0	0	0	0	0	0	0	0	0	0	0	0	0	0	0	0	0	0	0	0	0	0	0	49	48	8	7	11	27	15	0	66	32	26
Bacteria	Planctomycetota	UBA8108	unclassified	unclassified	unclassified	unclassified	19	11	8	6	7	0	0	8	9	0	0	6	25	4	37	32	18	19	0	5	0	0	0	0	0	8	16	11	9	6	0	0	0	14	10	0	0	15	0	0	0	18	24
Bacteria	Proteobacteria	Alphaproteobacteria	Rhodobacterales	Rhodobacteraceae	unclassified	unclassified	16	37	36	23	6	0	5	28	8	13	16	7	73	4	14	24	12	14	0	0	0	0	0	0	0	0	12	11	0	0	0	0	0	0	0	0	0	0	0	0	0	0	0
Bacteria	Planctomycetota	Phycisphaerae	SG8-4	SG8-4	PLanc-01	unclassified	0	0	0	0	0	0	0	0	0	0	0	0	0	0	0	0	0	0	0	0	0	0	0	0	0	0	0	0	0	0	0	0	0	44	8	52	41	47	0	0	10	36	42
Bacteria	unclassified	unclassified	unclassified	unclassified	unclassified	unclassified	36	35	0	17	0	0	0	0	0	10	0	0	0	9	33	0	21	28	9	0	0	0	0	0	0	0	13	7	0	0	0	0	0	25	22	0	0	19	7	12	9	17	0
Bacteria	Proteobacteria	Alphaproteobacteria	Rhizobiales	Methyloligellaceae	Methyloceanibacter	Methyloceanibacter	9	8	0	11	0	0	0	0	0	0	0	0	0	0	0	9	0	0	0	16	0	0	0	0	0	0	0	0	0	8	0	0	15	13	4	20	22	21	21	37	17	12	13
Bacteria	Planctomycetota	Phycisphaerae	Phycisphaerales	SM1A02	unclassified	unclassified	21	8	21	27	0	0	0	0	0	0	0	0	16	0	0	30	34	27	0	0	0	0	0	0	0	0	0	0	0	0	0	0	0	0	0	0	0	15	25	0	17	31	42
Archaea	Crenarchaeota	Bathyarchaeia	TCS64	TCS64	GCA-2726865	unclassified	0	0	0	0	0	0	0	0	0	0	0	0	0	0	0	0	0	0	0	0	0	0	0	0	0	0	0	0	0	0	0	0	0	0	0	37	40	54	37	31	0	0	35
Bacteria	Firmicutes_A	Clostridia	unclassified	unclassified	unclassified	unclassified	0	0	0	0	0	0	0	0	0	0	0	0	0	0	0	0	0	0	0	0	0	0	0	0	0	0	0	0	0	0	0	0	0	12	0	45	34	27	32	62	0	11	12
Bacteria	Verrucomicrobiota	Verrucomicrobiae	Verrucomicrobiales	DEV007	EC70	EC70	29	17	35	14	0	0	0	0	20	10	0	0	20	0	29	30	17	51	0	19	0	0	0	0	0	0	8	18	0	0	0	0	0	9	0	0	0	0	0	0	13	6	11
Bacteria	Myxococcota	Polyangia	Kofleriales	Kofleriaceae	Haliangium	Haliangium	0	0	0	0	0	0	0	20	0	13	0	0	23	6	36	56	21	26	0	0	0	0	0	0	0	0	0	0	29	0	0	0	0	0	0	0	0	0	28	22	0	0	0
Bacteria	Bacteroidota	Bacteroidia	Flavobacteriales	Flavobacteriaceae	Psychroflexus	Psychroflexus	0	0	0	0	0	0	0	0	0	0	0	0	0	0	0	0	14	9	0	0	0	0	0	0	0	8	7	0	0	0	0	0	74	23	7	0	0	0	0	0	119	22	27
Bacteria	Planctomycetota	Planctomycetes	Pirellulales	UBA7805	UBA7805	unclassified	58	30	24	0	0	0	4	23	28	11	16	0	44	3	12	42	9	13	5	6	0	0	0	0	0	3	0	0	3	0	0	0	0	0	0	0	0	5	2	2	5	0	0
Bacteria	unclassified	unclassified	unclassified	unclassified	unclassified	unclassified	0	0	0	0	0	0	0	0	0	0	0	0	0	0	0	0	0	0	0	0	0	0	0	0	0	0	0	0	0	0	0	0	8	11	13	45	33	14	28	31	25	27	22
Bacteria	Acidobacteriota	Mor1	Mor1	Mor1	Mor1	unclassified	0	0	0	0	0	0	0	0	0	0	0	0	9	0	0	0	0	15	0	0	0	0	0	0	0	0	0	0	0	0	0	0	16	16	11	28	21	32	24	36	13	13	28
Bacteria	Proteobacteria	Alphaproteobacteria	unclassified	unclassified	unclassified	unclassified	49	47	0	27	15	0	0	38	0	20	0	0	62	0	44	34	0	0	0	0	0	0	0	0	0	0	0	0	0	0	0	0	0	7	6	0	0	0	0	0	0	7	0
Bacteria	Proteobacteria	Alphaproteobacteria	Rhizobiales	Rhizobiaceae	R2A130	unclassified	33	27	15	9	0	0	0	24	18	22	45	0	86	0	37	29	0	0	0	0	0	0	0	0	0	0	0	5	5	0	0	0	0	0	0	0	0	0	0	0	0	0	0
Bacteria	Spirochaetota	Spirochaetia	Spirochaetales	unclassified	unclassified	unclassified	0	0	0	0	0	0	0	0	0	0	0	0	0	0	0	0	0	0	0	0	0	0	0	0	0	0	0	0	0	0	0	0	0	0	0	15	11	0	190	29	0	0	0
Bacteria	unclassified	unclassified	unclassified	unclassified	unclassified	unclassified	0	0	0	0	0	0	0	0	0	0	0	0	0	0	0	0	3	0	0	0	0	0	0	0	0	0	0	0	0	0	0	0	81	21	9	0	3	3	0	0	134	35	23
Bacteria	Chloroflexota	Anaerolineae	SBR1031	A4b	OLB13	unclassified	0	0	0	0	0	0	0	0	0	0	0	0	0	0	0	0	0	0	0	0	0	0	0	0	0	0	0	0	0	0	0	0	0	0	0	0	0	0	294	29	0	0	0
Bacteria	Chloroflexota	Dehalococcoidia	unclassified	unclassified	unclassified	unclassified	0	0	0	0	0	0	0	0	0	0	0	0	0	0	0	12	0	0	0	0	0	15	16	11	0	0	0	0	8	44	8	12	0	0	28	34	0	33	0	41	0	0	0
Archaea	Halobacterota	Halobacteria	Halobacteriales	Haloferacaceae	Halogranum	Halogranum	22	32	26	12	0	4	0	17	30	0	0	0	52	0	13	30	28	34	8	2	0	0	0	0	0	0	13	22	0	6	0	0	0	0	0	0	0	0	0	3	0	0	0
Bacteria	unclassified	unclassified	unclassified	unclassified	unclassified	unclassified	70	43	20	4	0	0	0	11	30	10	0	7	27	0	9	19	13	39	9	0	0	0	0	0	26	7	10	0	0	0	0	0	0	0	0	0	0	0	0	0	0	0	0
Bacteria	Proteobacteria	Gammaproteobacteria	Enterobacterales	Alteromonadaceae	Glaciecola	unclassified	0	0	0	0	0	0	0	0	0	0	0	0	0	0	0	0	0	0	0	0	0	0	0	0	0	0	0	0	0	0	0	0	73	15	8	0	0	0	0	0	124	29	57
Bacteria	Nitrospirota	Thermodesulfovibrionia	Thermodesulfovibrionales	unclassified	unclassified	unclassified	0	0	0	0	0	0	18	0	0	0	0	0	0	14	0	26	44	73	14	14	0	0	0	0	0	23	15	33	15	37	0	0	0	0	0	0	16	0	0	0	0	0	0
Bacteria	Chloroflexota	Anaerolineae	Promineofilales	Promineofilaceae	GCA-2699125	unclassified	48	20	34	11	0	0	8	27	15	18	0	6	35	8	54	42	0	9	0	0	0	0	0	0	0	0	0	10	0	0	0	0	0	0	8	0	0	0	0	0	0	0	0
Bacteria	Proteobacteria	Gammaproteobacteria	Betaproteobacteriales	Burkholderiaceae	unclassified	unclassified	22	21	12	0	0	0	0	0	18	0	0	10	26	0	38	26	27	32	0	0	11	0	0	0	0	13	14	0	9	0	0	0	0	0	0	0	11	0	0	21	0	6	0
Bacteria	Caldatribacteriota	JS1	SB-45	34-128	34-128	unclassified	0	0	0	0	0	0	0	0	0	0	0	0	0	0	0	0	0	0	0	0	0	0	0	0	0	0	0	0	0	0	0	0	0	0	0	51	56	0	38	46	0	0	32
Bacteria	Bacteroidota	Bacteroidia	Bacteroidales	Lentimicrobiaceae	Lentimicrobium	Lentimicrobium	3	6	7	0	0	0	0	21	0	3	0	0	22	0	11	32	24	50	16	31	0	19	0	0	0	0	0	0	0	29	20	19	0	0	0	17	0	0	0	0	0	0	0
Bacteria	Planctomycetota	unclassified	unclassified	unclassified	unclassified	unclassified	16	0	0	0	0	0	0	0	0	0	0	0	0	0	0	0	26	39	10	0	0	0	0	0	0	23	13	27	14	0	0	0	42	20	0	0	0	8	0	0	56	22	10
Bacteria	unclassified	unclassified	unclassified	unclassified	unclassified	unclassified	0	0	0	0	0	0	0	0	0	0	0	0	10	0	0	7	0	0	0	5	9	7	0	0	0	7	0	0	0	40	10	4	0	9	10	30	31	23	16	38	0	0	16
Archaea	Asgardarchaeota	Lokiarchaeia	Thorarchaeales	Thorarchaeaceae	MP8T-1	unclassified	0	0	0	0	0	0	0	0	0	0	0	0	4	0	0	0	0	0	0	0	0	0	0	0	0	0	0	0	0	0	0	8	14	0	22	37	53	34	36	36	0	0	16
Bacteria	Spirochaetota	Spirochaetia	Spirochaetales	RBG-16-67-19	bin103	unclassified	0	0	0	0	0	0	0	13	0	0	0	0	0	0	18	0	0	0	0	0	0	0	0	0	0	0	0	5	0	0	0	0	9	21	12	25	25	39	24	41	13	0	0
Bacteria	Proteobacteria	Gammaproteobacteria	Chromatiales	Sedimenticolaceae	Sedimenticola	Sedimenticola	0	0	0	0	0	0	0	0	0	0	0	0	0	0	0	0	0	0	0	0	0	0	0	0	0	0	0	0	0	0	0	0	35	45	32	0	0	46	0	0	40	0	46
Bacteria	Proteobacteria	Gammaproteobacteria	unclassified	unclassified	unclassified	unclassified	0	0	0	0	0	0	0	0	0	0	0	0	0	0	0	0	0	0	0	0	0	9	0	0	0	0	0	0	0	0	0	0	0	0	0	51	33	0	64	87	0	0	0
Bacteria	Proteobacteria	Gammaproteobacteria	Pseudomonadales	unclassified	unclassified	unclassified	0	0	0	0	0	0	0	0	0	0	0	0	0	0	0	0	0	0	0	21	17	65	40	17	0	0	0	0	0	164	25	0	0	0	0	0	0	0	0	0	0	0	0
Bacteria	Proteobacteria	Gammaproteobacteria	unclassified	unclassified	unclassified	unclassified	40	51	29	7	0	0	0	31	21	23	18	10	39	13	20	24	8	15	0	0	0	0	0	0	0	0	0	0	0	0	0	0	0	0	0	0	0	0	0	0	0	0	0
Bacteria	Patescibacteria	ABY1	Uhrbacterales	unclassified	unclassified	unclassified	0	0	0	0	0	0	0	0	0	0	0	0	0	0	0	0	0	0	0	0	0	0	0	0	0	0	0	0	0	0	0	0	0	4	21	0	48	189	33	11	0	0	13
Bacteria	Cyanobacteriota	Cyanobacteriia	Cyanobacteriales	unclassified	unclassified	unclassified	0	0	0	0	0	0	0	0	0	0	0	0	0	0	19	26	17	0	0	0	0	0	0	0	0	0	0	0	0	0	0	0	0	46	53	0	0	61	39	0	0	0	27
Bacteria	Bacteroidota	Bacteroidia	Chitinophagales	Saprospiraceae	UBA2365	unclassified	16	14	16	27	2	0	0	18	0	0	23	4	13	7	34	16	42	30	11	13	18	0	0	0	0	11	10	9	6	7	0	0	0	0	0	0	0	0	0	0	0	0	0
Bacteria	Deinococcota	Deinococci	Deinococcales	Trueperaceae	Truepera	unclassified	51	0	0	0	0	0	0	0	0	0	0	0	0	0	0	24	53	55	23	0	0	0	0	0	29	28	43	30	10	0	0	0	0	0	0	0	0	0	0	0	0	0	0
Bacteria	Acidobacteriota	Mor1	Mor1	Mor1	Mor1	unclassified	10	15	10	10	8	8	0	8	8	10	7	0	5	6	12	0	27	32	15	0	0	0	0	0	17	22	19	15	0	5	0	0	0	26	6	0	0	0	0	0	20	0	12
Bacteria	Verrucomicrobiota	Verrucomicrobiae	Verrucomicrobiales	DEV007	EC70	EC70	56	19	22	0	0	0	0	11	24	0	7	0	26	0	19	29	22	21	0	0	0	0	0	0	24	0	0	0	0	0	0	0	0	22	0	0	0	0	0	0	25	0	19
Bacteria	unclassified	unclassified	unclassified	unclassified	unclassified	unclassified	0	0	0	0	0	0	0	0	0	0	0	0	0	0	0	0	0	0	0	0	0	0	0	0	0	0	0	0	0	0	0	0	0	0	0	21	57	0	38	31	0	0	0
Bacteria	Proteobacteria	Alphaproteobacteria	Rhodobacterales	Rhodobacteraceae	unclassified	unclassified	0	0	0	0	0	0	0	0	0	0	0	0	0	0	0	0	0	0	0	0	0	0	0	0	0	0	0	0	0	0	0	0	70	33	19	0	0	0	0	0	80	35	36
Bacteria	Actinobacteriota	Acidimicrobiia	unclassified	unclassified	unclassified	unclassified	0	0	7	0	0	0	0	10	0	0	0	0	0	0	4	14	14	15	0	0	0	8	0	0	0	0	0	12	0	11	0	0	7	15	5	17	21	38	15	28	4	0	20
Bacteria	Verrucomicrobiota	Verrucomicrobiae	Verrucomicrobiales	Akkermansiaceae	Roseibacillus	unclassified	23	10	9	9	0	0	0	6	20	6	5	0	22	0	19	17	36	27	15	14	0	0	0	0	13	12	15	5	8	0	0	0	9	11	0	0	0	0	0	0	12	0	6
Bacteria	Desulfobacterota	unclassified	unclassified	unclassified	unclassified	unclassified	0	0	0	0	0	0	0	0	0	0	0	0	0	0	0	0	0	11	0	0	0	0	0	0	0	0	14	0	0	0	0	0	8	27	0	24	19	52	19	45	17	0	23
Unassigned	unclassified	unclassified	unclassified	unclassified	unclassified	unclassified	0	0	0	0	0	0	0	0	0	0	0	0	0	0	0	0	0	5	0	0	0	0	0	0	0	0	0	0	0	20	0	0	0	22	18	20	32	33	21	28	10	11	27
Bacteria	unclassified	unclassified	unclassified	unclassified	unclassified	unclassified	0	0	0	0	0	0	0	0	0	0	0	0	0	0	0	7	0	0	0	0	0	0	0	0	0	0	0	0	0	11	0	0	0	13	8	35	37	18	27	52	0	19	29
Bacteria	Planctomycetota	UBA1135	UBA1135	GCA-2683825	GCA-2683825	unclassified	0	0	0	0	0	0	0	0	0	0	0	0	0	0	0	0	15	17	0	0	0	0	0	0	25	26	0	0	0	0	0	0	0	22	9	22	27	18	16	22	15	11	17
Bacteria	Bacteroidota	Bacteroidia	Cytophagales	Cyclobacteriaceae	Fulvivirga	Fulvivirga	35	19	14	17	0	0	0	24	21	8	10	19	24	0	20	26	19	29	6	0	0	0	0	0	12	7	11	9	0	4	0	0	0	10	0	0	0	0	0	0	0	0	0
Bacteria	Bacteroidota	Bacteroidia	Chitinophagales	Saprospiraceae	OLB9	unclassified	0	0	0	0	0	0	0	0	0	0	0	0	0	0	7	0	0	0	0	0	0	0	0	0	0	0	0	0	0	0	0	0	0	25	18	52	47	37	0	47	0	0	16
Bacteria	Bacteroidota	Bacteroidia	Chitinophagales	Saprospiraceae	Lewinella_B	Lewinella_B	8	0	9	9	0	0	0	0	0	9	16	0	0	0	0	0	49	46	27	11	0	0	0	0	21	21	31	20	0	6	0	0	13	8	0	0	0	0	0	0	7	0	11
Bacteria	Chloroflexota	Anaerolineae	Anaerolineales	Anaerolineaceae	unclassified	unclassified	0	0	0	0	0	0	0	0	0	0	0	0	0	0	0	0	0	0	0	0	0	0	0	0	0	0	0	0	0	0	0	0	0	7	0	64	43	15	25	57	0	15	25
Bacteria	Bacteroidota	Bacteroidia	Flavobacteriales	Flavobacteriaceae	Muricauda	Muricauda	0	0	0	0	0	0	0	0	0	0	0	0	0	0	0	0	0	0	0	0	0	0	0	0	0	0	0	0	0	0	0	0	61	30	9	0	6	8	0	0	79	41	35
Bacteria	Proteobacteria	Alphaproteobacteria	Rhodobacterales	Rhodobacteraceae	unclassified	unclassified	35	37	19	0	0	0	0	35	22	14	21	12	33	9	11	16	22	26	0	14	0	0	0	0	0	0	0	16	0	0	0	0	0	0	0	0	0	0	0	0	0	0	0
Bacteria	Desulfobacterota	Desulfobacteria	Desulfobacterales	unclassified	unclassified	unclassified	0	0	0	0	0	0	0	0	0	0	0	0	0	0	0	14	0	0	0	0	0	0	0	0	0	0	0	0	0	0	0	5	0	0	0	33	37	23	29	54	0	0	14
Bacteria	Proteobacteria	Gammaproteobacteria	Nitrococcales	Aquisalimonadaceae	Aquisalimonas	Aquisalimonas	20	26	15	9	13	0	12	26	10	0	17	11	105	0	50	28	0	0	0	0	0	0	0	0	0	0	0	0	0	0	0	0	0	0	0	0	0	0	0	0	0	0	0
Archaea	Nanoarchaeota	Woesearchaeia	SM23-78	UBA9642	GCA-2686295	unclassified	0	0	0	0	0	0	0	0	0	0	0	0	0	0	0	8	32	28	8	17	0	0	0	0	0	0	24	32	0	0	0	0	12	35	0	0	0	7	0	0	31	40	43
Bacteria	unclassified	unclassified	unclassified	unclassified	unclassified	unclassified	0	15	16	39	0	0	0	20	14	6	8	4	55	0	34	38	0	0	0	0	0	0	0	0	0	0	0	0	0	6	0	0	0	20	9	0	6	10	9	0	0	15	0
Bacteria	Proteobacteria	Alphaproteobacteria	Kiloniellales	Fodinicurvataceae	Limimonas	Limimonas	20	0	34	11	0	16	8	33	0	11	11	19	70	11	35	54	0	0	0	0	0	0	0	0	0	0	8	0	0	0	0	0	0	0	0	0	0	0	0	0	0	0	0
Bacteria	Bacteroidota	Bacteroidia	Chitinophagales	Saprospiraceae	Lewinella_B	Lewinella_B	5	0	0	0	0	0	0	0	0	0	0	0	0	0	0	0	7	11	0	0	0	0	0	0	0	0	0	0	0	0	0	0	88	7	0	0	0	0	0	0	150	26	20
Bacteria	Proteobacteria	Gammaproteobacteria	Xanthomonadales	Xanthomonadaceae	Arenimonas	Arenimonas	0	0	0	0	0	0	0	0	0	0	0	0	8	0	0	0	0	0	0	0	0	0	0	0	0	0	0	0	0	0	0	0	50	27	5	0	3	0	0	0	115	58	34
Bacteria	Chloroflexota	Anaerolineae	Promineofilales	Promineofilaceae	unclassified	unclassified	0	0	0	0	0	0	0	0	0	0	0	0	0	0	0	0	10	0	0	0	6	0	0	0	0	0	0	0	0	7	0	0	10	21	11	27	31	20	30	37	6	16	24
Bacteria	unclassified	unclassified	unclassified	unclassified	unclassified	unclassified	0	0	0	0	0	0	0	4	0	0	0	0	0	0	0	0	0	0	0	0	0	7	0	0	0	0	0	0	0	0	0	0	0	8	0	52	30	14	21	65	0	9	17
Bacteria	Bacteroidota	Rhodothermia	Rhodothermales	RA	RA	unclassified	26	36	13	25	0	10	3	24	17	15	0	0	41	0	20	35	0	9	0	0	0	0	0	0	0	0	5	6	0	0	0	0	10	6	7	0	0	2	5	0	10	5	0
Bacteria	Eisenbacteria	RBG-16-71-46	RBG-16-71-46	RBG-16-71-46	RBG-16-71-46	unclassified	0	0	3	0	0	0	0	0	2	0	0	0	0	2	8	22	4	0	0	16	0	2	9	4	0	0	0	0	7	33	7	7	9	15	29	25	20	29	0	10	6	7	9
Bacteria	Bacteroidota	Bacteroidia	unclassified	unclassified	unclassified	unclassified	17	8	0	8	0	0	0	0	5	0	5	0	18	8	13	8	41	59	20	0	0	0	0	0	17	26	22	22	21	10	0	0	0	7	0	0	0	4	0	0	0	0	0
Bacteria	Myxococcota	Myxococcia	Myxococcales	Anaeromyxobacteraceae	Anaeromyxobacter	unclassified	4	8	6	11	0	7	0	13	7	0	0	0	13	0	18	38	11	18	7	34	11	0	11	8	0	6	10	0	14	28	8	0	0	11	15	0	0	9	0	0	0	0	0
Bacteria	Bacteroidota	Bacteroidia	Chitinophagales	Saprospiraceae	unclassified	unclassified	48	24	28	0	0	4	0	15	36	13	0	0	48	6	13	36	19	20	0	0	0	0	0	0	0	0	0	21	8	0	0	0	0	0	0	0	0	0	0	0	0	0	0
Bacteria	Acidobacteriota	Mor1	Mor1	Mor1	Mor1	unclassified	45	30	28	8	0	6	0	24	35	15	11	18	57	0	27	19	7	0	0	0	0	0	0	0	0	0	5	4	0	0	0	0	0	0	0	0	0	0	0	0	0	0	0
Archaea	Crenarchaeota	Bathyarchaeia	B26-1	BA1	BA2	unclassified	0	0	0	0	0	0	0	0	0	0	0	0	0	0	0	0	0	0	0	0	0	0	0	0	0	0	0	0	0	0	0	0	0	0	0	0	47	0	34	32	0	0	0
Bacteria	Proteobacteria	Alphaproteobacteria	Rhodobacterales	Rhodobacteraceae	unclassified	unclassified	0	0	0	0	0	0	0	0	0	0	0	0	0	0	0	0	0	0	0	0	0	0	0	0	0	0	0	0	0	0	0	0	39	25	11	8	10	45	7	0	70	25	38
Bacteria	Planctomycetota	Planctomycetes	Pirellulales	Pirellulaceae	Rubripirellula	unclassified	68	63	47	0	0	0	0	27	0	0	0	0	64	0	30	40	0	0	0	0	0	0	0	0	0	0	0	0	0	0	0	0	0	0	0	0	0	0	0	0	0	0	0
Bacteria	UBP1	PRR-12	LZORAL124-64-63	LZORAL124-64-63	unclassified	unclassified	5	0	0	8	0	9	0	4	0	0	0	0	0	0	0	9	14	19	3	0	0	0	0	0	0	0	12	0	0	11	0	0	18	23	12	17	14	22	12	14	27	18	25
Bacteria	Verrucomicrobiota	Verrucomicrobiae	Opitutales	Puniceicoccaceae	BACL24	unclassified	30	0	41	17	0	0	0	0	0	18	38	0	12	0	55	33	44	32	18	0	0	0	0	0	0	0	0	0	0	0	0	0	0	0	0	0	0	0	0	0	0	0	0
Bacteria	unclassified	unclassified	unclassified	unclassified	unclassified	unclassified	5	0	0	3	0	0	0	4	0	0	0	0	0	0	0	3	6	13	2	4	0	3	0	6	0	0	6	4	4	4	0	0	21	49	34	2	16	13	8	5	31	22	29
Bacteria	Desulfobacterota	Desulfobacteria	Desulfobacterales	Desulfosarcinaceae	unclassified	unclassified	0	0	0	0	0	0	0	0	0	0	0	0	0	0	0	6	0	0	0	0	0	0	0	0	0	0	0	0	0	0	0	0	0	11	17	52	49	40	25	51	0	0	19
Bacteria	Proteobacteria	Alphaproteobacteria	Rhodobacterales	Rhodobacteraceae	Jannaschia	Jannaschia	0	0	0	8	0	0	0	9	0	0	0	0	13	0	0	0	0	0	0	0	0	0	0	0	0	0	0	0	0	0	0	0	36	42	30	0	0	25	0	0	57	24	32
Bacteria	Proteobacteria	Gammaproteobacteria	unclassified	unclassified	unclassified	unclassified	0	0	0	0	0	0	0	0	0	0	0	0	0	9	0	0	0	0	0	0	0	0	0	0	0	0	0	0	0	0	0	0	25	24	30	13	15	33	33	20	28	25	32
Bacteria	Bacteroidota	Bacteroidia	Bacteroidales	GWF2-33-38	GWF2-33-38	unclassified	0	0	0	0	0	0	0	0	0	0	0	0	0	0	0	0	0	0	0	0	0	0	0	0	0	0	0	0	0	0	0	0	36	75	16	0	0	14	0	0	42	48	34
Bacteria	unclassified	unclassified	unclassified	unclassified	unclassified	unclassified	42	28	32	19	0	0	0	37	34	18	12	0	40	0	25	42	0	9	0	0	0	0	0	0	0	0	0	0	0	0	0	0	0	0	0	0	0	0	0	0	0	0	0
Bacteria	Desulfuromonadota	Desulfuromonadia	Desulfuromonadales	Desulfuromonadaceae	Desulfuromonas	Desulfuromonas	29	0	11	21	0	3	0	0	0	0	0	16	0	0	0	0	0	0	0	65	0	0	0	0	0	0	0	0	0	29	9	5	0	0	0	18	0	0	15	21	35	0	0
Bacteria	Myxococcota	Polyangia	Polyangiales	unclassified	unclassified	unclassified	0	0	0	9	0	0	0	15	25	0	0	0	12	10	44	26	18	35	8	17	8	0	0	0	14	10	30	11	4	8	0	0	0	10	9	0	0	0	0	0	0	14	0
Bacteria	Desulfobacterota	Desulfobacteria	Desulfatiglanales	HGW-15	HGW-15	unclassified	17	0	0	0	10	0	0	34	0	0	0	0	7	0	7	12	0	0	0	0	0	0	9	0	0	0	0	0	0	28	0	0	0	12	0	24	35	35	20	51	0	0	0
Bacteria	unclassified	unclassified	unclassified	unclassified	unclassified	unclassified	22	20	18	16	0	0	0	27	17	5	0	9	50	7	26	41	0	0	0	0	0	0	0	0	0	0	0	0	0	0	0	0	0	17	11	0	5	16	0	0	0	7	0
Bacteria	unclassified	unclassified	unclassified	unclassified	unclassified	unclassified	0	0	0	0	0	0	0	0	0	0	0	0	0	0	0	0	0	0	0	0	0	0	0	0	0	0	0	0	0	0	0	0	0	20	0	27	45	18	0	42	25	0	35
Bacteria	unclassified	unclassified	unclassified	unclassified	unclassified	unclassified	5	0	0	0	0	0	2	0	0	0	0	0	10	0	6	10	4	0	0	7	0	0	0	0	0	0	0	0	0	13	8	12	0	7	23	0	24	61	28	29	0	19	13
Bacteria	Bacteroidota	Bacteroidia	Flavobacteriales	Flavobacteriaceae	Winogradskyella	unclassified	14	29	0	26	0	12	0	26	0	0	0	0	34	0	0	28	30	47	0	0	0	0	0	0	46	22	22	0	0	0	0	0	0	0	0	0	0	0	0	0	0	0	0
Bacteria	Proteobacteria	Gammaproteobacteria	Chromatiales	Sedimenticolaceae	Thiolapillus	Thiolapillus	0	0	0	0	0	0	0	0	0	0	0	0	0	0	0	0	0	0	0	0	0	0	0	0	0	0	0	0	0	0	0	0	0	40	0	45	30	64	48	0	0	30	0
Bacteria	Myxococcota	UBA9160	UBA9160	UBA4427	GCA-2691205	unclassified	51	39	39	11	4	0	5	29	23	14	5	13	32	0	32	25	0	0	0	0	0	0	0	0	0	0	7	7	0	0	0	0	0	0	0	0	0	0	0	0	0	0	0
Bacteria	Planctomycetota	Phycisphaerae	SG8-4	SG8-4	PLanc-01	unclassified	0	0	0	0	0	0	0	0	0	0	0	0	0	0	0	0	0	0	0	0	0	28	17	0	0	0	0	0	0	14	0	0	0	0	0	32	36	0	0	61	0	0	0
Bacteria	Chloroflexota	Anaerolineae	Anaerolineales	UBA6092	UBA6092	unclassified	0	0	0	0	0	0	0	0	0	0	0	0	0	0	0	0	6	0	0	0	0	31	0	0	0	0	0	0	0	0	0	0	0	19	0	34	51	37	31	35	0	18	0
Bacteria	Planctomycetota	Planctomycetes	Planctomycetales	Planctomycetaceae	UBA10327	UBA10327	42	22	25	0	0	0	8	8	0	0	0	0	33	0	8	20	11	29	9	12	0	0	0	0	0	0	0	10	0	0	0	0	24	14	0	0	0	0	0	4	24	11	9
Bacteria	Gemmatimonadota	Gemmatimonadetes	SG8-23	BD2-11	BD2-11	unclassified	0	0	0	0	0	0	0	0	0	0	0	0	0	0	0	0	0	0	0	0	0	0	0	0	0	0	0	0	0	0	0	0	20	11	0	33	50	29	42	50	0	10	16
Archaea	unclassified	unclassified	unclassified	unclassified	unclassified	unclassified	0	0	0	0	0	0	0	0	0	0	0	0	0	0	0	0	0	0	0	0	0	0	0	0	0	0	0	0	0	3	0	0	0	14	8	61	53	19	20	36	0	0	28
Bacteria	Desulfobacterota	Desulfomonilia	Desulfomonilales	Desulfomonilaceae	Desulfomonile	Desulfomonile	22	0	0	10	0	0	0	0	0	0	0	0	9	0	16	0	32	49	14	0	0	0	0	14	12	10	22	17	16	0	0	0	30	15	0	0	0	0	0	0	16	17	13
Bacteria	unclassified	unclassified	unclassified	unclassified	unclassified	unclassified	20	14	18	0	0	9	0	0	11	10	0	0	21	0	24	0	25	41	0	0	0	0	0	0	0	8	11	13	0	9	0	0	0	22	0	12	0	0	0	0	21	14	19
Bacteria	Proteobacteria	unclassified	unclassified	unclassified	unclassified	unclassified	88	48	19	29	0	0	0	5	21	12	35	0	35	2	10	16	0	0	0	0	0	0	0	0	0	0	8	0	0	0	0	0	0	0	6	0	0	0	0	0	0	0	0
Bacteria	Chloroflexota	Ellin6529	CSP1-4	CSP1-4	GWC2-73-18	unclassified	0	0	0	0	0	0	0	0	0	0	0	0	0	0	0	0	0	0	0	0	0	0	0	0	0	0	0	0	0	0	0	0	12	23	22	26	32	37	0	21	19	16	28
Bacteria	unclassified	unclassified	unclassified	unclassified	unclassified	unclassified	42	60	48	30	0	0	14	44	0	0	0	0	40	0	36	20	0	0	0	0	0	0	0	0	0	0	0	0	0	0	0	0	0	0	0	0	0	0	0	0	0	0	0
Archaea	Thermoplasmatota	E2	DHVEG-1	DHVEG-1	SM1-50	SM1-50	0	0	0	0	0	0	0	0	0	0	0	0	0	0	0	0	0	0	0	0	0	0	0	0	0	0	0	0	0	0	0	0	0	0	0	47	73	0	43	77	0	0	0
Bacteria	Bdellovibrionota	Bacteriovoracia	Bacteriovoracales	Bacteriovoracaceae	Halobacteriovorax	unclassified	119	42	58	0	0	0	0	0	46	39	30	0	0	0	0	0	0	0	0	0	0	0	0	0	0	0	0	0	0	0	0	0	0	0	0	0	0	0	0	0	0	0	0
Bacteria	unclassified	unclassified	unclassified	unclassified	unclassified	unclassified	0	0	0	0	0	0	0	0	0	0	0	0	0	0	0	0	0	0	0	0	0	0	0	0	0	0	0	0	0	0	0	0	0	0	0	39	42	19	34	69	0	0	19
Bacteria	Actinobacteriota	Acidimicrobiia	Microtrichales	MedAcidi-G1	unclassified	unclassified	36	27	27	23	0	0	0	19	12	16	0	0	22	0	14	21	0	25	0	8	0	0	0	0	0	0	14	13	0	9	0	0	0	8	7	0	5	9	0	0	0	0	9
Bacteria	Proteobacteria	Gammaproteobacteria	Woeseiales	Woeseiaceae	UBA1844	unclassified	34	22	26	10	0	0	11	36	17	13	16	8	61	9	17	24	13	0	0	0	0	0	0	0	0	0	0	16	0	0	0	0	0	0	0	0	0	0	0	0	0	0	0
Bacteria	Proteobacteria	Gammaproteobacteria	unclassified	unclassified	unclassified	unclassified	58	30	25	37	0	6	0	20	19	0	15	6	15	0	33	23	0	38	8	0	0	0	0	0	0	0	0	0	0	0	0	0	0	0	0	0	0	0	0	0	0	0	0
Bacteria	Bdellovibrionota	Bacteriovoracia	Bacteriovoracales	Bacteriovoracaceae	Halobacteriovorax	unclassified	0	0	0	0	0	0	0	0	0	0	0	0	0	0	0	0	0	0	0	21	7	39	39	54	0	0	0	10	0	82	49	31	0	0	0	0	0	0	0	0	0	0	0
Bacteria	Chloroflexota	Anaerolineae	Anaerolineales	Anaerolineaceae	UBA4782	UBA4782	0	0	0	0	0	0	0	0	0	0	0	0	0	0	0	0	0	0	0	17	11	43	37	24	0	0	0	0	16	85	21	18	0	0	0	4	0	0	6	9	0	0	0
Bacteria	unclassified	unclassified	unclassified	unclassified	unclassified	unclassified	0	0	0	0	0	0	0	0	0	0	0	0	0	0	0	16	0	0	0	6	2	20	12	10	0	0	0	0	0	27	12	12	0	12	11	0	0	30	36	0	0	26	21
Bacteria	Planctomycetota	UBA1135	UBA1135	GCA-2683825	GCA-2683825	unclassified	56	56	43	0	7	0	0	14	26	7	0	6	18	0	34	49	0	0	0	0	0	0	0	0	0	0	16	0	0	0	0	0	0	0	0	0	0	0	0	0	0	0	0
Bacteria	Verrucomicrobiota	Verrucomicrobiae	Verrucomicrobiales	DEV007	Arctic95D-9	unclassified	55	34	29	9	6	0	0	34	22	9	27	0	32	0	23	43	9	0	0	0	0	0	0	0	0	0	0	0	0	0	0	0	0	0	0	0	0	0	0	0	0	0	0
Bacteria	Verrucomicrobiota	Verrucomicrobiae	Verrucomicrobiales	DEV007	unclassified	unclassified	56	26	24	0	0	0	0	0	18	10	0	0	33	0	13	17	0	0	0	0	0	0	0	0	0	0	0	0	0	0	0	0	17	22	0	0	0	5	16	0	22	11	15
Bacteria	Proteobacteria	Alphaproteobacteria	Rhodobacterales	Rhodobacteraceae	Litoreibacter	Litoreibacter	0	0	0	0	0	0	0	0	0	0	0	0	0	0	0	0	0	0	0	0	0	0	0	0	0	0	0	0	0	0	0	0	0	0	0	0	0	0	31	0	0	0	0
Bacteria	Cyanobacteriota	Cyanobacteriia	Cyanobacteriales	unclassified	unclassified	unclassified	0	0	0	0	0	0	0	0	20	0	0	0	0	14	0	0	53	57	0	0	0	0	0	30	0	0	0	0	0	0	0	0	0	0	0	24	26	34	0	28	0	0	0
Bacteria	Bacteroidota	Rhodothermia	Rhodothermales	bin80	bin80	unclassified	26	20	38	27	0	0	0	17	0	15	26	0	28	0	23	43	16	38	0	0	0	0	0	0	0	0	0	11	0	0	0	0	0	0	0	0	0	0	0	3	0	0	0
Bacteria	Proteobacteria	Gammaproteobacteria	Granulosicoccales	Granulosicoccaceae	Granulosicoccus	unclassified	19	0	0	11	0	0	13	0	0	11	0	20	9	0	26	8	18	16	0	0	0	0	0	0	0	0	0	0	0	0	0	0	25	28	0	0	18	0	14	0	50	23	0
Bacteria	Proteobacteria	Gammaproteobacteria	Chromatiales	Sedimenticolaceae	Thiolapillus	Thiolapillus	49	31	14	22	20	0	0	0	23	18	27	17	51	0	15	16	15	13	0	0	0	0	0	0	0	0	0	0	0	0	0	0	0	0	0	0	0	0	0	0	0	0	0
Bacteria	unclassified	unclassified	unclassified	unclassified	unclassified	unclassified	0	0	0	0	0	0	0	0	0	0	0	0	0	0	0	0	0	0	0	0	0	0	0	0	0	0	0	0	0	0	0	0	0	0	0	20	41	0	0	60	0	0	0
Bacteria	unclassified	unclassified	unclassified	unclassified	unclassified	unclassified	0	0	0	0	0	0	0	0	0	0	0	0	0	0	0	0	0	0	0	0	0	0	0	0	0	0	0	0	0	0	0	0	9	7	0	47	36	8	36	42	15	0	14
Bacteria	Actinobacteriota	Acidimicrobiia	Microtrichales	Ilumatobacteraceae	Ilumatobacter_A	Ilumatobacter_A	20	47	16	0	0	0	0	37	27	0	0	17	63	0	53	51	0	0	0	0	0	0	0	0	0	0	0	0	0	0	0	0	0	0	0	0	0	0	0	0	0	0	0
Bacteria	Desulfobacterota	Desulfobacteria	Desulfobacterales	unclassified	unclassified	unclassified	12	11	14	8	3	0	4	27	16	0	8	12	24	14	47	53	5	0	0	0	0	9	5	5	0	9	0	0	0	34	0	0	0	0	0	3	0	0	0	0	0	0	7
Bacteria	Proteobacteria	Alphaproteobacteria	Rhodobacterales	Rhodobacteraceae	unclassified	unclassified	0	11	0	0	0	0	0	0	0	0	0	0	0	0	10	0	22	27	0	0	0	0	0	0	0	0	0	13	0	0	0	0	29	25	19	0	0	0	0	0	65	17	29
Bacteria	Deinococcota	Deinococci	Deinococcales	Trueperaceae	Truepera	unclassified	0	33	32	16	0	0	0	29	35	20	21	0	17	13	0	0	35	29	0	15	0	0	0	0	0	0	0	0	0	0	0	0	8	0	3	0	0	0	0	0	10	0	7
Bacteria	Desulfobacterota	Desulfobulbia	Desulfobulbales	unclassified	unclassified	unclassified	0	0	0	0	0	0	0	0	0	0	0	0	0	0	0	0	0	0	0	0	0	0	0	0	0	0	0	0	0	0	0	0	0	35	0	11	24	50	29	23	0	35	39
Archaea	unclassified	unclassified	unclassified	unclassified	unclassified	unclassified	0	0	0	0	0	0	0	0	0	0	0	0	0	0	0	0	0	0	0	0	0	0	0	0	0	0	0	0	0	0	0	0	0	0	0	48	58	54	45	59	0	0	0
Bacteria	unclassified	unclassified	unclassified	unclassified	unclassified	unclassified	26	9	12	24	2	0	7	8	6	2	6	6	14	3	17	28	9	11	6	0	0	0	0	0	2	0	12	7	0	6	0	0	0	9	14	10	6	9	6	12	5	5	9
Bacteria	Spirochaetota	Spirochaetia	Spirochaetales	unclassified	unclassified	unclassified	0	24	0	0	0	0	0	0	0	8	0	0	0	0	32	24	0	0	0	0	0	0	0	15	0	0	0	14	0	0	5	0	0	14	30	20	16	40	0	31	0	0	0
Bacteria	Deinococcota	Deinococci	Deinococcales	Trueperaceae	Truepera_A	Truepera_A	36	41	25	0	0	0	10	11	22	9	24	0	35	0	22	29	6	28	0	8	0	0	0	0	0	0	0	23	0	0	0	0	0	0	0	0	0	0	0	0	0	0	0
Bacteria	unclassified	unclassified	unclassified	unclassified	unclassified	unclassified	0	0	0	0	0	0	0	0	0	0	0	0	0	0	0	0	0	0	0	0	0	0	0	5	0	0	0	0	0	0	0	0	0	0	11	44	42	10	31	55	0	16	17
Bacteria	Verrucomicrobiota	Verrucomicrobiae	Verrucomicrobiales	DEV007	EC70	EC70	8	0	0	0	0	0	0	6	0	0	0	0	0	0	0	0	0	16	0	0	0	0	0	0	0	0	0	0	0	10	0	0	18	18	8	30	23	7	23	25	14	35	15
Bacteria	unclassified	unclassified	unclassified	unclassified	unclassified	unclassified	0	0	0	0	0	0	0	0	0	0	0	0	0	0	0	0	0	0	0	0	0	0	0	0	0	0	0	0	0	0	0	0	14	36	31	0	21	37	24	0	40	32	31
Bacteria	Proteobacteria	Alphaproteobacteria	Rhodobacterales	Rhodobacteraceae	unclassified	unclassified	0	0	0	0	0	0	0	0	0	0	0	0	0	0	0	0	0	0	0	0	0	0	0	0	0	0	0	0	0	0	0	0	35	41	18	0	0	26	6	0	60	40	38
Bacteria	Proteobacteria	Alphaproteobacteria	Caulobacterales	Hyphomonadaceae	Henriciella	unclassified	22	4	12	2	0	0	0	0	7	0	0	6	12	0	9	16	28	39	13	6	0	0	4	0	8	15	20	20	0	0	0	0	0	0	0	0	0	0	0	0	46	21	8
Bacteria	unclassified	unclassified	unclassified	unclassified	unclassified	unclassified	15	20	16	5	0	0	0	12	9	12	21	0	20	0	36	50	29	26	6	5	0	0	0	0	0	11	0	14	7	0	5	0	9	0	0	0	0	0	0	0	0	0	0
Bacteria	Bacteroidota	Bacteroidia	Cytophagales	Spirosomaceae	unclassified	unclassified	30	24	22	15	7	0	0	3	8	6	0	0	57	7	29	25	12	27	0	16	0	0	0	0	0	16	7	9	8	0	0	0	0	0	0	0	0	0	0	0	0	0	0
Bacteria	Planctomycetota	UBA8108	UBA1146	UBA1146	UBA1146	unclassified	34	16	30	11	0	0	0	13	17	0	0	10	19	5	12	32	44	47	0	0	4	0	0	0	0	16	18	0	0	0	0	0	0	0	0	0	0	0	0	0	0	0	0
Bacteria	Planctomycetota	Phycisphaerae	Phycisphaerales	SM1A02	UBA854	unclassified	51	42	30	8	0	0	0	29	41	0	0	0	32	17	40	25	13	0	0	0	0	0	0	0	0	0	0	0	0	0	0	0	0	0	0	0	0	0	0	0	0	0	0
Bacteria	Proteobacteria	Gammaproteobacteria	Pseudomonadales	Halieaceae	Halioglobus	unclassified	45	25	17	37	0	0	0	12	18	9	23	0	27	0	17	16	30	37	0	0	0	15	0	0	0	0	0	0	0	0	0	0	0	0	0	0	0	0	0	0	0	0	0
Archaea	Crenarchaeota	Bathyarchaeia	B26-1	UBA233	UBA11855	UBA11855	0	0	0	0	0	0	0	0	0	0	0	0	0	0	0	0	0	0	0	0	0	0	0	0	0	0	0	0	0	0	0	0	0	0	0	22	51	0	41	29	0	0	16
Bacteria	Proteobacteria	Alphaproteobacteria	Rhodobacterales	Rhodobacteraceae	Ruegeria	unclassified	0	0	0	0	0	0	0	0	0	0	0	0	0	0	0	0	0	0	0	0	0	0	0	0	0	0	0	0	0	0	0	0	0	0	0	44	62	0	64	45	0	0	0
Bacteria	Bacteroidota	Bacteroidia	Bacteroidales	GWF2-33-38	GWF2-33-38	unclassified	0	0	0	0	0	0	0	0	0	0	0	0	0	0	0	0	0	0	0	0	0	0	0	0	0	0	0	0	0	0	0	0	0	27	0	36	37	0	60	0	0	0	21
Bacteria	Planctomycetota	Planctomycetes	Pirellulales	UBA7805	UBA7805	unclassified	0	0	0	0	0	0	0	0	0	0	0	0	11	0	0	0	0	0	0	0	0	0	0	0	0	0	0	0	0	42	0	0	0	0	12	26	33	29	58	69	0	0	0
Bacteria	Bacteroidota	Bacteroidia	Chitinophagales	Saprospiraceae	Lewinella_B	Lewinella_B	24	11	0	22	0	3	0	19	15	21	21	0	21	0	17	11	24	33	24	10	0	0	0	0	0	16	9	18	0	0	0	0	0	0	0	0	0	0	5	2	0	0	0
Bacteria	Proteobacteria	Gammaproteobacteria	Chromatiales	Sedimenticolaceae	unclassified	unclassified	0	35	0	38	0	0	0	45	0	0	0	0	47	0	44	0	0	62	0	0	11	0	0	0	0	0	25	19	0	0	0	0	0	0	0	0	0	0	0	0	0	0	0
Bacteria	Proteobacteria	Gammaproteobacteria	Woeseiales	Woeseiaceae	UBA1844	unclassified	45	32	31	27	0	0	0	0	0	0	0	0	58	0	0	55	31	47	0	0	0	0	0	0	0	0	0	0	0	0	0	0	0	0	0	0	0	0	0	0	0	0	0
Bacteria	Proteobacteria	Alphaproteobacteria	Rhodobacterales	Rhodobacteraceae	Sulfitobacter	Sulfitobacter	13	14	0	12	11	0	0	13	13	12	0	6	37	0	8	0	0	8	0	0	0	0	0	0	0	0	0	0	0	0	0	0	37	0	0	0	0	0	0	0	72	13	22
Archaea	Nanoarchaeota	Woesearchaeia	SM23-78	UBA9642	GCA-2686295	unclassified	29	11	17	6	0	5	0	5	13	0	0	0	7	0	0	12	54	62	25	0	0	0	0	0	17	20	17	18	7	0	0	0	0	0	0	0	0	0	0	0	0	0	0
Bacteria	Planctomycetota	Phycisphaerae	Phycisphaerales	Phycisphaeraceae	Phycisphaera	Phycisphaera	14	0	15	0	0	0	0	0	0	0	0	0	20	0	20	29	25	0	0	0	0	0	0	0	11	0	0	0	9	0	0	4	0	26	0	8	8	9	37	10	0	10	19
Bacteria	Acidobacteriota	Blastocatellia	Pyrinomonadales	Pyrinomonadaceae	OLB17	unclassified	0	19	22	0	0	0	0	38	23	6	12	6	93	0	25	81	0	0	0	0	0	0	0	0	0	0	0	0	0	0	0	0	0	0	0	0	0	0	0	0	0	0	0
Bacteria	Proteobacteria	Alphaproteobacteria	Rhodobacterales	Rhodobacteraceae	unclassified	unclassified	0	0	0	0	0	0	0	0	0	0	0	0	0	0	0	0	0	0	0	0	0	0	0	0	0	0	0	0	0	0	0	0	0	58	26	0	0	0	0	0	58	51	66
Bacteria	Actinobacteriota	Acidimicrobiia	Microtrichales	Ilumatobacteraceae	Ilumatobacter_A	unclassified	0	0	0	0	0	0	0	0	0	0	0	0	0	0	0	0	84	84	26	0	0	0	0	0	32	29	28	16	25	0	0	0	0	0	0	0	0	0	0	0	0	0	0
Bacteria	unclassified	unclassified	unclassified	unclassified	unclassified	unclassified	14	0	0	8	2	0	0	0	8	14	0	0	14	0	9	11	24	26	0	9	0	0	0	0	0	0	12	0	4	0	0	0	18	27	16	0	10	11	0	0	32	12	14
Bacteria	Bacteroidota	Ignavibacteria	Ignavibacteriales	Melioribacteraceae	unclassified	unclassified	6	0	3	18	6	0	6	0	0	5	0	0	0	0	25	15	25	38	0	15	0	0	0	0	0	0	0	0	0	10	0	0	12	27	15	6	0	10	0	0	33	12	16
Bacteria	Planctomycetota	Phycisphaerae	Phycisphaerales	Phycisphaeraceae	Phycisphaera	Phycisphaera	70	30	17	22	0	2	0	10	26	10	13	0	0	0	0	29	13	14	0	0	0	0	0	0	5	8	14	9	0	0	0	0	4	12	4	0	0	0	0	0	8	0	0
Archaea	unclassified	unclassified	unclassified	unclassified	unclassified	unclassified	0	0	0	0	0	0	0	0	0	0	0	0	0	0	0	0	0	0	0	0	0	0	0	0	0	0	0	0	0	0	0	0	6	14	10	37	51	27	24	45	0	0	19
Bacteria	Spirochaetota	Spirochaetia	Spirochaetales	unclassified	unclassified	unclassified	0	0	0	0	0	0	0	0	0	0	0	0	0	0	0	0	0	0	0	0	0	0	0	0	0	0	0	0	0	0	0	0	0	0	0	0	0	0	210	4	0	0	0
Bacteria	unclassified	unclassified	unclassified	unclassified	unclassified	unclassified	40	35	39	0	0	0	29	0	26	0	39	0	55	0	24	37	0	0	0	0	0	0	0	0	0	0	0	0	0	0	0	0	0	0	0	0	0	0	0	0	0	0	0
Bacteria	Chloroflexota	unclassified	unclassified	unclassified	unclassified	unclassified	19	22	20	0	0	0	2	16	14	2	10	0	13	8	18	35	13	27	7	7	0	0	3	0	6	7	9	8	4	5	3	0	7	3	5	2	0	2	0	3	7	4	2
Bacteria	Planctomycetota	unclassified	unclassified	unclassified	unclassified	unclassified	34	20	29	15	0	0	11	14	24	0	0	10	27	0	21	22	9	0	0	0	0	0	0	0	19	18	0	0	0	0	0	0	0	0	12	0	0	6	0	0	9	13	0
Bacteria	Bacteroidota	Bacteroidia	Flavobacteriales	koll-22	unclassified	unclassified	53	16	24	18	0	0	16	20	15	0	30	0	27	0	24	24	17	28	0	0	0	0	0	0	0	0	0	11	0	0	0	0	0	0	0	0	0	0	0	0	0	0	0
Bacteria	unclassified	unclassified	unclassified	unclassified	unclassified	unclassified	37	17	31	6	12	0	4	13	31	9	21	11	39	7	27	23	8	19	0	0	0	0	0	0	0	0	0	8	0	0	0	0	0	0	0	0	0	0	0	0	0	0	0
Bacteria	Cyanobacteriota	Cyanobacteriia	Cyanobacteriales	unclassified	unclassified	unclassified	0	0	0	0	0	0	0	0	0	0	0	0	0	0	0	0	0	0	0	0	0	0	0	0	0	0	0	0	0	0	0	0	0	0	34	62	44	44	0	87	0	0	0
Bacteria	Bacteroidota	Bacteroidia	NS11-12g	UBA9320	UBA9320	unclassified	37	0	11	0	0	0	0	4	12	4	23	5	4	0	0	0	48	77	0	11	0	0	0	0	0	24	40	17	5	0	0	0	0	0	0	0	0	0	0	0	0	0	0
Bacteria	Gemmatimonadota	Gemmatimonadetes	SG8-23	BD2-11	bin94	unclassified	39	30	20	0	0	0	0	14	19	16	5	0	14	0	15	13	10	21	0	0	0	0	0	0	0	0	0	0	0	0	0	0	17	17	10	0	0	0	0	0	19	17	0
Bacteria	Proteobacteria	Alphaproteobacteria	unclassified	unclassified	unclassified	unclassified	0	0	0	0	0	0	0	0	0	0	0	0	0	0	0	0	0	0	0	0	0	0	0	0	0	0	0	0	0	0	0	0	0	0	0	0	0	0	302	0	0	0	0
Bacteria	Firmicutes_E	Symbiobacteriia	Symbiobacteriales	Symbiobacteriaceae	Symbiobacterium	Symbiobacterium	7	10	0	14	0	0	0	11	5	0	0	0	11	0	21	15	17	19	0	4	6	6	8	0	3	3	10	8	6	27	0	0	8	13	4	0	0	15	0	0	13	13	15
Bacteria	unclassified	unclassified	unclassified	unclassified	unclassified	unclassified	42	39	23	12	7	0	0	42	30	20	0	9	42	0	20	35	0	0	0	0	0	0	0	0	0	0	0	0	0	0	0	0	0	0	0	0	0	0	0	0	0	0	0
Bacteria	Planctomycetota	Phycisphaerae	SG8-4	SG8-4	PLanc-01	unclassified	0	0	0	0	0	0	0	0	0	0	0	0	0	0	0	0	0	0	0	0	0	0	0	0	0	0	0	0	0	0	0	0	0	0	0	0	0	0	80	0	0	0	0
Bacteria	Proteobacteria	Gammaproteobacteria	Chromatiales	Sedimenticolaceae	Thiolapillus	unclassified	0	0	0	0	0	0	0	0	0	0	0	0	0	0	0	0	0	0	0	0	0	72	74	46	0	0	0	0	0	62	31	35	0	0	0	0	0	0	0	0	0	0	0
Bacteria	Desulfobacterota	Desulfobacteria	Desulfobacterales	BuS5	BuS5	unclassified	0	0	0	0	36	0	0	0	0	0	0	0	0	0	0	0	0	0	0	0	0	0	0	19	0	0	0	0	0	40	0	42	0	0	22	0	0	55	60	0	0	0	0
Bacteria	Bacteroidota	Bacteroidia	Chitinophagales	Saprospiraceae	Lewinella_B	Lewinella_B	34	27	15	11	0	0	3	19	11	12	0	6	25	7	8	20	14	52	5	0	0	0	0	0	6	7	23	15	0	0	0	0	0	0	0	0	0	0	0	0	0	0	0
Bacteria	UBP1	PRR-12	LZORAL124-64-63	LZORAL124-64-63	LZORAL124-64-63	unclassified	0	0	0	0	0	0	0	0	16	0	0	0	12	0	0	0	0	0	0	5	0	8	0	0	0	4	10	0	8	0	0	0	0	13	21	22	21	26	21	28	15	20	23
Bacteria	Proteobacteria	Gammaproteobacteria	unclassified	unclassified	unclassified	unclassified	60	33	30	0	0	0	0	13	38	16	22	0	30	0	15	39	0	24	0	0	0	0	0	0	0	0	0	0	0	0	0	0	0	0	0	0	0	0	0	0	0	0	0
Bacteria	Planctomycetota	Planctomycetes	Planctomycetales	Planctomycetaceae	Rubinisphaera	Rubinisphaera	45	15	15	0	9	0	0	7	15	0	0	0	17	0	13	25	38	30	26	19	0	0	0	0	7	8	10	20	0	0	0	0	0	0	0	0	0	0	0	0	0	0	0
Bacteria	unclassified	unclassified	unclassified	unclassified	unclassified	unclassified	0	0	0	0	0	0	0	0	0	0	0	0	0	0	0	0	0	0	0	0	0	0	0	11	0	0	0	0	0	24	11	7	0	0	9	38	32	26	10	45	0	4	13
Bacteria	Bacteroidota	Bacteroidia	Chitinophagales	Saprospiraceae	Lewinella_B	Lewinella_B	30	13	21	12	3	0	0	6	10	14	19	8	15	10	12	16	27	38	16	7	0	0	0	0	7	13	13	0	9	0	0	0	0	0	0	0	0	0	0	0	0	0	0
Bacteria	Calditrichota	Calditrichia	Calditrichales	Calditrichaceae	Caldithrix	Caldithrix	22	0	0	0	0	0	0	24	0	0	36	7	0	13	0	0	0	0	0	0	0	0	0	0	0	9	0	0	0	0	0	0	8	13	0	5	14	5	27	12	15	11	0
Bacteria	Bacteroidota	Bacteroidia	Flavobacteriales	Flavobacteriaceae	unclassified	unclassified	0	0	0	0	0	0	0	0	0	0	25	0	0	0	0	0	0	0	0	0	0	0	0	0	0	0	0	0	32	0	0	0	29	29	0	0	0	22	0	0	48	46	0
Bacteria	Proteobacteria	Gammaproteobacteria	Chromatiales	Sedimenticolaceae	unclassified	unclassified	0	21	30	31	8	0	0	26	20	11	0	15	83	0	33	41	0	0	0	0	0	0	0	0	0	0	0	0	0	0	0	0	0	0	0	0	0	0	0	0	0	0	0
Bacteria	Proteobacteria	Gammaproteobacteria	Pseudomonadales	Halieaceae	Halioglobus	unclassified	39	27	22	25	0	0	12	37	28	8	12	0	29	0	56	24	0	0	0	0	0	0	0	0	0	0	0	0	0	0	0	0	0	0	0	0	0	0	0	0	0	0	0
Bacteria	Desulfobacterota	Desulfobacteria	Desulfobacterales	unclassified	unclassified	unclassified	10	11	15	10	0	0	0	23	0	10	11	0	30	9	27	25	19	33	0	0	25	0	0	28	0	0	0	0	32	0	0	0	0	0	0	0	0	0	0	0	0	0	0
Bacteria	Planctomycetota	UBA1135	UBA1135	unclassified	unclassified	unclassified	27	0	13	0	0	0	0	0	20	0	0	0	11	0	0	0	36	51	0	0	0	0	0	0	0	0	20	0	0	0	0	0	34	0	0	0	0	0	0	0	69	37	0
Bacteria	Bacteroidota	Bacteroidia	Flavobacteriales	Flavobacteriaceae	Altibacter	unclassified	24	17	26	22	4	0	0	19	10	10	20	8	30	0	14	13	24	33	14	0	0	0	0	0	0	11	0	19	0	0	0	0	0	0	0	0	0	0	0	0	0	0	0
Bacteria	Bacteroidota	Bacteroidia	Bacteroidales	GWF2-33-38	GWF2-33-38	unclassified	0	0	0	0	0	0	0	0	0	0	0	0	0	0	0	0	0	0	0	0	0	0	0	0	0	0	0	0	0	0	0	0	0	0	0	52	56	15	22	57	0	0	35
Bacteria	Chloroflexota	Anaerolineae	Anaerolineales	unclassified	unclassified	unclassified	0	0	0	0	0	0	0	0	0	0	0	0	0	0	0	0	0	0	0	0	0	0	0	0	0	0	0	0	0	0	0	0	0	12	6	36	59	31	31	30	12	0	0
Bacteria	Bacteroidota	Rhodothermia	Balneolales	Balneolaceae	UBA1275	unclassified	11	0	14	11	0	0	5	0	9	8	0	0	9	4	4	0	23	35	9	5	0	0	0	0	0	18	14	7	6	0	0	0	12	14	3	0	0	0	0	0	30	15	19
Bacteria	Planctomycetota	Phycisphaerae	SG8-4	SG8-4	PLanc-01	unclassified	0	0	0	0	0	0	0	0	0	0	0	0	0	0	0	0	0	0	0	0	0	0	0	0	0	0	0	0	0	0	0	0	0	0	0	0	0	0	50	40	0	0	0
Bacteria	Proteobacteria	Gammaproteobacteria	Thiohalobacterales	Thiohalobacteraceae	Thiohalobacter	Thiohalobacter	21	19	15	19	0	3	5	21	16	9	33	0	22	0	22	15	0	46	11	8	0	0	0	0	0	13	18	0	0	0	0	0	0	0	0	0	0	0	0	0	0	0	0
Bacteria	Planctomycetota	Phycisphaerae	Phycisphaerales	SM1A02	unclassified	unclassified	33	41	42	23	0	0	8	12	22	14	0	9	18	0	19	27	9	9	0	0	0	0	0	0	0	0	10	5	15	0	0	0	0	0	0	0	0	0	0	0	0	0	0
Bacteria	Planctomycetota	Planctomycetes	Pirellulales	Pirellulaceae	Rubripirellula	unclassified	19	0	17	0	0	0	0	11	10	0	0	0	25	0	11	18	11	13	0	0	0	0	0	0	0	8	0	0	0	0	0	0	7	24	16	0	13	10	7	12	15	9	18
Bacteria	Proteobacteria	Alphaproteobacteria	unclassified	unclassified	unclassified	unclassified	51	28	30	10	0	12	7	20	0	14	21	11	35	9	18	29	3	10	0	3	0	0	0	0	0	0	0	0	0	5	0	0	0	0	0	0	0	0	0	0	0	0	0
Bacteria	Desulfobacterota	Desulfobacteria	Desulfobacterales	unclassified	unclassified	unclassified	0	0	0	0	0	0	0	0	0	0	0	0	0	0	0	0	0	0	0	0	0	0	0	0	0	0	0	0	0	0	0	0	0	0	0	0	19	16	35	42	0	0	0
Bacteria	Desulfobacterota	Desulfobacteria	Desulfobacterales	unclassified	unclassified	unclassified	0	0	0	0	0	0	0	0	0	0	0	0	0	0	0	0	0	0	0	0	0	0	0	0	0	0	0	0	0	0	0	0	0	0	22	49	52	30	38	52	0	0	0
Bacteria	Proteobacteria	Gammaproteobacteria	Woeseiales	Woeseiaceae	unclassified	unclassified	27	33	33	16	0	0	0	16	15	11	11	21	60	0	24	49	0	0	0	0	0	0	0	0	0	0	0	0	0	0	0	0	0	0	0	0	0	0	0	0	0	0	0
Bacteria	Planctomycetota	Phycisphaerae	Phycisphaerales	SM1A02	unclassified	unclassified	41	0	28	0	0	0	0	23	11	0	0	0	21	0	23	29	21	29	0	0	0	0	0	12	0	7	15	9	0	7	0	0	0	0	0	7	0	0	0	7	4	0	0
Bacteria	unclassified	unclassified	unclassified	unclassified	unclassified	unclassified	0	0	0	0	0	0	0	11	0	4	0	0	0	0	0	26	0	0	0	0	0	0	0	0	0	0	0	0	0	21	0	0	5	10	6	17	22	44	25	17	0	9	14
Bacteria	Proteobacteria	Gammaproteobacteria	Thiohalobacterales	Thiohalobacteraceae	Thiohalobacter	Thiohalobacter	25	51	30	17	0	0	0	0	34	0	0	16	39	10	20	22	27	0	0	0	0	0	0	0	0	0	0	14	10	0	0	0	0	0	0	0	0	0	0	0	0	0	0
Bacteria	Proteobacteria	Gammaproteobacteria	Pseudomonadales	Halomonadaceae	Cobetia	Cobetia	8	8	0	0	3	0	0	3	3	3	0	0	18	0	0	0	30	11	0	0	0	0	0	0	27	13	3	0	0	0	0	0	29	9	0	0	0	0	0	0	48	33	22
Bacteria	Planctomycetota	Phycisphaerae	Phycisphaerales	SM1A02	unclassified	unclassified	0	0	0	0	0	0	0	28	0	0	20	30	0	0	0	0	0	0	0	0	0	0	0	0	0	0	38	0	0	0	0	0	21	46	29	16	39	14	0	0	0	0	0
Bacteria	Chloroflexota	unclassified	unclassified	unclassified	unclassified	unclassified	0	0	0	0	0	0	0	0	0	0	0	0	0	0	0	0	0	0	0	0	0	0	0	0	0	0	0	0	0	0	0	0	0	0	0	21	43	20	21	39	0	0	34
Bacteria	Proteobacteria	Gammaproteobacteria	unclassified	unclassified	unclassified	unclassified	0	0	0	0	0	0	0	0	0	0	0	0	0	0	0	0	0	0	0	0	0	0	11	0	0	0	0	0	0	0	0	0	6	12	6	31	23	15	21	97	16	18	0
Bacteria	Proteobacteria	Alphaproteobacteria	Rhodobacterales	Rhodobacteraceae	unclassified	unclassified	41	49	0	30	0	25	33	0	0	0	0	0	66	0	0	0	0	0	0	0	0	0	0	0	0	0	0	0	0	0	0	0	0	0	31	0	0	0	0	0	0	0	40
Archaea	Asgardarchaeota	Lokiarchaeia	Thorarchaeales	Thorarchaeaceae	unclassified	unclassified	0	0	0	0	0	0	0	0	0	0	0	0	0	0	0	0	0	0	0	0	0	0	0	0	0	0	0	0	0	0	0	0	0	15	6	30	53	31	34	59	0	0	16
Bacteria	Actinobacteriota	unclassified	unclassified	unclassified	unclassified	unclassified	0	0	0	0	0	0	0	0	0	0	0	0	0	0	0	0	0	0	0	0	0	0	0	0	0	0	0	0	0	0	0	0	0	0	25	30	46	29	32	69	11	24	0
Archaea	Nanoarchaeota	Woesearchaeia	SM23-78	UBA9642	GCA-2686295	unclassified	0	0	0	0	0	0	0	0	0	0	0	0	0	0	14	0	0	16	0	0	0	0	0	0	0	17	0	0	0	0	0	0	59	28	16	0	0	0	3	0	40	41	22
Bacteria	Planctomycetota	UBA1135	UBA1135	GCA-2683825	GCA-2683825	unclassified	24	57	26	18	0	0	0	23	24	16	8	19	32	0	12	20	13	22	0	0	0	0	0	0	0	0	0	0	0	0	0	0	0	0	0	0	0	0	0	0	0	0	0
Bacteria	Proteobacteria	Alphaproteobacteria	Sphingomonadales	Sphingomonadaceae	Erythrobacter_B	Erythrobacter_B	0	0	0	0	0	0	0	0	0	0	9	0	5	0	0	0	7	0	0	0	0	0	0	0	0	0	3	0	0	0	0	0	62	28	8	0	0	0	0	0	107	42	21
Bacteria	Acidobacteriota	Mor1	Mor1	Mor1	Mor1	unclassified	0	23	0	0	0	0	0	0	0	0	83	0	0	0	71	0	67	0	0	0	0	0	0	0	0	0	0	0	0	0	0	0	0	27	42	0	0	0	0	0	0	0	0
Bacteria	unclassified	unclassified	unclassified	unclassified	unclassified	unclassified	0	0	4	10	9	0	0	0	0	0	0	4	0	0	5	16	10	0	9	19	0	0	0	6	0	0	0	0	0	0	0	4	14	31	34	0	0	26	6	11	17	14	25
Bacteria	Bacteroidota	Bacteroidia	Chitinophagales	Saprospiraceae	unclassified	unclassified	18	19	26	10	0	0	5	21	9	9	20	5	58	0	18	37	12	0	0	11	0	0	0	0	0	4	0	0	0	0	0	0	5	0	0	0	0	0	0	0	7	0	9
Bacteria	Myxococcota	Myxococcia	Myxococcales	unclassified	unclassified	unclassified	54	38	42	5	0	10	0	20	20	11	33	0	41	4	9	26	0	0	0	0	0	0	0	0	0	0	0	0	0	0	0	0	0	0	0	0	0	0	0	0	0	0	0
Bacteria	Planctomycetota	Brocadiae	SM23-32	SM23-32	SM23-32	unclassified	11	0	13	0	0	0	0	0	0	0	0	0	12	0	8	5	20	15	12	0	0	0	7	0	0	0	17	0	8	5	0	0	0	31	24	6	8	24	10	8	23	10	11
Bacteria	unclassified	unclassified	unclassified	unclassified	unclassified	unclassified	14	14	0	9	0	0	0	0	0	0	4	0	0	0	24	27	16	34	0	0	0	10	0	4	0	0	16	0	10	23	2	0	0	17	0	0	0	24	0	24	0	0	20
Bacteria	unclassified	unclassified	unclassified	unclassified	unclassified	unclassified	0	0	0	0	0	0	0	0	0	0	0	0	0	0	0	0	0	0	0	0	0	0	0	0	0	0	0	0	0	4	0	0	0	12	6	36	67	14	15	53	0	7	14
Bacteria	Actinobacteriota	unclassified	unclassified	unclassified	unclassified	unclassified	0	0	0	0	0	0	0	0	0	0	0	0	0	0	0	0	0	0	0	0	0	0	0	0	0	0	0	0	0	0	0	0	0	0	0	0	29	0	51	0	0	0	0
Bacteria	Desulfobacterota	Desulfobacteria	Desulfobacterales	Magnetomoraceae	Magnetomorum	unclassified	0	0	0	0	0	0	0	0	0	0	0	0	0	0	12	0	0	0	0	0	0	0	0	0	0	0	14	0	0	25	0	0	0	0	21	34	41	62	0	0	0	0	31
Bacteria	Actinobacteriota	Acidimicrobiia	UBA5794	UBA5794	UBA5794	unclassified	11	32	18	17	0	0	0	33	22	0	0	0	43	5	20	64	22	0	0	0	0	0	0	0	0	0	11	0	0	13	0	0	0	0	0	0	0	0	0	0	0	0	0
Bacteria	unclassified	unclassified	unclassified	unclassified	unclassified	unclassified	0	0	0	0	0	0	0	2	0	0	0	2	0	0	0	0	0	0	0	0	0	0	5	0	0	0	0	0	0	0	0	0	0	0	0	29	30	29	34	63	0	0	0
Bacteria	Proteobacteria	Alphaproteobacteria	unclassified	unclassified	unclassified	unclassified	21	46	33	20	0	0	0	29	35	15	0	6	38	9	21	33	0	0	0	0	0	0	0	0	0	0	5	0	0	0	0	0	0	0	0	0	0	0	0	0	0	0	0
Bacteria	Chloroflexota	unclassified	unclassified	unclassified	unclassified	unclassified	0	0	0	0	0	0	0	0	0	0	0	0	0	0	0	0	0	0	0	0	0	0	0	0	0	0	0	0	0	0	0	0	0	0	0	30	43	0	30	37	0	21	29
Bacteria	Bacteroidota	Rhodothermia	Rhodothermales	unclassified	unclassified	unclassified	44	35	18	0	0	0	7	21	28	13	11	17	20	8	5	21	8	19	0	0	0	0	0	0	19	0	7	9	0	0	0	0	0	0	0	0	0	0	0	0	0	0	0
Bacteria	Planctomycetota	Planctomycetes	Pirellulales	Pirellulaceae	Mariniblastus	Mariniblastus	30	18	28	18	0	0	0	19	15	6	12	0	67	9	31	46	8	0	0	0	0	0	3	0	0	0	0	0	0	0	0	0	0	0	0	0	0	0	0	0	0	0	0
Bacteria	Acidobacteriota	Aminicenantia	UBA2199	UBA2199	UBA2199	unclassified	0	0	0	0	0	0	0	0	0	0	0	0	0	0	0	0	0	0	0	0	0	0	0	0	0	0	0	0	0	0	0	0	0	0	0	0	28	0	24	0	0	0	0
Bacteria	Bdellovibrionota	Bacteriovoracia	Bacteriovoracales	Bacteriovoracaceae	Halobacteriovorax	unclassified	0	0	0	0	0	0	0	0	0	0	0	0	0	0	0	0	0	0	0	0	0	0	0	0	0	0	0	0	0	0	0	0	0	26	23	18	42	20	32	34	0	9	19
Bacteria	Proteobacteria	Gammaproteobacteria	Chromatiales	Sedimenticolaceae	41T-STBD-0c-01a	unclassified	0	0	0	0	0	0	0	0	0	0	0	0	0	0	0	0	0	0	0	0	0	0	0	0	0	0	0	0	0	0	0	0	14	44	80	0	0	22	10	0	38	23	20
Bacteria	Acidobacteriota	Mor1	Mor1	Mor1	Mor1	unclassified	0	41	67	0	0	0	0	0	39	0	0	0	34	0	19	39	0	71	0	0	0	0	0	0	0	0	0	0	0	0	0	0	0	0	0	0	0	0	0	0	0	0	0
Bacteria	Chloroflexota	Anaerolineae	Anaerolineales	UBA6092	UBA6092	unclassified	0	4	0	0	7	0	0	6	0	0	0	0	10	0	12	17	0	0	0	25	0	10	15	0	0	4	12	7	0	33	0	0	0	12	12	9	18	12	22	19	8	0	8
Bacteria	Patescibacteria	Saccharimonadia	Saccharimonadales	Saccharimonadaceae	Saccharimonas	Saccharimonas	2	10	5	4	0	0	4	0	3	3	0	0	5	0	3	6	23	23	3	3	0	0	0	0	5	4	13	10	4	0	0	0	19	14	22	0	0	8	0	0	23	19	26
Bacteria	Proteobacteria	Gammaproteobacteria	Pseudomonadales	Pseudohongiellaceae	OM182	OM182	13	0	0	0	0	0	0	6	0	0	0	0	0	0	0	0	31	47	18	12	0	0	0	0	0	28	27	25	0	0	0	0	16	18	0	0	0	0	0	0	43	0	15
Bacteria	Bacteroidota	Bacteroidia	Flavobacteriales	UA16	ASP10-05a	unclassified	59	16	32	3	0	0	4	12	20	13	31	0	40	8	11	7	11	12	0	0	0	0	0	0	10	6	9	0	4	0	0	0	0	0	0	0	0	0	0	0	0	0	0
Bacteria	Proteobacteria	Gammaproteobacteria	Woeseiales	Woeseiaceae	UBA1844	unclassified	40	42	29	42	0	0	0	0	25	26	22	20	33	0	0	0	0	0	0	0	0	0	0	0	0	0	0	0	0	29	0	0	0	0	0	0	0	0	0	0	0	0	0
Bacteria	Gemmatimonadota	Gemmatimonadetes	SG8-23	BD2-11	BD2-11	unclassified	17	40	35	32	0	0	8	25	25	13	0	10	29	5	14	17	9	19	0	0	0	0	0	0	0	5	0	5	0	0	0	0	0	0	0	0	0	0	0	0	0	0	0
Bacteria	Desulfobacterota	Desulfobacteria	Desulfobacterales	Desulfatirhabdiaceae	Desulfatirhabdium	Desulfatirhabdium	0	0	0	0	0	0	0	9	0	0	0	0	16	0	6	12	10	16	0	14	0	0	10	12	0	0	10	7	0	30	6	18	6	8	0	18	11	23	14	15	15	0	11
Bacteria	Desulfobacterota	unclassified	unclassified	unclassified	unclassified	unclassified	0	15	0	0	0	0	0	15	9	0	0	7	16	0	20	23	0	0	0	0	0	0	0	0	0	0	16	0	31	29	0	0	0	34	17	0	0	17	0	0	47	0	0
Bacteria	Planctomycetota	UBA1135	UBA2386	UBA2386	UBA2386	unclassified	0	0	14	8	0	0	0	0	0	0	0	6	0	0	0	31	17	0	0	0	0	0	0	0	0	0	0	0	0	18	0	0	0	23	24	10	20	25	22	20	0	17	17
Bacteria	Bacteroidota	Bacteroidia	Chitinophagales	Saprospiraceae	unclassified	unclassified	0	0	0	0	0	0	0	0	0	0	0	0	0	0	0	0	12	18	10	9	0	0	0	0	0	11	0	0	8	0	0	0	58	27	6	0	0	0	0	0	68	29	13
Bacteria	Actinobacteriota	Acidimicrobiia	unclassified	unclassified	unclassified	unclassified	0	0	0	0	0	5	4	0	0	0	0	0	0	0	0	0	0	0	0	0	7	0	0	0	0	0	0	0	0	4	0	0	14	14	21	32	19	28	19	33	12	15	18
Bacteria	Planctomycetota	UBA1135	UBA1135	unclassified	unclassified	unclassified	0	0	0	0	0	0	0	0	0	0	0	0	6	0	12	0	0	0	0	0	0	0	0	0	0	0	0	0	0	0	0	0	0	36	0	18	41	56	39	26	11	0	0
Archaea	Crenarchaeota	Bathyarchaeia	TCS64	TCS64	GCA-2726865	unclassified	0	0	0	0	0	0	0	0	0	0	0	0	0	0	0	0	0	0	0	0	0	0	0	0	0	0	0	0	0	0	0	2	13	0	0	18	28	24	41	45	0	33	0
Bacteria	Spirochaetota	Spirochaetia	Spirochaetales	Marispirochaetaceae	Marispirochaeta	Marispirochaeta	0	0	0	0	0	0	0	0	0	0	0	0	0	0	0	0	0	0	0	0	0	0	0	0	0	0	0	0	0	12	0	0	0	0	0	34	23	17	32	32	16	0	21
Bacteria	Proteobacteria	Gammaproteobacteria	Chromatiales	Chromatiaceae	Thiosymbion	Thiosymbion	0	0	0	0	0	0	0	0	0	0	0	0	0	0	0	0	0	0	0	0	0	0	0	0	0	0	0	0	0	0	0	0	0	14	18	19	33	38	22	35	17	0	27
Bacteria	Proteobacteria	Gammaproteobacteria	Woeseiales	Woeseiaceae	UBA1844	unclassified	0	0	0	0	0	0	0	0	0	0	0	0	0	0	16	0	0	0	0	0	0	0	0	0	0	0	0	0	0	0	0	0	0	0	0	56	47	22	26	52	0	0	26
Bacteria	Proteobacteria	Alphaproteobacteria	Elsterales	Elsteraceae	URHD0088	unclassified	0	0	0	0	0	0	0	0	0	0	0	0	0	0	0	0	0	0	0	0	0	0	0	0	0	0	0	0	0	0	0	0	10	0	0	29	16	10	32	33	17	15	18
Bacteria	unclassified	unclassified	unclassified	unclassified	unclassified	unclassified	0	0	5	0	0	0	0	0	0	0	0	0	0	0	0	0	0	0	0	0	0	0	0	0	0	0	0	0	0	0	0	0	0	0	0	44	49	41	19	49	0	0	25
Bacteria	Proteobacteria	Gammaproteobacteria	Pseudomonadales	Cellvibrionaceae	Saccharophagus	Saccharophagus	14	14	8	20	0	0	0	0	0	7	12	4	7	0	0	0	41	70	11	0	0	0	0	0	15	25	27	14	9	3	0	0	0	0	0	0	0	0	0	0	4	0	0
Bacteria	Desulfobacterota	BSN033	SM23-61	SM23-61	SM23-61	unclassified	0	0	0	0	0	0	0	0	0	0	0	0	0	0	10	9	0	0	0	0	0	6	0	0	0	0	0	0	0	14	0	0	0	12	22	16	16	23	19	29	0	23	14
Bacteria	Myxococcota	Polyangia	Nannocystales	Nannocystaceae	Ga0077550	unclassified	28	42	16	21	0	0	0	14	36	0	13	0	0	0	18	26	24	26	12	0	0	0	0	0	0	17	10	0	0	2	0	0	0	0	0	0	0	0	0	0	0	0	0
Bacteria	unclassified	unclassified	unclassified	unclassified	unclassified	unclassified	0	0	0	0	0	0	0	0	0	0	0	0	0	0	0	0	0	0	0	0	0	2	0	5	0	0	0	0	0	8	4	0	0	35	19	16	21	87	17	10	0	11	17
Bacteria	unclassified	unclassified	unclassified	unclassified	unclassified	unclassified	0	0	6	24	0	4	15	16	0	0	0	0	27	0	48	59	0	51	0	16	0	2	0	0	0	0	0	0	0	0	3	0	0	0	0	0	15	16	3	0	0	0	0
Bacteria	Planctomycetota	UBA1135	UBA1135	GCA-2683825	GCA-2683825	unclassified	0	0	0	0	0	0	0	0	0	0	0	0	0	0	0	0	0	0	0	0	0	10	0	0	0	0	0	0	0	0	0	0	0	21	0	25	27	28	42	23	9	0	35
Bacteria	Bacteroidota	Bacteroidia	Flavobacteriales	UA16	unclassified	unclassified	0	0	0	0	0	0	0	0	0	0	0	0	0	0	0	0	0	0	0	0	0	0	0	0	0	0	0	0	0	0	0	0	72	13	4	0	0	0	0	0	130	28	30
Bacteria	Planctomycetota	Planctomycetes	Pirellulales	Pirellulaceae	Mariniblastus	Mariniblastus	20	39	18	0	0	9	0	27	12	22	16	16	68	0	0	58	0	0	0	0	0	0	0	0	0	0	0	0	0	0	0	0	0	0	0	0	0	0	0	0	0	0	0
Bacteria	Acidobacteriota	Luteitaleia	Luteitaleales	UBA823	UBA11600	unclassified	37	64	26	0	0	14	0	20	43	0	42	0	22	0	19	18	0	0	0	0	0	0	0	0	0	0	0	0	0	0	0	0	0	0	0	0	0	0	0	0	0	0	0
Bacteria	Acidobacteriota	Luteitaleia	Luteitaleales	UBA823	UBA11600	unclassified	0	0	0	0	0	0	6	0	0	0	0	0	0	0	0	0	0	0	0	5	0	26	17	0	0	0	0	0	0	17	11	18	0	10	12	30	13	21	15	12	7	10	13
Bacteria	Proteobacteria	Alphaproteobacteria	Sphingomonadales	Sphingomonadaceae	Erythrobacter	unclassified	0	0	0	0	0	0	0	0	0	0	0	0	0	0	0	0	0	0	0	0	0	0	0	0	0	0	0	0	0	0	0	0	49	41	21	0	0	0	0	0	85	39	19
Bacteria	Proteobacteria	Alphaproteobacteria	Rhodobacterales	Rhodobacteraceae	unclassified	unclassified	0	0	0	0	0	0	0	0	0	0	0	0	0	0	0	0	0	0	0	0	0	0	0	0	0	0	0	0	0	0	0	0	75	41	33	0	0	0	0	0	60	19	41
Bacteria	Planctomycetota	UBA1135	UBA1135	GCA-2683825	GCA-2683825	unclassified	0	0	0	0	0	0	0	0	0	0	0	0	0	0	0	10	0	0	0	0	0	0	17	10	0	0	0	0	0	43	12	5	0	0	12	0	22	33	29	25	0	0	32
Bacteria	unclassified	unclassified	unclassified	unclassified	unclassified	unclassified	3	0	0	3	0	0	0	7	0	0	0	0	2	0	0	0	4	0	0	6	6	14	13	0	0	0	0	0	5	30	9	9	0	14	24	16	30	40	0	0	4	7	11
Bacteria	Acidobacteriota	Mor1	Mor1	Mor1	Mor1	unclassified	0	0	0	0	0	0	0	0	0	0	11	0	0	0	17	10	28	42	10	15	0	0	0	10	0	13	14	9	0	14	0	0	11	17	19	0	9	23	0	7	10	0	0
Bacteria	Deferrisomatota	Deferrisomatia	Deferrisomatales	Deferrisomataceae	Deferrisoma	Deferrisoma	0	7	5	0	0	0	0	0	0	0	0	8	9	0	5	20	6	10	0	5	0	12	0	0	0	0	8	3	0	4	0	0	0	0	6	25	14	15	19	23	0	8	18
Bacteria	Proteobacteria	Gammaproteobacteria	unclassified	unclassified	unclassified	unclassified	0	0	18	11	0	4	0	12	0	7	0	0	22	0	19	31	0	15	0	4	7	0	0	0	0	0	0	0	0	12	0	0	0	0	5	28	22	10	9	25	0	8	0
Bacteria	Planctomycetota	Planctomycetes	Pirellulales	Pirellulaceae	GCA-2723275	unclassified	0	33	0	0	0	0	0	0	0	26	0	0	27	0	16	32	0	0	0	0	0	0	0	0	0	0	0	0	0	0	0	0	0	19	8	19	12	11	11	15	0	11	9
Bacteria	Planctomycetota	Planctomycetes	Pirellulales	Pirellulaceae	GCA-2723275	unclassified	47	45	39	0	0	5	0	35	35	0	0	0	35	0	24	20	0	0	0	0	0	0	0	0	18	0	0	0	0	0	0	0	0	0	0	0	0	0	0	0	0	0	0
Bacteria	Planctomycetota	UBA1135	UBA1135	GCA-2683825	GCA-2683825	unclassified	22	44	37	18	13	0	0	16	22	20	15	0	32	0	31	24	0	9	0	0	0	0	0	0	0	0	0	0	0	0	0	0	0	0	0	0	0	0	0	0	0	0	0
Bacteria	unclassified	unclassified	unclassified	unclassified	unclassified	unclassified	0	0	0	8	0	0	0	0	0	0	0	0	3	0	3	12	17	13	0	0	0	0	12	0	3	0	0	0	0	18	0	0	14	21	16	17	21	29	17	25	0	20	14
Bacteria	Proteobacteria	Gammaproteobacteria	Granulosicoccales	Granulosicoccaceae	Granulosicoccus	unclassified	21	19	19	12	15	6	0	28	10	12	0	8	47	0	20	23	0	19	0	0	0	0	0	0	0	0	0	0	0	0	0	0	8	0	8	0	0	0	0	0	0	0	13
Archaea	Nanoarchaeota	Woesearchaeia	Pacearchaeales	GW2011-AR1	GW2011-AR13	GW2011-AR13	0	8	12	0	0	0	0	21	11	0	16	0	35	17	13	52	22	0	19	12	14	0	0	0	0	0	0	8	0	11	0	0	0	26	4	0	0	0	0	0	0	0	0
Bacteria	Planctomycetota	Phycisphaerae	Phycisphaerales	SM1A02	unclassified	unclassified	34	23	19	13	0	0	0	0	0	0	5	0	0	0	0	0	16	33	0	0	0	0	0	0	0	0	17	15	9	0	0	0	13	12	8	0	0	11	0	0	13	20	17
Bacteria	unclassified	unclassified	unclassified	unclassified	unclassified	unclassified	0	0	0	0	0	0	0	3	0	0	0	0	0	0	0	0	0	0	0	0	0	0	0	0	0	0	0	0	0	0	0	0	6	25	42	27	22	52	23	15	3	13	17
Bacteria	Planctomycetota	Phycisphaerae	Phycisphaerales	SM1A02	unclassified	unclassified	11	0	5	0	0	0	0	6	0	0	0	0	10	0	6	8	21	43	18	12	0	0	0	0	6	14	16	9	8	0	0	0	14	23	6	0	0	0	0	0	16	13	9
Archaea	Nanoarchaeota	Woesearchaeia	Pacearchaeales	UBA73	1-14-0-10-34-76	unclassified	26	23	21	8	4	0	0	4	4	3	13	8	26	10	11	24	30	36	18	0	0	0	0	0	8	14	9	0	0	0	0	0	0	0	0	0	0	0	0	0	0	0	0
Bacteria	Actinobacteriota	Actinobacteria	unclassified	unclassified	unclassified	unclassified	31	10	32	0	0	0	6	20	9	7	0	0	124	0	14	27	0	0	0	0	0	0	0	0	0	0	0	0	0	2	0	0	0	5	10	0	0	0	3	0	0	0	0
Bacteria	Omnitrophota	Omnitrophia	Omnitrophales	GWA2-52-8	GWA2-52-8	unclassified	0	0	0	0	0	0	0	0	0	0	0	0	0	0	5	7	25	0	0	0	0	0	0	0	0	0	0	0	0	24	0	0	10	25	8	14	34	26	32	18	0	17	0
Bacteria	Verrucomicrobiota	Verrucomicrobiae	Verrucomicrobiales	DEV007	unclassified	unclassified	0	0	0	0	0	0	0	20	0	0	17	0	0	0	21	0	0	52	0	0	0	5	0	0	0	0	21	0	23	0	0	0	31	0	27	0	0	21	0	10	19	19	0
Bacteria	Myxococcota	Polyangia	Kofleriales	Kofleriaceae	Haliangium	Haliangium	15	37	18	16	5	10	5	18	15	8	14	7	18	0	14	27	10	32	0	0	0	0	0	0	0	0	14	9	7	0	0	0	0	0	0	0	0	0	0	0	0	0	0
Bacteria	Proteobacteria	Gammaproteobacteria	Chromatiales	Sedimenticolaceae	Thiolapillus	Thiolapillus	0	0	0	0	4	0	0	0	0	0	0	0	9	0	0	20	0	0	10	0	18	0	0	17	0	0	0	0	0	0	0	0	45	33	31	0	0	29	38	21	0	0	0
Bacteria	Planctomycetota	UBA8108	UBA8108	UBA8108	UBA8108	unclassified	16	0	0	0	0	0	0	0	0	0	0	0	0	0	0	29	0	14	0	0	0	0	4	0	0	0	0	0	0	7	0	0	6	38	30	0	11	34	9	13	0	14	24
Bacteria	Planctomycetota	Planctomycetes	Pirellulales	Thermoguttaceae	RBG-16-64-12	unclassified	0	4	0	0	0	0	0	0	0	0	0	0	0	0	7	18	0	0	0	0	0	0	0	0	0	0	0	0	0	0	0	0	0	40	0	0	11	36	38	12	0	36	20
Bacteria	KSB1	UBA2214	UBA2214	UBA2214	RBG-16-48-16	unclassified	0	0	0	0	0	0	0	0	0	0	0	0	0	0	0	0	0	0	0	0	0	0	0	0	0	0	0	0	0	0	0	0	7	9	0	26	27	0	40	24	9	17	0
Bacteria	Planctomycetota	Planctomycetes	Pirellulales	UBA7805	UBA7805	unclassified	0	0	0	0	0	0	0	0	0	0	0	0	0	0	0	0	0	25	0	31	0	0	0	0	0	0	0	0	15	0	0	0	0	14	0	0	26	22	18	49	0	27	14
Bacteria	Verrucomicrobiota	Verrucomicrobiae	Verrucomicrobiales	Akkermansiaceae	Roseibacillus	unclassified	0	0	0	0	0	0	0	0	0	0	0	0	0	0	16	7	16	10	0	12	0	0	0	0	0	9	0	0	0	0	0	0	25	34	20	0	14	15	0	10	31	30	11
Bacteria	Verrucomicrobiota	Verrucomicrobiae	Verrucomicrobiales	unclassified	unclassified	unclassified	48	15	8	0	0	0	0	0	28	0	15	0	0	0	0	0	48	30	10	0	0	0	0	0	0	12	20	0	10	0	0	0	19	6	0	0	0	0	0	0	19	9	0
Bacteria	Chloroflexota	Anaerolineae	Anaerolineales	envOPS12	UBA5796	unclassified	0	21	21	0	0	0	0	31	19	0	10	0	0	0	15	19	0	45	0	0	0	0	0	0	0	0	0	19	0	0	0	0	0	33	0	0	46	0	0	0	0	0	0
Bacteria	Planctomycetota	Phycisphaerae	SG8-4	SG8-4	ST-NAGAB-D1	unclassified	0	0	0	2	0	0	0	0	0	4	0	0	0	0	7	5	0	21	0	0	0	0	0	0	0	0	0	0	0	0	0	0	14	35	14	0	21	40	0	12	0	20	17
Bacteria	Nitrospinota	UBA8248	UBA8248	UBA8248	bin107	unclassified	0	0	0	0	0	0	0	0	0	0	0	0	0	0	0	0	0	0	0	0	0	0	0	0	0	0	0	0	0	0	0	0	23	45	30	0	8	22	8	0	28	31	29
Bacteria	Campylobacterota	Campylobacteria	Campylobacterales	Sulfurovaceae	Sulfurovum	unclassified	0	0	0	0	0	0	0	0	0	0	0	0	0	0	0	0	0	0	0	0	0	0	0	0	0	0	0	0	0	159	41	41	0	0	0	0	0	0	0	55	0	0	0
Bacteria	Bacteroidota	Bacteroidia	Chitinophagales	Saprospiraceae	unclassified	unclassified	0	0	0	0	0	0	0	0	0	0	0	0	28	0	25	0	0	58	0	19	6	0	0	0	13	16	27	17	9	0	10	0	6	9	0	13	6	0	0	0	7	7	0
Bacteria	Planctomycetota	UBA1135	UBA1135	unclassified	unclassified	unclassified	0	0	0	0	0	0	0	0	0	0	0	0	0	0	0	0	12	0	0	0	0	5	0	0	0	0	0	0	0	0	0	0	41	33	23	0	10	11	13	0	45	35	25
Bacteria	unclassified	unclassified	unclassified	unclassified	unclassified	unclassified	34	20	25	7	0	0	4	17	22	15	23	6	32	0	25	36	0	10	0	7	0	0	0	0	0	0	0	4	4	0	0	0	0	0	5	0	0	0	0	0	0	0	0
Bacteria	Cyanobacteriota	Cyanobacteriia	Cyanobacteriales	unclassified	unclassified	unclassified	49	0	51	27	0	0	0	0	19	35	0	0	44	0	0	22	0	0	0	0	0	0	0	0	0	0	0	0	0	0	0	0	0	22	27	0	0	0	0	0	0	0	0
Bacteria	Desulfobacterota	Desulfobulbia	Desulfobulbales	Desulfobulbaceae	Desulfobulbus	Desulfobulbus	0	0	0	0	0	0	0	0	0	0	0	0	0	0	0	0	0	0	0	0	0	0	0	0	0	0	0	0	0	0	0	0	23	28	13	15	26	27	16	32	15	21	24
Bacteria	Bacteroidota	Bacteroidia	Chitinophagales	unclassified	unclassified	unclassified	20	27	24	0	0	0	0	12	0	0	31	0	16	0	0	0	25	46	18	0	0	0	0	0	0	17	37	22	0	0	0	0	0	0	0	0	0	0	0	0	0	0	0
Bacteria	Omnitrophota	Omnitrophia	Omnitrophales	UBA2337	XYB12-FULL-50-7	unclassified	23	19	18	17	8	0	0	8	0	0	0	0	34	5	8	24	28	44	7	11	0	0	0	5	0	8	13	6	0	0	0	0	0	0	2	0	0	0	0	0	0	0	0
Bacteria	unclassified	unclassified	unclassified	unclassified	unclassified	unclassified	0	29	0	11	0	0	0	0	0	0	0	0	13	0	0	23	17	0	12	0	0	0	0	0	0	11	16	9	0	12	0	0	17	22	5	0	4	15	0	0	14	19	16
Bacteria	Verrucomicrobiota	Verrucomicrobiae	Verrucomicrobiales	DEV007	EC70	EC70	46	0	0	0	0	0	0	0	0	0	51	0	33	0	0	38	0	49	30	0	2	0	0	0	0	0	0	0	0	17	0	0	0	0	0	10	0	0	0	0	0	0	0
Bacteria	Planctomycetota	Phycisphaerae	SG8-4	SG8-4	unclassified	unclassified	0	0	5	0	0	0	0	0	0	0	0	0	0	0	0	13	0	0	0	0	0	6	0	7	0	0	0	0	0	23	0	0	0	14	10	5	12	43	29	46	0	15	11
Bacteria	Actinobacteriota	Acidimicrobiia	Microtrichales	MedAcidi-G1	unclassified	unclassified	41	37	29	11	14	4	0	21	19	19	0	6	33	5	10	15	8	13	0	0	0	0	0	0	0	4	0	6	0	0	0	0	0	0	0	0	0	0	0	0	0	0	0
Bacteria	Gemmatimonadota	Gemmatimonadetes	SG8-23	UBA6960	GCA-2718595	unclassified	30	30	25	10	0	3	8	25	31	10	24	11	30	0	17	23	0	0	7	0	0	0	0	0	0	0	0	0	0	11	0	0	0	0	0	0	0	0	0	0	0	0	0
Bacteria	unclassified	unclassified	unclassified	unclassified	unclassified	unclassified	3	0	0	0	0	0	0	0	0	0	0	0	0	0	0	7	0	0	0	0	0	4	4	0	0	0	0	0	0	6	0	0	0	9	9	16	42	29	24	31	8	0	13
Bacteria	Bacteroidota	Bacteroidia	Bacteroidales	GWF2-33-38	GWF2-33-38	unclassified	0	0	0	0	0	0	0	0	0	0	0	0	0	0	0	0	0	0	0	0	0	0	0	0	0	0	0	0	0	0	0	0	0	15	0	48	50	0	24	60	0	0	0
Bacteria	Planctomycetota	Planctomycetes	Pirellulales	unclassified	unclassified	unclassified	0	0	18	0	0	0	0	0	0	0	0	0	0	0	0	18	0	0	0	0	0	0	0	0	0	0	0	0	0	0	0	0	0	53	24	0	34	59	27	0	0	0	0
Bacteria	unclassified	unclassified	unclassified	unclassified	unclassified	unclassified	6	13	0	9	0	0	0	12	0	0	0	5	19	0	24	24	0	19	0	0	3	0	14	7	0	15	13	0	7	37	5	0	0	0	11	15	13	0	0	0	0	0	0
Bacteria	Proteobacteria	Gammaproteobacteria	Enterobacterales	Psychromonadaceae	Psychromonas	unclassified	0	0	0	17	0	0	0	0	0	0	0	0	14	0	0	0	0	0	0	0	0	0	0	0	0	0	0	0	0	15	0	0	0	0	0	75	84	0	0	27	0	0	0
Bacteria	Proteobacteria	Alphaproteobacteria	Rhodobacterales	Rhodobacteraceae	unclassified	unclassified	18	0	59	35	0	0	0	30	0	0	39	0	0	29	0	0	0	0	0	36	0	0	0	0	0	0	0	0	0	47	0	0	0	0	0	0	0	0	0	0	0	0	0
Bacteria	Planctomycetota	UBA1135	UBA1135	GCA-2683825	GCA-2683825	unclassified	43	24	44	0	0	0	0	17	18	9	29	0	50	0	9	27	10	0	0	0	0	0	0	0	0	0	0	13	0	0	0	0	0	0	0	0	0	0	0	0	0	0	0
Bacteria	Chloroflexota	Anaerolineae	unclassified	unclassified	unclassified	unclassified	0	0	0	0	0	0	0	0	0	0	0	0	0	0	0	0	0	0	0	0	0	6	0	0	0	0	0	0	0	0	0	0	0	20	0	44	50	30	0	0	0	22	23
Bacteria	Proteobacteria	Alphaproteobacteria	Sphingomonadales	Sphingomonadaceae	Novosphingobium	unclassified	41	40	34	12	0	0	0	23	33	15	6	0	40	0	0	33	0	16	0	0	0	0	0	0	0	0	0	0	0	0	0	0	0	0	0	0	0	0	0	0	0	0	0
Bacteria	Bacteroidota	Ignavibacteria	Ignavibacteriales	Melioribacteraceae	navibacteriae-2	unclassified	0	0	0	0	0	0	0	0	0	0	17	0	12	0	0	0	53	77	21	0	0	0	0	0	0	32	36	31	9	0	4	0	0	0	0	0	0	0	0	0	0	0	0
Bacteria	Desulfobacterota	Desulfobacteria	C00003060	C00003060	C00003060	unclassified	5	0	0	0	0	0	0	23	0	0	0	0	19	0	0	26	0	19	0	11	10	0	0	0	0	0	0	0	0	40	0	0	16	21	30	0	0	23	0	0	9	0	0
Bacteria	Proteobacteria	Gammaproteobacteria	Pseudomonadales	unclassified	unclassified	unclassified	55	0	0	0	0	0	0	0	0	0	0	0	0	0	0	0	42	52	28	0	0	0	0	0	0	27	29	32	0	0	0	0	0	0	0	0	0	0	0	0	27	0	0
Bacteria	Chloroflexota	Anaerolineae	Anaerolineales	envOPS12	UBA12294	unclassified	18	19	16	27	0	0	7	20	13	9	0	12	11	0	38	42	0	22	0	0	0	0	0	0	0	0	0	0	18	20	0	0	0	0	0	0	0	0	0	0	0	0	0
Bacteria	Planctomycetota	Planctomycetes	Pirellulales	Pirellulaceae	UBA721	unclassified	16	0	0	11	0	0	0	0	0	12	4	0	43	0	26	19	21	0	13	11	0	0	0	0	0	0	18	20	12	0	0	0	0	0	0	0	0	0	5	0	0	16	10
Bacteria	Proteobacteria	Alphaproteobacteria	Rhodobacterales	Rhodobacteraceae	unclassified	unclassified	33	0	0	0	0	0	0	0	0	0	0	0	0	0	0	0	41	40	26	0	0	0	0	0	0	0	0	0	0	0	0	0	52	16	0	0	0	0	0	0	57	0	16
Bacteria	Desulfobacterota	Desulfobacteria	Desulfobacterales	unclassified	unclassified	unclassified	0	0	0	0	0	0	0	0	0	0	0	0	0	0	0	0	0	0	0	0	0	0	0	0	0	0	0	0	0	0	0	0	0	11	0	27	0	0	25	27	17	0	0
Bacteria	Myxococcota	UBA9160	UBA9160	UBA4427	GCA-2691205	unclassified	0	15	24	0	0	0	18	19	0	0	0	14	27	0	12	26	0	0	0	0	0	0	0	0	0	0	0	0	0	0	0	0	22	18	22	7	0	0	0	11	0	14	23
Bacteria	UBP1	PRR-12	LZORAL124-64-63	LZORAL124-64-63	um-filter-65-15	unclassified	0	0	0	0	0	0	0	0	0	0	0	0	0	0	0	0	0	0	0	0	0	0	0	0	0	0	0	0	0	0	0	0	0	0	0	33	0	0	53	69	0	0	0
Bacteria	Proteobacteria	Gammaproteobacteria	unclassified	unclassified	unclassified	unclassified	0	0	0	0	0	0	0	0	0	0	0	0	0	0	0	0	0	0	0	0	0	0	0	0	0	0	0	0	0	0	0	0	0	0	0	77	47	38	0	51	0	0	0
Bacteria	Planctomycetota	Planctomycetes	Planctomycetales	Planctomycetaceae	UBA10327	UBA10327	64	28	40	0	0	8	0	19	25	17	7	0	30	0	22	32	0	0	0	0	0	0	0	0	0	0	0	0	0	0	0	0	0	0	0	0	0	0	0	0	0	0	0
Bacteria	Bacteroidota	Bacteroidia	Chitinophagales	Saprospiraceae	unclassified	unclassified	75	28	29	18	0	0	13	15	19	0	25	0	29	0	18	23	0	0	0	0	0	0	0	0	0	0	0	0	0	0	0	0	0	0	0	0	0	0	0	0	0	0	0
Bacteria	unclassified	unclassified	unclassified	unclassified	unclassified	unclassified	72	0	13	14	0	0	0	0	12	107	64	7	0	0	0	0	0	0	0	0	0	0	0	0	0	0	0	0	0	0	0	0	0	0	0	0	0	0	0	0	3	0	0
Bacteria	unclassified	unclassified	unclassified	unclassified	unclassified	unclassified	0	3	6	4	2	3	0	0	0	0	0	0	10	0	0	30	0	0	5	12	12	0	22	0	0	0	6	0	0	34	0	0	0	10	0	0	25	23	10	8	0	0	17
Bacteria	Spirochaetota	Spirochaetia	Spirochaetales	unclassified	unclassified	unclassified	0	10	0	0	0	0	8	10	0	0	0	0	9	0	21	20	0	12	0	17	10	5	14	9	0	0	0	0	0	27	0	6	0	21	34	0	0	26	0	0	0	0	0
Bacteria	unclassified	unclassified	unclassified	unclassified	unclassified	unclassified	18	16	7	18	0	0	0	10	9	0	0	0	11	0	23	23	17	27	18	11	0	0	0	0	0	0	10	14	0	0	0	0	0	15	14	9	0	0	0	0	0	10	11
Bacteria	unclassified	unclassified	unclassified	unclassified	unclassified	unclassified	20	14	17	0	2	0	0	0	12	4	0	0	0	0	0	14	17	15	25	0	0	0	0	0	0	5	10	0	0	0	0	0	31	18	0	0	0	0	0	0	43	22	16
Bacteria	Planctomycetota	Phycisphaerae	Phycisphaerales	SM1A02	GCA-2706885	unclassified	62	25	24	7	0	0	3	4	17	6	0	9	24	7	16	23	12	15	0	0	0	0	0	0	0	9	9	12	3	0	0	0	0	0	0	0	0	0	0	0	4	0	0
Bacteria	Bacteroidota	Bacteroidia	Flavobacteriales	unclassified	unclassified	unclassified	37	25	19	10	0	0	4	6	26	11	44	0	15	0	16	26	14	8	10	0	0	0	0	0	0	4	8	8	0	0	0	0	0	0	0	0	0	0	0	0	0	0	0
Bacteria	Chloroflexota	Anaerolineae	Anaerolineales	unclassified	unclassified	unclassified	0	0	0	0	0	0	0	0	0	0	0	0	0	0	0	0	0	0	0	0	0	0	0	0	0	0	0	0	0	0	0	0	0	0	0	0	30	0	37	42	0	0	0
Bacteria	Bacteroidota	Bacteroidia	unclassified	unclassified	unclassified	unclassified	47	4	0	0	0	0	0	0	13	5	6	0	0	0	0	0	50	56	0	0	0	0	0	0	0	17	12	4	0	0	0	0	15	10	4	0	0	0	0	0	14	4	11
Bacteria	unclassified	unclassified	unclassified	unclassified	unclassified	unclassified	6	11	0	0	0	0	0	0	0	0	0	0	12	0	17	20	0	0	0	0	0	0	0	10	0	0	0	0	0	12	0	0	0	39	39	0	0	62	0	0	8	11	15
Bacteria	Planctomycetota	UBA8108	UBA1146	UBA1146	unclassified	unclassified	0	4	0	7	0	0	0	0	0	10	0	0	12	0	8	19	0	0	0	0	0	0	10	0	0	0	0	0	0	0	0	0	0	9	29	12	22	17	14	38	0	0	23
Bacteria	Proteobacteria	Gammaproteobacteria	Pseudomonadales	HTCC2089	GCA-002727775	unclassified	31	17	20	14	0	5	0	19	11	11	13	13	46	0	21	39	0	23	7	0	0	0	0	0	0	0	0	0	0	0	0	0	0	0	0	0	0	0	0	0	0	0	0
Bacteria	Bacteroidota	Bacteroidia	Bacteroidales	vadinHA17	unclassified	unclassified	0	0	0	0	0	0	0	0	0	0	0	0	0	0	0	0	0	0	0	0	0	0	0	0	0	0	0	0	0	0	0	0	0	0	0	0	33	0	113	21	0	0	0
Archaea	Thermoplasmatota	E2	DHVEG-1	DHVEG-1	SM1-50	SM1-50	0	0	0	0	0	0	0	0	0	0	0	0	0	0	0	0	0	0	0	0	0	0	0	0	0	0	0	0	0	0	0	0	0	0	0	0	0	0	96	0	0	18	0
Bacteria	Proteobacteria	Gammaproteobacteria	Betaproteobacteriales	Burkholderiaceae	unclassified	unclassified	26	27	15	24	0	0	0	31	0	13	7	0	28	0	19	31	0	0	15	17	0	0	0	0	0	0	0	19	0	17	0	0	0	0	0	0	0	0	0	0	0	0	0
Bacteria	Actinobacteriota	Acidimicrobiia	UBA5794	UBA5794	UBA5794	unclassified	30	20	18	11	0	0	0	11	8	10	20	7	40	0	15	19	14	22	0	0	0	0	0	0	0	7	0	0	0	0	0	0	0	9	7	0	0	0	0	8	13	0	0
Bacteria	Patescibacteria	ABY1	unclassified	unclassified	unclassified	unclassified	0	0	0	0	0	0	0	0	0	0	0	0	0	0	0	10	0	0	0	0	0	0	0	0	0	0	0	0	0	9	0	0	18	53	30	0	6	28	23	9	14	9	25
Bacteria	Desulfobacterota	unclassified	unclassified	unclassified	unclassified	unclassified	0	0	0	15	0	0	0	0	0	0	0	0	16	0	29	40	0	44	15	0	0	0	0	0	26	0	0	0	0	39	0	37	0	0	27	0	0	0	0	0	0	0	0
Archaea	Nanoarchaeota	Woesearchaeia	Pacearchaeales	GW2011-AR1	GW2011-AR13	GW2011-AR13	0	0	0	0	0	0	8	0	0	0	0	0	0	0	0	33	6	13	0	0	0	9	0	15	0	0	23	0	0	21	15	0	0	0	13	0	19	22	0	20	0	10	14
Bacteria	Desulfobacterota	Desulfobacteria	Desulfobacterales	unclassified	unclassified	unclassified	0	0	0	0	0	0	0	14	0	0	0	0	8	0	14	17	0	0	0	0	0	18	21	0	0	0	0	0	0	27	0	0	0	11	0	37	20	32	0	22	0	0	14
Bacteria	Planctomycetota	Planctomycetes	Pirellulales	Pirellulaceae	Mariniblastus	Mariniblastus	32	23	13	5	0	0	0	0	0	0	7	5	23	0	18	18	20	23	0	0	0	0	0	0	0	0	15	6	0	0	0	0	0	13	0	0	8	4	0	6	11	12	11
Bacteria	unclassified	unclassified	unclassified	unclassified	unclassified	unclassified	0	0	0	0	0	0	0	0	0	0	0	0	0	0	0	0	0	0	0	0	0	0	0	11	0	0	0	0	0	0	0	0	0	0	11	0	34	0	11	27	20	27	0
Bacteria	Chloroflexota	Anaerolineae	Promineofilales	Promineofilaceae	GCA-2699125	unclassified	67	46	58	4	0	0	10	5	19	9	0	0	49	0	7	6	0	8	0	0	0	0	0	0	0	0	0	0	0	0	0	0	0	0	0	0	0	0	0	0	0	0	0
Bacteria	Verrucomicrobiota	Verrucomicrobiae	Pedosphaerales	Pedosphaeraceae	Pedosphaera	Pedosphaera	21	23	18	11	0	0	0	22	22	0	11	0	20	2	9	29	16	19	11	0	0	0	0	0	0	16	0	10	13	0	0	0	0	0	0	0	0	0	0	0	6	0	8
Bacteria	Actinobacteriota	Actinobacteria	Nitriliruptorales	Nitriliruptoraceae	Nitriliruptor	Nitriliruptor	24	14	21	13	0	0	5	27	12	0	9	0	59	5	4	13	12	15	0	0	0	3	4	0	0	0	0	7	0	0	0	0	8	0	4	0	0	0	0	0	12	0	9
Bacteria	Chloroflexota	Anaerolineae	Caldilineales	Caldilineaceae	Litorilinea	Litorilinea	61	29	42	0	6	0	0	9	27	11	18	0	32	0	9	23	0	10	0	4	0	0	0	0	0	0	6	0	0	0	0	0	0	0	0	0	0	0	0	0	0	0	0
Bacteria	Proteobacteria	Alphaproteobacteria	Rhodobacterales	Rhodobacteraceae	Roseovarius	Roseovarius	21	12	26	14	0	0	0	25	27	0	0	0	32	0	30	23	0	0	0	0	0	0	0	0	0	0	0	0	0	0	0	0	15	8	10	0	0	0	0	0	13	0	0
Archaea	unclassified	unclassified	unclassified	unclassified	unclassified	unclassified	0	0	0	0	0	0	0	0	0	0	0	0	0	0	0	0	0	0	0	0	0	0	0	0	0	0	0	0	0	0	0	0	0	7	0	20	67	10	35	68	0	3	19
Bacteria	Calditrichota	Calditrichia	Calditrichales	Calditrichaceae	Caldithrix	Caldithrix	0	0	0	0	0	0	0	0	0	0	0	0	0	0	0	0	0	0	0	0	0	0	0	0	0	0	0	0	0	0	0	0	0	0	8	18	28	0	51	27	0	0	0
Bacteria	Proteobacteria	Alphaproteobacteria	Rhodobacterales	Rhodobacteraceae	unclassified	unclassified	0	0	0	0	0	0	0	0	0	0	0	0	0	0	0	0	0	0	0	0	0	0	0	0	0	0	0	0	0	0	0	0	84	0	0	0	0	0	0	0	141	0	0
Bacteria	Proteobacteria	Gammaproteobacteria	GCA-001735895	GCA-2746365	GCA-2746365	unclassified	0	0	0	0	0	0	0	0	0	0	0	0	0	0	0	0	0	0	0	0	0	0	0	0	0	0	0	0	0	0	0	0	0	0	0	0	39	60	39	71	0	0	44
Bacteria	unclassified	unclassified	unclassified	unclassified	unclassified	unclassified	0	0	0	0	0	0	0	0	0	0	0	0	0	0	0	7	0	0	0	0	0	0	0	10	0	0	0	0	0	17	0	0	0	0	7	24	30	23	23	52	0	0	18
Bacteria	Desulfobacterota	Desulfobacteria	Desulfatiglanales	NaphS2	NaphS2	unclassified	0	0	0	0	0	0	0	0	0	0	0	0	0	0	0	0	0	0	0	0	0	0	0	0	0	0	0	0	0	0	0	0	0	0	0	0	199	0	16	0	0	0	0
Bacteria	Proteobacteria	Gammaproteobacteria	Woeseiales	Woeseiaceae	Woeseia	Woeseia	35	16	40	24	0	0	0	22	21	27	26	10	47	7	0	11	0	0	0	0	0	0	0	0	0	0	0	0	0	0	0	0	0	0	0	0	0	0	0	0	0	0	0
Bacteria	Acidobacteriota	Mor1	Mor1	Mor1	Mor1	unclassified	0	0	13	0	0	0	0	0	0	0	0	0	0	0	11	0	19	0	0	0	0	0	0	0	0	0	0	0	0	15	0	0	22	19	15	29	27	24	0	25	11	23	23
Bacteria	Desulfobacterota	Syntrophobacteria	Syntrophobacterales	Syntrophobacteraceae	Desulfacinum	Desulfacinum	56	0	0	17	0	0	9	0	0	0	22	13	37	0	0	0	21	21	0	0	0	0	0	0	0	11	20	16	0	0	0	0	9	11	0	0	0	9	0	0	0	13	0
Bacteria	Proteobacteria	Gammaproteobacteria	Chromatiales	Sedimenticolaceae	41T-STBD-0c-01a	unclassified	0	0	0	0	0	0	0	0	0	0	0	0	0	0	0	0	0	0	0	0	0	0	0	0	0	0	0	0	0	0	0	0	0	0	40	0	34	51	0	38	0	38	0
Bacteria	unclassified	unclassified	unclassified	unclassified	unclassified	unclassified	0	0	0	0	0	0	0	0	0	0	0	0	0	0	0	0	0	0	0	0	0	0	0	10	0	0	7	0	0	0	0	0	20	18	31	0	29	42	0	0	23	12	20
Bacteria	Myxococcota	UBA9160	UBA9160	UBA4427	GCA-2691205	unclassified	0	0	0	0	0	0	0	0	0	0	0	0	0	0	16	0	0	0	0	0	0	0	10	0	0	0	0	0	0	0	0	0	0	0	0	33	27	40	45	34	0	0	0
Bacteria	UBP1	PRR-12	LZORAL124-64-63	LZORAL124-64-63	LZORAL124-64-63	unclassified	0	0	0	0	0	0	0	0	0	0	0	0	0	0	0	0	0	0	0	0	0	0	0	0	0	0	0	0	0	0	0	0	0	0	0	18	44	27	35	54	0	0	21
Bacteria	Desulfobacterota	unclassified	unclassified	unclassified	unclassified	unclassified	0	0	0	0	0	0	0	0	0	0	0	0	0	0	0	0	0	0	0	0	0	0	0	0	0	0	0	0	0	0	0	0	0	0	0	33	51	13	40	43	0	0	0
Bacteria	Spirochaetota	Spirochaetia	Spirochaetales	Marispirochaetaceae	Marispirochaeta	Marispirochaeta	0	0	0	0	0	0	0	0	0	0	0	0	13	0	10	0	0	0	14	0	0	0	0	0	0	0	0	0	0	11	0	0	8	54	25	19	0	18	0	0	27	26	23
Bacteria	Proteobacteria	Alphaproteobacteria	unclassified	unclassified	unclassified	unclassified	16	18	21	7	0	0	9	18	6	7	5	16	38	7	24	14	0	0	0	16	0	0	7	0	0	0	0	0	0	0	0	0	11	11	3	0	0	0	0	0	15	11	0
Bacteria	Chloroflexota	Anaerolineae	unclassified	unclassified	unclassified	unclassified	43	24	21	9	0	0	0	24	19	15	0	8	13	3	15	30	7	13	6	4	0	0	0	0	0	5	0	0	0	0	0	0	6	0	0	0	0	0	0	0	9	10	0
Bacteria	Proteobacteria	Gammaproteobacteria	Woeseiales	Woeseiaceae	UBA1844	unclassified	56	46	42	0	0	0	0	0	45	12	0	10	33	0	0	0	14	26	0	0	0	0	0	0	0	0	0	0	0	0	0	0	0	0	0	0	0	0	0	0	0	0	0
Bacteria	Bacteroidota	Rhodothermia	Rhodothermales	RA	RA	unclassified	35	23	32	15	0	0	4	19	21	10	14	0	52	0	12	37	6	0	0	0	0	0	0	0	4	0	0	0	0	0	0	0	0	0	0	0	0	0	0	0	0	0	0
Bacteria	Omnitrophota	koll11	GIF10	unclassified	unclassified	unclassified	0	0	0	0	0	0	0	0	0	0	0	0	0	0	6	0	0	0	0	0	0	0	0	0	0	0	0	0	0	0	0	0	23	0	0	31	42	19	28	38	22	20	22
Bacteria	unclassified	unclassified	unclassified	unclassified	unclassified	unclassified	0	0	0	0	0	0	0	0	0	0	0	0	0	0	0	0	0	0	0	0	0	0	0	0	0	0	0	0	0	0	0	0	12	7	0	0	38	20	34	49	0	0	18
Bacteria	Cyanobacteriota	Cyanobacteriia	Cyanobacteriales	unclassified	unclassified	unclassified	40	0	0	0	0	0	0	0	0	0	0	0	0	20	29	0	0	0	0	0	0	0	0	0	0	0	0	0	0	0	0	0	0	0	0	0	40	76	0	23	0	0	25
Bacteria	Proteobacteria	Gammaproteobacteria	Pseudomonadales	Halieaceae	Halioglobus	unclassified	57	49	20	0	0	8	0	13	38	13	0	8	41	0	11	26	0	0	0	0	0	0	0	0	0	0	0	0	0	0	0	0	0	0	0	0	0	0	0	0	0	0	0
Bacteria	Actinobacteriota	Acidimicrobiia	unclassified	unclassified	unclassified	unclassified	0	0	0	0	0	0	0	0	0	0	0	0	0	0	0	0	0	0	0	0	0	0	0	0	0	0	0	0	0	0	0	0	13	24	23	14	14	17	14	11	30	16	29
Bacteria	Desulfobacterota	unclassified	unclassified	unclassified	unclassified	unclassified	0	0	0	0	0	0	0	0	0	0	0	0	0	0	0	0	0	0	0	0	0	0	6	0	0	0	0	0	0	7	8	0	30	0	10	29	22	30	16	28	0	16	19
Bacteria	Verrucomicrobiota	Kiritimatiellae	UBA8416	YA12-FULL-60-10	YA12-FULL-60-10	YA12-FULL-60-10	49	14	19	4	0	5	0	6	15	4	12	5	25	0	21	17	20	29	0	11	0	0	0	0	5	10	8	4	0	0	0	0	0	0	0	0	0	0	0	0	0	0	0
Bacteria	Planctomycetota	Phycisphaerae	Phycisphaerales	SM1A02	unclassified	unclassified	60	16	25	5	0	3	7	8	20	13	10	0	19	9	14	18	14	17	7	0	0	0	0	0	0	9	9	0	0	0	0	0	0	0	0	0	0	0	0	0	0	0	0
Unassigned	unclassified	unclassified	unclassified	unclassified	unclassified	unclassified	0	0	0	0	0	0	0	0	0	0	0	0	0	0	0	0	0	0	0	0	0	0	0	0	0	0	0	0	0	0	0	0	0	9	8	32	35	42	22	30	8	6	23
Bacteria	Delongbacteria	UBA4055	UBA4055	UBA4055	UBA4055	unclassified	0	0	0	0	0	0	0	0	0	0	0	0	0	0	0	0	0	0	0	0	0	0	0	0	0	0	0	0	0	0	0	0	0	143	46	0	0	0	0	0	0	18	27
Bacteria	Patescibacteria	Gracilibacteria	Absconditabacterales	X112	UBA5124	unclassified	161	10	13	0	0	0	2	6	55	0	19	0	11	0	0	6	0	0	0	0	0	0	0	0	0	0	0	0	0	0	0	0	0	0	0	0	0	0	0	0	0	0	0
Bacteria	Bacteroidota	Bacteroidia	Chitinophagales	Saprospiraceae	unclassified	unclassified	39	12	15	14	0	0	0	11	0	7	8	0	26	0	0	10	21	40	17	0	0	0	0	0	0	10	20	16	0	0	0	0	0	0	0	0	0	0	0	0	16	0	0
Bacteria	unclassified	unclassified	unclassified	unclassified	unclassified	unclassified	0	0	0	0	0	0	0	0	0	0	0	0	0	0	0	0	0	0	0	0	0	0	0	0	0	0	0	0	0	0	0	0	0	0	0	30	16	0	37	93	0	0	0
Bacteria	Planctomycetota	Planctomycetes	Pirellulales	unclassified	unclassified	unclassified	0	0	0	0	0	0	0	0	0	0	0	0	0	0	0	0	0	0	0	0	0	0	0	0	0	0	0	0	0	0	0	0	0	0	0	0	0	0	267	0	0	0	0
Bacteria	Bacteroidota	Bacteroidia	Chitinophagales	unclassified	unclassified	unclassified	16	9	14	10	0	0	0	8	3	0	0	0	11	2	23	26	25	34	6	2	0	0	0	0	3	4	4	3	0	0	0	0	10	14	10	0	0	5	2	0	19	4	0
Archaea	Crenarchaeota	Nitrososphaeria	Nitrososphaerales	Nitrosopumilaceae	Nitrosopumilus	unclassified	41	39	39	0	0	0	0	0	26	0	56	0	33	0	0	0	29	0	0	8	0	0	0	0	0	0	0	10	0	0	0	0	0	0	0	0	0	0	0	0	0	0	0
Bacteria	Desulfobacterota	Desulfobulbia	Desulfobulbales	Desulfurivibrionaceae	UBA2262	unclassified	0	0	0	0	0	0	0	0	0	0	0	0	11	0	0	0	0	0	0	37	0	0	0	0	0	0	0	0	0	0	0	0	0	34	0	0	0	0	43	39	0	36	35
Bacteria	Verrucomicrobiota	Verrucomicrobiae	Verrucomicrobiales	DEV007	Arctic95D-9	unclassified	42	24	29	24	0	0	0	9	0	11	0	8	12	0	24	27	30	41	0	0	0	0	0	0	0	0	0	0	0	0	0	0	0	0	0	0	0	0	0	0	0	0	0
Bacteria	unclassified	unclassified	unclassified	unclassified	unclassified	unclassified	0	0	0	0	0	0	0	0	0	0	0	0	0	0	0	0	0	0	0	0	0	0	0	0	0	0	0	0	0	0	0	0	0	9	0	25	23	17	36	0	0	0	13
Bacteria	Spirochaetota	Spirochaetia	Spirochaetales	unclassified	unclassified	unclassified	0	0	0	0	0	0	0	0	0	0	0	0	0	0	0	0	0	0	0	0	0	0	0	0	0	0	0	0	0	0	0	0	12	13	0	22	40	0	11	32	15	25	21
Bacteria	Chloroflexota	Anaerolineae	Promineofilales	Promineofilaceae	GCA-2699125	unclassified	0	0	0	0	5	0	0	0	0	0	5	8	17	0	0	18	30	20	32	0	0	0	0	0	0	0	19	11	23	15	0	0	16	0	12	0	0	7	0	0	17	0	16
Bacteria	Bacteroidota	Bacteroidia	Chitinophagales	Saprospiraceae	unclassified	unclassified	0	0	0	0	6	0	0	0	0	6	0	0	0	6	0	0	64	73	18	8	0	0	0	0	0	15	31	0	0	0	0	0	0	0	0	0	0	0	0	0	17	15	12
Bacteria	Acidobacteriota	Aminicenantia	Aminicenantales	Aminicenantaceae	Aminicenans	Aminicenans	0	0	0	0	0	0	0	0	0	0	0	0	0	0	0	0	0	0	0	0	0	0	0	0	0	0	0	0	0	9	0	0	0	0	0	36	33	18	28	45	0	0	18
Bacteria	Desulfobacterota	Desulfobacteria	Desulfobacterales	Desulfosarcinaceae	Desulfatitalea	Desulfatitalea	0	0	0	0	0	0	0	0	0	0	0	0	0	0	0	0	0	0	0	0	0	0	0	0	0	0	0	0	0	0	0	0	0	6	0	4	29	8	61	18	0	6	0
Bacteria	Chloroflexota	unclassified	unclassified	unclassified	unclassified	unclassified	0	0	0	0	0	0	0	0	0	0	0	0	0	0	0	0	0	0	0	0	0	0	0	0	0	0	0	0	0	0	0	0	0	0	0	25	69	11	0	71	0	0	27
Bacteria	Chloroflexota	Dehalococcoidia	JdFR-54	JdFR-54	JdFR-54	unclassified	0	0	0	0	0	0	0	0	0	0	0	0	0	0	0	0	0	0	0	0	0	0	0	0	0	0	0	0	0	0	0	0	0	0	0	20	65	0	0	52	0	0	0
Archaea	Nanoarchaeota	Woesearchaeia	unclassified	unclassified	unclassified	unclassified	0	0	0	0	0	0	0	0	0	0	0	0	0	0	0	0	0	0	0	0	0	0	0	0	0	0	0	0	0	0	0	0	0	17	0	48	58	0	29	42	0	16	24
Bacteria	Proteobacteria	Gammaproteobacteria	UBA4486	UBA4486	2-02-FULL-47-50	2-02-FULL-47-50	0	0	0	0	0	0	0	0	0	0	0	0	0	0	0	0	0	0	0	0	0	0	0	0	0	0	0	0	0	0	0	0	0	28	0	41	25	0	0	31	26	28	26
Bacteria	UBP1	PRR-12	LZORAL124-64-63	LZORAL124-64-63	um-filter-65-15	unclassified	0	0	0	17	0	0	0	0	0	0	0	0	0	0	12	0	0	0	0	0	0	0	0	0	0	0	0	0	0	0	0	0	42	25	0	0	31	17	0	0	38	42	0
Bacteria	Proteobacteria	Gammaproteobacteria	Enterobacterales	Alteromonadaceae	unclassified	unclassified	0	0	0	0	0	0	0	0	0	0	0	0	0	0	0	0	0	0	0	0	0	0	0	0	0	0	0	0	0	0	0	0	0	31	0	0	0	0	0	0	50	63	63
Bacteria	Marinisomatota	UBA8477	UBA8477	UBA8477	UBA8477	unclassified	4	2	9	3	0	0	0	5	0	3	0	0	7	0	14	14	17	47	13	6	7	4	0	6	0	6	19	7	4	19	3	0	6	0	0	0	11	7	0	0	5	9	10
Bacteria	Proteobacteria	Gammaproteobacteria	unclassified	unclassified	unclassified	unclassified	40	26	21	13	0	0	0	21	0	0	15	0	27	0	12	0	29	27	12	0	0	0	0	0	0	0	14	22	0	0	0	0	0	0	0	0	0	0	0	0	0	0	0
Bacteria	Planctomycetota	GCA-002687715	GCA-002687715	GCA-002687715	GCA-2683135	unclassified	10	3	5	7	0	3	0	0	0	0	0	0	9	0	8	0	19	31	0	11	0	0	0	0	0	0	5	12	10	0	0	0	29	17	0	0	0	0	0	0	25	18	27
Bacteria	Chloroflexota	Anaerolineae	Caldilineales	Caldilineaceae	Litorilinea	Litorilinea	0	0	0	0	0	0	0	0	0	0	0	0	0	0	0	0	0	0	0	0	0	0	0	0	0	0	0	0	0	0	0	0	7	16	25	15	15	42	0	22	24	21	27
Bacteria	Myxococcota	unclassified	unclassified	unclassified	unclassified	unclassified	0	0	0	0	0	0	0	0	0	0	0	0	0	0	0	0	0	0	0	0	0	0	0	8	0	0	0	0	0	0	0	0	10	20	0	0	60	0	0	59	10	17	0
Bacteria	unclassified	unclassified	unclassified	unclassified	unclassified	unclassified	0	0	0	0	0	0	0	6	0	0	0	0	0	0	0	0	0	0	0	0	0	0	0	0	0	0	0	0	0	0	0	0	0	15	0	37	26	18	21	35	6	8	18
Bacteria	Proteobacteria	Gammaproteobacteria	HK1	HK1	HK1	HK1	28	0	20	0	0	13	0	51	20	0	10	0	60	0	31	26	0	0	0	0	0	0	0	0	0	0	0	0	0	0	0	0	0	0	20	0	0	0	0	0	0	0	0
Bacteria	unclassified	unclassified	unclassified	unclassified	unclassified	unclassified	40	35	29	23	0	0	0	22	22	23	0	0	34	0	17	34	0	0	0	0	0	0	0	0	0	0	0	0	0	0	0	0	0	0	0	0	0	0	0	0	0	0	0
Bacteria	Proteobacteria	Gammaproteobacteria	Pseudomonadales	Halieaceae	Halioglobus	unclassified	57	30	26	0	0	0	0	14	30	0	26	0	35	0	35	26	0	0	0	0	0	0	0	0	0	0	0	0	0	0	0	0	0	0	0	0	0	0	0	0	0	0	0
Bacteria	Desulfobacterota	Desulfobacteria	Desulfobacterales	Desulfosarcinaceae	Desulfatitalea	unclassified	0	0	0	0	0	3	0	5	0	0	0	0	0	0	12	19	4	0	0	0	0	34	0	0	0	0	0	0	0	73	0	0	0	6	0	53	0	22	0	0	0	0	0
Bacteria	Spirochaetota	UBA4802	UBA4802	UBA5550	RBG-16-49-21	unclassified	2	0	0	0	0	0	2	5	0	0	0	0	0	0	10	0	0	0	0	7	3	23	13	0	0	0	0	0	0	24	11	0	0	21	9	18	24	0	17	0	0	0	0
Bacteria	Proteobacteria	Alphaproteobacteria	Rhizobiales	Hyphomicrobiaceae	unclassified	unclassified	23	22	9	8	0	0	6	7	15	7	10	0	17	0	21	23	7	10	0	0	0	0	0	6	0	0	5	6	0	0	0	0	5	10	5	6	7	6	4	9	0	0	10
Bacteria	Patescibacteria	WWE3	UBA101185	UBA10185	UBA8498	unclassified	0	0	0	0	0	0	0	0	0	0	0	0	0	0	0	0	0	0	0	0	0	0	0	0	0	0	0	0	0	0	0	0	0	0	0	0	0	0	276	0	0	0	0
Bacteria	Planctomycetota	unclassified	unclassified	unclassified	unclassified	unclassified	22	12	11	0	0	0	0	7	9	0	0	0	0	0	22	16	0	0	0	0	0	0	0	0	0	0	21	19	0	0	0	0	0	23	9	0	28	25	28	0	0	0	0
Bacteria	Bacteroidota	Bacteroidia	Bacteroidales	GWF2-33-38	GWF2-33-38	unclassified	8	0	0	0	0	5	0	0	0	0	0	0	0	0	0	8	0	0	0	7	0	0	0	0	0	0	7	0	0	5	0	0	27	54	10	0	0	0	0	0	50	35	19
Bacteria	Desulfobacterota	unclassified	unclassified	unclassified	unclassified	unclassified	0	0	0	0	0	0	0	0	0	0	0	0	0	0	0	0	0	0	0	0	0	0	0	0	0	0	0	0	0	0	0	0	0	0	0	10	0	0	91	16	0	0	0
Bacteria	unclassified	unclassified	unclassified	unclassified	unclassified	unclassified	0	0	0	0	0	0	0	0	0	0	0	0	0	0	0	0	0	0	0	0	0	0	0	0	0	0	0	0	0	0	0	0	0	0	0	0	0	0	49	0	23	0	32
Bacteria	Proteobacteria	Gammaproteobacteria	Woeseiales	Woeseiaceae	UBA1844	unclassified	0	20	19	6	0	0	0	30	7	20	21	16	68	12	31	27	0	0	0	0	0	0	0	0	0	0	0	0	0	0	0	0	0	0	0	0	0	0	0	0	0	0	0
Bacteria	Planctomycetota	Planctomycetes	Pirellulales	Pirellulaceae	Mariniblastus	Mariniblastus	14	0	0	0	0	4	0	0	0	0	10	0	12	0	16	0	64	63	14	6	0	0	0	0	0	29	20	24	0	0	0	0	0	0	0	0	0	0	0	0	0	0	0
Bacteria	Acidobacteriota	Mor1	Mor1	Mor1	Mor1	unclassified	0	0	0	0	0	0	0	0	0	0	32	0	0	0	0	0	0	43	0	0	0	0	0	0	0	0	0	29	0	0	0	0	0	0	60	0	0	55	0	0	0	0	0
Bacteria	Proteobacteria	Gammaproteobacteria	unclassified	unclassified	unclassified	unclassified	24	28	14	33	0	0	0	29	0	12	0	10	32	0	3	15	15	24	0	0	0	0	0	0	0	0	11	26	0	0	0	0	0	0	0	0	0	0	0	0	0	0	0
Bacteria	Planctomycetota	Phycisphaerae	Phycisphaerales	SM1A02	unclassified	unclassified	38	45	20	13	0	0	3	25	55	15	0	0	0	0	0	36	6	0	0	0	3	0	0	0	0	7	0	10	0	0	0	0	0	0	0	0	0	0	0	0	0	0	0
Bacteria	unclassified	unclassified	unclassified	unclassified	unclassified	unclassified	72	16	24	15	3	0	0	5	15	11	16	0	29	0	27	16	0	12	7	0	0	0	0	0	0	0	8	0	0	0	0	0	0	0	0	0	0	0	0	0	0	0	0
Bacteria	Proteobacteria	Gammaproteobacteria	Chromatiales	Sedimenticolaceae	Monju	unclassified	48	22	26	7	0	0	3	11	27	22	19	9	50	0	14	3	5	10	0	0	0	0	0	0	0	0	0	0	0	0	0	0	0	0	0	0	0	0	0	0	0	0	0
Bacteria	Planctomycetota	UBA1135	UBA2386	GCA-002748355	GCA-2748355	unclassified	0	0	0	0	0	0	0	0	0	0	0	0	0	0	0	0	0	0	0	0	0	0	0	0	0	0	0	0	0	0	0	0	52	36	7	0	2	6	0	0	78	39	35
Bacteria	Desulfuromonadota	Desulfuromonadia	Desulfuromonadales	Geopsychrobacteraceae	Desulfuromusa	Desulfuromusa	0	0	0	0	0	0	0	0	0	0	0	0	0	0	0	0	0	0	0	0	0	0	0	0	0	0	0	0	0	0	0	0	0	0	0	28	46	12	56	0	0	0	0
Bacteria	Desulfobacterota	Desulfobacteria	Desulfobacterales	Desulfatibacillaceae	Desulfatibacillum	Desulfatibacillum	0	0	0	0	0	0	0	0	0	0	9	0	0	0	0	0	0	0	0	0	0	0	0	0	0	0	0	0	0	0	0	0	0	22	0	38	41	45	0	45	0	0	24
Bacteria	Acidobacteriota	Thermoanaerobaculia	Thermoanaerobaculales	Thermoanaerobaculaceae	unclassified	unclassified	0	0	0	0	0	0	0	0	0	0	9	0	14	0	0	12	0	0	0	0	0	0	0	0	0	0	0	11	0	12	0	6	0	6	12	15	24	17	23	21	12	0	18
Bacteria	unclassified	unclassified	unclassified	unclassified	unclassified	unclassified	0	0	0	0	0	0	0	0	0	0	0	0	0	0	0	0	0	0	0	0	0	0	0	0	0	0	0	0	0	0	0	0	0	0	0	55	40	0	39	0	0	0	0
Bacteria	Proteobacteria	Alphaproteobacteria	Rhodobacterales	Rhodobacteraceae	unclassified	unclassified	0	0	0	0	0	0	0	0	0	0	0	0	0	0	0	0	16	41	53	0	0	0	0	0	0	0	0	28	0	0	0	0	0	28	0	0	0	0	0	0	80	0	28
Bacteria	Proteobacteria	Gammaproteobacteria	Pseudomonadales	Halieaceae	unclassified	unclassified	0	0	0	15	0	0	0	0	0	0	30	0	20	29	13	32	35	45	0	0	0	0	0	0	0	0	38	17	0	0	0	0	0	0	0	0	0	0	0	0	0	0	0
Bacteria	Verrucomicrobiota	Verrucomicrobiae	Opitutales	Puniceicoccaceae	BACL24	unclassified	0	0	24	15	0	0	10	0	0	0	0	0	31	0	0	36	0	0	0	43	0	10	0	0	0	0	0	0	22	14	0	0	0	16	17	4	0	0	0	9	0	0	0
Bacteria	Elusimicrobiota	Elusimicrobia	2-02-FULL-39-32	2-02-FULL-39-32	2-02-FULL-39-32	unclassified	0	0	0	8	0	0	0	0	0	0	0	0	14	0	6	9	11	0	0	0	0	4	0	10	0	0	0	0	0	17	2	0	0	0	12	19	13	26	35	22	0	17	14
Bacteria	unclassified	unclassified	unclassified	unclassified	unclassified	unclassified	39	37	22	0	0	0	0	14	13	0	27	0	36	0	9	14	23	21	0	0	0	0	0	0	0	8	0	0	11	0	0	0	0	0	0	0	0	0	0	0	0	0	0
Bacteria	Chloroflexota	Anaerolineae	Caldilineales	Caldilineaceae	unclassified	unclassified	26	40	19	9	4	0	6	29	21	9	9	0	47	0	17	26	7	0	0	0	0	0	0	0	0	0	5	0	0	0	0	0	0	0	0	0	0	0	0	0	0	0	0
Bacteria	Planctomycetota	Planctomycetes	Planctomycetales	Planctomycetaceae	UBA10327	UBA10327	53	22	24	19	0	0	0	13	16	24	23	9	16	0	28	16	0	0	11	0	0	0	0	0	0	0	0	0	0	0	0	0	0	0	0	0	0	0	0	0	0	0	0
Bacteria	Desulfobacterota	Desulfobacteria	Desulfobacterales	Desulfobacteraceae	Desulfobacula	Desulfobacula	6	8	18	19	0	3	0	18	0	0	5	0	9	0	35	26	18	18	4	7	0	10	0	0	0	25	20	4	5	15	0	0	0	0	0	0	0	0	0	0	0	0	0
Bacteria	Proteobacteria	Gammaproteobacteria	unclassified	unclassified	unclassified	unclassified	33	0	0	0	0	0	13	27	0	0	0	0	64	34	34	46	0	0	0	0	0	0	0	0	0	0	0	0	0	22	0	0	0	0	0	0	0	0	0	0	0	0	0
Bacteria	Acidobacteriota	Mor1	Mor1	Mor1	Mor1	unclassified	0	0	0	0	0	0	0	0	0	0	0	0	0	0	0	0	0	0	0	0	0	0	0	0	0	0	0	0	0	0	0	0	17	44	45	0	11	42	9	0	26	0	25
Bacteria	Verrucomicrobiota	Verrucomicrobiae	Verrucomicrobiales	unclassified	unclassified	unclassified	52	40	32	0	0	0	8	22	26	0	29	0	10	0	11	10	0	20	0	0	0	0	0	0	0	0	0	8	0	0	0	0	0	0	0	0	0	0	0	0	5	0	0
Bacteria	Firmicutes	Bacilli	unclassified	unclassified	unclassified	unclassified	0	0	0	0	0	0	0	0	0	0	0	0	0	0	0	0	0	0	0	0	0	0	0	0	0	0	0	0	0	0	0	0	0	0	0	36	22	0	25	44	0	0	0
Bacteria	Planctomycetota	Planctomycetes	Pirellulales	UBA7805	UBA7805	unclassified	0	0	0	0	0	0	0	0	0	0	0	0	0	0	0	0	0	0	0	0	0	0	0	0	0	0	0	0	0	0	0	0	0	18	15	0	31	0	21	42	31	24	28
Bacteria	Proteobacteria	Gammaproteobacteria	unclassified	unclassified	unclassified	unclassified	14	15	12	6	0	0	0	10	8	7	0	10	13	0	0	0	18	55	14	10	5	3	0	4	0	11	13	14	0	0	0	0	7	0	5	0	0	0	0	0	7	0	0
Bacteria	unclassified	unclassified	unclassified	unclassified	unclassified	unclassified	18	21	5	9	0	0	13	0	5	0	0	6	22	0	26	13	8	14	0	0	0	0	0	0	0	5	5	11	0	5	0	0	7	0	5	0	4	12	6	0	12	6	5
Bacteria	Bacteroidota	Bacteroidia	Chitinophagales	Saprospiraceae	Lewinella	Lewinella	0	0	13	0	0	0	0	0	0	0	9	0	12	0	0	12	31	49	0	7	0	0	0	0	0	29	0	17	0	0	0	0	9	10	12	0	0	0	0	0	18	10	16
Bacteria	Proteobacteria	Gammaproteobacteria	Woeseiales	Woeseiaceae	unclassified	unclassified	0	0	0	0	0	0	0	0	0	0	0	35	0	0	16	24	35	0	0	0	0	6	0	0	0	0	19	23	0	0	0	0	0	25	27	5	0	21	0	0	0	23	0
Bacteria	Chloroflexota	Anaerolineae	Anaerolineales	UBA6092	UBA6092	unclassified	0	0	0	0	0	0	0	0	0	0	0	0	0	0	4	0	6	0	0	9	0	0	12	10	0	0	0	0	0	15	0	0	16	23	13	13	30	22	0	21	0	25	0
Bacteria	Proteobacteria	Gammaproteobacteria	Woeseiales	Woeseiaceae	UBA1844	unclassified	19	32	18	9	0	11	0	18	18	0	25	0	30	0	31	46	0	0	0	0	0	0	0	0	0	0	0	0	0	13	0	0	0	0	0	0	0	0	0	0	0	0	0
Bacteria	Proteobacteria	Gammaproteobacteria	Chromatiales	Sedimenticolaceae	unclassified	unclassified	0	0	0	0	0	0	0	0	0	0	0	0	0	0	0	0	0	0	0	0	0	0	0	0	0	0	0	0	0	0	0	0	0	30	12	34	24	43	18	16	0	0	30
Bacteria	Chloroflexota	Anaerolineae	Caldilineales	Caldilineaceae	Litorilinea	Litorilinea	0	0	0	0	0	0	0	0	0	0	0	0	0	0	0	0	0	0	0	0	0	0	0	0	0	0	0	0	0	0	0	0	31	0	0	15	50	47	0	0	30	37	0
Bacteria	Chloroflexota	Anaerolineae	unclassified	unclassified	unclassified	unclassified	0	0	0	0	0	0	0	0	0	0	0	0	0	0	0	0	0	0	0	0	0	0	0	0	0	0	0	0	0	0	0	0	0	0	0	0	0	0	0	47	0	0	0
Bacteria	Desulfobacterota	Desulfobulbia	Desulfobulbales	Desulfocapsaceae	Desulfopila	Desulfopila	0	0	0	0	0	0	0	0	0	0	0	0	0	0	0	0	0	0	0	0	0	0	0	0	0	0	0	0	0	0	0	0	0	0	0	0	0	0	122	0	0	0	0
Bacteria	Proteobacteria	Gammaproteobacteria	unclassified	unclassified	unclassified	unclassified	0	32	0	0	0	0	27	40	0	0	0	24	64	0	32	51	0	0	0	0	0	0	0	0	0	0	0	0	0	0	0	0	0	0	0	0	0	0	0	0	0	0	0
Bacteria	Desulfobacterota	Desulfobulbia	Desulfobulbales	Desulfobulbaceae	Desulfobulbus_A	Desulfobulbus_A	0	0	0	0	0	0	8	47	0	0	0	0	0	0	0	15	0	0	0	0	0	0	0	0	0	0	0	0	0	0	0	0	17	29	0	0	0	0	0	0	19	31	37
Bacteria	unclassified	unclassified	unclassified	unclassified	unclassified	unclassified	0	0	0	0	0	0	0	0	0	0	0	0	0	0	0	0	0	0	0	0	0	0	0	0	0	0	0	0	0	0	0	0	0	0	0	0	42	17	0	28	0	0	0
Bacteria	Planctomycetota	UBA1135	UBA1135	GCA-2683825	GCA-2683825	unclassified	29	21	27	21	0	11	0	36	35	0	0	17	29	0	13	19	0	12	0	0	0	0	0	0	0	0	0	0	0	0	0	0	0	0	0	0	0	0	0	0	0	0	0
Bacteria	Myxococcota	XYA12-FULL-58-9	XYA12-FULL-58-9	XYA12-FULL-58-9	XYA12-FULL-58-9	XYA12-FULL-58-9	0	0	0	0	0	0	4	0	0	0	13	0	0	0	17	23	0	0	0	0	0	0	0	0	0	0	0	0	0	0	0	0	0	0	0	10	17	37	0	12	0	0	30
Bacteria	UBP1	PRR-12	LZORAL124-64-63	LZORAL124-64-63	um-filter-65-15	unclassified	0	0	0	0	0	0	0	0	0	0	0	0	0	0	0	0	26	39	0	0	0	19	0	0	36	0	25	0	0	0	8	0	39	0	26	0	0	0	0	0	32	19	0
Bacteria	unclassified	unclassified	unclassified	unclassified	unclassified	unclassified	0	0	0	0	0	0	0	0	0	0	0	0	0	0	0	0	0	0	0	0	3	9	12	0	0	0	0	0	0	10	6	4	11	0	0	28	24	23	23	28	0	8	14
Bacteria	Verrucomicrobiota	Verrucomicrobiae	Verrucomicrobiales	DEV007	Arctic95D-9	unclassified	0	0	0	0	0	0	0	0	0	0	0	0	0	0	0	0	0	0	0	0	0	0	0	0	19	0	0	0	0	0	0	0	16	34	11	20	16	29	25	14	14	0	22
Bacteria	unclassified	unclassified	unclassified	unclassified	unclassified	unclassified	0	0	0	0	0	0	0	0	0	0	0	0	0	0	0	0	0	0	0	0	0	0	0	0	0	0	0	0	0	0	0	0	0	0	0	0	0	0	269	0	0	0	0
Bacteria	unclassified	unclassified	unclassified	unclassified	unclassified	unclassified	0	35	0	0	0	15	0	67	0	0	0	31	68	0	0	43	0	0	0	0	10	0	0	0	0	0	0	0	0	0	0	0	0	0	0	0	0	0	0	0	0	0	0
Bacteria	Proteobacteria	Gammaproteobacteria	Enterobacterales	Psychromonadaceae	Psychromonas	unclassified	0	0	0	0	0	0	0	0	0	0	0	0	0	18	0	0	0	0	0	0	0	35	45	25	0	0	0	0	0	118	0	27	0	0	0	0	0	0	0	0	0	0	0
Bacteria	unclassified	unclassified	unclassified	unclassified	unclassified	unclassified	5	14	7	10	0	0	0	5	0	0	3	0	5	0	6	24	46	69	12	0	0	0	0	0	9	15	17	14	0	7	0	0	0	0	0	0	0	0	0	0	0	0	0
Bacteria	Planctomycetota	unclassified	unclassified	unclassified	unclassified	unclassified	0	0	0	0	0	0	0	0	0	0	0	0	0	0	0	0	0	0	0	0	0	0	0	0	0	0	0	0	0	0	0	0	0	19	0	28	47	48	0	33	24	0	33
Bacteria	Bacteroidota	Bacteroidia	Chitinophagales	Saprospiraceae	Lewinella	Lewinella	0	0	0	0	0	0	0	0	0	0	0	0	0	0	0	0	0	9	0	0	0	0	0	0	0	0	0	0	0	5	0	0	43	38	16	0	0	0	0	0	70	31	16
Archaea	Nanoarchaeota	Woesearchaeia	unclassified	unclassified	unclassified	unclassified	0	0	0	0	0	0	0	4	0	0	0	0	2	0	0	0	0	4	0	0	0	2	0	0	0	0	0	0	0	18	0	0	0	3	6	39	41	9	12	42	0	6	16
Bacteria	Planctomycetota	UBA1135	UBA2386	UBA2386	GCA-2684655	unclassified	28	10	0	0	0	0	0	9	8	0	0	0	17	4	17	9	35	53	13	9	0	0	0	0	11	16	14	14	0	0	0	0	0	0	0	0	0	0	0	0	0	0	0
Bacteria	Proteobacteria	Gammaproteobacteria	unclassified	unclassified	unclassified	unclassified	25	16	13	0	0	0	0	13	0	0	21	0	26	18	18	0	35	44	0	0	0	0	0	0	0	13	14	0	0	11	0	0	0	0	0	0	0	0	0	0	0	0	0
Bacteria	Chloroflexota	Anaerolineae	Anaerolineales	UBA6092	UBA6092	unclassified	0	0	0	0	0	0	0	0	0	0	0	0	11	0	0	4	0	0	0	0	0	0	12	0	0	0	0	0	0	12	0	0	0	0	0	32	26	26	0	23	28	15	22
Archaea	unclassified	unclassified	unclassified	unclassified	unclassified	unclassified	0	0	0	0	0	0	0	0	0	0	0	0	0	0	0	0	0	0	0	0	0	0	0	0	0	0	0	0	0	0	0	0	0	0	22	16	25	53	19	37	6	7	15
Bacteria	Desulfobacterota	Desulfobacteria	Desulfobacterales	Desulfosarcinaceae	unclassified	unclassified	0	0	0	0	0	0	0	0	0	0	0	0	0	0	0	0	0	0	0	0	0	0	0	0	0	0	0	0	0	0	0	0	0	0	0	0	0	0	136	0	0	0	0
Bacteria	Myxococcota	UBA9160	UBA9160	UBA4427	GCA-2691205	unclassified	41	20	15	10	0	0	11	9	27	0	0	14	32	12	19	24	0	0	0	0	0	11	0	0	0	0	0	0	0	0	0	0	0	0	0	10	0	0	0	0	12	0	0
[truncated: 28,830 more rows]
[truncated: 8 more columns]

## Sheet: Sample names
ID	Name	Depth	Site	Sediment	Depth from surface	Distance from sulfidic zone
SC5502_J2414	AI-1	2	Site A	Surface	0-2 cm	-12.9 cm
SC5503_J2414	AI-2	4	Site A	Surface	2-4 cm	-10.9 cm
SC5504_J2414	AI-3	6	Site A	Surface	4-6 cm	-8.9 cm
SC5505_J2414	AI-4	8	Site A	Middle	6-8 cm	-6.9 cm
SC5506_J2414	AI-5	10	Site A	Middle	8-10 cm	-4.9 cm
SC5507_J2414	AI-6	12	Site A	Middle	10-12 cm	-2.9 cm
SC5508_J2414	AI-7	14	Site A	Middle	12-14 cm	-0.9 cm
SC5509_J2414	AI-8	16	Site A	Deep	14-16 cm	1.1 cm
SC5510_J2414	AII-1	2	Site A	Surface	0-2 cm	-12.9 cm
SC5511_J2414	AII-2	4	Site A	Surface	2-4 cm	-10.9 cm
SC5512_J2490	AII-3	6	Site A	Surface	4-6 cm	-8.9 cm
SC5513_J2414	AII-4	8	Site A	Middle	6-8 cm	-6.9 cm
SC5514_J2414	AII-5	10	Site A	Middle	8-10 cm	-4.9 cm
SC5515_J2414	AII-6	12	Site A	Middle	10-12 cm	-2.9 cm
SC5516_J2414	AII-7	14	Site A	Middle	12-14 cm	-0.9 cm
SC5517_J2414	AII-8	16	Site A	Deep	14-16 cm	1.1 cm
SB9002_J1786	BI-1	2	Site B	Surface	0-2 cm	-6.8 cm
SB9003_J1856	BI-2	4	Site B	Surface	2-4 cm	-4.8 cm
SB9004_J1786	BI-3	6	Site B	Surface	4-6 cm	-2.8 cm
SB9005_J1786	BI-4	8	Site B	Middle	6-8 cm	-0.8 cm
SB9006_J1856	BI-5	10	Site B	Middle	8-10 cm	1.2 cm
SB9007_J1882	BI-6	12	Site B	Middle	10-12 cm	3.2 cm
SB9008_J1786	BI-7	14	Site B	Middle	12-14 cm	5.2 cm
SB9009_J1786	BI-8	16	Site B	Deep	14-16 cm	7.2 cm
SB9015_J1856	BII-1	2	Site B	Surface	0-2 cm	-6.8 cm
SB9016_J1786	BII-2	4	Site B	Surface	2-4 cm	-4.8 cm
SB9017_J1786	BII-3	6	Site B	Surface	4-6 cm	-2.8 cm
SB9018_J1786	BII-4	8	Site B	Middle	6-8 cm	-0.8 cm
SB9019_J1786	BII-5	10	Site B	Middle	8-10 cm	1.2 cm
SB9020_J1786	BII-6	12	Site B	Middle	10-12 cm	3.2 cm
SB9021_J1786	BII-7	14	Site B	Middle	12-14 cm	5.2 cm
SB9022_J1786	BII-8	16	Site B	Deep	14-16 cm	7.2 cm
SC5520_J2414	CI-1	2	Site C	Surface	0-2 cm	-4.4 cm
SC5521_J2414	CI-2	4	Site C	Surface	2-4 cm	-2.4 cm
SC5522_J2414	CI-3	6	Site C	Surface	4-6 cm	-0.4 cm
SC5523_J2414	CI-4	8	Site C	Middle	6-8 cm	1.6 cm
SC5524_J2414	CI-5	10	Site C	Middle	8-10 cm	3.6 cm
SC5525_J2414	CI-6	12	Site C	Middle	10-12 cm	5.6 cm
SC5526_J2414	CI-7	14	Site C	Middle	12-14 cm	7.6 cm
SC5527_J2414	CI-8	16	Site C	Deep	14-16 cm	9.6 cm
SC5529_J2414	CII-1	2	Site C	Surface	0-2 cm	-4.4 cm
SC5530_J2414	CII-2	4	Site C	Surface	2-4 cm	-2.4 cm
SC5531_J2414	CII-3	6	Site C	Surface	4-6 cm	-0.4 cm
SC5532_J2414	CII-4	8	Site C	Middle	6-8 cm	1.6 cm
SC5533_J2414	CII-5	10	Site C	Middle	8-10 cm	3.6 cm
SC5534_J2414	CII-6	12	Site C	Middle	10-12 cm	5.6 cm
SC5535_J2414	CII-7	14	Site C	Middle	12-14 cm	7.6 cm
SC5536_J2414	CII-8	16	Site C	Deep	14-16 cm	9.6 cm
