# Supplementary material for: Hydrodynamic disturbance controls microbial community assembly and biogeochemical processes in coastal sediments
Source: ISME J. 2021 Sep 28;16(3):750–63. doi: 10.1038/s41396-021-01111-9 (PMC8857189; doi:10.1038/s41396-021-01111-9)
Supplement: Supplementary file 4 — Supplementary Table S3 [file 41396_2021_1111_MOESM4_ESM.xlsx]

## Sheet: J1786multiqc_general_stats
Sample ID	Sample	FastQC (raw)_total_sequences-2	FastQC (trimmed)_percent_duplicates-1-1	FastQC (trimmed)_avg_sequence_length-1-1	FastQC (trimmed)_percent_fails-1-1	FastQC (raw)_percent_duplicates-2	FastQC (trimmed)_total_sequences-1-1	FastQC (raw)_avg_sequence_length-2	FastQC (raw)_percent_gc-2	FastQC (trimmed)_percent_gc-1-1	Trimmomatic_dropped_pct-1	FastQC (raw)_percent_fails-2	Cutadapt_percent_trimmed-1
SB9002_J1786_S68_L001_R1_001	BI-1	123665	92.8881	250	33.3333	85.916	79655	292.801	53	52	8.66	50
SB9003_J1786_S69_L001_R1_001	BI-2	3042	67.1566	250	33.3333	56.1473	1769	292.885	53	52	9.26	50
SB9004_J1786_S70_L001_R1_001	BI-3	38946	88.4929	250	41.6667	80.2624	24524	293.169	53	52	9.16	50
SB9005_J1786_S71_L001_R1_001	BI-4	42568	86.9809	250	33.3333	77.6945	27160	292.869	53	52	8.73	50
SB9006_J1786_S72_L001_R1_001	BI-5	8152	73.0482	250	41.6667	65.0761	4022	253.918	53	53	9.32	50
SB9007_J1786_S73_L001_R1_001	BI-6	5368	64.7671	250	33.3333	64.1952	2018	215.968	53	53	8.85	58.3333
SB9008_J1786_S74_L001_R1_001	BI-7	27783	84.6824	250	25	74.2468	16419	282.547	54	54	9.14	50
SB9009_J1786_S75_L001_R1_001	BI-8	19678	82.0759	250	25	72.1821	11253	276.434	53	53	9.14	50
SB9015_J1786_S81_L001_R1_001	BII-1	6968	77.0434	250	33.3333	66.992	3964	290.792	53	52	12.6	50
SB9016_J1786_S82_L001_R1_001	BII-2	44765	88.6413	250	33.3333	80.8489	27917	292.574	53	52	9.82	50
SB9017_J1786_S83_L001_R1_001	BII-3	66504	90.9367	250	41.6667	83.1303	42115	291.794	53	52	9.41	41.6667
SB9018_J1786_S84_L001_R1_001	BII-4	56829	90.2607	250	41.6667	82.1341	35680	290.989	53	52	9.01	41.6667
SB9019_J1786_S85_L001_R1_001	BII-5	26678	83.9936	250	41.6667	75.1406	15725	290.664	53	52	10.15	50
SB9020_J1786_S86_L001_R1_001	BII-6	81921	89.3304	250	25	80.0759	50433	289.992	54	53	9.38	50
SB9021_J1786_S87_L001_R1_001	BII-7	18301	82.6971	250	33.3333	74.5752	8461	237.577	53	53	10.13	58.3333
SB9022_J1786_S88_L001_R1_001	BII-8	14962	78.4128	250	33.3333	74.0275	6351	225.973	53	53	10.93	58.3333

## Sheet: J2414multiqc_general_stats
Sample ID	Sample	FastQC (raw)_percent_duplicates	FastQC (raw)_percent_gc	FastQC (raw)_avg_sequence_length	FastQC (raw)_percent_fails	FastQC (raw)_total_sequences	Cutadapt_percent_trimmed	Trimmomatic_dropped_pct	FastQC (trimmed)_percent_duplicates	FastQC (trimmed)_percent_gc	FastQC (trimmed)_avg_sequence_length	FastQC (trimmed)_percent_fails	FastQC (trimmed)_total_sequences
SC5502_J2414_S96_L001_R1_001	AI-1	91.6777	53	293.917	54.5455	136537	7.58387	5.07	94.4042	52	250	36.3636	128060
SC5503_J2414_S97_L001_R1_001	AI-2	89.652	54	293.986	45.4545	84287	7.75712	5.8	93.0837	53	250	36.3636	78293
SC5504_J2414_S98_L001_R1_001	AI-3	88.7982	53	293.833	45.4545	85718	7.70469	5.91	92.2412	53	250	36.3636	79535
SC5505_J2414_S99_L001_R1_001	AI-4	88.3366	53	293.865	45.4545	66533	8.1122	5.54	93.6127	52	250	36.3636	61748
SC5506_J2414_S100_L001_R1_001	AI-5	73.9058	53	293.075	54.5455	10259	12.0802	5.66	85.557	52	250	36.3636	9084
SC5507_J2414_S101_L001_R1_001	AI-6	78.5566	53	293.899	45.4545	12055	10.8871	5.33	89.8464	53	250	36.3636	10873
SC5508_J2414_S102_L001_R1_001	AI-7	75.7467	53	294.071	45.4545	11182	12.0919	5.04	86.8877	53	250	36.3636	9983
SC5509_J2414_S103_L001_R1_001	AI-8	87.8011	54	292.248	54.5455	65129	10.5039	5.04	92.9046	53	250	36.3636	58827
SC5510_J2414_S104_L001_R1_001	AII-1	88.1446	53	292.902	54.5455	61803	9.62463	5.27	92.1752	53	250	36.3636	56359
SC5511_J2414_S105_L001_R1_001	AII-2	85.6222	53	291.365	54.5455	37683	12.0902	5.61	91.4887	52	250	36.3636	33144
SC5512_J2414_S106_L001_R1_001	AII-3	66.2183	53	274.351	45.4545	4609	42.8594	5.79	72.1975	52	250	45.4545	2471
SC5513_J2414_S107_L001_R1_001	AII-4	82.6616	53	289.81	54.5455	26375	14.4794	5.02	90.3421	53	250	36.3636	22593
SC5514_J2414_S108_L001_R1_001	AII-5	91.7858	54	293.208	45.4545	130932	8.91325	4.85	95.4891	53	250	36.3636	120995
SC5515_J2414_S109_L001_R1_001	AII-6	83.0603	53	289.792	54.5455	19168	14.3301	5.12	91.4931	52	250	36.3636	16422
SC5516_J2414_S110_L001_R1_001	AII-7	90.2455	54	292.822	45.4545	95904	9.62393	4.96	94.8351	53	250	36.3636	87727
SC5517_J2414_S111_L001_R1_001	AII-8	89.4012	54	293.331	54.5455	113702	8.61508	4.97	93.1473	53	250	27.2727	105330
SC5520_J2414_S114_L001_R1_001	CI-1	91.0369	52	293.28	54.5455	96719	8.17695	4.4	93.2933	51	250	36.3636	90566
SC5521_J2414_S115_L001_R1_001	CI-2	90.4297	53	293.049	45.4545	121438	8.73857	4.73	93.4817	52	250	36.3636	112530
SC5522_J2414_S116_L001_R1_001	CI-3	88.648	53	292.799	45.4545	81395	9.62784	5.1	93.4725	53	250	36.3636	74332
SC5523_J2414_S117_L001_R1_001	CI-4	86.8147	54	292.924	45.4545	103206	9.09466	5.03	91.9605	54	250	27.2727	94906
SC5524_J2414_S118_L001_R1_001	CI-5	86.5378	54	293.093	36.3636	118487	8.60218	5.13	90.4207	54	250	27.2727	109496
SC5525_J2414_S119_L001_R1_001	CI-6	88.2802	54	292.19	36.3636	117630	10.2235	4.76	92.6178	54	250	27.2727	106879
SC5526_J2414_S120_L001_R1_001	CI-7	87.8136	54	293.185	36.3636	139541	8.32969	5.61	90.1959	54	250	27.2727	128722
SC5527_J2414_S121_L001_R1_001	CI-8	87.3886	54	293.069	54.5455	135243	8.60156	5.61	91.2016	54	250	27.2727	124329
SC5529_J2414_S123_L001_R1_001	CII-1	92.033	52	293.228	45.4545	149767	8.20532	4.87	93.8911	51	250	36.3636	139469
SC5530_J2414_S124_L001_R1_001	CII-2	88.1407	53	292.374	45.4545	98303	9.62297	5.75	90.9667	52	250	36.3636	89026
SC5531_J2414_S125_L001_R1_001	CII-3	88.6561	53	293.097	45.4545	114978	8.49931	5.47	91.4525	53	250	27.2727	105996
SC5532_J2414_S126_L001_R1_001	CII-4	89.0311	53	293.832	45.4545	113649	7.53578	5.3	92.5898	53	250	36.3636	106340
SC5533_J2414_S127_L001_R1_001	CII-5	85.9265	53	293.461	45.4545	80911	8.58392	5.28	90.2745	53	250	36.3636	74783
SC5534_J2414_S128_L001_R1_001	CII-6	86.9874	54	293.769	36.3636	125594	7.89025	5.55	89.7177	54	250	27.2727	116725
SC5535_J2414_S129_L001_R1_001	CII-7	86.8137	54	293.724	45.4545	133404	7.49368	5.88	89.5433	54	250	27.2727	124064
SC5536_J2414_S130_L001_R1_001	CII-8	73.0092	53	292.547	45.4545	13864	13.7377	9.52	87.9483	53	250	45.4545	11517

## Sheet: J2490multiqc_general_stats
Sample ID	Sample	FastQC (raw)_percent_duplicates	FastQC (raw)_percent_gc	FastQC (raw)_avg_sequence_length	FastQC (raw)_percent_fails	FastQC (raw)_total_sequences	Cutadapt_percent_trimmed	Trimmomatic_dropped_pct	FastQC (trimmed)_percent_duplicates	FastQC (trimmed)_percent_gc	FastQC (trimmed)_avg_sequence_length	FastQC (trimmed)_percent_fails	FastQC (trimmed)_total_sequences
SC5512_J2490_S237_L001_R1_001	AII-3	87.4623	53	294.243	54.5455	70954	7.93628	15.48	93.5078	52	250	45.4545	58994

## Sheet: J1856multiqc_general_stats
Sample ID	Sample	FastQC (trimmed)_total_sequences-1-1	FastQC (trimmed)_avg_sequence_length-1-1	FastQC (raw)_avg_sequence_length-2	FastQC (raw)_percent_gc-2	FastQC (trimmed)_percent_fails-1-1	FastQC (raw)_percent_duplicates-2	Trimmomatic_dropped_pct-1	FastQC (raw)_percent_fails-2	FastQC (trimmed)_percent_duplicates-1-1	FastQC (raw)_total_sequences-2	Cutadapt_percent_trimmed-1	FastQC (trimmed)_percent_gc-1-1
SB9006_J1856_S26_L001_R1_001	BI-5	9025	250	278.561	53	41.6667	72.0861	18.68	50	76.1994	12363	11.5056	53

## Sheet: J1882multiqc_general_stats
Sample ID	Sample	FastQC (trimmed)_total_sequences-1-1	FastQC (raw)_avg_sequence_length-2	FastQC (raw)_total_sequences-2	FastQC (trimmed)_percent_fails-1-1	FastQC (trimmed)_avg_sequence_length-1-1	Trimmomatic_dropped_pct-1	FastQC (trimmed)_percent_gc-1-1	Cutadapt_percent_trimmed-1	FastQC (raw)_percent_gc-2	FastQC (raw)_percent_duplicates-2	FastQC (raw)_percent_fails-2	FastQC (trimmed)_percent_duplicates-1-1
SB9007_J1882_S170_L001_R1_001	BI-6	17625	203.167	30875	33.3333	250	7.68	53	16.7666	53	83.634	58.3333	88.2043

## Sheet: J1933multiqc_general_stats
Sample ID	Sample	FastQC (trimmed)_percent_duplicates-1-1	FastQC (raw)_percent_gc-2	FastQC (trimmed)_avg_sequence_length-1-1	FastQC (raw)_total_sequences-2	Cutadapt_percent_trimmed-1	Trimmomatic_dropped_pct-1	FastQC (raw)_percent_duplicates-2	FastQC (trimmed)_percent_gc-1-1	FastQC (raw)_avg_sequence_length-2	FastQC (trimmed)_total_sequences-1-1	FastQC (raw)_percent_fails-2	FastQC (trimmed)_percent_fails-1-1
SB9899_J1933_S225_L001_R1_001	A 0 h	47.9001	53	250	921	7.91449	2.65	39.3051	53	293.372	881	41.6667	33.3333
SB9900_J1933_S226_L001_R1_001	B 0 h	57.6621	53	250	1072	7.87386	3.42	48.9739	52	293.424	1018	41.6667	41.6667
SB9901_J1933_S227_L001_R1_001	C 0 h	91.8339	53	250	107573	8.44294	3.48	88.3567	52	293.329	101468	50	41.6667
SB9902_J1933_S228_L001_R1_001	A 336 h	44	52	250	185	8.55966	3.31	37.2973	52	291.373	175	41.6667	33.3333
SB9903_J1933_S229_L001_R1_001	A 336 h glucose	95.1458	50	250	26311	10.0779	3.36	90.6693	49	271.686	22661	50	41.6667
SB9904_J1933_S230_L001_R1_001	B 336 h	55.4656	53	250	521	9.03323	2.37	43.9539	52	293.512	494	33.3333	41.6667
SB9905_J1933_S231_L001_R1_001	B 336 h glucose	51.2281	53	250	305	8.65283	3.39	41.6393	52	291.007	285	41.6667	41.6667
SB9906_J1933_S232_L001_R1_001	C 336 h	63.843	53	250	543	10.7784	5.65	51.1971	52	290.652	484	50	41.6667
SB9907_J1933_S233_L001_R1_001	C 336 h glucose	90.3027	52	250	14378	8.67551	3.53	85.1648	51	291.619	13447	50	41.6667

## Sheet: J2004multiqc_general_stats
Sample ID	Sample	FastQC (trimmed)_avg_sequence_length-1-1	Trimmomatic_dropped_pct-1	FastQC (trimmed)_percent_fails-1-1	FastQC (trimmed)_percent_duplicates-1-1	FastQC (raw)_avg_sequence_length-2	FastQC (raw)_percent_fails-2	FastQC (raw)_percent_duplicates-2	FastQC (raw)_total_sequences-2	Cutadapt_percent_trimmed-1	FastQC (trimmed)_percent_gc-1-1	FastQC (raw)_percent_gc-2	FastQC (trimmed)_total_sequences-1-1
SB9899_J2004_S36_L001_R1_001	A 0 h	250	8.54	41.6667	95.9561	293.421	50	93.2434	605721	7.83384	52	53	544851
SB9900_J2004_S37_L001_R1_001	B 0 h	250	8.55	41.6667	89.9115	294.143	50	85.9971	54146	8.05729	52	52	48689
SB9902_J2004_S38_L001_R1_001	A 336 h	250	8.72	41.6667	93.7449	293.556	58.3333	88.5583	49774	8.72472	52	52	44268
SB9904_J2004_S39_L001_R1_001	B 336 h	250	8.41	41.6667	93.135	293.893	41.6667	88.5489	64946	8.37024	52	53	58252
SB9905_J2004_S40_L001_R1_001	B 336 h glucose	250	8.21	41.6667	93.5609	293.816	41.6667	89.5083	58227	8.30434	52	53	52352
SB9906_J2004_S41_L001_R1_001	C 336 h	250	7.99	33.3333	95.3615	293.773	41.6667	91.543	95471	8.2187	52	53	86127
