# Supplementary material for: Hydrodynamic disturbance controls microbial community assembly and biogeochemical processes in coastal sediments
Source: ISME J. 2021 Sep 28;16(3):750–63. doi: 10.1038/s41396-021-01111-9 (PMC8857189; doi:10.1038/s41396-021-01111-9)
Supplement: Supplementary file 5 — Supplementary Table S4 [file 41396_2021_1111_MOESM5_ESM.xlsx]

## Sheet: Alpha diversity
Code	Sample ID	Observed	Chao1	se.chao1	ACE	se.ACE	Shannon	Simpson	InvSimpson	Fisher	Depth	Site	Depth	Layer
AI-1	SC5502_J2414	2606	3451.88	69.8468	3625.94	31.7668	7.0946	0.997291	369.124	1145.33	1	Site A	0-2 cm	0-4 cm
AI-2	SC5503_J2414	2512	3127.96	55.6606	3238.11	27.5966	7.21366	0.998315	593.387	1078.29	3	Site A	2-4 cm	0-4 cm
AI-3	SC5504_J2414	2478	3072.38	55.2266	3118.85	26.2163	7.19984	0.998172	546.95	1054.62	5	Site A	4-6 cm	4-10 cm
AI-4	SC5505_J2414	2360	2956.76	56.1492	3009.07	26.1145	7.09635	0.99801	502.432	974.726	7	Site A	6-8 cm	4-10 cm
AI-6	SC5507_J2414	968	981.67	5.4986	983.494	14.1605	6.38478	0.997183	355.003	264.611	11	Site A	10-12 cm	10-16 cm
AI-8	SC5509_J2414	2275	2769.39	49.0931	2819.92	24.0096	7.09211	0.99801	502.452	919.32	15	Site A	14-16 cm	10-16 cm
AII-1	SC5510_J2414	2110	2454.06	38.3492	2488.82	21.3555	7.03945	0.998028	507.187	816.697	1	Site A	0-2 cm	0-4 cm
AII-2	SC5511_J2414	1680	1856.61	25.5288	1866.62	17.4211	6.74279	0.997011	334.531	577.887	3	Site A	2-4 cm	0-4 cm
AII-3	SC5512_J2490	1903	2204.35	36.2319	2210.07	19.8403	6.84071	0.9974	384.609	696.744	5	Site A	4-6 cm	4-10 cm
AII-4	SC5513_J2414	1494	1582.06	16.2927	1591.46	15.7575	6.71313	0.997519	403.05	486.571	7	Site A	6-8 cm	4-10 cm
AII-5	SC5514_J2414	2874	4028.14	88.3038	4149.64	35.2754	7.28755	0.998178	548.878	1349.76	9	Site A	8-10 cm	4-10 cm
AII-6	SC5515_J2414	1226	1265.8	10.3086	1268.46	14.4039	6.54966	0.997266	365.724	366.935	11	Site A	10-12 cm	10-16 cm
AII-7	SC5516_J2414	2636	3568.26	77.0212	3654.93	31.3866	7.22173	0.998298	587.668	1167.22	13	Site A	12-14 cm	10-16 cm
AII-8	SC5517_J2414	2861	3769.19	72.5616	3890.92	31.757	7.40444	0.998634	732.257	1339.37	15	Site A	14-16 cm	10-16 cm
BI-1	SB9002_J1786	1946	2342.1	44.2788	2356.84	21.592	6.81321	0.997042	338.048	720.881	1	Site B	0-2 cm	0-4 cm
BI-2	SB9003_J1856	2090	2539.79	47.1869	2564.35	22.8812	6.89696	0.997262	365.166	804.688	3	Site B	2-4 cm	0-4 cm
BI-3	SB9004_J1786	1083	1123.1	10.7395	1122.14	14.1562	6.36708	0.996147	259.553	308.686	5	Site B	4-6 cm	4-10 cm
BI-4	SB9005_J1786	1366	1431.91	14.056	1429.48	15.0617	6.6881	0.99732	373.132	427.705	7	Site B	6-8 cm	4-10 cm
BI-6	SB9007_J1882	1092	1123.78	9.38227	1120.65	14.5816	6.49019	0.997423	388.075	312.239	11	Site B	10-12 cm	10-16 cm
BI-7	SB9008_J1786	1047	1085.63	10.9046	1079.78	14.7587	6.47205	0.997341	376.022	294.625	13	Site B	12-14 cm	10-16 cm
BI-8	SB9009_J1786	858	874.685	6.35627	876.211	14.0044	6.19736	0.995961	247.568	224.75	15	Site B	14-16 cm	10-16 cm
BII-1	SB9015_J1856	676	687.154	5.60589	684.146	12.8604	5.94656	0.994514	182.287	163.75	1	Site B	0-2 cm	0-4 cm
BII-2	SB9016_J1786	1131	1193.03	14.2072	1188.45	14.5418	6.3469	0.995832	239.921	327.811	3	Site B	2-4 cm	0-4 cm
BII-3	SB9017_J1786	1448	1585.26	22.3535	1589.49	16.219	6.54376	0.996423	279.594	465.048	5	Site B	4-6 cm	4-10 cm
BII-4	SB9018_J1786	1310	1411.53	19.0016	1405.97	15.2099	6.48105	0.996433	280.34	402.949	7	Site B	6-8 cm	4-10 cm
BII-5	SB9019_J1786	842	861.6	7.61	856.037	13.6337	6.13932	0.99469	188.322	219.139	9	Site B	8-10 cm	4-10 cm
BII-6	SB9020_J1786	2119	2541.18	45.594	2546.47	22.0498	7.09959	0.998304	589.762	822.131	11	Site B	10-12 cm	10-16 cm
CI-1	SC5520_J2414	1660	2012.37	41.6188	2053.21	21.0368	6.44169	0.995129	205.294	567.733	1	Site C	0-2 cm	0-4 cm
CI-2	SC5521_J2414	2193	2781.26	55.8627	2885.28	26.8059	6.72625	0.99365	157.48	867.52	3	Site C	2-4 cm	0-4 cm
CI-3	SC5522_J2414	2171	2722.9	53.8004	2805.53	25.543	6.88996	0.996909	323.537	853.893	5	Site C	4-6 cm	4-10 cm
CI-4	SC5523_J2414	2924	3883.88	75.2139	4014.07	32.8367	7.39708	0.998073	518.807	1390.19	7	Site C	6-8 cm	4-10 cm
CI-5	SC5524_J2414	3033	3889.34	67.4212	4029.28	31.7719	7.51135	0.998512	671.989	1480.96	9	Site C	8-10 cm	4-10 cm
CI-6	SC5525_J2414	2743	3594.29	69.2534	3766.79	31.6702	7.26808	0.997865	468.34	1247.3	11	Site C	10-12 cm	10-16 cm
CI-7	SC5526_J2414	2682	3468.41	65.7678	3598.24	30.394	7.2573	0.998185	550.982	1201.26	13	Site C	12-14 cm	10-16 cm
CI-8	SC5527_J2414	3294	4392.69	79.6401	4567.18	35.7177	7.61684	0.998763	808.355	1713.78	15	Site C	14-16 cm	10-16 cm
CII-1	SC5529_J2414	1905	2506.93	61.2962	2528.95	25.165	6.56807	0.995337	214.454	697.857	1	Site C	0-2 cm	0-4 cm
CII-2	SC5530_J2414	1962	2316.19	39.7293	2363.43	21.6756	6.72511	0.994975	199.013	729.965	3	Site C	2-4 cm	0-4 cm
CII-3	SC5531_J2414	2364	3016.34	59.5931	3103.7	27.703	6.93699	0.995897	243.705	977.377	5	Site C	4-6 cm	4-10 cm
CII-4	SC5532_J2414	2540	3402.16	72.459	3528.09	31.0634	7.01751	0.996065	254.117	1098.02	7	Site C	6-8 cm	4-10 cm
CII-5	SC5533_J2414	2127	2622.76	50.5428	2658.32	23.7497	6.84492	0.995148	206.116	826.977	9	Site C	8-10 cm	4-10 cm
CII-6	SC5534_J2414	2938	3811.77	70.2094	3862.19	30.5769	7.47826	0.998713	777.267	1401.64	11	Site C	10-12 cm	10-16 cm
CII-7	SC5535_J2414	3221	4189.24	73.1836	4289.26	32.8411	7.6406	0.999008	1008.04	1646.38	13	Site C	12-14 cm	10-16 cm
CII-8	SC5536_J2414	921	932.642	5.24758	931.142	13.7332	6.22083	0.99415	170.945	247.305	15	Site C	14-16 cm	10-16 cm
rarefaction	10000

## Sheet: Statistics
	Observed	Shannon	Chao1
ANOVA
Site	p< 0.0001	p< 0.0001	p< 0.0001
Depth	p> 0.05	p> 0.05	p> 0.05
Tukey HSD
Site A and Site B	p< 0.0001	p< 0.01	p< 0.01
Site A and Site C	p< 0.05	p > 0.05	p > 0.05
Site B and Site C	p< 0.0001	p < 0.0001	p < 0.0001
Factor	Analysis	F. Model	R2		Pr(>F)	pvalBon		pvalFDR
Site	PERMANOVA	8.11		0.2885	0.001
	PERMDISP	2.0039			0.152
	Pairwise PERMANOVA
	Site A-Site B			0.179	0.001		0.003		0.002
	Site A-Site C			0.291	0.001		0.003		0.002
	Site B-Site C			0.207	0.001		0.003		0.002
Depth	PERMANOVA	1.5337		0.0765	0.03
	PERMDISP	2.7858			0.073
	Pairwise PERMANOVA
	0-4 cm vs 4-10 cm			0.056	0.015		0.045		0.045
	0-4 cm vs 10-16 cm			0.078	0.039		0.117		0.058
	4-10 cm vs 10-16 cm			0.0316	0.801		2.403		0.801
