# Supplementary material for: Hydrodynamic disturbance controls microbial community assembly and biogeochemical processes in coastal sediments
Source: ISME J. 2021 Sep 28;16(3):750–63. doi: 10.1038/s41396-021-01111-9 (PMC8857189; doi:10.1038/s41396-021-01111-9)
Supplement: Supplementary file 6 — Supplementary Table S5 [file 41396_2021_1111_MOESM6_ESM.xlsx]

## Sheet: Order relative abundance
					Linear correlation analysis: abundance versus depth relative to sulfidic layer							p value: by site ANOVA					p value: by depth ANOVA		SC5502_J2414	SC5503_J2414	SC5504_J2414	SC5505_J2414	SC5506_J2414	SC5507_J2414	SC5508_J2414	SC5509_J2414	SC5510_J2414	SC5511_J2414	SC5512_J2490	SC5513_J2414	SC5514_J2414	SC5515_J2414	SC5516_J2414	SC5517_J2414	SB9002_J1786	SB9003_J1856	SB9004_J1786	SB9005_J1786	SB9006_J1856	SB9007_J1882	SB9008_J1786	SB9009_J1786	SB9015_J1856	SB9016_J1786	SB9017_J1786	SB9018_J1786	SB9019_J1786	SB9020_J1786	SB9021_J1786
Kingdom	Phylum	Class	Order	Average abundance (%)	Slope/Abundance	Slope	R2	p	Site A average abundance (%)	Site B average abundance (%)	Site C average abundance (%)	p	p.signif	0-4 cm average abundance (%)	4-10 cm average abundance (%)	10-16 cm average abundance (%)	p	p.signif	AI-1	AI-2	AI-3	AI-4	AI-5	AI-6	AI-7	AI-8	AII-1	AII-2	AII-3	AII-4	AII-5	AII-6	AII-7	AII-8	BI-1	BI-2	BI-3	BI-4	BI-5	BI-6	BI-7	BI-8	BII-1	BII-2	BII-3	BII-4	BII-5	BII-6	BII-7
Bacteria	Bacteroidota	Bacteroidia	Flavobacteriales	9.4442	-0.0551661	-0.521	0.3505	<0.0001	9.35019	11.4268	7.45679	0.0928928	ns	13.7988	10.6637	5.32165	1.74017e-06	****	11.0308	7.27455	9.6622	9.23026	10.0559	8.90258	9.20164	9.04626	10.0929	9.06639	12.7106	9.19896	9.90189	9.33984	8.62131	7.84869	15.336	15.6408	18.0643	12.0718	5.49841	4.02787	3.08346	4.25798	19.7626	17.7329	17.6069	18.9977	16.6343	4.60509	5.3858
Bacteria	unclassified	unclassified	unclassified	8.57623	0.0299782	0.2571	0.4461	<0.0001	7.90359	8.15056	9.71574	0.0411561	*	6.62383	8.36313	10.0909	3.66108e-05	****	7.20307	8.99087	8.22636	7.36266	6.43575	8.24001	6.35619	8.54117	7.68316	7.91393	6.91585	7.22103	8.37035	7.18877	9.10682	10.0421	6.67233	7.17688	6.70624	9.26842	9.14769	8.67286	10.6167	9.67886	5.5124	6.52656	6.89502	6.7343	8.39487	10.7526	9.10712
Bacteria	Proteobacteria	Gammaproteobacteria	Woeseiales	6.90713	-0.0580704	-0.4011	0.443	<0.0001	11.0806	6.25042	3.54864	1.84571e-14	****	7.24404	7.602	5.98765	0.373462	ns	8.39038	10.0913	8.56902	10.0539	13.0838	11.6741	15.0154	10.7461	9.3275	11.7268	13.1549	11.7465	10.6783	12.3934	10.5762	7.52968	7.58107	6.88267	7.56504	5.1383	5.96375	3.29794	3.02806	5.44771	7.51973	7.98921	8.81578	8.75459	7.80542	4.1462	4.79134
Bacteria	Proteobacteria	Gammaproteobacteria	unclassified	5.5011	0.0172056	0.09465	0.1133	0.0193	4.93708	5.21469	6.41259	0.0185441	*	4.97658	5.77666	5.57522	0.426938	ns	3.89896	4.94368	4.09144	4.92833	4.50279	4.99253	6.0696	5.01254	4.32966	5.22283	5.19161	5.53463	4.72797	5.30968	5.1177	4.14234	4.58421	4.79517	4.01617	4.57237	10.4458	4.63835	5.18218	8.20288	4.43726	4.2587	4.45222	4.38163	3.79583	6.19201	5.75437
Bacteria	Desulfobacterota	Desulfobacteria	Desulfobacterales	4.44224	0.101503	0.4509	0.743	<0.0001	2.07188	5.55941	5.78327	0.000134698	***	1.90274	3.85409	6.7234	1.06985e-05	****	0.57884	0.906882	1.20314	2.85359	2.40223	2.93953	2.12897	2.82674	0.772639	1.00227	0.922617	1.41729	1.47717	3.31932	3.646	3.34771	2.24503	2.1809	2.14701	5.8279	9.03747	9.98673	10.4013	10.2961	1.26779	2.03886	2.12514	1.97694	3.81526	7.24523	8.36999
Bacteria	Bacteroidota	Bacteroidia	Chitinophagales	3.11287	-0.0869616	-0.2707	0.4449	<0.0001	3.60793	4.36633	1.28124	0.000204646	***	4.9043	3.50572	1.52573	0.000150943	***	5.02062	3.19877	3.8434	3.64239	2.83799	3.24748	3.66428	2.72746	3.99647	4.12554	5.50545	3.78543	3.42578	3.67165	3.45693	2.90689	8.04393	7.78772	7.96918	4.32127	2.0818	0.822827	0.486214	0.876644	7.10335	8.46199	7.78891	6.59268	4.3529	1.46765	1.07003
Bacteria	Proteobacteria	Gammaproteobacteria	Pseudomonadales	3.04053	-0.0709745	-0.2158	0.6228	<0.0001	4.38669	3.29141	1.45847	5.23147e-09	****	3.92954	3.25766	2.23072	0.0108032	*	4.13194	3.88218	3.75518	4.3533	4.84916	4.88055	5.14841	3.74112	3.91002	4.61902	4.95907	5.35074	4.05351	4.77191	4.17119	3.36994	4.7398	4.7382	4.60133	3.25313	2.54715	1.84472	1.29247	1.84274	5.61805	4.85706	4.4399	4.47701	3.27763	2.14891	1.50993
Bacteria	Desulfobacterota	Desulfobulbia	Desulfobulbales	2.43953	0.0195857	0.04778	0.078	0.0546	2.29832	3.04986	2.06944	0.0085235	**	1.8369	2.56599	2.71482	0.0478196	*	0.614867	0.990035	1.17118	3.81307	3.03911	3.90071	2.74309	2.9504	0.853685	0.928707	1.5711	1.35002	1.67849	3.37495	3.58181	2.62751	2.36532	2.86926	2.87531	4.28379	4.11462	4.04114	4.44978	2.65677	1.92033	2.31588	2.37878	2.4625	3.76992	3.56197	2.21139
Bacteria	Proteobacteria	Alphaproteobacteria	Rhodobacterales	2.41294	-0.0516383	-0.1246	0.2851	<0.0001	2.56875	2.10309	2.56261	0.552095	ns	3.76432	2.41485	1.5101	6.08692e-06	****	2.64281	2.89994	2.22728	2.37302	2.83799	2.35162	2.47697	2.98001	3.19141	2.61448	2.35192	2.93775	2.80569	2.52194	2.06692	1.88991	2.96287	2.6918	2.67323	2.0913	1.3348	0.603849	1.49557	1.19868	3.9028	2.57812	2.62257	3.34403	2.43555	0.931934	1.11758
Bacteria	Proteobacteria	Gammaproteobacteria	Chromatiales	2.30319	0.0200504	0.04618	0.1453	0.0075	1.95371	2.44719	2.54652	0.0230292	*	2.03973	2.41016	2.37187	0.33747	ns	1.3106	1.59419	1.53429	1.93222	2.52514	2.32363	1.89355	1.68246	1.53807	1.86354	1.9927	2.5296	1.83818	2.35505	2.05292	1.68787	1.90769	1.90256	1.77233	2.28619	3.8942	3.21168	2.88651	3.03247	1.67796	1.6104	1.75577	1.75728	1.97564	2.6078	3.67376
Bacteria	Planctomycetota	Planctomycetes	Pirellulales	2.30265	-0.034647	-0.07978	0.308	<0.0001	3.05808	1.62423	2.19379	6.59358e-08	****	2.58149	2.41052	2.00889	0.152054	ns	3.59954	4.06408	4.07099	1.85434	2.13408	2.45427	2.84545	3.48509	3.90282	2.73402	2.55799	2.87944	3.71544	2.34887	2.85121	3.94126	2.24895	1.99877	2.05439	2.10254	1.13887	1.01526	1.29247	1.04661	1.95762	2.19399	1.88382	2.02029	2.09224	1.4636	1.03436
Bacteria	Cyanobacteriota	Cyanobacteriia	Cyanobacteriales	1.65472	-0.0707672	-0.1171	0.3263	<0.0001	2.10696	1.06166	1.74254	0.0301833	*	2.7558	1.4667	1.10869	0.000316097	***	3.00789	1.0563	2.01376	1.73171	2.37989	2.5196	1.83214	0.795945	1.64614	5.68871	1.8112	1.82544	0.937779	4.15379	1.71096	1.44813	1.85277	1.23008	1.91547	1.85144	0.710262	0.922362	0.516987	0.697737	1.87061	1.93174	0.952991	0.627186	1.00402	0.570077	0.332897
Bacteria	Campylobacterota	Campylobacteria	Campylobacterales	1.64184	0.0613944	0.1008	0.05263	0.1168	0.0999747	1.11592	3.71283	5.26347e-05	****	2.32476	1.46597	1.36244	0.577693	ns	0.0456347	0.0519703	0.194344	0.260171	0.134078	0	0.0409417	0.0383168	0.0828471	0.0919512	0.0926399	0.152494	0.0654067	0.203981	0.0163393	0.0773365	0.0810669	0.0513702	0.0420982	0.565925	0.183688	2.51493	1.48326	0.590393	0.0932198	0.0369358	0.0320126	0.0433539	0.0647752	2.07613	6.58661
Bacteria	Chloroflexota	Anaerolineae	Anaerolineales	1.59686	0.109026	0.1741	0.6592	<0.0001	0.608674	1.53352	2.66663	8.41447e-07	****	0.743233	1.36934	2.39347	0.000570817	***	0.298627	0.557382	0.513988	0.435827	0.424581	0.737215	0.696008	0.747178	0.401628	0.41378	0.552058	0.475422	0.428116	0.840648	0.832137	1.09238	0.457636	0.495956	0.349415	1.5666	2.13079	3.84871	3.50812	2.2095	0.17401	0.380439	0.379226	0.427758	1.23721	2.65834	2.36595
Bacteria	Acidobacteriota	Mor1	Mor1	1.54695	-0.00531692	-0.008225	0.01693	0.378	1.63864	1.69992	1.31659	0.00602123	**	1.44531	1.63927	1.52238	0.359846	ns	1.39546	1.94109	1.69667	1.21634	1.12849	1.51176	1.63767	1.87578	1.62272	1.40379	1.68264	1.46663	1.8076	1.72456	1.96305	1.91505	1.70633	1.7718	1.67972	1.64156	2.11854	1.2077	1.56942	1.65489	1.59717	1.7249	1.83457	1.86133	1.84609	1.94877	1.59315
Bacteria	Verrucomicrobiota	Verrucomicrobiae	Verrucomicrobiales	1.43792	-0.123164	-0.1771	0.4052	<0.0001	1.58851	1.15822	1.23028	0.349243	ns	3.30239	1.1031	0.529771	7.40278e-07	****	7.31356	2.04763	1.98946	1.10863	1.34078	0.81187	0.726714	1.58667	3.47417	1.90339	1.34233	1.56082	1.59864	0.933366	1.53123	1.53513	2.35617	1.94366	1.65867	1.09812	0.404115	0.192435	0.196947	0.178907	2.95818	2.01669	1.86412	1.58097	1.34085	0.32547	0.225895
Bacteria	Actinobacteriota	Acidimicrobiia	Microtrichales	1.373	-0.0764749	-0.105	0.5405	<0.0001	2.15398	1.14926	0.790768	1.5933e-07	****	1.83493	1.43736	1.00069	0.0227649	*	2.57876	2.90904	2.7336	1.17657	1.09497	1.4371	1.70931	2.59858	2.92126	1.9555	1.64105	1.82095	3.28477	1.65657	2.5536	2.79185	1.86323	1.79609	1.61236	1.23304	0.244918	0.278699	0.443131	0.411486	2.10677	1.53653	1.76808	1.91624	1.74245	0.523581	0.499346
Bacteria	Proteobacteria	Gammaproteobacteria	GCA-1735895	1.26499	-0.0682771	-0.08637	0.2982	<0.0001	2.02924	1.53	0.279705	4.97229e-10	****	1.35812	1.3841	1.0838	0.587194	ns	1.28177	1.37332	1.57521	1.65051	1.78771	2.67824	3.20368	1.54835	1.28233	2.14859	2.22336	2.38159	1.74984	3.72728	1.68995	1.46263	2.06459	2.45363	2.25225	2.03883	1.75116	0.583942	0.553914	0.983988	1.88925	2.25308	2.26797	1.91624	1.54813	0.840965	0.416122
Bacteria	Bacteroidota	Bacteroidia	Bacteroidales	1.19396	0.0874402	0.1044	0.4378	<0.0001	0.619583	1.12927	1.86071	0.000165907	***	0.623353	1.15278	1.61554	0.0126966	*	0.148913	0.21048	1.16223	3.14691	0.849162	0.335946	0.552712	0.44761	0.162092	0.361675	0.274138	0.435056	0.2268	0.40178	0.359465	0.395383	0.479864	0.44085	0.475709	1.26302	1.07764	2.41539	1.44018	1.61911	0.261015	0.491246	0.467877	0.456661	1.50926	1.94877	1.48615
Bacteria	Gemmatimonadota	Gemmatimonadetes	SG8-23	1.006	-0.047793	-0.04808	0.3914	<0.0001	1.48256	0.937097	0.595945	1.38449e-11	****	1.09272	1.05911	0.895087	0.420465	ns	1.52356	1.97747	1.82325	1.0672	1.19553	1.21314	1.07472	1.81134	1.55608	1.17085	1.0871	1.4756	1.89594	1.05081	1.80783	2.02912	0.979341	1.2086	1.06087	0.940709	0.881705	0.769741	0.738552	0.590393	1.12485	0.982492	1.25095	1.0694	1.153	0.88746	0.73713
Bacteria	Planctomycetota	Phycisphaerae	SG8-4	0.960945	0.15287	0.1469	0.4638	<0.0001	0.179668	0.646917	2.06093	7.66879e-06	****	0.270055	0.719702	1.66278	0.0054415	**	0.100076	0.129926	0.168772	0.190571	0.122905	0.0746547	0.13306	0.268218	0.111663	0.0980813	0.259013	0.19286	0.159694	0.14835	0.231084	0.41085	0.186977	0.182131	0.0589374	0.359793	0.795983	1.01526	1.1386	1.33286	0.0807905	0.192066	0.211776	0.118501	0.498769	1.24527	1.47426
Bacteria	Spirochaetota	Spirochaetia	Spirochaetales	0.945996	0.108774	0.1029	0.5974	<0.0001	0.322588	0.820051	1.7018	1.90601e-08	****	0.476042	0.836681	1.36861	0.00483757	**	0.212962	0.293632	0.324758	0.389427	0.189944	0.195969	0.225179	0.400585	0.243138	0.150187	0.224983	0.349839	0.327883	0.321424	0.63023	0.578091	0.305962	0.405357	0.328366	0.787047	1.34705	1.47313	1.44633	1.42231	0.105649	0.280712	0.344751	0.263013	0.621842	1.51212	1.12947
Bacteria	Myxococcota	Polyangia	Polyangiales	0.907697	-0.0246668	-0.02239	0.2085	0.0011	0.914311	1.04257	0.764941	0.0207261	*	1.05982	0.980507	0.733471	0.00238176	**	0.935911	1.43048	1.07912	0.884912	0.603352	0.671892	0.603889	0.799429	1.27873	1.10648	0.913164	0.986724	0.968358	0.636667	0.909165	0.841035	1.48928	1.23195	1.2419	0.963196	1.06539	0.52422	0.516987	0.724573	1.52259	1.16348	1.379	1.52317	1.24368	0.752016	0.59446
Bacteria	Proteobacteria	Gammaproteobacteria	Enterobacterales	0.87862	0.00075243	0.0006611	2.992e-05	0.9706	0.886576	1.47869	0.291847	5.06647e-07	****	0.785369	0.794123	1.02528	0.551244	ns	0.525199	0.554783	0.600931	1.1832	1.76536	0.839866	0.675537	0.64442	0.691593	0.990008	0.77704	1.8972	0.964961	0.995179	0.367634	0.372182	0.980649	1.04982	1.49869	0.307323	0.771492	2.39549	2.06795	2.52259	1.41073	0.964025	0.822478	1.51738	0.544112	1.96292	1.92605
Bacteria	Bacteroidota	Rhodothermia	Rhodothermales	0.852377	-0.102865	-0.08768	0.6176	<0.0001	1.59769	0.738992	0.214922	2.02441e-15	****	1.13149	0.897292	0.621389	0.104488	ns	1.69169	2.02294	1.66215	1.34891	1.21788	1.54909	1.6172	1.87056	1.99553	1.8237	1.47846	1.45318	1.8161	1.31042	1.45186	1.34179	1.13232	1.31694	1.06508	0.659621	0.440852	0.265428	0.14771	0.26836	1.274	1.08222	1.27558	1.34397	0.803213	0.376008	0.214005
Bacteria	Bacteroidota	Bacteroidia	Cytophagales	0.843957	-0.0600268	-0.05066	0.5435	<0.0001	1.00514	0.95595	0.564165	0.00163383	**	1.14947	0.930772	0.553463	4.10879e-05	****	1.11765	0.905583	1.02798	1.05228	1.16201	0.933184	1.1259	0.743695	1.01398	1.10035	1.3688	1.15716	0.984498	0.939548	0.743438	0.812034	1.40298	1.40194	1.55763	0.97444	0.440852	0.637027	0.264648	0.366759	1.22429	1.48482	1.39378	1.32085	1.28255	0.646896	0.451789
Bacteria	Planctomycetota	Phycisphaerae	Phycisphaerales	0.823221	-0.0585991	-0.04824	0.4429	<0.0001	1.19974	0.690436	0.540754	1.28895e-07	****	0.999815	0.851865	0.676847	0.117531	ns	1.85821	2.00605	1.89485	0.84514	0.927374	0.727884	0.921187	1.27839	1.7686	1.02372	1.00769	0.955328	1.36929	0.80356	1.04105	1.38722	0.95319	0.905983	0.879852	0.719586	0.342885	0.305242	0.381585	0.357814	0.826549	0.941863	1.02933	1.06361	0.965151	0.553905	0.487457
Bacteria	Proteobacteria	Alphaproteobacteria	unclassified	0.761092	-0.0380637	-0.02897	0.1132	0.0194	1.2605	0.634811	0.39425	5.82178e-08	****	0.699839	0.681176	0.881844	0.447772	ns	1.15368	1.32784	1.24917	0.931312	1.21788	1.2598	1.59672	1.52919	1.35617	1.18004	1.06252	1.27377	1.21215	1.29806	1.19627	1.22288	0.457636	0.523042	0.505178	0.757065	0.306147	1.02853	2.70187	0.474103	0.53446	0.29918	0.366914	0.45088	0.608887	0.786383	0.261562
Bacteria	Calditrichota	Calditrichia	Calditrichales	0.717546	0.0719536	0.05163	0.6767	<0.0001	0.398174	0.848577	0.917629	5.3301e-06	****	0.43784	0.698601	0.922961	0.000941007	***	0.198551	0.249458	0.291515	0.462342	0.469274	0.373274	0.235415	0.463285	0.248541	0.260528	0.474543	0.40366	0.315141	0.556311	0.471505	0.709563	0.494247	0.523976	0.496758	0.839517	1.07764	1.2276	1.31093	1.26129	0.354235	0.542956	0.517127	0.44799	0.673662	1.126	1.17703
Archaea	Crenarchaeota	Nitrososphaeria	Nitrososphaerales	0.699053	-0.145769	-0.1019	0.5211	<0.0001	1.71872	0.340107	0.0585758	1.19082e-14	****	0.896612	0.809236	0.457164	0.288783	ns	1.37464	2.64529	2.8704	1.45331	2.1676	1.98768	1.66837	1.08332	2.05677	2.28039	2.3349	1.65052	1.36929	0.809742	0.480842	0.942539	0.533473	0.616442	0.631473	0.281088	0	0.0597213	0.320039	0.0805081	0.416382	0.520795	0.487577	0.705223	0.304444	0.353771	0.130781
Bacteria	Bacteroidota	Ignavibacteria	Ignavibacteriales	0.678517	0.0356366	0.02418	0.2197	0.0008	0.413003	0.910516	0.724693	2.25513e-07	****	0.576101	0.718599	0.706711	0.40748	ns	0.19775	0.250757	0.315808	0.57337	0.52514	0.401269	0.450358	0.38491	0.214322	0.300374	0.485887	0.354324	0.31769	0.407961	0.601053	0.624492	0.819822	0.685558	0.69462	0.895735	1.15111	1.3935	0.898572	1.08239	0.348021	0.823668	0.849565	0.745686	0.939241	0.937999	1.17703
Bacteria	Planctomycetota	UBA1135	UBA1135	0.670469	-0.04822	-0.03233	0.4056	<0.0001	0.931006	0.640964	0.429494	1.36223e-07	****	0.770848	0.698784	0.575235	0.189304	ns	1.10004	1.35902	1.29008	0.669484	0.860335	0.625233	1.14637	1.05023	1.03019	0.634463	0.690072	0.663796	1.00319	0.809742	0.811129	1.31182	0.972803	0.898511	0.841963	0.809535	0.538819	0.464499	0.393895	0.438322	0.565534	0.694393	0.933291	0.693662	0.595932	0.566034	0.166449
Bacteria	Desulfuromonadota	Desulfuromonadia	Desulfuromonadales	0.648719	0.0207948	0.01349	0.0183	0.3593	0.657911	0.833414	0.46325	0.205932	ns	0.392753	0.73761	0.730471	0.221023	ns	0.514791	0.493718	0.840025	3.38388	1.17318	0.727884	0.225179	0.330918	0.47547	0.266658	0.370559	0.40366	0.273519	0.35233	0.255593	0.304513	0.220973	0.279267	0.383093	1.27427	1.29807	1.07498	1.63097	1.7354	0.0994345	0.169905	0.246251	0.274574	0.537634	0.788404	1.5456
Bacteria	Actinobacteriota	Acidimicrobiia	unclassified	0.628966	-0.0545022	-0.03428	0.5062	<0.0001	0.946596	0.512819	0.429288	5.65629e-11	****	0.751079	0.638819	0.537704	0.126891	ns	0.915896	1.14724	0.958932	0.755655	0.815642	0.578574	0.921187	1.17911	1.18687	1.01453	0.822415	0.757983	1.26906	0.846829	1.0177	0.929005	0.712605	0.684624	0.585165	0.337306	0.281656	0.424685	0.461595	0.169962	0.925983	0.506021	0.568839	0.754357	0.595932	0.371965	0.332897
Bacteria	Desulfobacterota	Desulfobacteria	Desulfatiglanales	0.620474	0.164552	0.1021	0.5838	<0.0001	0.0839754	0.549571	1.23098	3.19262e-05	****	0.127075	0.438679	1.1312	0.000562422	***	0.0312237	0.0467733	0.0549788	0.145828	0.111732	0.0653229	0	0.114951	0.0414235	0.0429106	0.0510465	0.134553	0.0789977	0.0556311	0.121378	0.197208	0.0810669	0.0653802	0.0715669	0.258601	0.453098	1.12807	1.4094	1.22551	0	0.0923395	0.0664877	0.0635857	0.187848	1.01482	1.20081
Bacteria	Bacteroidota	Bacteroidia	unclassified	0.584562	-0.0426131	-0.02491	0.2786	0.0001	0.564942	0.819002	0.34029	1.20995e-07	****	0.750645	0.623194	0.435207	0.00499096	**	1.06561	0.469032	0.712167	0.724169	0.558659	0.513251	0.522006	0.330918	0.738419	0.539447	0.750572	0.879081	0.400934	0.686117	0.266097	0.353815	0.995031	0.899445	1.01457	0.457237	0.918442	0.61712	0.849335	0.599338	1.23672	1.15978	0.908666	0.890199	0.861511	0.618594	0.618238
Bacteria	Planctomycetota	unclassified	unclassified	0.566313	-0.00170807	-0.0009673	0.001377	0.8023	0.540925	0.531171	0.623295	0.186817	ns	0.629692	0.544507	0.545867	0.259357	ns	0.601257	0.71719	0.762031	0.349656	0.145251	0.60657	0.37871	0.604361	0.644766	0.453626	0.419715	0.466451	0.601402	0.432686	0.661742	0.866169	0.575314	0.679954	0.623053	0.618394	0.318393	0.484406	0.221566	0.491994	0.696041	0.838443	0.630402	0.627186	0.472859	0.503366	0.463679
Bacteria	Actinobacteriota	Acidimicrobiia	UBA5794	0.546773	0.00196974	0.001077	0.00205	0.7599	0.542015	0.485228	0.617832	0.0223968	*	0.556935	0.563444	0.523327	0.671396	ns	0.46115	0.639235	0.513988	0.41097	0.435754	0.419933	0.552712	0.684478	0.556516	0.521057	0.387575	0.524758	0.734763	0.445049	0.648904	0.659294	0.486402	0.559468	0.45045	0.363541	0.453098	0.497678	0.61546	0.330978	0.708471	0.498633	0.485114	0.56071	0.5765	0.503366	0.356676
Bacteria	Planctomycetota	UBA1135	UBA2386	0.543478	-0.0630936	-0.03429	0.5491	<0.0001	0.791499	0.513211	0.322316	6.72363e-08	****	0.702858	0.543821	0.436882	0.0283633	*	0.849446	0.944561	0.975554	0.604855	0.469274	0.765211	0.798362	0.841229	0.860889	0.668179	0.55773	0.717618	0.93608	0.735567	0.904497	1.08948	0.783211	0.816319	0.808285	0.580916	0.26941	0.205707	0.283112	0.411486	0.783046	0.668538	0.63779	0.632966	0.589455	0.400267	0.118892
Archaea	Nanoarchaeota	Woesearchaeia	Pacearchaeales	0.535695	0.0850111	0.04554	0.6193	<0.0001	0.354111	0.648635	0.618623	0.0148861	*	0.205829	0.520465	0.770835	4.12191e-06	****	0.111285	0.224772	0.273615	0.404342	0.480447	0.522583	0.37871	0.393619	0.151286	0.165512	0.181498	0.269107	0.405182	0.35233	0.420153	0.702796	0.356956	0.299815	0.336785	0.760813	0.771492	0.822827	0.769325	1.48493	0.0745758	0.446923	0.376764	0.326599	0.550589	1.17654	0.713352
Bacteria	Proteobacteria	Gammaproteobacteria	Xanthomonadales	0.486302	0.0071437	0.003474	0.006478	0.5866	0.26049	0.615672	0.583515	7.04528e-06	****	0.600224	0.526193	0.370464	0.0329796	*	0.247388	0.344303	0.338823	0.323142	0.234637	0.233296	0.0716479	0.282151	0.327786	0.269724	0.294935	0.340868	0.242939	0.14835	0.226416	0.229109	0.648536	0.591224	0.703039	0.543438	0.649033	0.391506	0.430822	0.563557	1.04406	0.59836	0.72644	0.90465	0.615365	0.402288	0.451789
Bacteria	Desulfobacterota	unclassified	unclassified	0.47726	0.0619578	0.02957	0.3805	<0.0001	0.310499	0.628251	0.496602	0.00335806	**	0.313451	0.425312	0.638415	0.00327845	**	0.24979	0.294932	0.311973	0.266799	0.27933	0.158641	0.235415	0.381427	0.297169	0.196163	0.285482	0.390205	0.337227	0.309062	0.42132	0.49592	0.337343	0.367997	0.256799	0.543438	1.39603	0.856005	0.910881	0.742464	0.515816	0.458004	0.273338	0.190757	0.589455	0.69137	0.796576
Archaea	unclassified	unclassified	unclassified	0.474009	0.157402	0.07461	0.5938	<0.0001	0.0410103	0.429907	0.952815	2.04205e-06	****	0.100763	0.411164	0.785684	0.00285641	**	0.0120091	0.0142918	0.0268501	0.0629712	0	0.0186637	0.0307062	0.0435419	0.00720409	0	0.0132343	0.0717618	0.0424719	0.0741748	0.0408482	0.17014	0.0300732	0.0280201	0.0420982	0.341054	0.587803	1.51958	0.886263	0.688791	0	0.0369358	0.0270876	0.0491344	0.12955	0.768189	0.808465
Bacteria	Proteobacteria	Alphaproteobacteria	Rhizobiales	0.468525	-0.0275972	-0.01293	0.0876	0.0411	0.686504	0.446759	0.264047	3.63974e-07	****	0.439945	0.429935	0.526169	0.491063	ns	0.827029	0.865306	0.703217	0.485541	0.793296	0.438596	0.552712	0.741953	0.902313	0.631398	0.737338	0.879081	0.706732	0.463593	0.675747	0.712463	0.277197	0.365195	0.273638	0.416011	0.306147	0.856005	0.61546	0.286251	0.279659	0.162518	0.261026	0.358392	0.349786	0.323448	0.939246
Bacteria	UBP1	PRR-12	LZORAL124-64-63	0.465549	0.063409	0.02952	0.4749	<0.0001	0.177679	0.56094	0.663723	3.01081e-13	****	0.377312	0.472888	0.517034	0.333107	ns	0.0808615	0.118232	0.166215	0.227028	0.0893855	0.149309	0.102354	0.306535	0.171097	0.0827561	0.139905	0.228741	0.159694	0.123625	0.235753	0.370249	0.466789	0.407225	0.45887	0.700847	0.428606	0.829463	0.769325	0.500939	0.341806	0.421068	0.529439	0.439319	0.70605	0.679241	0.630127
Bacteria	Chloroflexota	Anaerolineae	Promineofilales	0.438909	0.00242191	0.001063	0.002981	0.7125	0.42753	0.434547	0.454179	0.804225	ns	0.439208	0.444656	0.432963	0.955973	ns	0.435531	0.510608	0.552345	0.45737	0.324022	0.326614	0.388946	0.42671	0.412434	0.453626	0.234436	0.372264	0.440858	0.321424	0.550868	0.63996	0.400105	0.354921	0.294687	0.53969	0.526574	0.437956	0.46775	0.304142	0.416382	0.317648	0.334901	0.346831	0.531157	0.578163	0.499346
Bacteria	Verrucomicrobiota	Verrucomicrobiae	Opitutales	0.420586	-0.084192	-0.03541	0.4881	<0.0001	0.510193	0.481583	0.256808	0.0211122	*	0.673983	0.465025	0.207216	1.51044e-05	****	0.734158	0.552185	0.640567	0.490513	0.469274	0.671892	0.184237	0.362268	0.682588	0.585423	0.746791	0.260136	0.486728	0.45123	0.553202	0.502687	0.660303	0.64633	0.505178	1.04565	0.759246	0.159257	0	0.0178907	0.838978	0.716555	0.632865	0.474002	0.803213	0.200133	0.166449
Bacteria	Myxococcota	Polyangia	Kofleriales	0.419854	-0.0177419	-0.007449	0.08393	0.0458	0.534438	0.474673	0.261731	4.09425e-09	****	0.384027	0.436856	0.426736	0.635052	ns	0.34266	0.702899	0.598374	0.513713	0.458101	0.401269	0.552712	0.531211	0.50969	0.505732	0.483996	0.529243	0.502017	0.438868	0.640734	0.659294	0.487709	0.5109	0.479919	0.723334	0.355131	0.345056	0.338503	0.563557	0.503387	0.487553	0.492502	0.56649	0.479337	0.452827	0.332897
Bacteria	Acidobacteriota	Thermoanaerobaculia	Thermoanaerobaculales	0.373156	0.0754108	0.02814	0.68	<0.0001	0.196182	0.389916	0.536197	1.6429e-07	****	0.257353	0.341485	0.482029	0.00535897	**	0.148113	0.201385	0.130415	0.172342	0.0782123	0.373274	0.194473	0.287376	0.185505	0.0950162	0.141796	0.0941873	0.197919	0.123625	0.338457	0.33158	0.281119	0.181197	0.252589	0.363541	0.306147	0.265428	0.652388	0.644065	0.205084	0.24747	0.248713	0.260123	0.498769	0.448784	0.701462
Bacteria	Actinobacteriota	unclassified	unclassified	0.359153	-0.0216955	-0.007792	0.08001	0.0514	0.524203	0.225083	0.333623	5.00215e-09	****	0.341803	0.346075	0.383797	0.723274	ns	0.431528	0.576871	0.568966	0.333085	0.312849	0.410601	0.573183	0.61307	0.538506	0.536382	0.468871	0.452996	0.833298	0.475955	0.559037	0.614825	0.202667	0.252181	0.23154	0.239862	0.159197	0.205707	0.393895	0.304142	0.298303	0.192066	0.14775	0.22833	0.207281	0.371965	0.166449
Archaea	Crenarchaeota	Bathyarchaeia	B26-1	0.344931	0.174325	0.06013	0.5134	<0.0001	0.0148755	0.292307	0.727686	4.17934e-05	****	0.0656335	0.244317	0.631744	0.003033	**	0.0136103	0.00909481	0.0191786	0.00662855	0	0	0.0204708	0	0.0288164	0	0.0151249	0.0358809	0.0263326	0	0.0326786	0.0290012	0.0117678	0.00467002	0	0.183644	0.47759	0.736563	0.658543	0.590393	0	0	0.0172376	0	0	0.446762	0.630127
Archaea	Nanoarchaeota	Woesearchaeia	unclassified	0.342815	0.0742966	0.02547	0.5273	<0.0001	0.181099	0.394049	0.460559	4.26772e-05	****	0.186353	0.379731	0.410207	0.00657068	**	0.0576438	0.10524	0.131693	0.188914	0.268156	0.223964	0.0716479	0.261251	0.0594338	0.0306504	0.0926399	0.139038	0.172436	0.234887	0.289439	0.454352	0.358264	0.307287	0.378884	0.588412	0.502082	0.378235	0.264648	0.545666	0	0.483859	0.248713	0.141623	0.498769	0.561991	0.523124
Bacteria	Proteobacteria	Gammaproteobacteria	Betaproteobacteriales	0.341214	-0.0543354	-0.01854	0.1984	0.0015	0.587263	0.18743	0.264656	6.44596e-07	****	0.358712	0.359378	0.311385	0.814015	ns	0.320243	0.463835	0.583031	0.586627	1.11732	1.17581	0.859775	0.484186	0.374613	0.573163	0.510465	0.4216	0.552134	0.290518	0.355963	0.47562	0.183054	0.207349	0.143134	0.29608	0.159197	0.13935	0.356967	0.107344	0.161581	0.162518	0.150213	0.184976	0.187848	0.22237	0.130781
Bacteria	Verrucomicrobiota	Kiritimatiellae	UBA8416	0.340464	0.0491976	0.01675	0.4654	<0.0001	0.210703	0.428424	0.380343	4.85915e-06	****	0.277614	0.322879	0.399948	0.0576054	ns	0.243385	0.203984	0.143201	0.177314	0.167598	0.233296	0.235415	0.254285	0.273755	0.150187	0.202295	0.228741	0.198768	0.0741748	0.257927	0.357681	0.281119	0.372667	0.23996	0.445994	0.710262	0.464499	0.480059	0.581447	0.435026	0.35089	0.332439	0.257233	0.317399	0.523581	0.523124
Archaea	Thermoplasmatota	E2	DHVEG-1	0.328423	0.179159	0.05884	0.4405	<0.0001	0.00462115	0.129878	0.850713	5.95999e-08	****	0.0545699	0.318003	0.521413	0.0519838	ns	0.00560426	0	0	0	0	0	0	0.0174167	0.00360205	0	0	0	0	0	0.0163393	0.0319013	0	0	0	0.153662	0.195934	0.484406	0.203102	0.178907	0	0	0	0	0	0.402288	0.285341
Archaea	Crenarchaeota	Bathyarchaeia	TCS64	0.311892	0.15204	0.04742	0.4784	<0.0001	0.0300266	0.173531	0.733462	3.2645e-09	****	0.0991351	0.296358	0.469265	0.0435155	*	0.00720548	0.0233866	0.0255715	0.036457	0	0	0.0204708	0.0487669	0.0126072	0.00613008	0.0207967	0.0269107	0.0314292	0.0247249	0.0478508	0.126639	0.0379184	0.0345581	0.0378884	0.10494	0.232672	0.497678	0.400049	0.313087	0	0.044323	0.0492502	0.0404636	0.116595	0.355793	0.321008
Bacteria	Desulfobacterota	BSN033	SM23-61	0.303771	0.140863	0.04279	0.557	<0.0001	0.0659966	0.272313	0.574249	1.31189e-05	****	0.0943633	0.26506	0.482088	0.004872	**	0.0448341	0.0324815	0.0191786	0.0530284	0.0446927	0.261292	0	0.0539919	0.0702399	0.0398455	0.0415934	0.0627915	0.06031	0.0309062	0.103871	0.116972	0.0392259	0.0205481	0.0378884	0.149914	0.232672	0.371599	0.917036	0.679846	0.0870052	0	0.0221626	0	0.0842078	0.640831	0.630127
Bacteria	Chloroflexota	Anaerolineae	unclassified	0.29813	0.122765	0.0366	0.2011	0.0014	0.128215	0.143413	0.623004	0.00246375	**	0.116635	0.21399	0.503267	0.0588265	ns	0.124094	0.126028	0.0818289	0.134228	0.0670391	0.0746547	0.0818833	0.0975338	0.14048	0.131797	0.115327	0.183889	0.0917392	0.271974	0.13655	0.188508	0.118985	0.0915323	0.092616	0.179897	0.244918	0.192435	0.449286	0	0.0745758	0.125582	0.1379	0.10694	0.194326	0.214284	0.0713352
Bacteria	Proteobacteria	Gammaproteobacteria	GCA-001735895	0.285845	0.0856059	0.02447	0.2528	0.0003	0.047133	0.230754	0.58063	5.40291e-10	****	0.259934	0.283312	0.305651	0.914645	ns	0.0304231	0.0376785	0.0294073	0.0530284	0	0.167973	0.0716479	0	0.0576327	0.0245203	0.102093	0.040366	0.0305797	0	0.0408482	0.0522022	0.181747	0.124222	0.092616	0.24361	0.502082	0.331785	0.104628	0.375704	0.0807905	0.0775652	0.125588	0.121391	0.155461	0.489215	0.416122
Bacteria	Bdellovibrionota	Bacteriovoracia	Bacteriovoracales	0.282004	-0.0623041	-0.01757	0.2275	0.0006	0.280724	0.302982	0.20893	0.23871	ns	0.47155	0.220287	0.217357	0.00110973	**	1.1881	0.357296	0.306858	0.160742	0.201117	0.055991	0.13306	0.151526	0.72221	0.613008	0.550167	0.363294	0.154598	0.154531	0.113208	0.119872	0.266736	0.208283	0.282058	0.108688	0.232672	0.371599	0.24003	0.545666	0.285874	0.325035	0.189613	0.187867	0.136028	0.357814	0.618238
Archaea	Halobacterota	Methanosarcinia	Methanosarcinales	0.279544	0.175428	0.04904	0.1893	0.002	0.0434036	0.534693	0.262195	0.107166	ns	0.0320933	0.132755	0.591301	0.0343986	*	0.0152116	0.0220874	0.066486	0.215428	0.0670391	0.111982	0	0.0731503	0.00540307	0.00613008	0.0151249	0.0134553	0.0203865	0	0.012838	0.023201	0.0248431	0.0233501	0.0252589	0.337306	0.146951	0.975448	1.03397	0.474103	0	0.0184679	0.0270876	0.0260123	0.012955	0.252694	0.784687
Bacteria	Myxococcota	Myxococcia	Myxococcales	0.277022	-0.00511872	-0.001418	0.004825	0.639	0.355415	0.283831	0.191299	0.000159074	***	0.259349	0.231776	0.33405	0.0283227	*	0.364277	0.432653	0.366951	0.200514	0.167598	0.531915	0.470829	0.414519	0.471868	0.447496	0.259013	0.165949	0.366107	0.30288	0.358297	0.374115	0.203975	0.324099	0.168393	0.24361	0.195934	0.119443	0.449286	0.330978	0.167796	0.284406	0.280726	0.167635	0.323876	0.349728	0.4399
Bacteria	Chloroflexota	unclassified	unclassified	0.272981	0.177595	0.04848	0.3003	<0.0001	0.0395592	0.0459538	0.734298	9.59414e-06	****	0.0416687	0.216867	0.483304	0.0599902	ns	0.0248189	0.0363792	0.0524216	0.0397713	0	0.0186637	0.0716479	0.0418002	0.0540307	0.00613008	0.0397028	0.0493362	0.0441707	0.0494499	0.0443495	0.0464019	0.0169979	0.0252181	0.0294687	0.0262349	0	0.1858	0.141556	0	0.0372879	0.0258551	0.0221626	0.0346831	0.0259101	0.080862	0.0832243
Archaea	Nanoarchaeota	Woesearchaeia	SM23-78	0.261046	0.00915163	0.002389	0.01208	0.4571	0.171897	0.350369	0.26425	7.35796e-05	****	0.276267	0.28284	0.229106	0.411691	ns	0.114487	0.161108	0.244208	0.218742	0.156425	0.307951	0	0.217709	0.077444	0.0888862	0.086968	0.080732	0.149501	0.216343	0.166894	0.408917	0.473326	0.452058	0.602004	0.427254	0.257164	0.23225	0.289266	0.241524	0.329377	0.498633	0.504814	0.427758	0.226713	0.28706	0.214005
Bacteria	Patescibacteria	Saccharimonadia	Saccharimonadales	0.256596	-0.0935324	-0.024	0.4823	<0.0001	0.307087	0.344423	0.103705	0.000433617	***	0.409091	0.293552	0.117975	0.000104409	***	0.554822	0.423558	0.407866	0.213771	0.24581	0.307951	0.122825	0.316985	0.529501	0.303439	0.438621	0.228741	0.309195	0.222524	0.269598	0.251344	0.613232	0.573478	0.576745	0.239862	0.171443	0	0	0.0715628	0.584177	0.590973	0.66734	0.757247	0.323876	0.0990559	0.130781
Bacteria	Proteobacteria	Alphaproteobacteria	Sphingomonadales	0.25519	-0.0711627	-0.01816	0.4294	<0.0001	0.370782	0.238892	0.15138	0.000136234	***	0.360362	0.248996	0.191268	0.0168575	*	0.44754	0.424857	0.286401	0.42257	0.49162	0.177305	0.235415	0.606103	0.495281	0.450561	0.293044	0.372264	0.389892	0.203981	0.40148	0.306446	0.381799	0.297947	0.374674	0.217375	0	0.0265428	0.0800098	0.152071	0.466099	0.273325	0.305351	0.45088	0.317399	0.062668	0.368565
Archaea	Asgardarchaeota	Lokiarchaeia	Thorarchaeales	0.23926	0.137257	0.03284	0.4926	<0.0001	0.00372233	0.177879	0.536162	2.38048e-11	****	0.11273	0.238725	0.324149	0.118443	ns	0.00400304	0	0.0127858	0	0	0	0	0	0	0	0	0	0.00339775	0	0	0.039635	0.0169979	0.0214821	0.0210491	0.127427	0.355131	0.411413	0.400049	0.474103	0	0.0332422	0.0270876	0.0231221	0.0647752	0.311319	0.178338
Bacteria	Verrucomicrobiota	Kiritimatiellae	Kiritimatiellales	0.236601	0.0109974	0.002602	0.004315	0.6573	0.0629635	0.253697	0.394914	5.69012e-05	****	0.375569	0.243546	0.137009	0.0190918	*	0.0328249	0.03508	0.0728788	0.0579998	0.122905	0.130646	0.0614125	0.0383168	0.0216123	0.0245203	0.00378122	0.0313958	0.0399236	0.105081	0.0933674	0.107304	0.286349	0.310089	0.252589	0.292332	0.281656	0.291971	0.153865	0.152071	0.348021	0.358277	0.339826	0.216769	0.323876	0.181939	0.0951135
Bacteria	Proteobacteria	Gammaproteobacteria	Thiohalomonadales	0.231709	0.0103233	0.002392	0.01114	0.4753	0.183427	0.181709	0.331127	0.00054166	***	0.239617	0.266425	0.191721	0.240573	ns	0.164125	0.261151	0.154708	0.174	0	0.0839866	0.214944	0.189843	0.118868	0.245203	0.232545	0.291532	0.162243	0.197799	0.221748	0.203975	0.188285	0.223227	0.214701	0.239862	0	0.0928998	0.0369276	0	0.130508	0.107114	0.278263	0.184976	0.524679	0.210241	0
Bacteria	Dependentiae	Babeliae	Babeliales	0.231309	0.153561	0.03552	0.3359	<0.0001	0.0709952	0.455679	0.167427	0.00493649	**	0.0318816	0.110398	0.485172	0.000225508	***	0.0680517	0.0623644	0.0204572	0.0795426	0.0335196	0.0933184	0.0818833	0.123659	0.0324184	0.0122602	0.0283591	0.0538213	0.0535145	0.105081	0.178565	0.106338	0.0431485	0.0168121	0	0.0712091	0.612295	0.902455	0.843181	1.29707	0	0.0184679	0	0.0317928	0.0712528	0.719672	0.998692
Bacteria	Planctomycetota	Planctomycetes	Planctomycetales	0.221953	-0.122593	-0.02721	0.5177	<0.0001	0.466185	0.123776	0.0603718	7.56812e-13	****	0.307079	0.232073	0.155082	0.182319	ns	0.730155	0.682111	0.707053	0.266799	0.301676	0.485256	0.307062	0.510311	0.720409	0.478146	0.285482	0.601005	0.599703	0.14835	0.339624	0.544256	0.220973	0.222293	0.244169	0.239862	0	0.0132714	0.061546	0.026836	0.198869	0.110807	0.150213	0.196537	0.220236	0.0747973	0
Bacteria	Myxococcota	unclassified	unclassified	0.216376	0.0409379	0.008858	0.06571	0.0786	0.210857	0.32569	0.112599	0.00932823	**	0.117987	0.186749	0.311597	0.0244018	*	0.21056	0.309223	0.203294	0.177314	0.100559	0.2053	0.0307062	0.323952	0.217924	0.211488	0.164483	0.224255	0.212359	0.241068	0.189069	0.351881	0.0732218	0.152243	0.0336785	0.224871	0.857213	0.610484	0.62777	0.581447	0	0.114501	0.125588	0.0664759	0.136028	0.624659	0.856022
Bacteria	Proteobacteria	Gammaproteobacteria	UBA4486	0.213866	-0.0796292	-0.01703	0.2841	<0.0001	0.461793	0.0994053	0.0876439	1.45928e-18	****	0.210535	0.219561	0.210392	0.987405	ns	0.338657	0.441748	0.393801	0.37617	0.748603	0.382605	0.614125	0.423227	0.473669	0.524122	0.455637	0.251166	0.430665	0.636667	0.39331	0.388616	0.112448	0.139166	0.0631473	0.131175	0.0979672	0	0.0861645	0.0805081	0.0745758	0.114501	0.0935753	0.10694	0.161938	0.0707542	0.130781
Bacteria	Planctomycetota	UBA8108	UBA8108	0.204652	0.0408155	0.008353	0.1266	0.013	0.193255	0.180267	0.242054	0.411777	ns	0.136936	0.201805	0.252644	0.0764842	ns	0.165726	0.205283	0.190508	0.174	0.189944	0.139978	0.286592	0.249059	0.21072	0.134862	0.0926399	0.174919	0.227649	0.0988997	0.239254	0.286145	0.145136	0.144771	0.164183	0.19114	0.489836	0.172528	0.196947	0.241524	0.142937	0.129275	0.100963	0.187867	0.123073	0.216306	0.190227
Bacteria	Chloroflexota	Ellin6529	CSP1-4	0.199422	0.026632	0.005311	0.1193	0.0162	0.160558	0.155897	0.284097	1.54715e-06	****	0.1797	0.215052	0.19694	0.580337	ns	0.121692	0.159809	0.167493	0.134228	0.100559	0.0653229	0.163767	0.161976	0.201715	0.162447	0.162592	0.121098	0.186027	0.14835	0.262596	0.212675	0.11637	0.212953	0.164183	0.179897	0	0.112807	0.14771	0.0805081	0.161581	0.180985	0.177301	0.182086	0.265578	0.155659	0.0713352
Bacteria	Myxococcota	UBA9160	UBA9160	0.195629	-0.0784647	-0.01535	0.3879	<0.0001	0.374653	0.109595	0.101932	8.79636e-16	****	0.224497	0.195687	0.176327	0.681117	ns	0.386694	0.492419	0.420652	0.258514	0.424581	0.345278	0.583419	0.370977	0.470067	0.340219	0.221201	0.40366	0.315991	0.315243	0.334956	0.321913	0.134676	0.0747203	0.0673571	0.108688	0.20818	0.0729927	0.061546	0.107344	0.285874	0.0997267	0.10835	0.0809272	0.200803	0.0828835	0.059446
Bacteria	Proteobacteria	unclassified	unclassified	0.19476	-0.111727	-0.02176	0.4533	<0.0001	0.408495	0.115756	0.0534945	1.23919e-12	****	0.250555	0.196393	0.155931	0.417983	ns	0.519595	0.635337	0.414259	0.265142	0.536313	0.522583	0.0614125	0.355302	0.570924	0.591553	0.518027	0.318443	0.428116	0.247249	0.325619	0.330614	0.214435	0.138232	0.193652	0.164905	0.159197	0.0796284	0.344658	0	0.142937	0	0.0394001	0.164745	0.0259101	0.105121	0
Bacteria	Proteobacteria	Gammaproteobacteria	Granulosicoccales	0.189369	-0.0920953	-0.01744	0.432	<0.0001	0.384107	0.137669	0.0525831	2.87185e-16	****	0.21376	0.200528	0.16195	0.634225	ns	0.277811	0.331311	0.276172	0.241942	0.301676	0.363942	0.501535	0.468511	0.342194	0.438301	0.4027	0.435056	0.484179	0.457411	0.42132	0.301612	0.20136	0.209217	0.22312	0.198636	0.0979672	0.0265428	0	0.143126	0.198869	0.188373	0.243788	0.144513	0.200803	0.0788404	0.0475568
Bacteria	Desulfobacterota	Desulfomonilia	Desulfomonilales	0.176985	0.0106167	0.001879	0.01225	0.4538	0.125564	0.176315	0.226385	0.0174486	*	0.217165	0.156711	0.170472	0.255443	ns	0.17133	0.24556	0.176444	0.0795426	0.0446927	0	0.13306	0.127142	0.205317	0.177772	0.126671	0.0358809	0.205564	0.0247249	0.138884	0.159507	0.243201	0.263389	0.277848	0.10494	0.0489836	0.245521	0.0738552	0.125235	0.217513	0.243776	0.243788	0.182086	0.259101	0.125336	0.0713352
Bacteria	Acidobacteriota	Luteitaleia	Luteitaleales	0.176336	-0.0297727	-0.00525	0.06894	0.0714	0.287149	0.129777	0.116117	4.14362e-06	****	0.158301	0.171718	0.192978	0.723634	ns	0.218566	0.531397	0.334987	0.316513	0.413408	0.289287	0.255885	0.287376	0.33499	0.263593	0.198514	0.354324	0.297303	0.0988997	0.148221	0.186574	0.0653766	0.0635122	0	0.0749569	0.220426	0.384871	0.14771	0.232579	0.142937	0.0258551	0.0591002	0.0751467	0	0.167789	0.130781
Bacteria	Zixibacteria	MSB-5A5	Zixibacteria-1	0.160549	0.143383	0.02302	0.587	<0.0001	0.0271148	0.131715	0.324037	1.81047e-07	****	0.0598442	0.13175	0.256486	0.00555608	**	0.00640487	0.0246859	0.0102286	0.0265142	0	0	0	0.0627003	0.00720409	0.0551707	0.00945305	0.0538213	0.0161393	0	0.050185	0.0918371	0.00784519	0.00653802	0.0210491	0.101192	0.0857213	0.537492	0.215411	0.339923	0	0.0258551	0.0320126	0.0144513	0.0582977	0.190026	0.344787
Bacteria	Proteobacteria	Alphaproteobacteria	Caulobacterales	0.160368	-0.106131	-0.01702	0.5759	<0.0001	0.30697	0.128847	0.0446475	1.05302e-12	****	0.209409	0.177833	0.110209	0.0994422	ns	0.317842	0.339106	0.343937	0.212114	0.27933	0.270623	0.214944	0.350077	0.398026	0.291179	0.368669	0.304987	0.405182	0.203981	0.316282	0.305479	0.158211	0.206415	0.23996	0.134922	0.0979672	0.0398142	0.0369276	0	0.335591	0.162518	0.169913	0.291916	0.148983	0.0384094	0
Bacteria	Chloroflexota	Dehalococcoidia	JdFR-54	0.152547	0.191679	0.02924	0.3174	<0.0001	0.00154113	0.0391392	0.417051	1.69519e-05	****	0.0153745	0.122232	0.27431	0.0618297	ns	0	0	0	0	0	0	0	0.00522502	0	0	0	0	0.00594606	0	0.00816965	0.00386683	0	0	0	0	0	0.066357	0	0.152071	0	0	0	0	0	0.0788404	0.202116
Bacteria	Chloroflexota	Anaerolineae	SBR1031	0.145215	0.0751298	0.01091	0.06694	0.0758	0.080424	0.106417	0.245812	0.133811	ns	0.11285	0.100291	0.211717	0.35934	ns	0.1313	0.118232	0.1074	0.0613141	0	0.130646	0.0716479	0.0679253	0.0900511	0.113406	0.0359216	0.161464	0.0781482	0.0679936	0.037347	0.0618692	0.169979	0.209217	0.273638	0.048722	0.0367377	0.0132714	0.0246184	0	0.17401	0.184679	0.14775	0.22255	0.148983	0.0485172	0
Bacteria	Moduliflexota	Moduliflexia	Moduliflexales	0.144277	0.206061	0.02973	0.1941	0.0017	0.0126196	0.0268583	0.393814	0.00619587	**	0.0164095	0.0457361	0.328064	0.041016	*	0.00480365	0	0.0166215	0.0132571	0	0.0186637	0	0.0226418	0.0162092	0	0.00567183	0	0.0101932	0.0370874	0.0175064	0.0319013	0.019613	0.0149441	0	0	0	0.0995355	0.0553914	0.0536721	0	0	0.014775	0	0.0259101	0.062668	0.0832243
Bacteria	Planctomycetota	UBA8108	UBA1146	0.139024	-0.0363678	-0.005056	0.1551	0.0056	0.216337	0.0945304	0.104473	8.1872e-09	****	0.130517	0.142212	0.141508	0.906764	ns	0.245787	0.275443	0.291515	0.185599	0.201117	0.186637	0.194473	0.210743	0.28096	0.177772	0.139905	0.273592	0.233595	0.105081	0.20074	0.286145	0.1216	0.114882	0.0968258	0.0449741	0.146951	0.0796284	0.190793	0.0894534	0.0435026	0.0775652	0.0689502	0.0664759	0.0712528	0.121293	0.178338
Bacteria	Chloroflexota	Dehalococcoidia	unclassified	0.13653	0.1804	0.02463	0.5302	<0.0001	0.00287667	0.135496	0.271386	0.000231936	***	0.0165929	0.106349	0.246668	0.00383237	**	0	0.00259852	0	0	0	0	0	0.0209001	0	0	0.00567183	0	0.00254831	0	0	0.0116005	0.00523013	0.00373601	0	0.0337306	0.110213	0.258792	0.276957	0.40254	0	0	0	0	0.0518202	0.319405	0.261562
Bacteria	Chloroflexota	Anaerolineae	Caldilineales	0.133248	-0.0414865	-0.005528	0.319	<0.0001	0.17031	0.12506	0.103042	0.001444	**	0.164387	0.13148	0.114257	0.0610713	ns	0.192947	0.22737	0.239094	0.111028	0.111732	0.149309	0.225179	0.170684	0.239536	0.147122	0.149358	0.0448511	0.188575	0.129806	0.180899	0.238777	0.150366	0.229765	0.143134	0.134922	0.110213	0	0.0738552	0.143126	0.17401	0.140356	0.162526	0.138732	0.161938	0.111185	0.0475568
Bacteria	Acidobacteriota	unclassified	unclassified	0.127542	0.0406847	0.005189	0.1358	0.01	0.103924	0.10338	0.174465	0.017763	*	0.106129	0.125849	0.14351	0.486982	ns	0.11849	0.163707	0.108679	0.129257	0	0	0.0511771	0.139334	0.118868	0.140992	0.0245779	0.0941873	0.157995	0.111262	0.179732	0.138239	0.064069	0.0775223	0	0.116183	0.379623	0.252157	0	0	0	0.070178	0.0714127	0.0462441	0.181371	0.149595	0.166449
Bacteria	Cyanobacteriota	Cyanobacteriia	unclassified	0.122771	-0.0651701	-0.008001	0.1201	0.0158	0.161215	0.0704429	0.137991	0.151918	ns	0.204793	0.0891154	0.101745	0.0483069	*	0.138505	0.0636636	0.113793	0.096114	0.122905	0.391937	0	0.0574753	0.149485	0.223748	0.153139	0.125583	0.0713527	0.519224	0.183234	0.147906	0.117678	0.0887303	0	0.198636	0	0.199071	0.030773	0.0178907	0.180225	0.15513	0.0492502	0	0	0.0262801	0
Bacteria	Deinococcota	Deinococci	Deinococcales	0.121109	-0.114278	-0.01384	0.6915	<0.0001	0.205409	0.105913	0.0500054	1.27811e-06	****	0.191683	0.130678	0.0644901	0.000987065	***	0.239382	0.362493	0.283844	0.1276	0.0782123	0.167973	0.143296	0.203776	0.28096	0.208423	0.24767	0.228741	0.265024	0.111262	0.161059	0.208809	0.220973	0.198943	0.151553	0.112435	0	0	0	0	0.248586	0.214228	0.204388	0.199428	0.10364	0.040431	0
Archaea	Nanoarchaeota	Woesearchaeia	GW2011-AR15	0.120698	0.140351	0.01694	0.4303	<0.0001	0.0157584	0.220014	0.127153	0.000225021	***	0.0250021	0.0910345	0.214158	0.00110106	**	0.00160122	0.0129926	0.00255715	0.0331428	0	0.0746547	0	0.00870837	0	0.00613008	0.0151249	0	0.0101932	0	0.00700256	0.0667028	0.0313808	0.0158781	0.0168393	0.221123	0.26941	0.497678	0.289266	0.474103	0	0	0.0197001	0.0433539	0.12955	0.497301	0.523124
Archaea	Thermoplasmatota	Thermoplasmata_A	SG8-5	0.120413	0.165182	0.01989	0.6196	<0.0001	0.00741374	0.0846601	0.269601	8.93632e-09	****	0.0252148	0.106334	0.197957	0.00462941	**	0	0	0.0051143	0	0.0335196	0.055991	0	0.00348335	0	0	0	0	0	0	0	0.0135339	0.0130753	0.0168121	0	0.0674612	0.0734754	0.192435	0.221566	0.25047	0	0.00738716	0.0197001	0.0173415	0	0.161724	0.15456
Bacteria	Patescibacteria	Paceibacteria	UBA9983	0.117725	-0.0400508	-0.004715	0.1806	0.0026	0.148272	0.121396	0.0835174	0.0153796	*	0.140626	0.114541	0.105643	0.350465	ns	0.148113	0.185794	0.25188	0.137542	0	0.139978	0.153531	0.212484	0.169296	0.104211	0.0699525	0.0986724	0.163941	0.0988997	0.191403	0.24651	0.185669	0.198943	0.151553	0.112435	0	0.205707	0.030773	0.0715628	0.130508	0.180985	0.177301	0.158964	0.0971628	0.0505387	0.190227
Bacteria	Proteobacteria	Gammaproteobacteria	Nitrococcales	0.117538	-0.0515576	-0.00606	0.1622	0.0045	0.2036	0.103504	0.0507535	3.0368e-07	****	0.105286	0.141487	0.101758	0.353579	ns	0.114487	0.194889	0.1253	0.149142	0.435754	0.10265	0.122825	0.217709	0.255745	0.220683	0.130452	0.287047	0.273519	0.142168	0.220581	0.180774	0.0797594	0.0793903	0.130504	0.0674612	0.195934	0.066357	0.0738552	0	0	0.0923395	0.0615627	0.124281	0.181371	0.0950128	0.202116
Bacteria	Omnitrophota	koll11	GIF10	0.116819	0.156311	0.01826	0.6101	<0.0001	0.0177133	0.127475	0.206309	0.000134559	***	0.0211154	0.0958701	0.201569	0.000650218	***	0	0.00909481	0	0.00828569	0.0446927	0	0.0511771	0.00348335	0	0	0.00378122	0	0.0101932	0.0370874	0.0245089	0.0744364	0.00523013	0.0186801	0	0.146166	0.0612295	0.311878	0.215411	0.366759	0.0372879	0	0	0.00867077	0.0388651	0.254715	0.225895
Bacteria	Acidobacteriota	Luteitaleia	RBG-16-70-10	0.116383	0.0581784	0.006771	0.2583	0.0002	0.0783868	0.0746197	0.195621	5.78831e-08	****	0.0906927	0.106978	0.142916	0.16503	ns	0.0872663	0.118232	0.1074	0.0497141	0	0	0.0409417	0.080117	0.126072	0.0858211	0.0718432	0.040366	0.0823954	0.0927185	0.142385	0.137272	0.064069	0.0784563	0.0631473	0.0562177	0.0734754	0.1858	0.129247	0.125235	0	0.0406294	0.0837253	0.0520246	0.0842078	0.157681	0
Bacteria	Myxococcota	XYA12-FULL-58-9	XYA12-FULL-58-9	0.116271	0.0189041	0.002198	0.03651	0.1933	0.139551	0.120745	0.094372	0.249978	ns	0.0873574	0.101649	0.150169	0.0194086	*	0.0400304	0.137721	0.103565	0.120971	0.111732	0.177305	0.122825	0.1045	0.156689	0.128732	0.0888586	0.0897022	0.16649	0.0988997	0.231084	0.260044	0.0627615	0.101806	0.0631473	0.146166	0.159197	0.311878	0.215411	0	0.0994345	0.0886459	0.0566377	0.0578051	0.0712528	0.11725	0.0475568
Bacteria	Chloroflexota	Anaerolineae	CG2-30-64-16	0.115434	0.114264	0.01319	0.3276	<0.0001	0.0393246	0.035372	0.272177	5.74662e-12	****	0.08079	0.0915646	0.1624	0.174778	ns	0.0296225	0.0597659	0.033243	0	0	0	0.0921187	0.0836004	0.0396225	0.104211	0.0245779	0	0.0382247	0.0247249	0.0420153	0.0483353	0.0183054	0.0663142	0	0	0	0.0995355	0.0553914	0.0983988	0.105649	0	0.0172376	0	0	0.105121	0
Bacteria	Planctomycetota	UBA8108	unclassified	0.11482	-0.0290106	-0.003331	0.09688	0.0313	0.148475	0.0760224	0.118618	0.00233942	**	0.12594	0.122022	0.100205	0.46284	ns	0.17133	0.198786	0.190508	0.0662855	0.234637	0.0746547	0	0.186359	0.149485	0.171642	0.0831868	0.197345	0.145254	0.154531	0.185568	0.187541	0.146444	0.133562	0.092616	0.0562177	0	0	0.061546	0.0805081	0.0435026	0.15513	0.174838	0.0867077	0.0842078	0.101077	0
Bacteria	Desulfobacterota	Desulfobacteria	C00003060	0.114489	0.135733	0.01554	0.6114	<0.0001	0.0420502	0.146088	0.156391	0.00599349	**	0.0225556	0.0849583	0.20531	5.99786e-06	****	0.0240183	0.0155911	0.0217358	0.0198857	0	0	0.0818833	0.064442	0	0.0367805	0.0567183	0.0448511	0.0441707	0.0618123	0.10854	0.0754031	0.0261506	0.0317561	0	0.0749569	0.20818	0.265428	0.264648	0.223634	0	0	0.0320126	0	0.0842078	0.242586	0.4399
Bacteria	Verrucomicrobiota	Verrucomicrobiae	Pedosphaerales	0.112855	-0.0178636	-0.002016	0.07052	0.0681	0.141014	0.0941995	0.104111	0.00644444	**	0.115145	0.109935	0.114249	0.941304	ns	0.128097	0.209181	0.147036	0.0745712	0.100559	0.139978	0.122825	0.170684	0.162092	0.122602	0.139905	0.156979	0.129964	0.0988997	0.165727	0.174974	0.0967573	0.156913	0.0757767	0.112435	0	0.225614	0.0553914	0.0536721	0.0932198	0.0590973	0.113275	0.0982687	0.12955	0.0707542	0.0713352
Bacteria	Verrucomicrobiota	Chlamydiia	Parachlamydiales	0.112748	0.0615532	0.00694	0.2983	<0.0001	0.117543	0.100767	0.12261	0.712344	ns	0.0580851	0.0806414	0.181297	4.21454e-08	****	0.0720548	0.12213	0.117629	0.0745712	0.100559	0.130646	0.307062	0.135851	0.0990563	0.0674309	0.0737338	0.103158	0.087492	0.123625	0.0875319	0.135339	0.0588389	0.0382941	0	0.097444	0	0.172528	0.14771	0.241524	0	0.0369358	0.0714127	0.0520246	0	0.200133	0.273451
Bacteria	Bdellovibrionota	Bdellovibrionia	Bdellovibrionales	0.111589	-0.119277	-0.01331	0.6232	<0.0001	0.146444	0.123324	0.0510083	0.00436148	**	0.205609	0.115314	0.0451835	9.41114e-06	****	0.384292	0.163707	0.185394	0.1044	0.0670391	0.0839866	0.0921187	0.106242	0.189107	0.226813	0.153139	0.233226	0.101083	0.234887	0.134216	0.107304	0.235356	0.190537	0.277848	0.0337306	0.0857213	0	0	0	0.372879	0.243776	0.199463	0.182086	0.12955	0.022237	0
Bacteria	Verrucomicrobiota	Lentisphaeria	UBA1784	0.109379	0.0779951	0.008531	0.1651	0.0042	0.0481911	0.193485	0.0878349	0.00129245	**	0.0590165	0.103408	0.148924	0.143305	ns	0.0248189	0.0623644	0.0741574	0.0944569	0	0	0	0.0435419	0.0504286	0.073561	0.0132343	0.0583064	0.0509662	0.0865373	0.0490179	0.0676695	0.0562238	0.0663142	0.122085	0.251106	0.600049	0.245521	0.153865	0.187852	0	0.0886459	0.0788003	0.0173415	0.0582977	0.424525	0.380454
Bacteria	Omnitrophota	Omnitrophia	Omnitrophales	0.108501	-0.0161196	-0.001749	0.03744	0.1876	0.132781	0.114579	0.0757346	0.00375407	**	0.102889	0.11091	0.109834	0.916309	ns	0.173732	0.171502	0.175165	0.125942	0.167598	0.25196	0	0.0975338	0.127873	0.144057	0.077515	0.0986724	0.13591	0.105081	0.158725	0.151773	0.143828	0.175593	0.109455	0.108688	0.183688	0.0729927	0.0677006	0.161016	0.0559319	0.125582	0.12805	0.0751467	0.0842078	0.127358	0.0713352
Bacteria	Fermentibacterota	Fermentibacteria	Fermentibacterales	0.105324	0.165109	0.01739	0.6041	<0.0001	0.00461582	0.0805738	0.231055	5.7496e-08	****	0.029958	0.0825354	0.178358	0.00453541	**	0	0	0.00255715	0.00497141	0	0	0	0.0069667	0.00360205	0	0	0	0	0	0.0291773	0.0222343	0.00784519	0.0196141	0	0.0712091	0	0.165893	0.129247	0.286251	0	0	0	0	0.0647752	0.0687327	0.237784
Bacteria	Patescibacteria	ABY1	Falkowbacterales	0.104572	0.081437	0.008516	0.3814	<0.0001	0.0636287	0.154596	0.09815	0.00277636	**	0.0444037	0.0901263	0.159129	0.000138649	***	0.018414	0.0389777	0.0524216	0.0679427	0	0.0653229	0.0614125	0.107984	0.0378215	0	0.0510465	0.0493362	0.0560629	0.0618123	0.115542	0.191408	0.0980649	0.0457662	0.0968258	0.164905	0	0.1858	0.184638	0.25047	0	0.0997267	0.113275	0.0867077	0.226713	0.258758	0.392343
Bacteria	Proteobacteria	Gammaproteobacteria	Thiomicrospirales	0.101236	-0.0101644	-0.001029	0.007696	0.5532	0.0870916	0.0843694	0.134308	0.0600652	ns	0.123825	0.108224	0.0791878	0.193039	ns	0.0520396	0.0896488	0.0716003	0.106057	0	0.130646	0.0204708	0.074892	0.0900511	0.107276	0.12478	0.103158	0.0772988	0.166893	0.0770281	0.0686362	0.0771444	0.0971363	0.0631473	0.097444	0.20818	0.172528	0.123092	0.026836	0	0.0738716	0.0615627	0.0722564	0.123073	0.153638	0
Bacteria	Proteobacteria	Gammaproteobacteria	Thiohalobacterales	0.0967393	-0.0932093	-0.009017	0.5894	<0.0001	0.156743	0.0646284	0.065681	3.57237e-06	****	0.137682	0.108759	0.0574244	0.00318576	**	0.21056	0.235166	0.157265	0.142514	0.111732	0.0279955	0.122825	0.121917	0.225128	0.156317	0.175827	0.264621	0.140157	0.191618	0.154056	0.120838	0.0849895	0.137298	0.138924	0.0749569	0	0	0	0.0536721	0	0.180985	0.150213	0.10983	0.0647752	0.0384094	0
Bacteria	Proteobacteria	Gammaproteobacteria	HK1	0.0954187	-0.103795	-0.009904	0.2802	0.0001	0.231634	0.0467746	0.011395	1.09563e-14	****	0.101164	0.0876881	0.0993194	0.933169	ns	0.17133	0.167604	0.216079	0.275085	0.189944	0.475924	0.174002	0.316985	0.241337	0.251333	0.132343	0.246681	0.19622	0.154531	0.214745	0.225243	0.0666841	0.0607102	0	0.0599655	0	0	0	0.116289	0.136722	0.0812588	0	0.0693662	0.0906853	0.0667111	0
Bacteria	Planctomycetota	GCA-002687715	GCA-002687715	0.091824	-0.0573924	-0.00527	0.2769	0.0001	0.137895	0.0655538	0.0718927	0.000191806	***	0.104247	0.101515	0.0738503	0.264237	ns	0.140106	0.148115	0.149593	0.0828569	0.0670391	0.307951	0.102354	0.1045	0.0990563	0.147122	0.12478	0.0941873	0.191973	0.117443	0.150555	0.180774	0.122908	0.136364	0.109455	0.116183	0	0.0331785	0	0	0.0435026	0.0775652	0.110813	0.132952	0.12955	0.0363879	0
Bacteria	Nitrospirota	Thermodesulfovibrionia	Thermodesulfovibrionales	0.0906829	0.0865212	0.007846	0.4729	<0.0001	0.0666117	0.0889572	0.118985	0.0652055	ns	0.0409077	0.0788679	0.135682	0.000145199	***	0.0240183	0.0519703	0.00767146	0.0447427	0	0	0.204708	0.0957921	0.0630358	0	0	0.0762469	0.0484179	0.0865373	0.138884	0.183674	0.061454	0.0728523	0.0589374	0.0787047	0.0734754	0.152621	0.0984737	0.0715628	0	0.0960331	0.0418626	0.10694	0.136028	0.192047	0.0713352
Bacteria	Proteobacteria	Gammaproteobacteria	UBA10353	0.0888374	-0.0855045	-0.007596	0.3351	<0.0001	0.169535	0.0525187	0.0386078	6.2265e-11	****	0.100192	0.0908257	0.0792792	0.768015	ns	0.269004	0.196188	0.195622	0.0828569	0.111732	0.25196	0.0716479	0.132367	0.252143	0.236008	0.181498	0.278077	0.198768	0.0865373	0.15639	0.105371	0.0353033	0.0448322	0.0547276	0.0299828	0.0612295	0.066357	0.0923191	0	0	0.0590973	0.0295501	0.0520246	0.0842078	0.040431	0.14267
Bacteria	Acidobacteriota	Blastocatellia	Pyrinomonadales	0.0865605	-0.109738	-0.009499	0.2961	<0.0001	0.213868	0.0410196	0.0101218	9.19656e-14	****	0.0927767	0.0843111	0.0846659	0.97223	ns	0.123294	0.275443	0.161101	0.111028	0.122905	0.335946	0.235415	0.285635	0.262949	0.134862	0.27792	0.188375	0.336377	0.0494499	0.185568	0.250377	0.0509937	0.0495022	0.0589374	0.0712091	0	0.0796284	0	0	0.105649	0.0812588	0.0320126	0.0635857	0.0453427	0.0181939	0
Bacteria	Chloroflexota	Dehalococcoidia	Dehalococcoidales	0.0853167	0.180973	0.01544	0.4373	<0.0001	0	0.0724406	0.18351	0.000245996	***	0.00926676	0.0750804	0.146253	0.0219988	*	0	0	0	0	0	0	0	0	0	0	0	0	0	0	0	0	0.00261506	0	0	0	0.146951	0.112807	0.166174	0.241524	0	0	0	0	0	0.175875	0.202116
Bacteria	Marinisomatota	Marinisomatia	Marinisomatales	0.0847271	0.130065	0.01102	0.3625	<0.0001	0.0251812	0.159442	0.0708511	0.000650034	***	0.0207463	0.0642703	0.147838	0.00237039	**	0.00320243	0.0116933	0.0051143	0.0447427	0.0223464	0	0.0921187	0.0505086	0.00900511	0.0122602	0	0	0.0195371	0.0309062	0.025676	0.0551023	0.00653766	0.01401	0.0294687	0.179897	0.293902	0.212342	0.326194	0.438322	0	0.0184679	0.0270876	0.0144513	0.0906853	0.301211	0.249673
Bacteria	Spirochaetota	UBA4802	UBA4802	0.0844395	0.163667	0.01382	0.3511	<0.0001	0.0211791	0.078486	0.154664	0.0174519	*	0.01223	0.0450646	0.171954	0.00120247	**	0.00400304	0	0.00767146	0.0149142	0	0	0.0614125	0.0139334	0	0	0	0	0.0152899	0.123625	0.0431824	0.0386683	0.0274582	0.0196141	0.0505178	0.097444	0.122459	0.205707	0.0923191	0.187852	0	0.0184679	0.0394001	0.0317928	0	0.105121	0.130781
Unassigned	unclassified	unclassified	unclassified	0.0826211	0.159766	0.0132	0.5077	<0.0001	0.0153481	0.049563	0.183714	1.05013e-06	****	0.0114985	0.0720889	0.140568	0.00363274	**	0.00240183	0	0.0140643	0.0182285	0.0558659	0.055991	0	0.01045	0	0	0.0113437	0.0313958	0.0127416	0	0.00350128	0.0174007	0.00392259	0.010274	0.0294687	0.0412263	0	0.212342	0.0430822	0.178907	0	0	0.00738752	0	0	0.14353	0.059446
Bacteria	Actinobacteriota	Acidimicrobiia	Acidimicrobiales	0.082146	0.0161542	0.001327	0.02221	0.3121	0.0548587	0.0587069	0.132049	7.99339e-07	****	0.0907687	0.0915789	0.0669647	0.304146	ns	0.0688523	0.0675614	0.0652074	0.0546856	0	0	0	0.0557336	0.127873	0.079691	0.102093	0.0313958	0.0781482	0	0.0910332	0.0686362	0.061454	0.0579082	0.0631473	0.0524698	0.134705	0	0.061546	0.0357814	0.0435026	0.0517101	0.0714127	0.0549149	0.0647752	0.185983	0
Bacteria	Nitrospirota	Nitrospiria	Nitrospirales	0.0814922	-0.116465	-0.009491	0.322	<0.0001	0.212848	0.0269225	0.0117166	1.62579e-17	****	0.0831493	0.0903405	0.0715393	0.85193	ns	0.0936712	0.281939	0.253158	0.159085	0.391061	0.177305	0.204708	0.224676	0.1765	0.257463	0.18717	0.174919	0.220004	0.14835	0.130714	0.212675	0.022228	0.0345581	0.046308	0.0374784	0.0244918	0.0199071	0.0430822	0.0626174	0.0435026	0.0110807	0	0.0289026	0	0.0566034	0
Bacteria	Firmicutes_A	Clostridia	Peptostreptococcales	0.0808491	0.0810275	0.006551	0.08447	0.0451	0.0544673	0.160048	0.0309536	0.00961524	**	0.0177452	0.0786292	0.125138	0.0916072	ns	0.00480365	0.0168904	0.127858	0.454056	0.0782123	0	0	0.0330918	0	0.0214553	0	0.0448511	0.0152899	0.0247249	0.00350128	0	0.0209205	0.010274	0	0	0.257164	0.398142	0.523141	0.286251	0	0.0110807	0	0.0520246	0.110118	0.194069	0.285341
Bacteria	Firmicutes	Bacilli	Lactobacillales	0.0784035	-0.152544	-0.01196	0.06214	0.0875	0.238663	0.00921039	0.000999642	0.0353948	*	0.0202011	0.187331	0.00827756	0.115125	ns	0.00640487	0	0	1.48811	0.860335	0	0	0	0	0.236008	0	1.00915	0	0	0	0	0	0	0	0	0	0	0	0	0	0	0	0	0	0.0363879	0.0475568
Bacteria	Patescibacteria	ABY1	Uhrbacterales	0.0756649	0.110025	0.008325	0.3732	<0.0001	0.041709	0.0627162	0.124505	0.00594281	**	0.0189199	0.071331	0.117829	0.00239281	**	0.00880669	0.0220874	0.0179001	0.0546856	0.0558659	0.0279955	0.0307062	0.064442	0.0216123	0.0153252	0.0170155	0.0134553	0.0331281	0.0309062	0.113208	0.109238	0.0405335	0.0252181	0.0547276	0.123679	0	0.0796284	0.0861645	0.0983988	0	0.0295486	0.00985003	0.011561	0.0712528	0.218327	0.107003
Bacteria	Planctomycetota	Brocadiae	Brocadiales	0.0751265	0.0123139	0.0009251	0.01772	0.3671	0.0662644	0.0797052	0.0800582	0.531738	ns	0.0705653	0.0748698	0.0784238	0.879479	ns	0.055242	0.0909481	0.084386	0.0281713	0	0	0.0409417	0.0574753	0.0918522	0.073561	0.0812962	0.0672766	0.112126	0.0309062	0.0945345	0.141139	0.104603	0.120486	0.105245	0.0599655	0.0612295	0.152621	0.0184638	0.0805081	0.0683612	0.070178	0.135438	0.0722564	0.110118	0.0444741	0.0713352
Archaea	Nanoarchaeota	Woesearchaeia	GW2011-AR4	0.0705897	0.104519	0.007378	0.4413	<0.0001	0.034913	0.0475508	0.130417	2.52268e-06	****	0.0264587	0.0703685	0.100232	0.00748741	**	0.0160122	0.00909481	0.0204572	0.00994283	0.0782123	0	0	0.080117	0.0126072	0.00613008	0.0151249	0.0179404	0.0518157	0.0741748	0.0525192	0.0966707	0.0444561	0.0373601	0	0.048722	0.0489836	0.126078	0.116937	0.0983988	0	0	0.0492502	0.0289026	0	0.161724	0
Bacteria	Planctomycetota	Phycisphaerae	unclassified	0.0696497	0.124825	0.008694	0.1264	0.0132	0.0392266	0.0300796	0.141244	0.0470119	*	0.0194549	0.0459178	0.126845	0.0885644	ns	0.0120091	0.0480726	0.0358001	0.00497141	0.122905	0.0373274	0.0409417	0.0400585	0.00900511	0	0.034031	0.0672766	0.0280314	0.0741748	0.00583546	0.0415684	0.0353033	0.0373601	0.0631473	0.0262349	0	0.0398142	0.0861645	0.0447267	0	0	0.0320126	0	0.0518202	0.0646896	0
Bacteria	Patescibacteria	unclassified	unclassified	0.0695725	0.0286608	0.001994	0.04621	0.1423	0.0379078	0.120243	0.0481816	1.82516e-06	****	0.0712143	0.0537075	0.0843429	0.244357	ns	0.0784596	0.0636636	0.0677645	0.0116	0.0335196	0.0186637	0	0.0296085	0.0648368	0.079691	0.0472652	0.00897022	0.0254831	0.0370874	0.0268431	0.0512355	0.125523	0.119552	0.130504	0.0374784	0.0489836	0.199071	0.123092	0.161016	0.17401	0.0664845	0.125588	0.0635857	0.0647752	0.135444	0.237784
Bacteria	Patescibacteria	ABY1	unclassified	0.0692725	0.0913783	0.00633	0.3594	<0.0001	0.0388135	0.0529973	0.1165	0.000277891	***	0.0314281	0.069954	0.0938205	0.0227198	*	0.0304231	0.03508	0.066486	0.0281713	0.0670391	0.0279955	0	0.0383168	0.0288164	0.00613008	0.0831868	0.0179404	0.0237842	0.0123625	0.0420153	0.105371	0.0274582	0.0298881	0.0210491	0.0149914	0	0.0995355	0.0492368	0.0626174	0	0.0590973	0.0664877	0	0.012955	0.119271	0.14267
Bacteria	Proteobacteria	Alphaproteobacteria	Kiloniellales	0.0683894	0.0050695	0.0003467	0.0008869	0.8408	0.115089	0.0611673	0.0303129	0.00120764	**	0.0433966	0.0423855	0.111055	0.00220443	**	0.0912694	0.120831	0.102286	0.0530284	0.0893855	0.149309	0.163767	0.137592	0.127873	0.101146	0.0812962	0.121098	0.152049	0.117443	0.0781952	0.132439	0	0.01401	0	0	0	0.0597213	0.344658	0.13418	0	0	0.0295501	0.00867077	0	0.173853	0.0713352
Bacteria	Acidobacteriota	Aminicenantia	Aminicenantales	0.0677996	0.154868	0.0105	0.4229	<0.0001	0.0042601	0.039679	0.159569	1.63728e-07	****	0.0163658	0.0704144	0.099474	0.0596242	ns	0.00240183	0	0.00383573	0.0132571	0	0	0	0.00870837	0	0	0.0151249	0	0.00254831	0	0.00700256	0.0135339	0	0.00373601	0	0.0187392	0.0857213	0.0265428	0.0553914	0.0626174	0	0	0.0123125	0	0.0323876	0.127358	0.130781
Bacteria	Firmicutes_A	Clostridia	unclassified	0.067333	0.0810004	0.005454	0.2961	<0.0001	0.0238872	0.0721533	0.105762	0.000120773	***	0.0587582	0.0516601	0.0887223	0.142591	ns	0.0272207	0.0298829	0.0345216	0.0347999	0.0446927	0	0.0307062	0.0209001	0.0108061	0.0245203	0.0113437	0	0.0382247	0	0.0303444	0.0473686	0.0784519	0.0504362	0.046308	0.0412263	0	0.0597213	0.123092	0.0626174	0.0435026	0.251163	0.0443251	0.0231221	0.0323876	0.14353	0.107003
Bacteria	Methylomirabilota	Methylomirabilia	Methylomirabilales	0.0655325	-0.0313432	-0.002054	0.1134	0.0193	0.0939857	0.0504281	0.0527204	0.000236319	***	0.0601318	0.0719987	0.0626668	0.624876	ns	0.0848645	0.111736	0.1074	0.048057	0.0670391	0.10265	0.11259	0.120176	0.115265	0.0858211	0.113437	0.080732	0.10533	0.0494499	0.0968687	0.0937705	0.0379184	0.0579082	0.0378884	0.123679	0	0.0796284	0.0430822	0	0.0932198	0.044323	0.0886503	0.0520246	0.110118	0.0384094	0
Bacteria	Actinobacteriota	Rubrobacteria	Rubrobacterales	0.0652968	0.0983969	0.006425	0.2555	0.0002	0.0321985	0.114107	0.0505368	0.00285776	**	0.019881	0.0532125	0.107658	0.00301276	**	0.0160122	0.0259852	0.0204572	0.0231999	0	0	0.0614125	0.0853421	0.0702399	0	0.0302497	0	0.0348269	0.0247249	0.063023	0.0444685	0.0326883	0.0224161	0.0168393	0.0787047	0.220426	0.364964	0.270803	0.161016	0	0	0.0394001	0.0375733	0.0712528	0.11725	0.202116
Bacteria	Acidobacteriota	Acidobacteriae	Solibacterales	0.06442	-0.0167805	-0.001081	0.0239	0.2941	0.0945965	0.029419	0.0700523	3.6654e-06	****	0.0602024	0.0647821	0.0668695	0.912228	ns	0.0808615	0.131225	0.0818289	0.0662855	0.201117	0.111982	0.0614125	0.0975338	0.10626	0.0643658	0.0170155	0.0583064	0.101932	0.105081	0.10037	0.115038	0.0496862	0.0401621	0.0420982	0.0599655	0	0	0.061546	0	0	0.0332422	0.0418626	0.0664759	0.0453427	0.0303232	0
Bacteria	Acidobacteriota	Aminicenantia	UBA2199	0.0640738	0.142164	0.009109	0.3428	<0.0001	0.00943658	0.0450707	0.138269	3.97138e-05	****	0.0186767	0.0602602	0.0981522	0.0612738	ns	0	0.00519703	0.00383573	0.0215428	0	0	0	0.0278668	0	0	0	0	0.00934381	0.0185437	0.0151722	0.0406017	0.00784519	0.00653802	0.00841963	0.157409	0.0857213	0.0862641	0.0492368	0.0626174	0	0.0110807	0.0123125	0.011561	0.110118	0.0525603	0.059446
Bacteria	Bacteroidota	Bacteroidia	NS11-12g	0.0627593	-0.0980731	-0.006155	0.1393	0.009	0.0337196	0.0561033	0.0937041	0.262869	ns	0.160846	0.0542106	0.00591666	1.185e-05	****	0.114487	0.0324815	0.0460287	0.0497141	0	0.0279955	0	0.0191584	0.0648368	0.0306504	0.0964211	0.0627915	0.0254831	0	0.0396812	0.00580024	0.156904	0.11208	0.109455	0.0412263	0	0	0	0	0.130508	0.129275	0.113275	0.0664759	0.0323876	0.00606465	0
Bacteria	Elusimicrobiota	Elusimicrobia	2-02-FULL-39-32	0.0623948	0.0664158	0.004144	0.2359	0.0005	0.056381	0.0583187	0.072693	0.608528	ns	0.0343546	0.0477204	0.0957626	0.000578702	***	0.0528402	0.0480726	0.0652074	0.0828569	0	0.0653229	0.0511771	0.0661836	0.0270153	0.107276	0.0737338	0.0179404	0.0713527	0.0185437	0.103871	0.0473686	0.0379184	0.0289541	0	0	0.0734754	0.165893	0.0246184	0.259415	0	0.00738716	0.0270876	0	0.0518202	0.145552	0.0475568
Bacteria	Proteobacteria	Alphaproteobacteria	Micavibrionales	0.0591919	-0.0481992	-0.002853	0.07922	0.0526	0.0412625	0.0657385	0.0685749	0.429476	ns	0.110718	0.0530921	0.0309409	0.000599114	***	0.0752572	0.040277	0.0485859	0.0414285	0.0558659	0	0	0.0452835	0.0612348	0.0674309	0.12289	0.00897022	0.0594606	0	0.0268431	0.0386683	0.0810669	0.0616442	0.0884062	0.0412263	0	0	0.0184638	0.0626174	0.105649	0.0812588	0.0738752	0.0693662	0.0518202	0.0667111	0.059446
Archaea	Thermoplasmatota	Thermoplasmata_A	Methanomassiliicoccales	0.0585907	0.157755	0.009243	0.5377	<0.0001	0.00270195	0.0653006	0.107928	6.54005e-05	****	0.00753532	0.0569937	0.0942246	0.00499167	**	0	0	0	0	0	0	0	0.0174167	0	0	0	0	0	0	0.0116709	0.0116005	0	0	0	0.0674612	0.220426	0.1858	0.110783	0.161016	0	0	0	0	0	0.105121	0.130781
Bacteria	Deferrisomatota	Deferrisomatia	Deferrisomatales	0.0577756	-0.000277799	-1.605e-05	2.346e-06	0.9918	0.0963835	0.0490356	0.0333419	0.0202329	*	0.0229369	0.0636026	0.0751744	0.0629437	ns	0.00400304	0.0155911	0.051143	0.1508	0.268156	0.317283	0.102354	0.069667	0.0144082	0.0214553	0.0245779	0.0583064	0.054364	0.0741748	0.0945345	0.134372	0.0326883	0.0354921	0.0420982	0.161157	0	0.0796284	0.0430822	0.107344	0	0.044323	0.0197001	0.0346831	0.0388651	0.0424525	0.0237784
Bacteria	Omnitrophota	koll11	unclassified	0.0574426	0.146912	0.008439	0.3665	<0.0001	0.00356483	0.074893	0.0938914	0.00279484	**	0.00951466	0.0562531	0.0905842	0.0258151	*	0.00320243	0	0.00255715	0	0	0	0	0.01045	0	0	0	0	0.00424719	0	0.0140051	0.0222343	0.00784519	0.00653802	0	0.0374784	0.26941	0.066357	0.0677006	0.169962	0	0	0	0.0202318	0	0.19609	0.356676
Bacteria	Planctomycetota	Brocadiae	unclassified	0.0573679	0.0910963	0.005226	0.2808	0.0001	0.0160976	0.0895182	0.0674348	0.000379324	***	0.03284	0.0503628	0.0807248	0.0666317	ns	0	0.0272844	0	0.0281713	0	0	0	0.0226418	0	0	0.0170155	0	0.00849437	0.0556311	0.00583546	0.0773365	0.0379184	0.0224161	0.0799865	0.131175	0.220426	0.165893	0.209257	0.161016	0.0932198	0.0480165	0.0197001	0	0	0.0768189	0.166449
Bacteria	Actinobacteriota	Actinobacteria	Nitriliruptorales	0.056447	-0.110334	-0.006228	0.412	<0.0001	0.104743	0.0560666	0.00974764	9.52662e-07	****	0.079608	0.0607354	0.0367178	0.119629	ns	0.0840639	0.146816	0.124022	0.106057	0.122905	0.0653229	0.0511771	0.153267	0.100857	0.0643658	0.0453746	0.0672766	0.187726	0.123625	0.0840307	0.129539	0.117678	0.0821923	0.0968258	0.0299828	0	0.0199071	0.0246184	0	0.18644	0.0849524	0.115738	0.138732	0	0	0
Bacteria	Planctomycetota	Brocadiae	SM23-32	0.0559144	0.0987045	0.005519	0.1963	0.0016	0.024802	0.0230516	0.118382	2.86404e-05	****	0.0284531	0.0552893	0.074847	0.239666	ns	0.0504383	0.0272844	0.0537002	0.0231999	0	0	0.0204708	0.0261251	0.0378215	0.0275854	0.0189061	0.0493362	0.0288809	0	0.0291773	0.0280345	0.0261506	0.0401621	0.0505178	0	0.0734754	0	0.0430822	0	0	0	0.0492502	0	0.0518202	0.0343663	0
Bacteria	Spirochaetota	GWE2-31-10	GWE2-31-10	0.0556736	0.236917	0.01319	0.1321	0.0111	0.0032329	0.00197381	0.162004	0.0472271	*	0.00115026	0.00676603	0.14093	0.0982447	ns	0	0	0	0.0132571	0	0	0	0.0261251	0	0	0	0	0	0	0.00350128	0.00580024	0	0.00560402	0	0	0	0	0	0.0178907	0	0	0	0	0	0.0080862	0
Bacteria	Latescibacterota	UBA2968	UBA2968	0.054887	0.0353818	0.001942	0.05242	0.1175	0.0456627	0.0923429	0.0272222	0.000236869	***	0.0367475	0.0480839	0.0737832	0.103463	ns	0.0360274	0.0493718	0.0473073	0.0546856	0.0670391	0.0186637	0.0204708	0.0226418	0	0.0367805	0.0567183	0.0627915	0.0586112	0.0741748	0.0408482	0.0754031	0.0444561	0.0849943	0.0505178	0.0562177	0.122459	0.252157	0.233875	0.13418	0	0.0923395	0.0394001	0.0549149	0.0323876	0.109164	0.107003
Bacteria	Bacteroidota	Kapabacteria	Kapabacteriales	0.0540217	-0.0396877	-0.002144	0.04429	0.1511	0.0412662	0.0907424	0.0303177	0.00710938	**	0.0782958	0.0603603	0.0315004	0.0925611	ns	0.036828	0.0506711	0.0409144	0.0265142	0.122905	0.0466592	0	0.0383168	0	0	0	0.0627915	0.0569123	0	0.0875319	0.0860369	0.0810669	0.111146	0.117875	0.0787047	0	0	0.0123092	0.152071	0.323162	0.118195	0.1379	0.150293	0.116595	0.0525603	0
Bacteria	Bipolaricaulota	Bipolaricaulia	UBA7950	0.0518837	0.180924	0.009387	0.3831	<0.0001	0.00236834	0.0389704	0.114452	0.000610973	***	0.00548849	0.0392931	0.0954044	0.0159622	*	0	0	0	0.00662855	0	0	0	0.0069667	0	0	0	0	0	0	0.00466837	0.0174007	0	0	0	0.0599655	0.0489836	0.119443	0.0369276	0	0	0	0	0	0.0712528	0.080862	0.14267
Bacteria	Proteobacteria	Gammaproteobacteria	21-64-14	0.0515709	-0.0574355	-0.002962	0.0741	0.0612	0.0932249	0.0504693	0.0133471	0.00153129	**	0.030258	0.0684047	0.0489457	0.276686	ns	0.0536408	0.0688607	0.117629	0.0811998	0.0782123	0.177305	0.0818833	0	0.0738419	0.110341	0.0756244	0.152494	0.115523	0.173075	0.0280102	0.0667028	0.0405335	0.0158781	0	0.232366	0.257164	0.106171	0.0369276	0	0	0	0	0.0780369	0	0.040431	0
Bacteria	Eisenbacteria	RBG-16-71-46	RBG-16-71-46	0.0513361	0.0353357	0.001814	0.136	0.0099	0.0508684	0.0543633	0.0495555	0.880226	ns	0.0339345	0.0478121	0.0664613	0.00607779	**	0.0376286	0.0649629	0.0294073	0.0795426	0.0670391	0.055991	0.0307062	0.0487669	0.0828471	0.0183902	0.00756244	0.040366	0.0382247	0.0741748	0.0571875	0.0686362	0.0300732	0.0205481	0.0294687	0.0599655	0	0.0464499	0.0923191	0.0357814	0.018644	0.0369358	0.0344751	0.0260123	0.110118	0.103099	0.0832243
Archaea	Nanoarchaeota	Woesearchaeia	CG08-08-20-14	0.0507192	0.0454266	0.002304	0.1187	0.0165	0.0367412	0.0701296	0.0470242	0.0332731	*	0.0344328	0.0465682	0.0657278	0.0847637	ns	0.00720548	0.00909481	0.0319644	0.0132571	0	0.0466592	0	0.0592169	0.0252143	0.0429106	0.0283591	0.0134553	0.0305797	0.135987	0.0571875	0.0589691	0.0470711	0.0289541	0.0799865	0.0524698	0	0.0862641	0.0492368	0.125235	0.0248586	0.0369358	0.1379	0.0635857	0.0388651	0.0970344	0.0475568
Bacteria	Myxococcota	Polyangia	Nannocystales	0.0503352	-0.17594	-0.008856	0.6297	<0.0001	0.108515	0.0278624	0.00763632	6.73928e-08	****	0.0914085	0.0566924	0.0165959	0.0057456	**	0.227373	0.254655	0.171329	0.0712569	0.0893855	0.0373274	0	0.0888254	0.199914	0.137927	0.153139	0.152494	0.117222	0.0494499	0.0291773	0.0686362	0.0706067	0.0784563	0.0505178	0.0262349	0	0	0	0	0	0.0627909	0.0615627	0.0462441	0.0453427	0.0040431	0
Bacteria	Bacteroidota	Rhodothermia	Balneolales	0.0498173	-0.0642347	-0.0032	0.08855	0.04	0.0244065	0.0469419	0.0770904	0.0644478	ns	0.111617	0.0471072	0.0113275	1.67963e-05	****	0.0416316	0.0246859	0.0281287	0.0447427	0	0	0.0511771	0.0330918	0.0288164	0.0245203	0.0321404	0.0179404	0.0339775	0.0247249	0.0105038	0.0106338	0.0797594	0.101806	0.109455	0.0187392	0	0	0	0.0178907	0.105649	0.118195	0.0714127	0.0751467	0.0388651	0.0141508	0
Bacteria	Verrucomicrobiota	Kiritimatiellae	unclassified	0.0496035	-0.071366	-0.00354	0.2295	0.0006	0.0647789	0.058773	0.0243125	0.0123641	*	0.0720965	0.0522587	0.0319528	0.0402561	*	0.0808615	0.101342	0.132972	0.0828569	0.0223464	0	0	0.0836004	0.0882501	0.0490406	0.0321404	0.0313958	0.0968358	0.0309062	0.127213	0.0918371	0.0862971	0.120486	0.0547276	0	0.146951	0	0	0	0.118078	0.0738716	0.10835	0.089598	0.0712528	0.0707542	0
Bacteria	Firmicutes_B	Desulfotomaculia	Ammonifexales	0.0494233	0.0841507	0.004159	0.2945	<0.0001	0.0240246	0.0514932	0.0731291	0.00551838	**	0.0252347	0.0449894	0.0699829	0.0214271	*	0.0176134	0.0142918	0.0358001	0.0397713	0	0	0	0.0156751	0.0198113	0.0153252	0.00756244	0.0134553	0.0237842	0.0618123	0.0583546	0.0551023	0.0248431	0.0214821	0	0.0824526	0	0.179164	0.061546	0	0	0.0406294	0.0492502	0.011561	0	0.111185	0.0832243
Bacteria	Desulfobacterota	Syntrophia	Syntrophales	0.0479651	0.133097	0.006384	0.2654	0.0002	0.00487099	0.0117689	0.127071	9.17228e-10	****	0.0318179	0.0415587	0.0651363	0.430407	ns	0.00800608	0.0129926	0	0	0	0	0	0.00522502	0.00720409	0.00919512	0.0170155	0	0.00594606	0	0.00466837	0.0106338	0.0104603	0	0	0	0	0	0	0.0357814	0.0310733	0	0	0	0	0	0
Bacteria	Actinobacteriota	Actinobacteria	Corynebacteriales	0.0476058	0.0577871	0.002751	0.06898	0.0713	0.0513626	0.0246719	0.0682971	0.131896	ns	0.0251998	0.0399485	0.0702004	0.116065	ns	0.0256195	0.0506711	0.0460287	0.059657	0.0782123	0.0373274	0	0.0348335	0.0540307	0.0398455	0.0397028	0.148009	0.0747505	0.0618123	0.0151722	0.0319013	0.0274582	0.00186801	0	0.0224871	0	0.0530856	0	0.0715628	0	0	0	0	0	0.0161724	0.202116
Bacteria	Proteobacteria	Alphaproteobacteria	Rhodospirillales	0.0472761	-0.0305651	-0.001445	0.03221	0.2223	0.0901616	0.0175401	0.0351915	4.41187e-06	****	0.0363986	0.0391668	0.062637	0.220409	ns	0.0720548	0.114335	0.0818289	0.0182285	0.189944	0.139978	0.0307062	0.0940504	0.0576327	0.073561	0.0831868	0.0717618	0.117222	0.123625	0.0723597	0.0850702	0.0183054	0.0196141	0	0.0337306	0	0.0331785	0.0553914	0	0	0.0369358	0.00738752	0	0	0.040431	0.0356676
Bacteria	Actinobacteriota	Actinobacteria	unclassified	0.0469769	0.0014852	6.977e-05	0.0001262	0.9396	0.0623274	0.0353719	0.0426122	0.08382	ns	0.0359334	0.048572	0.0527442	0.463187	ns	0.0728554	0.0545688	0.106122	0.0265142	0.100559	0	0.143296	0.0783754	0.0576327	0.0490406	0.0132343	0.0179404	0.15035	0	0.0583546	0.0783032	0.0261506	0.0513702	0.0505178	0.0562177	0.0244918	0	0.0184638	0.0357814	0	0	0.00738752	0.0606954	0	0.0525603	0.118892
Bacteria	Patescibacteria	Gracilibacteria	BD1-5	0.0468232	-0.0394463	-0.001847	0.03223	0.2221	0.0206982	0.0363841	0.0785297	0.0289102	*	0.0939014	0.0458966	0.0163644	0.00146408	**	0.103278	0.0142918	0.0434716	0.0811998	0.0335196	0	0	0.0139334	0.0252143	0.0122602	0.0113437	0.0358809	0.0067955	0	0.00933674	0.0183674	0.0666841	0.0476342	0.0589374	0	0	0.0398142	0	0	0.0310733	0.0517101	0.0320126	0.0202318	0.0453427	0.022237	0.0713352
Bacteria	Patescibacteria	Paceibacteria	Moranbacterales	0.0467184	0.0986121	0.004607	0.2666	0.0002	0.016705	0.0844318	0.0398128	0.000335262	***	0.0175826	0.0407282	0.0721325	0.013692	*	0.00320243	0	0.00383573	0.0132571	0.0223464	0.0186637	0.0409417	0.0226418	0	0	0	0	0.0161393	0.0247249	0.0443495	0.0444685	0.0287657	0.0289541	0.0336785	0.0599655	0.159197	0.172528	0.0923191	0.0536721	0.0124293	0.0332422	0.0320126	0.0202318	0.0842078	0.135444	0.261562
Bacteria	Proteobacteria	Gammaproteobacteria	Berkiellales	0.0455777	-0.0878719	-0.004005	0.2202	0.0008	0.107651	0.0208196	0.0112978	6.41969e-13	****	0.0487795	0.031959	0.0570618	0.320613	ns	0.0560426	0.144218	0.0767146	0.096114	0.0223464	0.186637	0.143296	0.1045	0.120669	0.119537	0.126671	0.0852171	0.0764494	0.080356	0.124879	0.110205	0.0379184	0.0336241	0	0	0	0.066357	0.0553914	0.0357814	0.0372879	0	0	0	0.0323876	0.0343663	0
Bacteria	Actinobacteriota	Thermoleophilia	Ga0077560	0.0446051	-0.0607329	-0.002709	0.2531	0.0003	0.0717781	0.029051	0.0321694	9.8905e-06	****	0.0543359	0.0431602	0.0395629	0.452445	ns	0.0856651	0.106539	0.0831075	0.0381142	0.0335196	0	0.0511771	0.0888254	0.0990563	0.0613008	0.0472652	0.103158	0.0781482	0.14835	0.0676914	0.0696029	0.0287657	0.0382941	0.0336785	0.0299828	0	0	0.0184638	0.0178907	0.0870052	0.0184679	0.0197001	0.0231221	0.0518202	0.0262801	0.0237784
Bacteria	Myxococcota	UBA4248	UBA7976	0.0442992	-0.102643	-0.004547	0.4369	<0.0001	0.0748004	0.048431	0.00968653	1.67774e-06	****	0.0585206	0.0529049	0.0262126	0.0489362	*	0.0744566	0.109138	0.130415	0.0546856	0.0893855	0.0279955	0	0.0487669	0.0864491	0.101146	0.0964211	0.130068	0.108728	0.0185437	0.0361799	0.0841035	0.0679916	0.0691162	0.0968258	0	0	0.0132714	0.0984737	0.0178907	0.0621465	0.0590973	0.0714127	0.0867077	0.0518202	0.0444741	0.0356676
Bacteria	Proteobacteria	Alphaproteobacteria	Defluviicoccales	0.0442979	-0.0593256	-0.002628	0.06343	0.0842	0.0972068	0.0289984	0.00788546	1.91077e-05	****	0.0332195	0.0345512	0.0614302	0.33168	ns	0.0768584	0.0740577	0.0677645	0.0298285	0.111732	0.177305	0.174002	0.128884	0.0972552	0.073561	0.0415934	0.188375	0.0781482	0.0865373	0.0548534	0.0754031	0.0261506	0.0298881	0	0	0	0	0.270803	0	0	0	0.0320126	0	0	0.105121	0
Archaea	Nanoarchaeota	Woesearchaeia	UBA583	0.0440495	-0.0312149	-0.001375	0.02154	0.3196	0.0419921	0.0202398	0.0716333	0.0254607	*	0.0666385	0.0503911	0.0226486	0.0807908	ns	0.0128097	0.00649629	0.0447502	0.144171	0.111732	0.0746547	0.0716479	0.0226418	0.0180102	0.0122602	0.0151249	0.0224255	0.013591	0.0370874	0.012838	0.0241677	0.0523013	0.0317561	0.0126295	0	0	0	0	0.0447267	0	0.0295486	0.0394001	0.0433539	0	0.0384094	0
Bacteria	Latescibacterota	UBA2968	UBA8231	0.0435406	0.034841	0.001517	0.09522	0.0328	0.0409188	0.0463386	0.0436992	0.858459	ns	0.0295587	0.0439576	0.0524448	0.102873	ns	0.0352268	0.0259852	0.0358001	0.0397713	0.0893855	0.0466592	0.0204708	0.0313501	0.0234133	0.0306504	0.0132343	0.0448511	0.0569123	0.0494499	0.0385141	0.0676695	0.0483787	0.0597762	0.0799865	0.0562177	0.0612295	0.0331785	0.123092	0.0805081	0	0.0517101	0.0566377	0.0260123	0	0.0646896	0
Bacteria	Firmicutes_A	Clostridia	Acetivibrionales	0.0431356	0.100312	0.004327	0.3105	<0.0001	0.00545945	0.0664566	0.0575293	5.19465e-05	****	0.0369118	0.0261454	0.0642749	0.0336881	*	0.00480365	0	0.00767146	0.00497141	0	0.0373274	0	0.0069667	0	0	0	0	0.0067955	0.0123625	0.00583546	0	0.0470711	0.0485682	0.0715669	0.0224871	0.0489836	0.13935	0.0677006	0.161016	0	0.0775652	0.0615627	0.0375733	0	0.022237	0.130781
Archaea	Asgardarchaeota	Heimdallarchaeia	UBA460	0.0414732	0.168157	0.006974	0.4104	<0.0001	0.000346974	0.0263549	0.0977383	4.2805e-06	****	0.0109299	0.0335027	0.069806	0.0343817	*	0	0	0	0	0	0	0	0.00522502	0	0	0	0	0	0	0	0	0	0	0	0.0149914	0.0489836	0.218978	0.0861645	0	0	0	0	0	0	0.0525603	0
Bacteria	Fusobacteriota	Fusobacteriia	Fusobacteriales	0.041211	0.0361797	0.001491	0.04493	0.1481	0.0391343	0.0257233	0.0604651	0.0503679	ns	0.025403	0.0494454	0.0435153	0.288941	ns	0.0104079	0.0142918	0.0613717	0.200514	0.0670391	0.0653229	0.0921187	0.0121917	0.0126072	0.0153252	0.0189061	0	0.00424719	0	0.00350128	0.0212675	0.0169979	0.0196141	0	0.0224871	0	0.0729927	0	0	0	0	0.014775	0	0.0518202	0.0424525	0.059446
Bacteria	Gemmatimonadota	Gemmatimonadetes	Gemmatimonadales	0.0404655	0.00830831	0.0003362	0.002413	0.7402	0.0542104	0.0270727	0.041701	0.199619	ns	0.0256213	0.0457625	0.0450646	0.343446	ns	0.0272207	0.0701599	0.0498645	0.0911426	0.223464	0.0466592	0.0921187	0.0226418	0.0216123	0.0153252	0.0132343	0.0538213	0.040773	0.0370874	0.0175064	0.0193341	0	0.00840603	0	0	0.0367377	0.0265428	0.104628	0	0	0	0	0.0231221	0	0.0950128	0.107003
Bacteria	Proteobacteria	Alphaproteobacteria	Pelagibacterales	0.039977	-0.048828	-0.001952	0.07286	0.0635	0.039	0.0733844	0.00734478	6.72559e-06	****	0.0507396	0.0451042	0.0276748	0.286674	ns	0.0424322	0.0441748	0.0549788	0.0795426	0.0335196	0	0	0.0174167	0.0558317	0.0919512	0.0945305	0.0627915	0.0280314	0.0123625	0	0.00966707	0.0536088	0.0625782	0.0799865	0.048722	0.20818	0.106171	0.0430822	0.0536721	0.0621465	0.110807	0.0566377	0.0346831	0	0.111185	0.0475568
Bacteria	Patescibacteria	Gracilibacteria	Peregrinibacterales	0.0384756	0.106301	0.00409	0.1909	0.0019	0.0140958	0.0851192	0.0168055	3.34909e-05	****	0.00853597	0.0385273	0.0583837	0.0487009	*	0.00400304	0.0103941	0.0102286	0.0414285	0	0	0	0.0191584	0	0.0153252	0.0226873	0	0.00849437	0	0.0350128	0.049302	0.022228	0.0354921	0.0294687	0.0524698	0.244918	0.106171	0.166174	0.143126	0	0	0.0221626	0.0491344	0.0842078	0.105121	0.0951135
Archaea	Altiarchaeota	Altiarchaeia	IMC4	0.0383521	0.173524	0.006655	0.4971	<0.0001	0.00126469	0.0234892	0.0903768	4.78976e-07	****	0.0058962	0.035863	0.0624785	0.0195274	*	0	0	0	0.00331428	0	0	0	0	0	0	0	0	0.00509662	0	0	0.0106338	0	0	0	0.0374784	0.0734754	0.0530856	0.0246184	0.0805081	0	0	0	0	0	0.0828835	0.0237784
Bacteria	Chloroflexota	Dehalococcoidia	UBA1151	0.0380475	-0.0974571	-0.003708	0.2264	0.0006	0.0901213	0.0243255	0.00278348	3.2056e-10	****	0.0350553	0.0409096	0.0371802	0.940526	ns	0.0376286	0.100043	0.1074	0.0828569	0.0670391	0.055991	0.225179	0.0661836	0.0558317	0.107276	0.111546	0.0762469	0.100234	0.0370874	0.0595217	0.102471	0.0248431	0.0410961	0.0336785	0.0524698	0	0	0.0553914	0	0.0124293	0.0258551	0.0123125	0.0231221	0.0453427	0.062668	0
Bacteria	Patescibacteria	Gracilibacteria	um-filter-43-11	0.0376833	0.126475	0.004766	0.3821	<0.0001	0.0153128	0.0279622	0.0703932	0.000608141	***	0.0085672	0.0404234	0.054354	0.0205834	*	0.00480365	0.0103941	0	0	0	0.0373274	0.0307062	0.0156751	0.0126072	0	0	0	0.0186876	0.0432686	0.0268431	0.0348014	0	0.0345581	0.0252589	0.0562177	0.0979672	0.0398142	0.0184638	0.0626174	0	0.00738716	0.014775	0	0	0.0586249	0
Bacteria	Fibrobacterota	Chitinivibrionia	Chitinivibrionales	0.0371194	0.192783	0.007156	0.2367	0.0005	0.00994915	0.0119577	0.0900365	0.00840832	**	0.00270268	0.020619	0.0765642	0.0392252	*	0	0	0	0.0198857	0.0558659	0	0	0.0156751	0	0.00919512	0	0	0.0067955	0	0.0105038	0.0319013	0.00261506	0.00186801	0	0.0262349	0	0	0	0.026836	0	0	0.00738752	0	0.0388651	0.0161724	0.0237784
Archaea	Halobacterota	Methanomicrobia	Methanomicrobiales	0.0369932	0.185142	0.006849	0.184	0.0023	0.000367589	0.0188657	0.091768	0.0113449	*	0.00711817	0.015659	0.0782441	0.0569123	ns	0	0	0	0	0	0	0	0	0.00360205	0	0	0	0	0	0	0.00193341	0	0	0	0	0	0.0862641	0	0	0	0.00738716	0	0	0	0.00606465	0.107003
Archaea	Nanoarchaeota	Woesearchaeia	UBA10216	0.036816	0.0845556	0.003113	0.1684	0.0038	0.0286979	0.0534361	0.0300021	0.187611	ns	0.0134042	0.0231662	0.0660737	0.000814729	***	0	0.00259852	0.0115072	0.0248571	0	0.121314	0.0409417	0.0069667	0.00360205	0	0	0	0.0237842	0.0432686	0.0315115	0.121805	0.0313808	0.0280201	0.0378884	0.0749569	0	0.0597213	0.190793	0.0357814	0	0.0295486	0.0221626	0.0231221	0.0388651	0.0687327	0.214005
Bacteria	Omnitrophota	UBA9649	2-02-FULL-51-18	0.0354888	0.0347152	0.001232	0.02977	0.2409	0.0461187	0.0237605	0.0379814	0.361092	ns	0.0172527	0.0275655	0.0555695	0.0261618	*	0.022417	0.0272844	0.0242929	0.0497141	0.0446927	0.242628	0.0409417	0.0330918	0.0342194	0.0398455	0	0	0.0348269	0.0556311	0.012838	0.0531689	0.0209205	0.00653802	0	0	0	0.0796284	0.0430822	0.0983988	0	0.0258551	0.014775	0	0	0.0909697	0
Bacteria	Proteobacteria	Alphaproteobacteria	Azospirillales	0.0352263	0.0987048	0.003477	0.1767	0.0029	0.0176102	0.0263677	0.0619362	0.0198577	*	0.0254223	0.0240555	0.052933	0.148188	ns	0.0136103	0.0194889	0	0	0	0	0.0307062	0	0.0234133	0	0.0151249	0.0134553	0.013591	0.111262	0.037347	0	0	0	0	0	0	0.0796284	0.215411	0	0	0	0	0	0	0	0
Bacteria	Patescibacteria	Microgenomatia	GWA2-44-7	0.0341313	0.150009	0.00512	0.4042	<0.0001	0.00532623	0.033202	0.0641791	0.000950873	***	0.0038994	0.0320204	0.0563969	0.00883609	**	0	0.00389777	0	0.00994283	0	0	0	0	0.00540307	0	0.0132343	0.0134553	0.00934381	0.0123625	0	0.0125672	0	0	0	0.0112435	0.0612295	0.172528	0.0738552	0.0447267	0	0	0	0	0	0.0606465	0.107003
Archaea	Nanoarchaeota	Woesearchaeia	SCGC-AAA011-G17	0.0336309	0.10984	0.003694	0.2929	<0.0001	0.0223641	0.0337446	0.0460053	0.218632	ns	0.00513738	0.0327297	0.0535277	0.00341779	**	0.00160122	0.0142918	0.0051143	0.0347999	0.0670391	0.0373274	0	0.0278668	0.00360205	0	0.00378122	0.0224255	0.0254831	0.0432686	0.0420153	0.00966707	0	0.00280201	0	0.0524698	0	0.0132714	0.110783	0.0357814	0	0	0	0	0.0259101	0.183961	0.0832243
Bacteria	KSB1	UBA2214	UBA2214	0.0334558	0.147777	0.004944	0.4531	<0.0001	0.00448263	0.0344427	0.0617058	0.000307792	***	0.00878893	0.030745	0.0526112	0.0196969	*	0	0	0	0.0149142	0.0335196	0	0	0	0.00360205	0	0	0	0	0	0	0.0154673	0.0156904	0.0233501	0	0.0787047	0.122459	0.0199071	0.0923191	0.0447267	0	0	0.0295501	0	0	0.0768189	0.0475568
Bacteria	Proteobacteria	Alphaproteobacteria	Dongiales	0.0331682	0.134225	0.004452	0.04332	0.1557	0.0143968	0.0764949	0.0088946	0.243275	ns	0.000800608	0.0135651	0.0743497	0.208674	ns	0.0096073	0	0.0115072	0.0182285	0	0	0.153531	0	0	0	0	0	0.0067955	0	0.0116709	0.0145006	0	0	0	0	0	0.112807	0.849335	0	0	0	0	0	0.142506	0.119271	0
Bacteria	Planctomycetota	UBA1135	unclassified	0.0326288	-0.030801	-0.001005	0.03645	0.1936	0.0134802	0.0471404	0.0372583	0.00463261	**	0.0549799	0.0374958	0.0128612	0.000342075	***	0.0136103	0.0103941	0.0166215	0.0149142	0	0	0.0204708	0.0226418	0.0216123	0	0.0245779	0.00897022	0.00934381	0	0.0420153	0.0106338	0.0627615	0.0616442	0.0505178	0.048722	0.110213	0.0398142	0	0	0.0870052	0.070178	0.0837253	0.0635857	0.0518202	0.0242586	0
Bacteria	Patescibacteria	Gracilibacteria	unclassified	0.0320436	-0.0600431	-0.001924	0.1537	0.0059	0.0552373	0.0311392	0.0102722	8.67108e-06	****	0.027339	0.039989	0.0272347	0.342915	ns	0.0464353	0.0376785	0.0524216	0.0762284	0.0335196	0.0279955	0.102354	0.0226418	0.0414235	0.0367805	0.0850774	0.080732	0.0713527	0	0.0980358	0.0628359	0.0523013	0.0298881	0.0210491	0.0374784	0.0612295	0	0	0.026836	0	0.0590973	0.0123125	0.0260123	0.0777303	0.0586249	0.0356676
Bacteria	Actinobacteriota	Actinobacteria	Actinomycetales	0.0319898	2.40108e-05	7.681e-07	1.236e-08	0.9994	0.0464028	0.013752	0.0371784	0.0739193	ns	0.0237023	0.0354639	0.0340407	0.721444	ns	0.0232176	0.0428755	0.0434716	0.048057	0.234637	0.0839866	0	0.0348335	0.0216123	0.0582358	0.0189061	0.040366	0.0450202	0	0.012838	0.0125672	0	0.0224161	0	0	0	0	0	0.0447267	0	0	0.0320126	0.0173415	0	0.0242586	0
Bacteria	Verrucomicrobiota	Lentisphaeria	Victivallales	0.0307693	0.149207	0.004591	0.49	<0.0001	0.00600748	0.0304389	0.0562147	0.000413731	***	0.00627102	0.0257579	0.0521128	0.00306246	**	0	0	0	0.0215428	0	0	0.0307062	0.0069667	0.00360205	0	0.0113437	0	0	0	0.0105038	0.00580024	0.00915272	0.00840603	0	0.0224871	0.0612295	0.132714	0.030773	0.0894534	0	0	0	0	0.012955	0.0485172	0.0713352
Bacteria	Schekmanbacteria	GWA2-38-11	GWA2-38-11	0.0303643	0.200433	0.006086	0.3968	<0.0001	0.0015044	0.0156918	0.0739851	0.00022297	***	0.00179079	0.0226421	0.0571354	0.0215952	*	0	0	0	0.00331428	0	0	0	0	0.00360205	0	0	0	0	0	0.012838	0.00290012	0.0117678	0	0	0	0	0	0.104628	0.0626174	0	0	0	0	0	0.0363879	0.0356676
Bacteria	Firmicutes_A	Clostridia	Tissierellales	0.0300474	0.125369	0.003767	0.1131	0.0194	0.0139668	0.0676539	0.00920178	0.0163403	*	0.00642556	0.0141161	0.0617265	0.0303826	*	0.00240183	0	0.0191786	0.00994283	0.0446927	0	0	0	0	0.00613008	0.0302497	0.0941873	0	0	0	0.00580024	0.00653766	0	0	0	0	0.145985	0.301576	0.26836	0	0	0	0	0	0.0667111	0.166449
Bacteria	Actinobacteriota	Actinobacteria	Propionibacteriales	0.0299162	-0.0489701	-0.001465	0.1082	0.0225	0.046486	0.018096	0.025405	0.00470793	**	0.0316953	0.0353576	0.0232887	0.378547	ns	0.0424322	0.0779555	0.0652074	0.0646284	0.111732	0.0373274	0	0.0400585	0.0522297	0.0337154	0.0170155	0.0897022	0.0552134	0	0.025676	0.0270678	0	0.0336241	0	0.0337306	0	0.0331785	0	0.026836	0	0.0221615	0	0.0664759	0	0.0101077	0
Bacteria	Zixibacteria	MSB-5A5	unclassified	0.0296485	0.101894	0.003021	0.2273	0.0006	0.00451132	0.010978	0.0731093	1.774e-12	****	0.0223854	0.0314377	0.0327014	0.742246	ns	0.0104079	0	0	0	0	0	0	0	0	0	0	0	0.0110427	0	0.0350128	0.0212675	0.00653766	0.010274	0	0.0187392	0	0.0265428	0	0.0357814	0	0.0258551	0.0221626	0.011561	0	0.0181939	0
Bacteria	Omnitrophota	unclassified	unclassified	0.0290326	0.106088	0.00308	0.3401	<0.0001	0.0186112	0.0198944	0.0490277	0.00466904	**	0.010715	0.022628	0.047649	0.00191836	**	0.0112085	0	0	0	0	0.055991	0.0614125	0.0330918	0.0216123	0.0183902	0	0.0134553	0.0067955	0.0494499	0.0116709	0.00773365	0	0.00934003	0.00841963	0.0224871	0	0	0.0553914	0	0	0	0.0123125	0.00867077	0.0582977	0.0363879	0.107003
Bacteria	Patescibacteria	WWE3	UBA101185	0.0289881	0.115047	0.003335	0.2297	0.0006	0.0135548	0.0160109	0.0581959	0.00109806	**	0.0130979	0.0256432	0.0429264	0.133812	ns	0	0.00909481	0.0179001	0.0314856	0	0	0.0204708	0.0121917	0.00720409	0.00919512	0.00567183	0	0.0314292	0	0.0198406	0.039635	0.019613	0.0261521	0	0.0224871	0	0	0.0184638	0.0536721	0	0.0147743	0	0.0231221	0	0.0303232	0
Bacteria	Proteobacteria	Gammaproteobacteria	Methylococcales	0.0287077	-0.042776	-0.001228	0.02135	0.3217	0.0385376	0.00849764	0.040978	0.129972	ns	0.038668	0.0317102	0.0190649	0.548194	ns	0.00640487	0	0.00639288	0.0132571	0.27933	0.139978	0.0307062	0	0.0432246	0	0.0264685	0	0.0101932	0	0.00816965	0.0222343	0.0209205	0.0261521	0	0	0	0	0	0	0	0.0258551	0.0246251	0	0	0.0384094	0
Bacteria	Delongbacteria	UBA4055	UBA4055	0.0286409	0.0360673	0.001033	0.01868	0.3543	0.0198611	0.0273314	0.0398986	0.406649	ns	0.0175733	0.0372137	0.0274466	0.499665	ns	0	0.00649629	0.166215	0.120971	0	0	0	0	0.00540307	0	0	0	0	0	0	0	0	0	0	0.0112435	0	0.159257	0.061546	0.0178907	0	0	0	0	0.0518202	0.040431	0.0951135
Bacteria	MBNT15	MBNT15	MBNT15	0.0279048	0.11679	0.003259	0.33	<0.0001	0.0175377	0.0368067	0.0296481	0.249484	ns	0.00517648	0.0204814	0.0504804	0.000215271	***	0.0128097	0	0	0	0	0.0373274	0.0409417	0.0330918	0	0.0337154	0.0113437	0.00897022	0.0110427	0.0432686	0.0233419	0.0203008	0.0117678	0	0	0.0637134	0.0489836	0.0199071	0.141556	0.107344	0	0	0.00985003	0	0	0.0747973	0
Bacteria	Patescibacteria	Paceibacteria	UBA6257	0.0278039	0.102827	0.002859	0.1093	0.0217	0.0181116	0.0648243	0.00125868	0.000484492	***	0.00364698	0.0212883	0.0504242	0.0338501	*	0.00480365	0.00519703	0.00895003	0.0132571	0.134078	0	0	0	0.00900511	0	0.0170155	0	0.0152899	0.0247249	0.0140051	0.0309346	0.00392259	0.00840603	0	0.0374784	0.122459	0.152621	0.0800098	0.143126	0.0124293	0	0.00492502	0	0.0259101	0.101077	0.15456
Archaea	Thermoplasmatota	unclassified	unclassified	0.0273899	0.0639287	0.001751	0.08797	0.0407	0.0157838	0.0242427	0.0426948	0.0713565	ns	0.0246059	0.0206398	0.0359959	0.402349	ns	0.00640487	0.0298829	0.0255715	0.0248571	0	0.0466592	0	0.0365752	0.0108061	0	0.0132343	0	0.0433213	0	0.00350128	0.00290012	0.0379184	0.0551062	0	0	0	0	0	0	0.0745758	0.0517101	0.0418626	0.0635857	0.0388651	0.0242586	0
Bacteria	Desulfobacterota	Syntrophobacteria	Syntrophobacterales	0.0271227	-0.0558204	-0.001514	0.1337	0.0106	0.0462404	0.0208889	0.0143216	0.000146911	***	0.0297342	0.0251367	0.0273678	0.882822	ns	0.0448341	0.0545688	0.0588145	0.0281713	0.0335196	0	0.0921187	0.0557336	0.0450256	0.0858211	0.0415934	0.0583064	0.0450202	0.0185437	0.0455166	0.0309346	0.0274582	0.0196141	0	0	0	0.0265428	0.0800098	0	0	0.0406294	0.0492502	0.0462441	0	0.0444741	0
Bacteria	Proteobacteria	Alphaproteobacteria	Geminicoccales	0.0268146	-0.0800683	-0.002147	0.1599	0.0049	0.0612599	0.0113206	0.00821738	1.30376e-09	****	0.0241977	0.0270851	0.0282887	0.942729	ns	0.055242	0.0519703	0.0588145	0.036457	0.0335196	0	0.0818833	0.0818587	0.0576327	0.0582358	0.0737338	0.0313958	0.110427	0.0370874	0.0863649	0.119872	0.00653766	0.0158781	0.0294687	0.0224871	0	0	0	0.0536721	0.0248586	0	0.0221626	0	0	0.00606465	0
Archaea	Halobacterota	Methanosarcinia	Methanotrichales	0.0257732	0.1869	0.004817	0.1581	0.0051	0	0.00571451	0.0716051	0.00462972	**	0.00246736	0.0184256	0.048658	0.190977	ns	0	0	0	0	0	0	0	0	0	0	0	0	0	0	0	0	0	0	0	0	0	0.0597213	0	0	0	0	0	0	0	0	0
Bacteria	Caldatribacteriota	JS1	SB-45	0.0245201	0.187846	0.004606	0.2348	0.0005	0	0.000252694	0.0733078	1.53103e-05	****	0.00645772	0.0215316	0.0395503	0.277039	ns	0	0	0	0	0	0	0	0	0	0	0	0	0	0	0	0	0	0	0	0	0	0	0	0	0	0	0	0	0	0.0040431	0
Bacteria	Hydrogenedentota	Hydrogenedentia	Hydrogenedentiales	0.0243873	0.0536754	0.001309	0.08092	0.05	0.0194947	0.0295892	0.0224933	0.644514	ns	0.0172278	0.0167017	0.036846	0.0436397	*	0.0464353	0.0415763	0.0179001	0.0165714	0	0	0.0818833	0.01045	0.0540307	0.0122602	0.00756244	0	0.0101932	0	0.0210077	0.0174007	0	0	0	0.0712091	0	0.0398142	0	0	0	0.0332422	0.0197001	0.0491344	0.0453427	0.0485172	0.0713352
Bacteria	Actinobacteriota	Thermoleophilia	Solirubrobacterales	0.0237907	0.0965926	0.002298	0.2104	0.001	0.0196406	0.0255562	0.0262003	0.791351	ns	0.0072825	0.0160892	0.0424975	0.0011081	**	0.0192146	0.0233866	0.0306858	0.00497141	0	0.0746547	0.0409417	0.0121917	0.0198113	0	0.0302497	0.0313958	0.0110427	0	0.00466837	0.0106338	0	0.00840603	0	0	0.0367377	0.0530856	0.0800098	0.0536721	0	0	0.0123125	0.011561	0	0.0262801	0.0475568
Bacteria	Verrucomicrobiota	Kiritimatiellae	SS1-B-03-39	0.0237096	-0.0665975	-0.001579	0.1536	0.0059	0.0282294	0.0218833	0.0185794	0.335523	ns	0.0332589	0.0284323	0.0126206	0.0329594	*	0.0696529	0.0662622	0.0268501	0.0463999	0	0	0.0614125	0.0209001	0.0396225	0.0275854	0.0567183	0.0179404	0.0246337	0	0.0326786	0	0.0483787	0.0532382	0	0.0862004	0.0612295	0	0	0	0.0310733	0.0221615	0.00738752	0.0404636	0	0	0
Bacteria	Patescibacteria	Gracilibacteria	Absconditabacterales	0.0236676	-0.196894	-0.00466	0.4305	<0.0001	0.0339405	0.00655604	0.0186569	0.0210663	*	0.0652142	0.0160302	0.00360719	5.36813e-05	****	0.235379	0.0324815	0.0575359	0.0116	0.0223464	0	0.0204708	0.0139334	0.145883	0.0858211	0.0359216	0.0313958	0.00934381	0.0247249	0	0.00580024	0.0130753	0.010274	0.0126295	0	0	0	0	0	0.0310733	0.0110807	0.0123125	0.0144513	0	0	0
Bacteria	Bdellovibrionota	Bacteriovoracia	UBA1018	0.0231463	-0.146762	-0.003397	0.4159	<0.0001	0.0576042	0.00948508	0.000793071	1.27101e-12	****	0.0290319	0.0267904	0.0155783	0.424201	ns	0.0840639	0.0818533	0.0575359	0.0397713	0.100559	0	0.0204708	0.0505086	0.0666379	0.0582358	0.0661713	0.0897022	0.046719	0.0927185	0.0606888	0.0309346	0.0287657	0.0177461	0.0126295	0	0	0	0	0.0178907	0	0.0110807	0.0197001	0.011561	0.0323876	0	0
Bacteria	Firmicutes_A	Clostridia	Lachnospirales	0.0231236	0.0217916	0.0005039	0.006381	0.5894	0.0295725	0.030577	0.0109607	0.274404	ns	0.00694342	0.0241042	0.0329297	0.170386	ns	0	0	0.00767146	0.137542	0.0893855	0.0373274	0.0409417	0.01045	0	0	0	0.0672766	0.0067955	0.0432686	0.00466837	0	0.0156904	0.0196141	0.0294687	0	0	0.165893	0.0369276	0	0	0.0480165	0.0320126	0	0	0.0464956	0.0951135
Bacteria	Firmicutes	Bacilli	Izimaplasmatales	0.0230311	-0.0571402	-0.001316	0.05811	0.0988	0.0188542	0.0205745	0.0307735	0.492203	ns	0.0308184	0.0387546	0.00211602	0.000857485	***	0	0	0.104843	0.102743	0.0558659	0	0.0204708	0	0	0	0	0	0	0	0	0	0.022228	0.0504362	0.0505178	0.0524698	0	0	0	0	0	0.0184679	0.0394001	0.0491344	0.0323876	0.0141508	0
Bacteria	Chloroflexota	Anaerolineae	4572-78	0.0229629	-0.0150155	-0.0003448	0.006428	0.588	0.0353721	0.00960245	0.0244408	0.0145625	*	0.0147779	0.0247085	0.0266741	0.42992	ns	0.0264201	0.045474	0.0485859	0.0414285	0.0670391	0.0186637	0.0307062	0.0156751	0.0252143	0.0521057	0.0472652	0	0.0501168	0.0247249	0.0186735	0.0454352	0.00523013	0.00467002	0.0673571	0	0	0.0398142	0.0123092	0	0	0	0	0	0	0.0242586	0
Bacteria	Desulfobacterota	JdFR-97	JdFR-97	0.022874	0.175921	0.004024	0.4511	<0.0001	0.0027533	0.0146914	0.0513392	5.43954e-05	****	0.00519345	0.0187369	0.0387981	0.0272789	*	0	0	0	0.00828569	0	0	0	0.00348335	0.0126072	0	0	0	0.00424719	0	0.012838	0	0	0	0	0	0	0.0132714	0.0800098	0.026836	0	0	0	0	0	0	0.0356676
Bacteria	Chloroflexota	Dehalococcoidia	UBA2979	0.0227863	0.0236721	0.0005394	0.01444	0.4159	0.0368788	0.00668584	0.0255509	0.00402564	**	0.0120063	0.0182506	0.0345087	0.0441549	*	0.0240183	0.0415763	0.0345216	0.0182285	0	0.0186637	0.0307062	0.0452835	0.0360205	0.0398455	0.034031	0.0493362	0.0705033	0.0618123	0.0221748	0.0512355	0.00261506	0	0	0	0	0	0.0861645	0	0	0	0	0	0	0.0181939	0
Archaea	Halobacterota	Halobacteria	Halobacteriales	0.0224401	-0.104411	-0.002343	0.3274	<0.0001	0.0445933	0.0148752	0.00859109	5.60627e-06	****	0.0297745	0.0245634	0.0154271	0.253368	ns	0.0320243	0.0779555	0.0677645	0.036457	0.0335196	0.0373274	0.0818833	0.0627003	0.0540307	0.0245203	0.00945305	0.0538213	0.0594606	0	0.0291773	0.0415684	0.0405335	0.0485682	0.0336785	0.00749569	0	0	0	0	0	0	0.0320126	0.0635857	0	0.0121293	0
Bacteria	Proteobacteria	Zetaproteobacteria	Mariprofundales	0.0223635	0.171574	0.003837	0.2073	0.0011	0.00445352	0.0384499	0.0244489	0.144877	ns	0.000446223	0.0204685	0.0388699	0.111149	ns	0	0	0	0.0182285	0	0	0	0.0174167	0	0	0	0	0.00254831	0	0.0105038	0.0183674	0	0	0	0	0.134705	0.0398142	0	0.178907	0	0	0	0	0	0.0080862	0
Bacteria	Fibrobacterota	Fibrobacteria	Fibrobacterales	0.0220243	0.0240189	0.000529	0.01075	0.4832	0.0338442	0.0211658	0.0130539	0.208778	ns	0.00706083	0.018892	0.0351324	0.0328966	*	0	0.00649629	0.0127858	0.0165714	0.111732	0.0653229	0.0307062	0.0278668	0	0.0275854	0.0113437	0	0.00594606	0.105081	0.0408482	0.0473686	0.0156904	0.010274	0	0.048722	0	0	0.030773	0.0536721	0	0	0.00985003	0	0	0.062668	0.107003
Bacteria	Desulfobacterota	Desulfovibrionia	Desulfovibrionales	0.0220065	-0.0261741	-0.000576	0.01588	0.3934	0.0408052	0.00908113	0.0172618	0.00230036	**	0.017012	0.017559	0.0297835	0.305068	ns	0.0216164	0.0701599	0.0294073	0.0397713	0.0670391	0.0373274	0.0511771	0.0209001	0.0522297	0.0521057	0.0623901	0.0224255	0.0526651	0	0.0198406	0.0357681	0.00523013	0.00280201	0	0	0	0.0464499	0.0123092	0	0	0	0	0.0144513	0	0.0323448	0
Bacteria	Proteobacteria	Gammaproteobacteria	Ectothiorhodospirales	0.0219676	-0.10124	-0.002224	0.1999	0.0014	0.050769	0.0141254	0.00201675	2.57216e-07	****	0.0218385	0.0257068	0.0183144	0.757877	ns	0.0336256	0.0506711	0.0485859	0.036457	0.0782123	0.0373274	0.13306	0.080117	0.0324184	0.0429106	0.0415934	0.0448511	0.0628584	0	0.0338457	0.039635	0.0353033	0.0625782	0	0	0	0	0	0	0	0	0.0418626	0.0433539	0.0388651	0.0040431	0
Bacteria	Acidobacteriota	bin61	bin61	0.021773	-0.145088	-0.003159	0.2807	0.0001	0.0621815	0.000490324	0.00314965	2.38768e-11	****	0.0257915	0.0197343	0.0211327	0.897826	ns	0.0536408	0.0740577	0.0524216	0.036457	0.100559	0.055991	0.11259	0.0418002	0.149485	0.0153252	0.0756244	0.0134553	0.0569123	0.0679936	0.0525192	0.0280345	0.00784519	0	0	0	0	0	0	0	0	0	0	0	0	0	0
Bacteria	WOR-3	WOR-3	SM23-42	0.0214321	0.165873	0.003555	0.2037	0.0013	0.000297615	0.00167725	0.0623388	1.0704e-05	****	0.00445772	0.0280671	0.0261133	0.345873	ns	0	0	0	0	0	0	0	0	0	0	0	0	0.00254831	0	0	0.00193341	0	0	0	0	0	0	0	0.026836	0	0	0	0	0	0	0
Bacteria	Bdellovibrionota	Oligoflexia	Oligoflexales	0.0213494	-0.167031	-0.003566	0.3214	<0.0001	0.0562584	0.000653766	0.00201532	1.21793e-09	****	0.0300468	0.0160603	0.0208402	0.605884	ns	0.143309	0.0389777	0.0549788	0.0828569	0	0.10265	0	0.0557336	0.0918522	0.0704959	0.0491558	0.0269107	0.0645572	0.129806	0.0350128	0.0357681	0.0104603	0	0	0	0	0	0	0	0	0	0	0	0	0	0
Archaea	Thermoplasmatota	E2	UBA9212	0.0213313	-0.00681626	-0.0001454	0.001468	0.796	0.0321645	0.010328	0.0223104	0.0244207	*	0.0161594	0.0195589	0.0265517	0.427294	ns	0.018414	0.0181896	0.0741574	0.0314856	0	0	0.0818833	0.0418002	0.0180102	0.0214553	0.0132343	0	0.0560629	0.0679936	0.00583546	0.0531689	0.019613	0.013076	0.0631473	0	0	0	0	0	0	0.0295486	0	0.011561	0	0.0283017	0
Bacteria	Proteobacteria	Gammaproteobacteria	Tenderiales	0.0209475	-0.0646854	-0.001355	0.1053	0.0244	0.0296133	0.0130521	0.0200825	0.156777	ns	0.0283273	0.0198158	0.0171595	0.469641	ns	0.0312237	0.0493718	0.0191786	0.0116	0	0	0	0	0.0378215	0.073561	0.0680619	0.0941873	0.0161393	0.0309062	0.0268431	0.016434	0	0	0	0	0	0.0530856	0.0553914	0	0	0	0	0	0	0.0646896	0.0356676
Bacteria	Bacteroidota	unclassified	unclassified	0.0202993	0.0342032	0.0006943	0.03317	0.2154	0.00959072	0.0110528	0.0408184	3.29471e-06	****	0.0215081	0.0243862	0.0154065	0.484116	ns	0	0	0	0	0.0335196	0.0466592	0	0	0	0	0.0302497	0	0.0118921	0	0.0105038	0.0116005	0.0130753	0.012142	0	0	0	0.0464499	0.030773	0	0	0.0369358	0.0172376	0.0202318	0	0	0
Bacteria	Desulfobacterota	Desulfarculia	Desulfarculales	0.0200853	0.0504349	0.001013	0.02916	0.2458	0.0233513	0.0182763	0.01906	0.925061	ns	0.0136295	0.0126114	0.0318631	0.195535	ns	0.0160122	0.0428755	0.0127858	0	0	0	0.0716479	0.0139334	0.0234133	0.0551707	0.00945305	0	0.0212359	0.0618123	0.0151722	0.023201	0.0130753	0.010274	0.0420982	0	0.0979672	0.0132714	0	0.0357814	0	0	0	0	0.0323876	0	0
Bacteria	Proteobacteria	Alphaproteobacteria	Elsterales	0.0196464	0.166799	0.003277	0.2479	0.0003	0.000455814	0.00138982	0.0568848	5.54647e-07	****	0.00872567	0.0143453	0.0322279	0.205098	ns	0.00400304	0	0	0.00662855	0	0	0	0	0	0	0	0	0	0	0	0	0	0	0	0	0	0	0	0	0	0	0	0	0	0.022237	0
Bacteria	Firmicutes	Bacilli	Bacillales	0.0195738	0.0619194	0.001212	0.1602	0.0048	0.01434	0.0235434	0.0216817	0.240791	ns	0.0128442	0.0146452	0.0289888	0.0139989	*	0	0.0103941	0.0179001	0.0165714	0	0	0.0409417	0.0261251	0.00900511	0.0122602	0	0	0.0254831	0.0247249	0.00933674	0.023201	0.00653766	0.0551062	0.0378884	0	0	0.066357	0.0492368	0	0	0.0332422	0.0172376	0.00578051	0	0.0141508	0.059446
Bacteria	Firmicutes_B	unclassified	unclassified	0.0194097	0.0953131	0.00185	0.1245	0.0139	0.0167609	0.00749434	0.0328877	0.0611424	ns	0.0104206	0.0104944	0.0343178	0.0308081	*	0.0352268	0.0532696	0.0255715	0	0	0	0.0511771	0.0557336	0	0	0	0	0.0263326	0	0.025676	0.0125672	0.00784519	0.00560402	0	0	0	0	0	0.0357814	0	0	0	0.0231221	0	0	0.0475568
Bacteria	Elusimicrobiota	Elusimicrobia	unclassified	0.0192975	-0.0324187	-0.0006256	0.02352	0.2981	0.0210411	0.0272251	0.010864	0.155388	ns	0.0166021	0.027148	0.013244	0.201914	ns	0	0.0259852	0	0	0.100559	0	0	0.00522502	0.0378215	0	0.0472652	0.0448511	0.0144404	0	0.0175064	0.023201	0.0326883	0.0270861	0.0589374	0.0449741	0	0	0	0	0	0.070178	0.0394001	0.0404636	0	0.0505387	0.0713352
Bacteria	KSB1	UBA2214	unclassified	0.0191906	0.150855	0.002895	0.237	0.0004	0.00185024	0.0335439	0.0222866	0.0296013	*	0.00306057	0.0111056	0.0380291	0.00975455	**	0	0	0.00767146	0.00662855	0	0	0	0	0	0	0	0	0.0067955	0	0	0.00676695	0	0.011208	0	0	0	0.205707	0.0861645	0.0715628	0	0	0	0.0289026	0.0388651	0.0586249	0.0356676
Archaea	Asgardarchaeota	Lokiarchaeia	LCB-4	0.0188192	0.15431	0.002904	0.2939	<0.0001	0.00057882	0.00975648	0.0461564	1.04468e-05	****	0.00961085	0.0143159	0.0294614	0.179933	ns	0	0	0.0051143	0	0	0	0	0	0.00360205	0	0	0	0	0	0	0	0	0	0	0	0	0.0398142	0	0.116289	0	0	0	0	0	0	0
Bacteria	CG2-30-53-67	CG2-30-53-67	CG2-30-53-67	0.0185792	0.0420794	0.0007818	0.06825	0.0729	0.0188215	0.0099042	0.0281189	0.0104009	*	0.0117987	0.0216881	0.0199906	0.298313	ns	0	0.0103941	0.0179001	0.00994283	0.0446927	0	0	0.0313501	0.00540307	0.00919512	0.0170155	0.0179404	0.0237842	0.0432686	0.0245089	0.0280345	0.0104603	0.0149441	0	0	0	0	0.0430822	0	0	0.0221615	0.0172376	0	0.0323876	0.0181939	0
Bacteria	UBA10199	UBA10199	2-02-FULL-44-16	0.0175184	0.140994	0.00247	0.2629	0.0002	0.00475496	0.03182	0.0162601	0.019968	*	0.000572991	0.0132073	0.0331266	0.00412313	**	0	0	0	0	0	0.055991	0	0	0	0	0	0	0.00594606	0	0	0.00966707	0	0	0	0.0337306	0.0979672	0.0729927	0.104628	0.0178907	0	0	0	0	0.0259101	0.0727758	0.0832243
Archaea	Halobacterota	Archaeoglobi	Archaeoglobales	0.016722	0.18963	0.003171	0.3528	<0.0001	0	0.00303016	0.0471359	3.88862e-07	****	0.00262147	0.0171561	0.0256883	0.142822	ns	0	0	0	0	0	0	0	0	0	0	0	0	0	0	0	0	0	0	0	0.00749569	0	0	0	0.026836	0	0	0	0	0	0.0141508	0
Archaea	Nanoarchaeota	Woesearchaeia	ARS49	0.0167073	0.120606	0.002015	0.3174	<0.0001	0.0083161	0.0104808	0.0318142	0.000942325	***	0.00306816	0.0169287	0.0255786	0.0129594	*	0	0.00389777	0	0	0	0.0279955	0.0204708	0	0	0.00919512	0.0264685	0.0134553	0.00594606	0	0.00233419	0.0154673	0	0.00467002	0	0.0149914	0	0.0199071	0	0.0178907	0	0	0	0	0	0.062668	0
Bacteria	Nitrospinota	Nitrospinia	Nitrospinales	0.0164575	-0.114477	-0.001884	0.2703	0.0002	0.0397323	0.00955029	0.000920031	1.51631e-09	****	0.0168371	0.0168029	0.015859	0.989172	ns	0.0256195	0.0389777	0.0434716	0.0182285	0.0782123	0.0466592	0.0511771	0.0191584	0.0270153	0.0674309	0.0378122	0.040366	0.046719	0.0494499	0.00700256	0.0251344	0.0209205	0.012142	0.0126295	0	0	0.0464499	0	0	0	0	0	0.0202318	0	0.040431	0
Bacteria	Actinobacteriota	Acidimicrobiia	bin76	0.0160641	-0.116782	-0.001876	0.1463	0.0073	0.0456751	0.000291876	0.00302839	1.02217e-07	****	0.0190726	0.00914127	0.0209813	0.438505	ns	0.0320243	0.0532696	0.0370787	0.0132571	0	0.121314	0.11259	0.0435419	0.0630358	0.0521057	0.0283591	0	0.0611595	0	0.0431824	0.0570357	0	0.00467002	0	0	0	0	0	0	0	0	0	0	0	0	0
Bacteria	Proteobacteria	Alphaproteobacteria	Sneathiellales	0.0158811	-0.121465	-0.001929	0.2584	0.0002	0.0328793	0.0113548	0.00345951	0.000195198	***	0.0205591	0.0190584	0.00958513	0.319284	ns	0.0320243	0.0441748	0.0230144	0.0281713	0.0223464	0	0	0.0365752	0.0864491	0.0367805	0.0548277	0.0897022	0.0382247	0	0.0175064	0.0154673	0.00784519	0.01401	0	0.048722	0	0	0.0553914	0	0.0124293	0	0	0	0.012955	0.0303232	0
Bacteria	Marinisomatota	UBA8477	UBA8477	0.0158324	0.0387876	0.0006141	0.03723	0.1889	0.00559907	0.0356644	0.00637469	4.60836e-09	****	0.0122999	0.0186531	0.0153666	0.663959	ns	0.00320243	0.00779555	0.0115072	0.00497141	0	0	0	0.00870837	0	0.0153252	0	0	0.00594606	0	0.0163393	0.0135339	0.022228	0.0438982	0.0547276	0.0224871	0.0857213	0.0265428	0.0246184	0.0536721	0	0.0221615	0.0467877	0.0202318	0.0259101	0.0384094	0.0356676
Bacteria	Patescibacteria	ABY1	Komeilibacterales	0.0156867	0.105057	0.001648	0.2332	0.0005	0.0107705	0.00352979	0.0330166	9.56997e-06	****	0.00770678	0.0157706	0.0209228	0.212632	ns	0.00640487	0.00389777	0.0191786	0.00994283	0.0335196	0	0	0.0400585	0.00900511	0	0	0	0.0144404	0	0.0105038	0.0212675	0.00261506	0	0	0	0	0	0	0	0	0	0	0	0	0.0181939	0.0356676
Bacteria	Proteobacteria	Gammaproteobacteria	Nevskiales	0.0156843	-0.106285	-0.001667	0.2287	0.0006	0.0275153	0.00745243	0.0127617	0.0184332	*	0.0252417	0.0186022	0.00639466	0.0319355	*	0.0160122	0.0194889	0.0358001	0.0132571	0.0893855	0.0279955	0.0818833	0.00522502	0.0342194	0.0306504	0.0207967	0.0224255	0.0322786	0	0	0	0.0117678	0.0392281	0.0252589	0	0	0	0	0	0	0.0184679	0	0.011561	0.012955	0	0
Bacteria	Actinobacteriota	Coriobacteriia	OPB41	0.0153872	0.139792	0.002151	0.3767	<0.0001	0.00226421	0.014209	0.0298215	0.000243636	***	0.00376441	0.014899	0.0236238	0.0313243	*	0	0	0	0	0	0	0	0.00522502	0	0	0	0	0	0	0.0105038	0.0183674	0	0	0	0.048722	0	0	0.0677006	0	0	0	0	0	0.0388651	0.0363879	0.0356676
Bacteria	Proteobacteria	Alphaproteobacteria	Rickettsiales	0.0152583	-0.0430519	-0.0006569	0.03378	0.2111	0.017585	0.0125775	0.013209	0.552406	ns	0.0225107	0.0120134	0.0136684	0.383133	ns	0.0584444	0.0155911	0	0.0265142	0	0	0	0.0261251	0.0252143	0.073561	0.0510465	0	0.0254831	0	0.00816965	0.00966707	0	0	0	0.0262349	0.0489836	0.0398142	0	0	0.0372879	0	0.00492502	0	0	0.0202155	0.0237784
Bacteria	Desulfobacterota	Desulfobacteria	unclassified	0.0149543	-0.120634	-0.001804	0.2648	0.0002	0.0276495	0.012924	0.0020542	0.000199528	***	0.0253759	0.0120676	0.0108934	0.127006	ns	0.0656499	0.0181896	0.0370787	0.0530284	0	0	0	0.0661836	0.0162092	0.0275854	0	0.0448511	0.0373752	0.0556311	0.0186735	0.0377016	0.0366109	0.0457662	0	0	0	0	0	0.0178907	0.0559319	0.0258551	0.00738752	0.0173415	0	0	0
Bacteria	Proteobacteria	Alphaproteobacteria	bin65	0.0144312	-0.111148	-0.001604	0.103	0.0261	0.0357329	0	0.00636604	0.000258104	***	0.0142638	0.0197302	0.00924381	0.573581	ns	0.0560426	0.0233866	0.0383573	0.0530284	0.178771	0	0	0.0313501	0.0216123	0.0337154	0.0132343	0	0.0399236	0	0.050185	0.0512355	0	0	0	0	0	0	0	0	0	0	0	0	0	0	0
Bacteria	Firmicutes	Bacilli	unclassified	0.0142808	0.116871	0.001669	0.1055	0.0243	0.00549779	0.00248839	0.0351795	0.00176373	**	0.00905471	0.0115774	0.0204682	0.543226	ns	0	0	0.00639288	0.0729141	0	0	0	0.00348335	0	0	0	0	0	0	0	0	0	0	0	0	0	0.0398142	0	0	0	0	0	0	0	0	0
Bacteria	Cyanobacteriota	Cyanobacteriia	Synechococcales_A	0.0141417	0.0503689	0.0007123	0.01128	0.4724	0.00252089	0.0382478	0.00128659	0.00843949	**	0.0138852	0.0161414	0.0123129	0.959835	ns	0.00880669	0.00649629	0	0	0	0	0	0.00522502	0.0108061	0	0	0	0.00424719	0	0.00583546	0.00483353	0.00523013	0.00747203	0	0	0.232672	0	0	0.026836	0.105649	0.0221615	0.014775	0.00867077	0.0259101	0.0040431	0.0475568
Archaea	Thermoplasmatota	Thermoplasmata_A	unclassified	0.013862	0.121555	0.001685	0.1621	0.0046	0.00419984	0.0233881	0.0142452	0.0798258	ns	0.00170468	0.0149601	0.0208689	0.108208	ns	0	0	0	0	0	0.0373274	0	0.01045	0	0	0	0	0	0	0	0.0154673	0	0.0168121	0	0.0224871	0.134705	0.0265428	0.0492368	0.0536721	0	0	0	0	0	0.0707542	0
Bacteria	Patescibacteria	Gracilibacteria	UBA4473	0.0138492	-0.0452012	-0.000626	0.06542	0.0793	0.0207814	0.0137453	0.0075369	0.0401052	*	0.0148871	0.0145534	0.012453	0.876322	ns	0.0120091	0.0233866	0.0204572	0.0397713	0.0558659	0.0279955	0	0.0470252	0.00900511	0.0214553	0.00567183	0	0.00764494	0.0370874	0.00816965	0.00870036	0.022228	0.0326901	0.0378884	0.0149914	0	0	0.030773	0	0	0	0	0.0144513	0.012955	0.022237	0
Bacteria	Nitrospinota	UBA8248	UBA8248	0.0137687	0.0947078	0.001304	0.177	0.0029	0.00244295	0.00327749	0.035588	1.31703e-13	****	0.0128629	0.0137905	0.0143507	0.977257	ns	0.00240183	0	0	0	0	0	0	0.0069667	0	0	0	0.00897022	0.0110427	0	0	0.00966707	0.00392259	0	0	0	0	0	0	0	0	0	0	0	0	0.0485172	0
Bacteria	Firmicutes_E	Symbiobacteriia	Symbiobacteriales	0.0136619	0.0227494	0.0003108	0.013	0.4404	0.00801593	0.0242757	0.00883598	0.0032743	**	0.0119452	0.014969	0.0134993	0.88299	ns	0.00560426	0.0129926	0.00767146	0.0231999	0	0	0	0.0191584	0.00900511	0	0	0	0.00934381	0	0.0245089	0.0145006	0.022228	0.0177461	0	0.0149914	0.0734754	0.0398142	0.0492368	0	0.018644	0.0110807	0.0246251	0.0231221	0.0388651	0.0545818	0
Bacteria	Firmicutes_A	Clostridia	Clostridiales	0.0134433	0.175404	0.002358	0.2673	0.0002	0.00136845	0.0294269	0.00961488	0.00701238	**	0.00072235	0.00479115	0.0305759	0.00138354	**	0	0	0	0.0132571	0	0	0	0.00348335	0	0	0	0	0	0	0	0.00386683	0.00523013	0	0	0	0	0.0530856	0.0553914	0.0805081	0	0	0	0	0	0.0586249	0.107003
Bacteria	Patescibacteria	Microgenomatia	UBA1400	0.0128645	0.169925	0.002186	0.3184	<0.0001	0.000698419	0.00726011	0.0306761	0.000137033	***	0.00109916	0.0127763	0.0207964	0.0647138	ns	0	0	0.0051143	0	0	0	0	0	0.00540307	0	0	0	0	0	0	0	0	0	0	0	0	0	0.0123092	0	0	0	0	0	0	0.040431	0
Bacteria	OLB16	OLB16	OLB16	0.0126443	-0.0596314	-0.000754	0.07322	0.0629	0.024875	0.00495886	0.00791407	0.000339529	***	0.0129683	0.00888201	0.0161907	0.415847	ns	0.0280213	0.0441748	0.0281287	0.0248571	0	0.055991	0.0818833	0.0278668	0.00540307	0	0.0132343	0	0.0237842	0.0309062	0.0280102	0.00870036	0.0117678	0.00467002	0.0168393	0.0149914	0	0	0	0	0.0310733	0	0	0	0	0	0
Archaea	Nanoarchaeota	Woesearchaeia	GW2011-AR9	0.0123303	0.0957806	0.001181	0.1591	0.005	0.00620775	0.0193283	0.01182	0.0875196	ns	0.00212708	0.0107106	0.0207521	0.0112853	*	0	0	0	0.00331428	0.0223464	0	0	0.0139334	0	0	0.00756244	0	0.00339775	0.0247249	0.00466837	0.0135339	0.0117678	0.00373601	0.0126295	0.0374784	0	0.0729927	0.0246184	0.0536721	0	0	0	0	0	0.0606465	0
Bacteria	Patescibacteria	Gracilibacteria	Peribacterales	0.012251	0.00283733	3.476e-05	0.0001668	0.9306	0.0152821	0.0114095	0.00987706	0.596959	ns	0.0101127	0.0110289	0.0148986	0.669732	ns	0.018414	0.0298829	0.0396359	0.0231999	0	0	0	0	0.0162092	0.0275854	0.0264685	0	0.0314292	0	0.00466837	0.0299679	0.00784519	0.00373601	0	0	0	0	0.030773	0.0805081	0	0	0.0172376	0	0	0.0424525	0
Bacteria	Elusimicrobiota	Elusimicrobia	UBA1565	0.0122145	0.110197	0.001346	0.1597	0.0049	0.00859734	0.017814	0.0105496	0.371182	ns	0.00122093	0.0106672	0.021091	0.0208274	*	0.00320243	0.00389777	0.00895003	0.00828569	0.0446927	0	0	0.0069667	0	0	0.0132343	0.0179404	0.0144404	0	0.00700256	0.00386683	0.00523013	0	0	0	0.0244918	0	0.0861645	0.0805081	0	0	0.00492502	0	0	0.0242586	0.059446
Bacteria	Proteobacteria	Gammaproteobacteria	UBA1113	0.0120961	-0.0828369	-0.001002	0.2175	0.0008	0.0217007	0.00174628	0.0125636	2.37313e-06	****	0.0175741	0.0114755	0.0090646	0.190492	ns	0.0264201	0.0415763	0.0306858	0.0165714	0.0335196	0	0.0307062	0.00348335	0.0450256	0.0367805	0.0245779	0.0134553	0.0127416	0	0.0245089	0.0116005	0.00523013	0.00653802	0	0	0	0	0	0	0	0	0	0	0	0.0161724	0
Bacteria	Riflebacteria	UBA8953	UBA8953	0.0119756	-0.0792027	-0.0009485	0.03319	0.2152	0.00291436	0.0331839	0	0.00171619	**	0.0234219	0.0144485	0.00187187	0.153475	ns	0	0	0	0	0	0	0	0.0261251	0	0	0	0	0.0101932	0	0.00466837	0.00290012	0.0889121	0.0887303	0.117875	0	0	0	0	0	0	0.10342	0.0886503	0.0433539	0	0	0
Bacteria	Patescibacteria	Paceibacteria	Paceibacterales	0.0118509	0.178805	0.002119	0.2098	0.0011	0	0.00261366	0.0329391	0.00024837	***	0.00114165	0.0118778	0.0189636	0.216386	ns	0	0	0	0	0	0	0	0	0	0	0	0	0	0	0	0	0	0	0	0	0	0	0	0	0	0	0	0	0	0.0101077	0
Archaea	Halobacterota	unclassified	unclassified	0.0114736	0.124198	0.001425	0.1824	0.0025	0.0065577	0	0.0280604	1.92923e-05	****	0.00270165	0.0126689	0.0161262	0.177421	ns	0.00320243	0.00649629	0.00639288	0	0	0	0	0.0191584	0.00540307	0.00919512	0.0170155	0.00897022	0.0101932	0	0.012838	0.00290012	0	0	0	0	0	0	0	0	0	0	0	0	0	0	0
Bacteria	Patescibacteria	Paceibacteria	unclassified	0.0110249	0.0306851	0.0003383	0.0241	0.2921	0.0127337	0.00754833	0.0134476	0.403426	ns	0.00609166	0.012455	0.0128836	0.310255	ns	0.00160122	0.0116933	0.0127858	0.0132571	0	0.055991	0	0.0296085	0	0	0	0.00897022	0.027182	0	0.012838	0.0193341	0.00523013	0.013076	0.00841963	0	0.0244918	0	0	0	0	0.0332422	0.0221626	0	0	0.0141508	0
Archaea	Euryarchaeota	Methanobacteria	Methanobacteriales	0.0110191	0.166619	0.001836	0.2832	<0.0001	0.000134645	0.00877912	0.0240573	0.00200578	**	0.00155116	0.00998945	0.0183608	0.0788273	ns	0.00160122	0	0	0	0	0	0	0	0	0	0	0	0	0	0	0.00193341	0	0	0	0	0	0.0928998	0	0	0	0	0	0	0	0	0
Bacteria	Zixibacteria	MSB-5A5	MSB-5A5	0.0109929	0.167017	0.001836	0.2576	0.0002	0.00399774	0.00318678	0.0260293	0.00131711	**	0.0012771	0.00850574	0.0199572	0.0476576	*	0	0	0	0	0	0	0	0.0226418	0	0.0153252	0	0	0	0	0	0.0222343	0	0	0	0	0	0	0.030773	0	0	0	0	0	0	0.0202155	0
Bacteria	Omnitrophota	koll11	UBA10015	0.0103311	0.0172393	0.0001781	0.005121	0.6288	0.00582143	0.0181946	0.00670733	0.0273921	*	0.00687115	0.0138339	0.00913479	0.410702	ns	0.0104079	0	0	0.0182285	0	0	0	0.00522502	0	0	0.0207967	0	0.0101932	0	0.0210077	0.0116005	0.0248431	0.01401	0	0	0.0489836	0	0	0	0	0.0295486	0.0418626	0.0375733	0	0.0586249	0.0356676
Bacteria	Omnitrophota	koll11	UBA1560	0.010168	0.173288	0.001762	0.1017	0.0271	0	0.013628	0.0168761	0.30266	ns	0.00136652	0.00685427	0.0193495	0.291439	ns	0	0	0	0	0	0	0	0	0	0	0	0	0	0	0	0	0	0	0	0	0	0	0	0	0	0	0	0	0	0.0040431	0.214005
Bacteria	Patescibacteria	Microgenomatia	CPR3	0.0101289	0.170799	0.00173	0.2713	0.0001	0.00167558	0.020576	0.00823352	0.0168756	*	0.000216543	0.00436733	0.0224986	0.00142154	**	0	0.00259852	0	0	0	0	0	0.0139334	0	0	0	0	0	0	0	0.00870036	0	0	0	0.00749569	0	0.0729927	0	0.0715628	0	0	0	0.00578051	0	0.0485172	0.059446
Bacteria	Fibrobacterota	unclassified	unclassified	0.0100412	-0.0885352	-0.000889	0.05221	0.1183	0.0106965	0.00787989	0.0100572	0.872684	ns	0.0192581	0.00566636	0.00827146	0.262213	ns	0.0360274	0.00519703	0.00639288	0	0	0	0	0	0.0612348	0.0429106	0.0207967	0.0224255	0	0	0	0	0	0	0	0	0	0.126078	0	0	0	0	0	0	0	0	0
Bacteria	Chloroflexota	Dehalococcoidia	bin125	0.00993374	0.213313	0.002119	0.3792	<0.0001	0.000225632	0.0163244	0.0132645	0.05382	ns	0.000379588	0.00312069	0.0231162	0.00104351	**	0	0	0	0	0	0	0	0	0	0	0	0	0.00339775	0	0	0	0	0	0	0	0	0.0464499	0.0246184	0.0983988	0	0	0	0	0	0.0283017	0
Bacteria	Proteobacteria	Gammaproteobacteria	Nitrosococcales	0.00984561	0.0309478	0.0003047	0.0068	0.5774	0.000477706	0.00696736	0.0215547	0.0192197	*	0.014873	0.00916693	0.00717271	0.637077	ns	0.0096073	0	0	0.00662855	0	0	0	0	0	0	0	0	0	0	0	0	0	0.00653802	0	0.10494	0	0	0	0	0	0	0	0	0	0	0
Bacteria	Marinisomatota	UBA2242	UBA2242	0.00981347	0.188414	0.001849	0.2188	0.0008	0.000641954	0.0011712	0.027665	0.000312495	***	0.000303671	0.00897442	0.0169924	0.153933	ns	0	0	0	0	0	0	0	0	0	0	0	0	0	0	0	0.00966707	0	0	0	0.0187392	0	0	0	0	0	0	0	0	0	0	0
Archaea	Halobacterota	Methanosarcinia	unclassified	0.00978654	0.225207	0.002204	0.2115	0.001	0	0	0.0293596	0.00172313	**	0.000193403	0.00606998	0.0198985	0.133644	ns	0	0	0	0	0	0	0	0	0	0	0	0	0	0	0	0	0	0	0	0	0	0	0	0	0	0	0	0	0	0	0
Bacteria	Patescibacteria	ABY1	Magasanikibacterales	0.00974586	0.131133	0.001278	0.0842	0.0454	0.00227934	0.00411019	0.0225583	0.0486622	*	0.00270127	0.00750421	0.0166839	0.320622	ns	0.00720548	0.00389777	0.00639288	0	0	0	0	0.00870837	0	0	0	0	0	0	0.00233419	0.0125672	0.00653766	0	0	0.0187392	0	0	0	0	0	0.0147743	0	0.011561	0	0.0141508	0
Bacteria	Firmicutes_F	Halanaerobiia	Halanaerobiales	0.00960617	0.105661	0.001015	0.1244	0.0139	0	0.00855845	0.02026	0.00173989	**	0.00839872	0.00993889	0.0100784	0.961426	ns	0	0	0	0	0	0	0	0	0	0	0	0	0	0	0	0	0	0.00467002	0	0	0	0.0132714	0	0.0894534	0	0	0	0	0.0194326	0.0101077	0
Bacteria	Firmicutes	unclassified	unclassified	0.00951059	0.122074	0.001161	0.1911	0.0019	0.00779254	0.00529811	0.0158995	0.124677	ns	0.000544835	0.00544687	0.0195515	0.000881189	***	0	0	0	0.00662855	0	0.0466592	0	0	0	0	0.00945305	0	0.0152899	0.0185437	0.0140051	0.00676695	0	0.00653802	0	0	0	0.0199071	0.0123092	0	0	0	0	0	0	0.022237	0.0237784
Bacteria	Synergistota	Synergistia	Synergistales	0.0095083	0.163226	0.001552	0.1054	0.0243	0.00053956	0.0197815	0.00823554	0.149275	ns	0.00153473	0.00209741	0.0222349	0.0487455	*	0	0	0	0	0	0	0	0.00522502	0	0	0	0	0	0	0	0.00290012	0	0	0	0	0	0.165893	0	0	0	0	0	0	0	0	0.0713352
Archaea	Thermoplasmatota	E2	unclassified	0.00925439	-0.0798216	-0.0007387	0.07079	0.0676	0.0155978	0.0070253	0.00553957	0.199607	ns	0.0106462	0.0137968	0.00378411	0.175092	ns	0.00880669	0.0246859	0.00639288	0	0.0893855	0	0	0.0348335	0.0126072	0	0.00756244	0	0.0331281	0	0.00933674	0.016434	0.0143828	0.0158781	0.046308	0	0	0	0	0	0	0	0	0.0317928	0	0.0040431	0
Bacteria	WOR-3	WOR-3	UBA2258	0.00919027	0.195206	0.001794	0.4122	<0.0001	0.000365144	0.00362499	0.0236022	1.03319e-05	****	0.000886235	0.00719714	0.0167194	0.0249666	*	0	0.00259852	0	0	0	0	0	0	0	0	0	0	0	0	0	0.00290012	0	0	0	0.0149914	0	0	0	0.026836	0	0	0	0	0	0.0161724	0
Bacteria	Omnitrophota	koll11	1-14-0-20-42-13	0.00903091	0.13487	0.001218	0.17	0.0036	0.0014342	0.0107348	0.0150081	0.0722677	ns	0.00297945	0.00837615	0.01372	0.251681	ns	0	0	0	0	0	0	0	0	0	0.00613008	0	0	0	0	0	0.0154673	0	0.00840603	0	0.0637134	0	0	0	0	0	0	0	0	0	0.0283017	0.0713352
Bacteria	UBP10	GR-WP33-30	unclassified	0.00871915	0.094023	0.0008198	0.05718	0.1016	0.00684858	0.0111262	0.00858549	0.812226	ns	0.000303671	0.00913262	0.013916	0.194774	ns	0	0	0	0	0.0782123	0	0	0	0	0	0	0.0134553	0.0067955	0	0.00466837	0	0	0	0	0	0	0.0265428	0	0	0	0	0	0	0	0.0444741	0.107003
Bacteria	Desulfobacterota	BSN033	UBA8473	0.00871427	0.158131	0.001378	0.2434	0.0004	0.00211586	0	0.0241514	1.22745e-06	****	0.00205462	0.00846965	0.0133987	0.180531	ns	0	0	0	0	0	0.0279955	0	0	0	0	0	0	0	0	0	0.00386683	0	0	0	0	0	0	0	0	0	0	0	0	0	0	0
Bacteria	Proteobacteria	Gammaproteobacteria	Acidiferrobacterales	0.00850709	-0.0779114	-0.0006628	0.07226	0.0647	0.0138761	0.00322492	0.00739982	0.0668217	ns	0.00972668	0.00893487	0.00726626	0.894438	ns	0.0312237	0.00519703	0.0166215	0.0298285	0	0.0653229	0	0	0.0126072	0	0.00378122	0	0.0101932	0.0432686	0	0.0203008	0.00261506	0	0	0	0.0489836	0	0	0	0	0	0	0	0	0	0
Bacteria	Desulfobacterota	Desulfomonilia	UBA1062	0.00847325	0.173487	0.00147	0.2368	0.0005	0.000478397	0.00383538	0.0211341	0.000959408	***	0.00162886	0.00602722	0.0154822	0.0827509	ns	0	0	0	0	0	0	0	0	0.00720409	0	0	0	0	0	0	0	0	0	0	0	0	0	0.0492368	0	0	0	0	0	0	0.0121293	0
Bacteria	Proteobacteria	Gammaproteobacteria	UBA9339	0.00840935	0.119034	0.001001	0.1098	0.0214	0.00692634	0.0144934	0.00421572	0.232405	ns	0.00076626	0.00555424	0.0163598	0.0393253	*	0	0	0	0	0	0	0.0614125	0.0121917	0	0.00919512	0	0	0	0	0.00700256	0.0145006	0	0	0	0.0112435	0.0612295	0	0.0492368	0	0	0	0	0.00867077	0	0.022237	0
Bacteria	Proteobacteria	Alphaproteobacteria	Thalassobaculales	0.00836534	-0.166879	-0.001396	0.3354	<0.0001	0.0219926	0.000653766	0.00195373	1.13694e-07	****	0.0127377	0.00763745	0.0061783	0.454478	ns	0.0304231	0.0363792	0.0396359	0	0	0.0466592	0	0.0365752	0.0396225	0.0153252	0.0264685	0.040366	0.0203865	0	0.0221748	0.00580024	0.0104603	0	0	0	0	0	0	0	0	0	0	0	0	0	0
Archaea	Nanoarchaeota	Woesearchaeia	UBA12501	0.00835318	0.117249	0.0009794	0.1222	0.0149	0.0035216	0.00455613	0.0171889	0.0272991	*	0	0.0100308	0.0122443	0.116868	ns	0	0	0	0.00662855	0	0	0	0	0	0	0	0	0.00254831	0.0370874	0	0.00676695	0	0	0	0	0	0	0	0	0	0	0.00738752	0	0	0.00606465	0.059446
Bacteria	Bacteroidota	Bacteroidia	AKYH767	0.00819311	-0.0106309	-8.71e-05	0.001616	0.7862	0.011565	0.00225006	0.0104555	0.0669668	ns	0.00686789	0.00703753	0.0102322	0.700072	ns	0.0168128	0	0.0191786	0.0347999	0	0.0653229	0	0.00870837	0.00720409	0	0	0	0.00594606	0	0.0175064	0.0145006	0.019613	0.00653802	0	0	0	0	0	0	0	0	0.00985003	0	0	0	0
Bacteria	Chloroflexota	Dehalococcoidia	GIF9	0.00809247	0.194873	0.001577	0.1836	0.0024	0	0.000379041	0.0238984	0.00078126	***	0	0.00644004	0.0151399	0.158787	ns	0	0	0	0	0	0	0	0	0	0	0	0	0	0	0	0	0	0	0	0	0	0	0	0	0	0	0	0	0	0.00606465	0
Bacteria	Desulfuromonadota	Desulfuromonadia	unclassified	0.00809021	-0.125831	-0.001018	0.2343	0.0005	0.017525	0.00318395	0.00317973	0.000160128	***	0.0105728	0.00819534	0.00633004	0.663284	ns	0.0240183	0.0441748	0.033243	0.0182285	0	0	0	0	0.00540307	0	0.0415934	0.0179404	0.0195371	0.0247249	0.037347	0.0203008	0.0183054	0.00373601	0	0	0	0	0	0	0.0248586	0	0	0	0	0.0040431	0
Bacteria	Elusimicrobiota	unclassified	unclassified	0.00807559	-0.00554263	-4.476e-05	0.0006246	0.8661	0.00865972	0.00891789	0.00692308	0.862521	ns	0.00814124	0.00889875	0.00720867	0.894436	ns	0.00400304	0	0.0204572	0.0132571	0	0	0	0.0174167	0	0.0153252	0	0	0.00849437	0.0185437	0.0221748	0.0145006	0.0183054	0.0242841	0	0	0.0489836	0	0	0	0	0.0184679	0	0.0144513	0	0.0181939	0
Bacteria	Actinobacteriota	Actinobacteria	Streptomycetales	0.0080439	-0.0724027	-0.0005824	0.05772	0.1	0.0161721	0.00630133	0.00185606	0.0133051	*	0.00501154	0.0125056	0.00560375	0.246612	ns	0.0128097	0.0168904	0.0230144	0.0198857	0.0558659	0	0	0.0383168	0	0	0	0.0358809	0.0220854	0	0.0163393	0.0145006	0.0143828	0	0.0547276	0	0	0	0	0	0	0	0	0	0	0	0
Bacteria	Elusimicrobiota	Endomicrobia	Endomicrobiales	0.00799701	0.150556	0.001204	0.2166	0.0009	0.00264337	0.00286807	0.0180229	0.00353191	**	0.002189	0.00514568	0.0147204	0.0488978	*	0.0104079	0.0103941	0.00639288	0.0165714	0	0	0	0	0	0	0	0	0	0	0.00583546	0	0	0	0	0	0	0	0	0.0357814	0	0	0	0	0	0.0101077	0
Bacteria	Spirochaetota	Spirochaetia	unclassified	0.00799297	0.101764	0.0008134	0.05846	0.0978	0.00297452	0.015073	0.00610638	0.194502	ns	0.0047463	0.00290492	0.0152455	0.139867	ns	0	0	0.0166215	0.0281713	0	0	0	0	0	0	0	0	0	0	0	0	0	0	0	0.00749569	0	0.0862641	0.0492368	0.026836	0	0	0	0	0	0	0.0713352
Bacteria	Firmicutes	Bacilli	Staphylococcales	0.00785973	0.114711	0.0009016	0.04691	0.1392	0.00526635	0.0186226	0	0.0809137	ns	0.000450256	0.00447079	0.0161883	0.172666	ns	0	0	0	0.0116	0	0	0	0	0.00540307	0	0	0.0313958	0	0.0309062	0	0	0	0	0	0.0374784	0	0.0464499	0	0	0	0	0	0	0	0	0.0713352
Bacteria	Proteobacteria	Gammaproteobacteria	Steroidobacterales	0.00745354	-0.117126	-0.000873	0.07097	0.0672	0.02312	0	0.000600599	0.000584143	***	0	0.012886	0.00699015	0.200729	ns	0	0	0.0383573	0.0795426	0	0.0839866	0	0.0348335	0	0	0.0226873	0.0358809	0.0458696	0	0.00700256	0	0	0	0	0	0	0	0	0	0	0	0	0	0	0	0
Bacteria	Myxococcota	Polyangia	unclassified	0.00741857	-0.0292914	-0.0002173	0.007481	0.5589	0.0146034	0.000758081	0.00714099	0.0299053	*	0.00357082	0.00948748	0.00791481	0.562229	ns	0.0104079	0.0103941	0	0.0463999	0	0	0.0716479	0.0243834	0	0	0	0.0358809	0.0152899	0	0.00466837	0.0106338	0	0	0	0	0	0	0	0	0	0	0	0	0	0.0121293	0
Archaea	Asgardarchaeota	Heimdallarchaeia	LC-2	0.00727738	-0.0365654	-0.0002661	0.0276	0.2591	0.0128229	0.00642638	0.00277204	0.00850608	**	0.0061234	0.00721202	0.00811205	0.85643	ns	0.0096073	0.00909481	0.00639288	0.00662855	0	0.0186637	0.0409417	0	0.0108061	0.00613008	0.00378122	0.0224255	0.0297303	0	0.00700256	0.0309346	0.00523013	0.010274	0.00841963	0.0149914	0.0244918	0	0.0123092	0	0	0	0	0	0.012955	0.0141508	0
Archaea	Micrarchaeota	Iainarchaeia	Iainarchaeales	0.00725371	0.139377	0.001011	0.1922	0.0018	0.00201817	0.00160548	0.018162	0.000118822	***	0.000630508	0.00947335	0.00944955	0.148503	ns	0.00160122	0	0	0	0	0	0	0	0	0	0.0151249	0	0	0	0.0151722	0	0	0	0	0	0	0.0199071	0	0	0	0	0	0.00578051	0	0	0
Bacteria	Proteobacteria	Gammaproteobacteria	GCF-002020875	0.00712854	0.0328679	0.0002343	0.00521	0.6259	0.00558325	0.0142072	0.00121713	0.15025	ns	0.00419199	0.00379556	0.0124192	0.337156	ns	0.0120091	0	0	0.00497141	0	0	0	0	0	0.0275854	0.0132343	0.0358809	0.00169887	0	0	0	0	0	0	0	0	0.0729927	0	0	0	0	0	0.00867077	0	0.0505387	0.0951135
Archaea	Nanoarchaeota	Aenigmarchaeia	GW2011-AR5	0.00675596	0.19109	0.001291	0.2468	0.0003	0	0.0012085	0.0190594	0.000112933	***	0.000151835	0.00657266	0.011342	0.144821	ns	0	0	0	0	0	0	0	0	0	0	0	0	0	0	0	0	0	0	0	0	0	0.0132714	0	0	0	0	0	0	0	0.00606465	0
Bacteria	Proteobacteria	Gammaproteobacteria	Coxiellales	0.00667206	-0.168164	-0.001122	0.3019	<0.0001	0.0145994	0.00133004	0.00405068	0.00251229	**	0.0140327	0.00490416	0.00353283	0.0429232	*	0.0152116	0.0571674	0.0191786	0.00662855	0	0	0	0.0121917	0.0126072	0.0306504	0.0245779	0	0.0110427	0.0309062	0.0140051	0	0	0	0	0	0	0	0	0	0	0	0.0172376	0	0	0.0040431	0
Bacteria	Proteobacteria	Gammaproteobacteria	Immundisolibacterales	0.00658534	-0.0490331	-0.0003229	0.01477	0.4105	0.0158209	0.00101077	0.00267767	0.00868318	**	0.00594669	0.00322912	0.0103673	0.393781	ns	0.0200152	0.0233866	0.0140643	0.0116	0	0	0.0921187	0	0	0.0245203	0.00567183	0	0.0212359	0	0	0.0444685	0	0	0	0	0	0	0	0	0	0	0	0	0	0.0161724	0
Bacteria	Planctomycetota	Planctomycetes	Gemmatales	0.00658254	-0.207215	-0.001364	0.3735	<0.0001	0.0184966	0	0.00120884	3.88003e-06	****	0.011521	0.00801559	0.00185722	0.118735	ns	0.0192146	0.040277	0.033243	0.0149142	0	0	0	0.00522502	0.0504286	0.0214553	0.0151249	0.0493362	0.0297303	0	0.012838	0.00483353	0	0	0	0	0	0	0	0	0	0	0	0	0	0	0
Bacteria	Acidobacteriota	GCA-2747255	GCA-2747255	0.0065257	0.0539253	0.0003519	0.06079	0.0911	0.005933	0.00226561	0.011492	0.00505463	**	0.00559423	0.00485476	0.00881761	0.339251	ns	0.00400304	0	0.0051143	0	0	0	0.0204708	0.0156751	0.00540307	0.00919512	0.0170155	0	0.00169887	0	0.00583546	0.00870036	0.00915272	0.00747203	0	0.00749569	0	0	0	0	0	0	0	0	0	0.0121293	0
Bacteria	Planctomycetota	Planctomycetes	unclassified	0.00651495	-0.134813	-0.0008783	0.2762	0.0001	0.0160488	0.00309489	0.000120747	5.31192e-08	****	0.00825284	0.00567173	0.00619957	0.776107	ns	0.0208158	0.0142918	0.0294073	0.0231999	0	0.0279955	0	0.0278668	0.0144082	0	0.0132343	0.0224255	0.0118921	0.0247249	0.0116709	0.0193341	0.0169979	0.0177461	0	0	0	0	0	0	0	0.0147743	0	0	0	0	0
Bacteria	Margulisbacteria	WOR-1	O2-12-FULL-45-9	0.00642488	0.192066	0.001234	0.3035	<0.0001	0.000385172	0.00158665	0.0173255	5.92065e-05	****	0.00109085	0.0056954	0.0107104	0.140292	ns	0	0	0	0	0	0	0	0	0	0	0	0	0	0	0	0.00580024	0	0	0	0.00749569	0	0	0	0.0178907	0	0	0	0	0	0	0
Bacteria	Firmicutes_B	Desulfotomaculia	Desulfotomaculales	0.00640279	0.172112	0.001102	0.1051	0.0246	0.000112816	0.0143384	0.00476383	0.12058	ns	0.000967013	0.00298621	0.0134432	0.162469	ns	0	0	0	0	0	0	0	0	0	0	0	0	0.00169887	0	0	0	0	0	0	0.0149914	0	0	0.0492368	0.125235	0	0	0	0	0	0.0161724	0.0237784
Bacteria	Desulfuromonadota	Desulfuromonadia	Geobacterales	0.00639544	0.0771643	0.0004935	0.0556	0.1067	0.00328238	0.00443178	0.0115711	0.113707	ns	0.00573315	0.00546242	0.00777	0.839948	ns	0.00160122	0	0.00255715	0	0	0	0	0	0	0.0429106	0	0	0	0	0	0.00386683	0.0169979	0	0.0294687	0	0	0	0	0	0	0	0.0123125	0	0	0.0121293	0
Bacteria	UBP10	GR-WP33-30	bin18	0.00611096	-0.116234	-0.0007103	0.1577	0.0052	0.0178251	0.00086667	0.0001716	3.66018e-09	****	0.003534	0.00776561	0.00617428	0.56799	ns	0.00880669	0.0155911	0.0217358	0.0132571	0.0335196	0.0279955	0.0409417	0.00870837	0.0180102	0	0.00756244	0.0313958	0.0237842	0	0.012838	0.0125672	0	0	0	0	0	0	0	0	0	0	0	0.00578051	0	0.0080862	0
Bacteria	Spirochaetota	UBA12135	UBA12135	0.00595834	0.10847	0.0006463	0.1481	0.0069	0.00410248	0.00148615	0.0125277	0.0023521	**	0.00143019	0.00599111	0.00894434	0.123661	ns	0	0	0	0	0	0	0	0.0121917	0.0126072	0	0	0	0.0127416	0	0.0116709	0.0125672	0	0	0	0	0	0	0	0	0	0	0	0	0	0	0.0237784
Archaea	Nanoarchaeota	Aenigmarchaeia	CG10238-14	0.0057982	0.160895	0.0009329	0.2326	0.0005	0.000820945	0.00360403	0.0130179	0.00414968	**	0	0.00607251	0.00938937	0.0828964	ns	0	0	0	0	0	0	0	0	0	0	0	0	0	0.0123625	0	0	0	0	0	0	0	0	0	0	0	0	0	0	0	0.0101077	0.0475568
Bacteria	Chloroflexota	Dehalococcoidia	UBA3495	0.00571134	0.0469942	0.0002684	0.02976	0.241	0.00706451	0.00223586	0.00824921	0.157374	ns	0.00109932	0.00721918	0.00727818	0.130541	ns	0	0.00389777	0	0.0165714	0	0	0	0.01045	0	0	0.034031	0.0179404	0.0118921	0	0	0.0116005	0	0.00747203	0	0	0	0	0	0	0	0	0	0	0	0.0283017	0
Bacteria	Cyanobacteriota	Vampirovibrionia	Gastranaerophilales	0.00545403	-0.0929588	-0.000507	0.1138	0.019	0.0116696	0.00270449	0.00154414	0.000408832	***	0.00605929	0.00509758	0.00540696	0.959574	ns	0.0192146	0.0116933	0.0281287	0.0116	0	0	0	0.00522502	0.0234133	0.0183902	0.0151249	0.00897022	0.00934381	0	0.0291773	0.0135339	0	0	0	0	0	0	0	0	0	0	0	0.011561	0	0	0
Bacteria	WOR-3	UBA3072	UBA3072	0.00527245	0.237081	0.00125	0.1518	0.0062	0	0.00148615	0.0143312	0.0580346	ns	0	0.00122187	0.012838	0.0952368	ns	0	0	0	0	0	0	0	0	0	0	0	0	0	0	0	0	0	0	0	0	0	0	0	0	0	0	0	0	0	0	0.0237784
Bacteria	Verrucomicrobiota	Kiritimatiellae	LD1-PB3	0.00526823	-0.0293457	-0.0001546	0.004766	0.6411	0.00271878	0	0.0132458	0.00783991	**	0.0120203	0.00353363	0.00250142	0.117775	ns	0	0	0	0	0	0	0.0409417	0	0	0	0	0	0	0	0	0	0	0	0	0	0	0	0	0	0	0	0	0	0	0	0
Bacteria	Dadabacteria	UBA1144	UBA2774	0.00526517	-0.0165522	-8.715e-05	0.001586	0.7882	0.00834438	0.00611196	0.00121778	0.272065	ns	0.00378124	0.00495851	0.00656111	0.844236	ns	0.0104079	0.0142918	0.0102286	0.00828569	0.0335196	0	0	0	0.0126072	0	0.0132343	0	0.0127416	0	0.00466837	0.0154673	0	0.00653802	0	0.0112435	0	0	0.0800098	0	0	0	0	0	0	0	0
Bacteria	Myxococcota	UBA4248	UBA4248	0.00519811	0.0782977	0.000407	0.04472	0.1491	0.000990399	0.00987999	0.00478219	0.0781136	ns	0.00390897	0.00278024	0.0084754	0.294175	ns	0	0	0	0.0149142	0	0	0	0	0	0	0	0	0	0	0	0	0.00653766	0.00373601	0	0	0	0.0331785	0.0246184	0	0	0	0	0	0	0.0424525	0.0475568
Bacteria	Chloroflexota	Chloroflexia	Thermomicrobiales	0.00505982	0.0519583	0.0002629	0.04342	0.1552	0.00711094	0	0.00811006	0.00201861	**	0.00263825	0.00393249	0.00780154	0.124599	ns	0.00640487	0	0.0153429	0.0132571	0	0	0.0204708	0.0069667	0.0108061	0	0.00567183	0	0.0186876	0	0.00583546	0.00966707	0	0	0	0	0	0	0	0	0	0	0	0	0	0	0
Bacteria	KSB1	UBA2214	JdFR-76	0.00463015	0.0461756	0.0002138	0.01263	0.447	0.0067387	0.000631734	0.00649257	0.218592	ns	0.00282914	0.00319203	0.00726896	0.456387	ns	0.00720548	0	0	0	0	0	0.0409417	0	0.0252143	0	0	0.0313958	0	0	0.00350128	0	0	0	0	0	0	0	0	0	0	0	0	0	0	0.0101077	0
Bacteria	Zixibacteria	MSB-5A5	um-filter-46-8	0.00461475	0.11123	0.0005133	0.09291	0.0352	0.00101794	0.00398528	0.00890092	0.0697637	ns	0.00209433	0.00361012	0.00729966	0.32558	ns	0	0	0	0.00662855	0	0	0	0	0	0	0	0	0	0	0	0.00870036	0	0	0	0	0	0.0597213	0	0	0	0	0	0	0	0.0040431	0
Bacteria	UBP10	GR-WP33-30	UTPRO1	0.00432889	-0.151517	-0.0006559	0.224	0.0007	0.0121798	0.000594783	0.000457557	1.76394e-06	****	0.00442825	0.00569091	0.00290063	0.599138	ns	0.00800608	0.0233866	0.0166215	0.0215428	0	0.0186637	0	0.00870837	0.0180102	0	0	0.0358809	0.0152899	0	0.0151722	0.00966707	0	0.00373601	0	0	0	0	0	0	0	0	0	0.00578051	0	0	0
Bacteria	Cyanobacteriota	Sericytochromatia	S15B-MN24	0.00431145	-0.300131	-0.001294	0.3531	<0.0001	0.00968966	0	0	0.00266023	**	0.0133214	0.00261624	0	0.0126198	*	0.0648493	0.0194889	0.0166215	0	0	0	0	0	0.0234133	0.0521057	0.0170155	0.0134553	0	0	0	0	0	0	0	0	0	0	0	0	0	0	0	0	0	0	0
Bacteria	Acidobacteriota	Acidobacteriae	Acidobacteriales	0.00426418	0.0770372	0.0003285	0.01383	0.426	0.00616456	0.000252694	0.0067379	0.491989	ns	0.00121652	0.00298015	0.00757997	0.543226	ns	0	0	0.00895003	0	0.0446927	0	0	0.00522502	0.00540307	0.00919512	0	0	0	0.0123625	0.00700256	0	0	0	0	0	0	0	0	0	0	0	0	0	0	0.0040431	0
Archaea	UAP2	UBA543	UBA543	0.0042221	0.222519	0.0009395	0.1858	0.0022	0	0.0097466	0.0029197	0.0850223	ns	0	0.000809484	0.0104495	0.0291924	*	0	0	0	0	0	0	0	0	0	0	0	0	0	0	0	0	0	0	0	0	0	0.0265428	0.0123092	0.0536721	0	0	0	0	0	0	0
Bacteria	Patescibacteria	ABY1	UBA11705	0.00396058	0.189139	0.0007491	0.1974	0.0016	0.000232507	0.00593355	0.00572936	0.182427	ns	0.000494675	0.00200943	0.00822233	0.061079	ns	0	0	0	0	0	0	0	0	0	0	0	0	0	0	0.00350128	0	0	0	0	0	0	0.0331785	0	0.0536721	0	0	0	0	0	0.0080862	0
Archaea	Crenarchaeota	Bathyarchaeia	40CM-2-53-6	0.00388183	0.18481	0.0007174	0.2372	0.0004	0	0	0.0116455	6.89813e-06	****	0.000967013	0.00385006	0.00585682	0.32412	ns	0	0	0	0	0	0	0	0	0	0	0	0	0	0	0	0	0	0	0	0	0	0	0	0	0	0	0	0	0	0	0
Archaea	Crenarchaeota	unclassified	unclassified	0.00379483	0.139716	0.0005302	0.2707	0.0002	0.000569231	0.00248925	0.0083595	0.000204459	***	0.000721267	0.00450314	0.00513557	0.114816	ns	0	0	0	0	0	0	0	0	0	0	0.00567183	0	0	0	0	0.00290012	0	0	0	0	0	0	0.0123092	0	0	0	0	0	0.0194326	0.0080862	0
Bacteria	Cyanobacteriota	Cyanobacteriia	Leptolyngbyales	0.00377688	-0.0284626	-0.0001075	0.01679	0.3801	0.0030879	0.00535613	0.00273861	0.278309	ns	0.00450064	0.00459036	0.00248091	0.369543	ns	0.00560426	0.00649629	0.0115072	0	0	0	0	0.0069667	0	0	0	0	0.00509662	0	0.00933674	0.00676695	0.0117678	0.010274	0.00841963	0.0224871	0	0	0	0	0	0.0110807	0	0.011561	0	0.0101077	0
Bacteria	Chloroflexota	Dehalococcoidia	SAR202	0.00367669	0.0971797	0.0003573	0.05067	0.124	0.00320344	0.00211099	0.00590409	0.496015	ns	0	0.00323114	0.00657338	0.163277	ns	0	0	0	0.00497141	0	0	0	0	0	0	0	0	0	0.0432686	0	0	0	0	0	0.00749569	0	0	0	0	0	0	0	0	0	0.0262801	0
Bacteria	Proteobacteria	Gammaproteobacteria	Thiotrichales	0.00359292	-0.0396335	-0.0001424	0.009128	0.5183	0.00125548	0.0016868	0.00791032	0.0500904	ns	0.00659862	0.00413867	0.00104337	0.225903	ns	0	0	0	0	0	0	0	0	0	0	0.0189061	0	0	0	0	0	0	0.00747203	0	0	0	0	0	0	0	0	0.00738752	0	0	0.0121293	0
Bacteria	Proteobacteria	Gammaproteobacteria	SAR86	0.00355998	-0.221377	-0.0007881	0.3214	<0.0001	0.00817552	0.00172286	0.000179314	0.00441087	**	0.00804668	0.00291548	0.00121336	0.0710235	ns	0.018414	0.0194889	0.00895003	0.00662855	0	0	0	0	0.0234133	0.0275854	0.034031	0	0	0	0	0.00193341	0.00392259	0.00373601	0	0	0	0.0199071	0	0	0	0	0	0	0	0	0
Bacteria	Verrucomicrobiota	Verrucomicrobiae	Chthoniobacterales	0.00354466	-0.100292	-0.0003555	0.07789	0.0547	0.00820009	0.00011675	0.00228147	0.00437171	**	0.0027227	0.00555402	0.00208328	0.353091	ns	0.00880669	0.0129926	0.0127858	0.0231999	0	0	0	0.00522502	0.00900511	0	0	0.040366	0.013591	0	0	0.00580024	0	0.00186801	0	0	0	0	0	0	0	0	0	0	0	0	0
Bacteria	Desulfobacterota	Dissulfuribacteria	Dissulfuribacterales	0.00353751	0.185215	0.0006552	0.1681	0.0038	0	0	0.0106125	0.000457837	***	0.000580208	0.00288647	0.00616008	0.267286	ns	0	0	0	0	0	0	0	0	0	0	0	0	0	0	0	0	0	0	0	0	0	0	0	0	0	0	0	0	0	0	0
Bacteria	Chloroflexota	Dehalococcoidia	UBA2963	0.00331612	-0.0928494	-0.0003079	0.05707	0.102	0.00933335	0.000758081	0.000217578	0.000520818	***	0.0013074	0.00377042	0.00420098	0.571795	ns	0.00320243	0	0.0166215	0.00331428	0.0223464	0.0373274	0	0.0191584	0.00900511	0	0	0.0179404	0.00764494	0	0.00700256	0	0	0	0	0	0	0	0	0	0	0	0	0	0	0.0121293	0
Bacteria	Patescibacteria	Saccharimonadia	unclassified	0.0032761	0.0881536	0.0002888	0.09285	0.0352	0	0.00279348	0.00703482	0.000716572	***	0.00328606	0.00319807	0.00334749	0.996881	ns	0	0	0	0	0	0	0	0	0	0	0	0	0	0	0	0	0.00523013	0	0.0126295	0	0	0	0	0.026836	0	0	0	0	0	0	0
Bacteria	Acidobacteriota	um-filter-49-7	um-filter-49-7	0.00326876	0.068405	0.0002236	0.04941	0.1289	0	0.000379041	0.00942725	1.25444e-08	****	0.00509197	0.00279067	0.00253139	0.47298	ns	0	0	0	0	0	0	0	0	0	0	0	0	0	0	0	0	0	0	0	0	0	0	0	0	0	0	0	0	0	0.00606465	0
Bacteria	Cloacimonadota	Cloacimonadia	Cloacimonadales	0.00317418	0.0591963	0.0001879	0.02276	0.3061	0	0	0.00952255	1.84946e-05	****	0.00655152	0.00141759	0.00267922	0.160378	ns	0	0	0	0	0	0	0	0	0	0	0	0	0	0	0	0	0	0	0	0	0	0	0	0	0	0	0	0	0	0	0
Bacteria	Firmicutes	Bacilli_A	Thermoactinomycetales	0.00307168	0.0496796	0.0001526	0.02082	0.3278	0.00316731	0.00156888	0.00419421	0.478253	ns	0.00118527	0.00344166	0.00395932	0.473749	ns	0.00800608	0	0.0051143	0	0	0	0	0.00522502	0.00360205	0	0	0.00897022	0.00594606	0	0	0.0183674	0.00261506	0	0	0.0224871	0	0	0	0	0	0	0	0	0	0	0
Bacteria	Verrucomicrobiota	Verrucomicrobiae	unclassified	0.00305711	0.211801	0.0006475	0.0814	0.0493	0	0	0.00917134	0.0779606	ns	0.000191004	0.000308448	0.00771652	0.174224	ns	0	0	0	0	0	0	0	0	0	0	0	0	0	0	0	0	0	0	0	0	0	0	0	0	0	0	0	0	0	0	0
Bacteria	GWC2-55-46	GWC2-55-46	GWC2-55-46	0.00297255	0.160065	0.0004758	0.03633	0.1944	0.00119554	0.00779243	0	0.272952	ns	0.000541358	0.000639288	0.00692661	0.359204	ns	0	0.00649629	0.0115072	0	0	0	0	0	0	0	0	0	0	0	0	0	0	0	0	0	0	0	0	0.0983988	0	0	0	0	0	0.0262801	0
Bacteria	Verrucomicrobiota	Lentisphaeria	Lentisphaerales	0.00294532	-0.282041	-0.0008307	0.2522	0.0003	0.00577863	0	0.000430286	0.0191121	*	0.00949289	0.00152559	0	0.0203206	*	0.0504383	0	0.0051143	0	0.0223464	0	0	0	0.0198113	0.0367805	0	0	0	0	0	0	0	0	0	0	0	0	0	0	0	0	0	0	0	0	0
Bacteria	Firmicutes_B	Syntrophomonadia	Syntrophomonadales	0.00291948	0.216682	0.0006326	0.1595	0.0049	0	0	0.00875844	0.00646956	**	0	0.00189779	0.00588749	0.202141	ns	0	0	0	0	0	0	0	0	0	0	0	0	0	0	0	0	0	0	0	0	0	0	0	0	0	0	0	0	0	0	0
Bacteria	Proteobacteria	Alphaproteobacteria	Nisaeales	0.00290789	-0.0613504	-0.0001784	0.03096	0.2316	0.00256878	0	0.00630599	0.00781212	**	0.00561631	0.00358051	0.000429647	0.0511096	ns	0	0.0233866	0	0	0	0	0	0	0	0	0.00756244	0	0	0	0	0.00773365	0	0	0	0	0	0	0	0	0	0	0	0	0	0	0
Bacteria	Proteobacteria	Alphaproteobacteria	Puniceispirillales	0.00289688	-0.121545	-0.0003521	0.1195	0.0161	0.00373076	0.00368771	0.000832293	0.237839	ns	0.00450676	0.00380467	0.000915835	0.199183	ns	0.0112085	0	0.0127858	0.00662855	0	0	0	0	0	0.00919512	0.0245779	0	0	0	0.00233419	0	0.00915272	0.011208	0	0	0.0244918	0	0	0	0	0	0	0	0	0.0141508	0
Bacteria	Verrucomicrobiota	Verrucomicrobiae	Methylacidiphilales	0.00286905	0.218017	0.0006255	0.07983	0.0517	0.000239198	0	0.00838201	0.114944	ns	0.00030017	0.00025704	0.00719363	0.206767	ns	0	0	0	0	0	0	0	0	0.00360205	0	0	0	0	0	0	0	0	0	0	0	0	0	0	0	0	0	0	0	0	0	0
Bacteria	Verrucomicrobiota	unclassified	unclassified	0.00284917	-0.130003	-0.0003704	0.04571	0.1445	0.00793109	0	0.000423632	0.0361055	*	0.00348824	0.0012672	0.0040051	0.708876	ns	0.0112085	0	0	0.00497141	0	0	0	0	0	0.0306504	0	0	0.0178382	0.0618123	0.00350128	0	0	0	0	0	0	0	0	0	0	0	0	0	0	0	0
Bacteria	UBP10	GR-WP33-30	UBA9968	0.00284003	-0.172885	-0.000491	0.212	0.001	0.00719033	0.00136411	0.000153149	0.00267949	**	0.00305814	0.00444996	0.00108471	0.276266	ns	0.00400304	0.00649629	0.0127858	0.0248571	0	0	0	0.0069667	0.00900511	0.0153252	0.0283591	0	0.00424719	0	0	0	0	0.00186801	0	0	0	0	0	0	0	0	0.00985003	0	0	0.0101077	0
Archaea	Nanoarchaeota	CG03	ex4484-52	0.00282927	0.171705	0.0004858	0.1582	0.0051	0	0	0.00848782	0.000188155	***	0	0.00416503	0.0033797	0.279222	ns	0	0	0	0	0	0	0	0	0	0	0	0	0	0	0	0	0	0	0	0	0	0	0	0	0	0	0	0	0	0	0
Bacteria	Bdellovibrionota	UBA2361	UBA2361	0.00281985	-0.0379452	-0.000107	0.002186	0.7523	0.00764025	0	0.000797786	0.211558	ns	0.00248879	0	0.00586041	0.432953	ns	0.00800608	0.00909481	0	0	0	0	0.0921187	0	0	0	0	0	0	0	0.00466837	0.00870036	0	0	0	0	0	0	0	0	0	0	0	0	0	0	0
Bacteria	Spirochaetota	Spirochaetia	Sphaerochaetales	0.00281188	0.195634	0.0005501	0.05368	0.1131	0	0.00657751	0.00185814	0.397519	ns	0.00151835	0.00010626	0.00637986	0.384448	ns	0	0	0	0	0	0	0	0	0	0	0	0	0	0	0	0	0	0	0	0	0	0	0	0	0	0	0	0	0	0.0101077	0
Bacteria	SM23-31	SM23-31	SM23-31	0.00278785	0.225048	0.0006274	0.1738	0.0032	0	0.000769325	0.00759422	0.0245029	*	0	0.000521403	0.00691286	0.0395635	*	0	0	0	0	0	0	0	0	0	0	0	0	0	0	0	0	0	0	0	0	0	0	0.0123092	0	0	0	0	0	0	0	0
Bacteria	Chloroflexota	Anaerolineae	Ardenticatenales	0.00275198	0.199129	0.000548	0.1507	0.0064	0	0.000702721	0.00755322	0.0142869	*	0.000580208	0.00161317	0.00533864	0.237599	ns	0	0	0	0	0	0	0	0	0	0	0	0	0	0	0	0	0	0	0	0.0112435	0	0	0	0	0	0	0	0	0	0	0
Bacteria	Proteobacteria	Alphaproteobacteria	UBA8366	0.00272807	-0.14721	-0.0004016	0.1932	0.0018	0.00367659	0.00368066	0.000478096	0.118867	ns	0.00526189	0.00254427	0.00122266	0.12786	ns	0.0096073	0.0103941	0.00895003	0.0132571	0	0	0	0	0.00540307	0	0.00756244	0	0.00339775	0	0.00583546	0	0.00523013	0	0.0126295	0	0	0	0	0	0.0248586	0	0	0	0	0.0161724	0
Bacteria	Firmicutes	Bacilli	Bacillales_A	0.00265377	-0.0524159	-0.0001391	0.01494	0.4079	0.00344754	0.00309674	0.00161984	0.757316	ns	0.00323622	0.00281057	0.00210868	0.899681	ns	0	0	0	0	0	0	0	0.0069667	0	0	0.0245779	0	0	0	0.0116709	0.00870036	0.0235356	0	0	0	0	0	0	0	0	0	0	0.0260123	0	0	0
Bacteria	Firmicutes	Bacilli	Erysipelotrichales	0.00264095	-0.123327	-0.0003257	0.03681	0.1914	0.00743222	0	0.000927822	0.0967131	ns	0.000828699	0.00621781	0.000272264	0.156421	ns	0	0	0	0.0381142	0.0558659	0	0	0	0	0	0	0.0179404	0	0	0	0	0	0	0	0	0	0	0	0	0	0	0	0	0	0	0
Bacteria	Patescibacteria	ABY1	UBA10025	0.0025945	0.127269	0.0003302	0.1314	0.0113	0.000433793	0	0.00737522	7.54242e-06	****	0.000738491	0.00377915	0.00264719	0.319464	ns	0	0	0	0	0	0	0	0	0	0	0	0	0.00169887	0	0	0.00483353	0	0	0	0	0	0	0	0	0	0	0	0	0	0	0
Bacteria	Patescibacteria	Kazan	Kazan-3B-28	0.00249273	0.124001	0.0003091	0.05539	0.1073	0.000957778	0	0.00657675	0.0293038	*	0	0.00449873	0.00214854	0.29208	ns	0	0	0	0	0	0	0	0.00522502	0	0	0	0	0.00339775	0	0	0.00580024	0	0	0	0	0	0	0	0	0	0	0	0	0	0	0
Archaea	Halobacterota	Archaeoglobi	unclassified	0.00242344	0.172235	0.0004174	0.1666	0.004	0	0	0.00727032	0.000114325	***	0.000766394	0.00280434	0.00314724	0.546598	ns	0	0	0	0	0	0	0	0	0	0	0	0	0	0	0	0	0	0	0	0	0	0	0	0	0	0	0	0	0	0	0
Bacteria	Bacteroidota	UBA10030	UBA10030	0.00234045	0.0619539	0.000145	0.03223	0.2221	0.000398189	0.00177803	0.00486856	0.0200166	*	0.00240255	0.00268502	0.00195448	0.90168	ns	0	0.00259852	0	0	0	0	0	0	0	0	0	0	0.00339775	0	0	0	0	0.00467002	0	0	0	0	0	0	0	0	0	0	0	0	0.0237784
Bacteria	Spirochaetota	Leptospirae	Leptospirales	0.00233818	0.103414	0.0002418	0.0242	0.2911	0.00123342	0	0.00566528	0.188888	ns	0.00202041	0.000680859	0.00420734	0.516625	ns	0.00320243	0	0.00639288	0.00331428	0	0	0	0	0	0.00613008	0	0	0.00254831	0	0	0	0	0	0	0	0	0	0	0	0	0	0	0	0	0	0
Bacteria	Spirochaetota	Spirochaetia	Treponematales	0.00232094	0.119736	0.0002779	0.04638	0.1415	0.000776565	0.00332246	0.0028153	0.625897	ns	0.00103403	0.00100946	0.00449037	0.314591	ns	0.00160122	0	0	0.0116	0	0	0	0	0	0	0	0	0	0	0	0	0.00392259	0	0	0	0	0	0.0492368	0	0	0	0	0	0	0	0
Bacteria	Bacteroidota	Ignavibacteria	SJA-28	0.0023013	0.188502	0.0004338	0.1588	0.005	0.000220089	0	0.00669676	0.00201808	**	0	0.00207605	0.00406075	0.234459	ns	0	0	0	0.00331428	0	0	0	0	0	0	0	0	0	0	0	0	0	0	0	0	0	0	0	0	0	0	0	0	0	0	0
Bacteria	Firmicutes_C	Negativicutes	Veillonellales	0.00225238	0.0961205	0.0002165	0.01318	0.4371	0.00296788	0.00396385	0	0.592734	ns	0	0.00248293	0.00352342	0.699803	ns	0	0	0	0	0.0446927	0	0	0	0	0	0	0	0	0	0	0	0	0	0	0	0	0	0	0	0	0	0	0	0	0	0
Bacteria	Firmicutes_A	Clostridia	Oscillospirales	0.00219605	-0.0254048	-5.579e-05	0.004349	0.6561	0.00210471	0.00432466	0	0.0449604	*	0.00322105	0.000920632	0.00278812	0.385726	ns	0.00480365	0	0	0.0165714	0	0	0	0	0.00900511	0	0	0	0	0	0.00583546	0	0.0117678	0.013076	0	0	0	0	0.0123092	0.0178907	0	0	0	0	0	0.0141508	0
Bacteria	Actinobacteriota	Acidimicrobiia	IMCC26256	0.00218074	-0.0095885	-2.091e-05	0.0004527	0.8859	0.00525518	0.000907503	0.000688657	0.0604401	ns	0.000930526	0.00180062	0.00339432	0.497904	ns	0	0.00649629	0	0	0	0	0.0204708	0.0296085	0	0	0	0.00897022	0.013591	0	0	0	0	0.00467002	0	0	0	0	0	0	0	0	0.00985003	0	0	0	0
Bacteria	Patescibacteria	Microgenomatia	Curtissbacterales	0.00213803	0.235404	0.0005033	0.07285	0.0636	0.000346974	0	0.00608752	0.213079	ns	0	0	0.00570141	0.221905	ns	0	0	0	0	0	0	0	0.00522502	0	0	0	0	0	0	0	0	0	0	0	0	0	0	0	0	0	0	0	0	0	0	0
Bacteria	Fibrobacterota	OXYB2-FULL-49-7	OXYB2-FULL-49-7	0.00212499	0.159248	0.0003384	0.1799	0.0027	0.000346974	0.00239288	0.00365552	0.127737	ns	0	0.00172692	0.00393972	0.0682281	ns	0	0	0	0	0	0	0	0.00522502	0	0	0	0	0	0	0	0	0	0	0	0	0	0	0.0123092	0.0178907	0	0	0	0	0	0.0080862	0
Bacteria	Patescibacteria	Microgenomatia	unclassified	0.00207382	0.18261	0.0003787	0.1543	0.0057	0.000169224	0	0.00606218	0.0014127	**	0	0.00295767	0.00257251	0.342891	ns	0	0	0	0	0	0	0	0	0	0	0	0	0.00254831	0	0	0	0	0	0	0	0	0	0	0	0	0	0	0	0	0	0
Bacteria	Firmicutes_E	UBA3569	UBA3569	0.00206469	0.219694	0.0004536	0.1028	0.0263	0.00104092	0	0.00521437	0.170486	ns	0	0.00110829	0.00439755	0.308372	ns	0	0	0	0	0	0	0	0.0156751	0	0	0	0	0	0	0	0	0	0	0	0	0	0	0	0	0	0	0	0	0	0	0
Bacteria	Actinobacteriota	Acidimicrobiia	UBA2766	0.00203963	0.21347	0.0004354	0.07248	0.0643	0	0	0.00611888	0.108537	ns	0	0.000212521	0.00522649	0.200599	ns	0	0	0	0	0	0	0	0	0	0	0	0	0	0	0	0	0	0	0	0	0	0	0	0	0	0	0	0	0	0	0
Bacteria	AABM5-125-24	AABM5-125-24	AABM5-125-24	0.00203138	0.199913	0.0004061	0.1743	0.0032	0	0	0.00609415	0.0012232	**	0	0.00173324	0.00368378	0.219182	ns	0	0	0	0	0	0	0	0	0	0	0	0	0	0	0	0	0	0	0	0	0	0	0	0	0	0	0	0	0	0	0
Bacteria	Firmicutes_F	Halanaerobiia	unclassified	0.00202111	-0.0311661	-6.299e-05	0.003987	0.6698	0	0	0.00606332	0.00192963	**	0.00553153	0.00170193	0	0.0353225	*	0	0	0	0	0	0	0	0	0	0	0	0	0	0	0	0	0	0	0	0	0	0	0	0	0	0	0	0	0	0	0
Bacteria	WOR-3	SDB-A	SDB-A	0.00200626	0.212684	0.0004267	0.06024	0.0927	0	0	0.00601879	0.158205	ns	0	0	0.00535003	0.217432	ns	0	0	0	0	0	0	0	0	0	0	0	0	0	0	0	0	0	0	0	0	0	0	0	0	0	0	0	0	0	0	0
Bacteria	Acidobacteriota	Holophagae	Holophagales	0.00197623	-0.211261	-0.0004175	0.2403	0.0004	0.00564873	0	0	0.000180978	***	0.00464437	0.0012061	0.000967597	0.100443	ns	0.0104079	0.0155911	0	0.0149142	0	0	0	0.0174167	0.0144082	0.0153252	0	0	0.0067955	0	0	0	0	0	0	0	0	0	0	0	0	0	0	0	0	0	0
Bacteria	Bdellovibrionota	Oligoflexia	Silvanigrellales	0.00194706	0.136821	0.0002664	0.06269	0.0861	0	0.00531546	0.00052573	0.0263122	*	0.000700973	0	0.00472485	0.0524868	ns	0	0	0	0	0	0	0	0	0	0	0	0	0	0	0	0	0	0	0	0	0	0.0265428	0.0246184	0	0	0	0	0	0	0.0101077	0.0237784
Bacteria	Cyanobacteriota	Cyanobacteriia	Phormidesmiales	0.00188158	-0.10927	-0.0002056	0.04373	0.1537	0.00377734	0.000615627	0.000814645	0.140898	ns	0.00181335	0.00283607	0.000972577	0.63534	ns	0.0112085	0.00519703	0	0	0.0335196	0	0	0	0	0	0	0	0	0	0.0175064	0	0	0	0	0	0	0	0	0	0	0	0.00985003	0	0	0	0
Bacteria	Margulisbacteria	GWF2-35-9	GWF2-35-9	0.00186153	-0.0134889	-2.511e-05	0.0006084	0.8678	0.0054371	0	0.000467331	0.0243968	*	0	0.00211924	0.00284486	0.440865	ns	0	0	0	0	0.0335196	0	0.0204708	0.01045	0	0	0	0	0	0	0.00583546	0.0116005	0	0	0	0	0	0	0	0	0	0	0	0	0	0	0
Bacteria	Firmicutes_D	unclassified	unclassified	0.00183236	0.152645	0.0002797	0.05536	0.1074	0	0.00315581	0.00234127	0.424007	ns	0	0.00121989	0.00366641	0.339572	ns	0	0	0	0	0	0	0	0	0	0	0	0	0	0	0	0	0	0	0	0	0	0.0464499	0	0	0	0	0	0	0	0.0040431	0
Bacteria	Dadabacteria	UBA1144	unclassified	0.00173752	-0.0971498	-0.0001688	0.05107	0.1225	0.00503577	0	0.000237548	0.000657402	***	0.00152457	0.00178314	0.00183387	0.981584	ns	0.00400304	0.0142918	0.00767146	0.00828569	0	0	0	0.0156751	0	0	0	0	0.0161393	0	0	0.0135339	0	0	0	0	0	0	0	0	0	0	0	0	0	0	0
Bacteria	Proteobacteria	Alphaproteobacteria	Oceanibaculales	0.00171393	-0.228831	-0.0003922	0.2311	0.0005	0.00396829	0.000700502	0	0.0156199	*	0.00497606	0.000566291	0.000686804	0.0210803	*	0.0120091	0.0220874	0	0	0	0	0	0	0.0144082	0	0	0	0.0101932	0.0123625	0	0	0	0.011208	0	0	0	0	0	0	0	0	0	0	0	0	0
Archaea	Nanoarchaeota	unclassified	unclassified	0.00171332	0.139203	0.0002385	0.06921	0.0708	0	0	0.00513997	0.00482572	**	0.000384641	0.00270178	0.00161066	0.513602	ns	0	0	0	0	0	0	0	0	0	0	0	0	0	0	0	0	0	0	0	0	0	0	0	0	0	0	0	0	0	0	0
Bacteria	Proteobacteria	Gammaproteobacteria	Francisellales	0.00169951	-0.0803171	-0.0001365	0.02842	0.252	0.0030952	0	0.00209122	0.188695	ns	0.00276233	0.000768407	0.00192207	0.524966	ns	0.00160122	0	0.00767146	0	0	0.0279955	0	0	0	0	0	0	0.00424719	0	0.00466837	0.00193341	0	0	0	0	0	0	0	0	0	0	0	0	0	0	0
Bacteria	SAR324	SAR324	SAR324	0.00160336	-0.0772128	-0.0001238	0.02249	0.3089	0.00328339	0.00124419	0.000287267	0.207734	ns	0.00102477	0.00232538	0.00126707	0.729096	ns	0.00320243	0.00909481	0	0.0149142	0.0223464	0	0	0	0	0	0	0	0	0	0	0.00290012	0	0	0	0	0	0.0199071	0	0	0	0	0	0	0	0	0
Bacteria	Patescibacteria	WWE3	CG2-30-40-12	0.00157431	-0.0381817	-6.011e-05	0.001403	0.8005	0.00474963	0.000252694	0	0.328924	ns	0	0	0.00419817	0.335504	ns	0	0	0	0	0	0.0653229	0	0	0	0	0	0	0	0	0.00233419	0.00386683	0	0	0	0	0	0	0	0	0	0	0	0	0	0.0040431	0
Bacteria	Margulisbacteria	WOR-1	XYC2-FULL-46-14	0.00148644	0.239566	0.0003561	0.1438	0.0079	0	0	0.00445932	0.0271556	*	0	0.00129206	0.00267178	0.431729	ns	0	0	0	0	0	0	0	0	0	0	0	0	0	0	0	0	0	0	0	0	0	0	0	0	0	0	0	0	0	0	0
Bacteria	Proteobacteria	Alphaproteobacteria	Acetobacterales	0.0013628	-0.01527	-2.081e-05	0.001044	0.8274	0.00186997	0	0.00232843	0.195278	ns	0.00121118	0.00177579	0.00105089	0.842881	ns	0	0	0	0.00828569	0	0	0	0	0	0	0	0.0179404	0	0	0	0.00193341	0	0	0	0	0	0	0	0	0	0	0	0	0	0	0
Bacteria	WOR-3	32-111	32-111	0.00133645	-0.0168881	-2.257e-05	0.001275	0.8096	0	0	0.00400934	0.00100284	**	0.00374469	0.000931579	0.000135822	0.024616	*	0	0	0	0	0	0	0	0	0	0	0	0	0	0	0	0	0	0	0	0	0	0	0	0	0	0	0	0	0	0	0
Bacteria	Omnitrophota	koll11	UBA1572	0.00131503	0.107526	0.0001414	0.05872	0.097	0.000641954	0.000631734	0.00270917	0.13766	ns	0.000483507	0.00141335	0.00177106	0.605001	ns	0	0	0	0	0	0	0	0	0	0	0	0	0	0	0	0.00966707	0	0	0	0	0	0	0	0	0	0	0	0	0	0.0101077	0
Bacteria	Actinobacteriota	Coriobacteriia	Coriobacteriales	0.00131324	0.110795	0.0001455	0.009848	0.5022	0.000220089	0.00373258	0	0.39638	ns	0	0.000184126	0.00331785	0.46798	ns	0	0	0	0.00331428	0	0	0	0	0	0	0	0	0	0	0	0	0	0	0	0	0	0.0597213	0	0	0	0	0	0	0	0	0
Bacteria	Armatimonadota	CG2-30-59-28	CG2-30-59-28	0.00123439	0.162428	0.0002005	0.1108	0.0208	0	0.00261606	0.00108711	0.109112	ns	0.000217922	0.000624641	0.00252179	0.142331	ns	0	0	0	0	0	0	0	0	0	0	0	0	0	0	0	0	0.00261506	0	0	0.0112435	0	0	0	0.0178907	0	0	0	0	0	0.0101077	0
Bacteria	Firmicutes	Bacilli_A	Caldalkalibacillales	0.00122547	-0.147209	-0.0001804	0.05616	0.1049	0.00390618	0	0	0.0237441	*	0.000757901	0.00213948	0.000623167	0.55667	ns	0	0.00909481	0	0.0116	0	0	0	0.00348335	0	0	0	0.0269107	0	0	0	0.00773365	0	0	0	0	0	0	0	0	0	0	0	0	0	0	0
Bacteria	Proteobacteria	Gammaproteobacteria	Legionellales	0.00120633	-0.131307	-0.0001584	0.1373	0.0095	0.00321803	0.000252694	0.000102099	7.87813e-05	****	0.00174948	0.000970746	0.00107983	0.691562	ns	0.00400304	0.00779555	0.00255715	0	0	0	0	0.00522502	0	0.00919512	0	0.00897022	0.00594606	0	0.00466837	0.00386683	0	0	0	0	0	0	0	0	0	0	0	0	0	0.0040431	0
Bacteria	Patescibacteria	ABY1	UBA2169	0.0011904	0.0943379	0.0001123	0.03828	0.1826	0.000671417	0.00124419	0.00169509	0.679574	ns	0.000386805	0.00076734	0.00214919	0.305011	ns	0	0	0	0	0	0	0	0	0	0	0.00756244	0	0.00254831	0	0	0	0	0	0	0	0	0.0199071	0	0	0	0	0	0	0	0	0
Bacteria	Actinobacteriota	RBG-13-55-18	ctinobacteria-3	0.00116223	0.219663	0.0002553	0.1616	0.0046	0	0.000379041	0.00310766	0.0333252	*	0	0.000474449	0.00262484	0.102083	ns	0	0	0	0	0	0	0	0	0	0	0	0	0	0	0	0	0	0	0	0	0	0	0	0	0	0	0	0	0	0.00606465	0
Bacteria	Patescibacteria	Gracilibacteria	RBG-16-42-10	0.001155	0.157403	0.0001818	0.04886	0.1311	0.000600618	0.00198192	0.000917783	0.698321	ns	0.000541358	0.000594361	0.00212473	0.570263	ns	0	0.00649629	0	0	0	0	0	0	0	0	0	0	0.00254831	0	0	0	0	0	0	0	0	0	0	0	0	0	0	0	0	0	0
Bacteria	BRC1	UBA8349	HGW-BRC1-1	0.0011417	-0.00490759	-5.603e-06	5.898e-05	0.9587	0.00252764	0	0.00104614	0.296387	ns	0.000227753	0.000778071	0.00211463	0.458654	ns	0	0	0	0	0	0.0279955	0	0	0	0	0	0	0	0	0.00233419	0.00773365	0	0	0	0	0	0	0	0	0	0	0	0	0	0	0
Bacteria	Proteobacteria	Gammaproteobacteria	Cardiobacteriales	0.00111825	-0.0871184	-9.742e-05	0.04351	0.1548	0.00120273	0	0.00222276	0.0698945	ns	0.00233366	0.00119096	0.000235254	0.120146	ns	0	0	0	0.00497141	0	0	0	0	0.0108061	0	0	0	0	0	0.00233419	0	0	0	0	0	0	0	0	0	0	0	0	0	0	0	0
Bacteria	Firmicutes	Bacilli_A	Paenibacillales	0.00111817	0.244775	0.0002737	0.04316	0.1565	0	0.0033545	0	0.375906	ns	0	0	0.00298178	0.443808	ns	0	0	0	0	0	0	0	0	0	0	0	0	0	0	0	0	0	0	0	0	0	0	0	0.0536721	0	0	0	0	0	0	0
Bacteria	UBP10	GR-WP33-30	UBA7539	0.00111048	-0.0734997	-8.162e-05	0.01862	0.3551	0.00136605	0	0.00166899	0.308624	ns	0.00104458	0.00163143	0.000633461	0.703038	ns	0.00640487	0	0.0140643	0	0	0	0	0	0	0.00613008	0	0	0	0	0	0	0	0	0	0	0	0	0	0	0	0	0	0	0	0	0
Archaea	Halobacterota	Archaeoglobi	JdFR-21	0.00110779	0.113379	0.0001256	0.02506	0.2825	0.000376645	0.00277083	0.000198048	0.220105	ns	0	0.000731529	0.00222258	0.411039	ns	0	0	0	0	0	0	0	0	0	0	0.00567183	0	0	0	0	0	0	0	0	0.00749569	0	0	0.030773	0	0	0	0	0	0	0.00606465	0
Bacteria	Patescibacteria	ABY1	Buchananbacterales	0.00104357	0.167501	0.0001748	0.1011	0.0277	0.000632763	0	0.00253518	0.0649157	ns	0	0.000647861	0.002135	0.169021	ns	0	0	0	0.00662855	0	0	0	0	0	0	0	0	0	0	0	0.00290012	0	0	0	0	0	0	0	0	0	0	0	0	0	0	0
Bacteria	Aerophobetota	Aerophobia	Aerophobales	0.00102905	0.217774	0.0002241	0.1021	0.0269	0	0.00167725	0.0014099	0.475307	ns	0	0.000385334	0.0023588	0.220102	ns	0	0	0	0	0	0	0	0	0	0	0	0	0	0	0	0	0	0	0	0	0	0	0	0.026836	0	0	0	0	0	0	0
Archaea	Halobacterota	Methanosarcinia	Syntrophoarchaeales	0.000982422	0.211009	0.0002073	0.2168	0.0009	0	0	0.00294726	0.00048177	***	0	0.00095091	0.00166888	0.234702	ns	0	0	0	0	0	0	0	0	0	0	0	0	0	0	0	0	0	0	0	0	0	0	0	0	0	0	0	0	0	0	0
Archaea	Micrarchaeota	Micrarchaeia	UBA8480	0.000936997	0.229136	0.0002147	0.05929	0.0954	0.000128391	0.00248903	0.000201123	0.34826	ns	0	0	0.00249866	0.276113	ns	0	0	0	0	0	0	0	0	0	0	0	0	0	0	0	0.00193341	0	0	0	0	0	0	0	0.0357814	0	0	0	0	0	0.0040431	0
Bacteria	Firmicutes_A	unclassified	unclassified	0.000934287	0.0380183	3.552e-05	0.01012	0.4963	0.00042032	0.000631734	0.00177553	0.132046	ns	0.00071049	0.000999697	0.00101808	0.914361	ns	0	0	0	0	0	0	0	0	0	0	0.00378122	0	0.00254831	0	0	0	0	0	0	0	0	0	0	0	0	0	0	0	0	0.0101077	0
Bacteria	Patescibacteria	Paceibacteria	WO2-41-13	0.000890198	0.174343	0.0001552	0.07133	0.0665	0	0	0.00267059	0.0347078	*	0	0.00140833	0.000965536	0.548447	ns	0	0	0	0	0	0	0	0	0	0	0	0	0	0	0	0	0	0	0	0	0	0	0	0	0	0	0	0	0	0	0
Bacteria	Desulfobacterota	BSN033	unclassified	0.000890044	0.162015	0.0001442	0.09321	0.0349	0	0	0.00267013	0.00500323	**	0	0.00129698	0.00107647	0.436509	ns	0	0	0	0	0	0	0	0	0	0	0	0	0	0	0	0	0	0	0	0	0	0	0	0	0	0	0	0	0	0	0
Bacteria	Firmicutes_D	Dethiobacteria	Dethiobacterales	0.000873277	-0.0397354	-3.47e-05	0.01044	0.4896	0.00124668	0	0.00144649	0.0915216	ns	0.00108385	0.000869078	0.000737097	0.901035	ns	0	0	0.00383573	0	0	0	0	0	0.00720409	0	0	0	0	0	0	0.00773365	0	0	0	0	0	0	0	0	0	0	0	0	0	0	0
Bacteria	Elusimicrobiota	Elusimicrobia	Elusimicrobiales	0.000867207	0.233278	0.0002023	0.07352	0.0623	0	0	0.00260162	0.153763	ns	0	0	0.00231255	0.212404	ns	0	0	0	0	0	0	0	0	0	0	0	0	0	0	0	0	0	0	0	0	0	0	0	0	0	0	0	0	0	0	0
Bacteria	Proteobacteria	Alphaproteobacteria	UBA1280	0.000851876	-0.0881114	-7.506e-05	0.01132	0.4716	0.00271536	0	0	0.131637	ns	0	0.00124146	0.00103021	0.714009	ns	0	0	0	0	0.0223464	0	0	0	0	0	0	0	0	0.0185437	0	0	0	0	0	0	0	0	0	0	0	0	0	0	0	0	0
Bacteria	Firmicutes_E	DTU015	D8A-2	0.000826456	0.116183	9.602e-05	0.04028	0.1714	0	0	0.00247937	0.012718	*	0	0.00188624	0.000317642	0.122974	ns	0	0	0	0	0	0	0	0	0	0	0	0	0	0	0	0	0	0	0	0	0	0	0	0	0	0	0	0	0	0	0
Archaea	Thermoplasmatota	Thermoplasmata	Acidiprofundales	0.000820782	0.17398	0.0001428	0.08479	0.0446	0	0	0.00246235	0.0170675	*	0	0.00100722	0.00118154	0.524391	ns	0	0	0	0	0	0	0	0	0	0	0	0	0	0	0	0	0	0	0	0	0	0	0	0	0	0	0	0	0	0	0
Archaea	Euryarchaeota	unclassified	unclassified	0.000814889	0.197696	0.0001611	0.05532	0.1076	0	0.00218264	0.000262027	0.250926	ns	0.000191004	0	0.0020457	0.263462	ns	0	0	0	0	0	0	0	0	0	0	0	0	0	0	0	0	0	0	0	0	0	0	0	0.026836	0	0	0	0	0	0.0080862	0
Bacteria	Patescibacteria	Paceibacteria	Portnoybacterales	0.000810264	0.225976	0.0001831	0.2021	0.0013	0	0	0.00243079	0.00250266	**	0	0.000604978	0.00155573	0.199535	ns	0	0	0	0	0	0	0	0	0	0	0	0	0	0	0	0	0	0	0	0	0	0	0	0	0	0	0	0	0	0	0
Bacteria	Chloroflexota	Dehalococcoidia	UBA2991	0.000797793	-0.221235	-0.0001765	0.1244	0.014	0.00254297	0	0	0.0256852	*	0.000324815	0.00191091	0	0.121036	ns	0	0.00389777	0.00767146	0.0116	0	0	0	0	0	0	0.0151249	0	0	0	0	0	0	0	0	0	0	0	0	0	0	0	0	0	0	0	0
Bacteria	Patescibacteria	Microgenomatia	Shapirobacterales	0.000752637	0.182824	0.0001376	0.2114	0.001	0	0	0.00225791	2.69222e-05	****	0	0.000866059	0.00114097	0.210418	ns	0	0	0	0	0	0	0	0	0	0	0	0	0	0	0	0	0	0	0	0	0	0	0	0	0	0	0	0	0	0	0
Bacteria	Patescibacteria	Paceibacteria	Yanofskybacterales	0.000742033	0.0554153	4.112e-05	0.02034	0.3336	0.00138018	0	0.000927105	0.0803575	ns	0.000216543	0.00037856	0.00145583	0.0726267	ns	0	0.00259852	0	0	0	0	0	0.00348335	0	0	0	0	0.00169887	0	0.00816965	0.00483353	0	0	0	0	0	0	0	0	0	0	0	0	0	0	0
Bacteria	Goldbacteria-1	Goldbacteria-1	Goldbacteria-1	0.000740648	0.193074	0.000143	0.129	0.0122	0	0	0.00222194	0.00583919	**	0	0.000643942	0.00133112	0.311276	ns	0	0	0	0	0	0	0	0	0	0	0	0	0	0	0	0	0	0	0	0	0	0	0	0	0	0	0	0	0	0	0
Bacteria	Proteobacteria	Alphaproteobacteria	UBA9655	0.000739785	0.0226958	1.679e-05	0.001393	0.8011	0.000498035	0.00157902	0.0001716	0.289798	ns	0.000624985	0.000872258	0.000683845	0.964328	ns	0	0.00389777	0	0	0	0	0	0	0.00360205	0	0	0	0	0	0	0	0	0	0	0	0	0	0.0123092	0	0	0	0	0	0.012955	0	0
Bacteria	Cyanobacteriota	Vampirovibrionia	Vampirovibrionales	0.000732751	-0.134725	-9.872e-05	0.02979	0.2408	0.00181484	0	0.000254693	0.209201	ns	0.000333587	0.00147226	0.000259354	0.507391	ns	0.00400304	0	0	0	0	0	0	0	0	0	0	0.0224255	0	0	0.00466837	0	0	0	0	0	0	0	0	0	0	0	0	0	0	0	0
Bacteria	Firmicutes_A	Clostridia	Eubacteriales	0.000730946	-0.0821127	-6.002e-05	0.0276	0.2591	0.00137515	0	0.000616015	0.105015	ns	0.00107721	0.000651399	0.000579649	0.811014	ns	0.00480365	0	0	0.00662855	0	0	0	0	0	0	0	0	0.00509662	0	0	0.00870036	0	0	0	0	0	0	0	0	0	0	0	0	0	0	0
Bacteria	Elusimicrobiota	Elusimicrobia	2-01-FULL-59-12	0.000701252	-0.108349	-7.598e-05	0.03758	0.1868	0.00223524	0	0	0.00892842	**	0	0.00135329	0.000516716	0.26846	ns	0	0	0.0051143	0.0116	0	0	0	0.0069667	0	0	0	0	0.00764494	0	0.00233419	0	0	0	0	0	0	0	0	0	0	0	0	0	0	0	0
Bacteria	Nitrospirota	Nitrospiria	2-01-FULL-66-17	0.000665806	-0.220785	-0.000147	0.08877	0.0397	0.00212226	0	0	0.0772143	ns	0.000750426	0.0012752	0	0.425255	ns	0	0	0	0.00331428	0	0	0	0	0.00900511	0	0	0.0179404	0.00169887	0	0	0	0	0	0	0	0	0	0	0	0	0	0	0	0	0	0
Bacteria	Marinisomatota	Marinisomatia	SCGC-AAA003-L08	0.000655498	0.079924	5.239e-05	0.02096	0.3262	0.000708488	0.000631734	0.000667947	0.998567	ns	0	0.000457599	0.0012904	0.23897	ns	0	0	0	0	0	0	0	0	0	0	0	0	0	0	0.00583546	0.00483353	0	0	0	0	0	0	0	0	0	0	0	0	0	0.0101077	0
Bacteria	Firmicutes	Bacilli_A	unclassified	0.000653111	0.258608	0.0001689	0.1149	0.0184	0	0	0.00195933	0.0898408	ns	0	0	0.00174163	0.13673	ns	0	0	0	0	0	0	0	0	0	0	0	0	0	0	0	0	0	0	0	0	0	0	0	0	0	0	0	0	0	0	0
Bacteria	Elusimicrobiota	Endomicrobia	CG1-02-37-114	0.000648339	0.21023	0.0001363	0.08221	0.0482	0	0	0.00194502	0.0727498	ns	0	0.000643942	0.00108496	0.591131	ns	0	0	0	0	0	0	0	0	0	0	0	0	0	0	0	0	0	0	0	0	0	0	0	0	0	0	0	0	0	0	0
Bacteria	Cyanobacteriota	Vampirovibrionia	Caenarcaniphilales	0.000639713	0.00327021	2.092e-06	7.704e-06	0.9851	0.00203909	0	0	0.375906	ns	0	0	0.0017059	0.443808	ns	0	0	0	0	0	0	0.0307062	0	0	0	0	0	0	0	0	0	0	0	0	0	0	0	0	0	0	0	0	0	0	0	0
Bacteria	UBA10199	UBA10199	GCA-002796325	0.000634427	-0.245891	-0.000156	0.1704	0.0035	0.00137174	0	0	0.0165647	*	0.00162523	0.000284128	0.000324192	0.206114	ns	0.0104079	0.00909481	0.0051143	0	0	0	0	0	0	0	0	0	0	0	0.00583546	0	0	0	0	0	0	0	0	0	0	0	0	0	0	0	0
Bacteria	Firmicutes_A	Clostridia	Saccharofermentanales	0.000617703	0.169985	0.000105	0.05425	0.1111	0	0	0.00185311	0.0709907	ns	0	0.000711673	0.000935535	0.636888	ns	0	0	0	0	0	0	0	0	0	0	0	0	0	0	0	0	0	0	0	0	0	0	0	0	0	0	0	0	0	0	0
Bacteria	Proteobacteria	Alphaproteobacteria	Parvibaculales	0.000605212	-0.0921826	-5.579e-05	0.03048	0.2353	0.00126103	0	0.000487498	0.128746	ns	0.000966412	0.000213096	0.000756528	0.520444	ns	0.00240183	0	0.00383573	0	0	0	0	0.00348335	0	0.00919512	0	0	0	0	0.00233419	0	0	0	0	0	0	0	0	0	0	0	0	0	0	0	0
Archaea	Thermoplasmatota	MGII	MGII	0.000566527	-0.052866	-2.995e-05	0.01127	0.4727	3.12738e-05	0.000379041	0.00082016	0.747502	ns	0.00127241	0	0.000662464	0.113443	ns	0.00800608	0	0	0	0	0	0	0	0	0	0	0	0	0	0	0	0	0	0	0	0	0	0	0	0	0	0	0	0	0.00606465	0
Archaea	Altiarchaeota	Altiarchaeia	ltiarchaeales-1	0.000563817	0.191906	0.0001082	0.03187	0.2247	0	0.00153865	0.000152799	0.4131	ns	0	0	0.00150351	0.375373	ns	0	0	0	0	0	0	0	0	0	0	0	0	0	0	0	0	0	0	0	0	0	0	0.0246184	0	0	0	0	0	0	0	0
Bacteria	Verrucomicrobiota	Lentisphaeria	unclassified	0.000550287	0.0732163	4.029e-05	0.01231	0.4529	0.000339622	0	0.00133122	0.185601	ns	0	0.00124106	0.000226369	0.215938	ns	0	0	0.0051143	0	0	0	0	0	0	0	0	0	0	0	0	0	0	0	0	0	0	0	0	0	0	0	0	0	0	0	0
Bacteria	Actinobacteriota	Thermoleophilia	unclassified	0.000549064	-0.101646	-5.581e-05	0.03569	0.1984	0.00101147	0.000695221	0	0.281769	ns	0.000311334	0.000867584	0.000389031	0.621579	ns	0	0	0.00255715	0	0	0	0	0	0	0	0.00567183	0	0	0	0.00700256	0	0	0.00373601	0	0	0	0	0	0	0	0	0.00738752	0	0	0	0
Bacteria	Proteobacteria	Gammaproteobacteria	Halothiobacillales	0.000544726	-0.0192941	-1.051e-05	0.001692	0.7813	0	0	0.00163418	0.000877907	***	0.00131174	0.000578112	0	0.0606432	ns	0	0	0	0	0	0	0	0	0	0	0	0	0	0	0	0	0	0	0	0	0	0	0	0	0	0	0	0	0	0	0
Bacteria	Patescibacteria	Berkelbacteria	GWA2-35-9	0.000541185	0.208062	0.0001126	0.05544	0.1072	0	0.00162356	0	0.17012	ns	0	0	0.00144316	0.230804	ns	0	0	0	0	0	0	0	0	0	0	0	0	0	0	0	0	0	0	0	0	0	0	0	0.0178907	0	0	0	0	0	0.0080862	0
Bacteria	Methylomirabilota	Methylomirabilia	Rokubacteriales	0.000535632	0.173104	9.272e-05	0.02515	0.2817	0	0.00148615	0.000120747	0.406163	ns	0	0.000107331	0.00132102	0.47953	ns	0	0	0	0	0	0	0	0	0	0	0	0	0	0	0	0	0	0	0	0	0	0	0	0	0	0	0	0	0	0	0.0237784
Bacteria	Actinobacteriota	Actinobacteria	Nanopelagicales	0.00053495	-0.0990372	-5.298e-05	0.01118	0.4744	0	0.00160485	0	0.20813	ns	0.00163441	0	0.000336925	0.31576	ns	0	0	0	0	0	0	0	0	0	0	0	0	0	0	0	0	0.019613	0	0	0	0	0	0	0	0	0	0	0	0	0.00606465	0
Bacteria	Thermosulfidibacterota	Thermosulfidibacteria	Thermosulfidibacterales	0.000509227	-0.152761	-7.779e-05	0.06165	0.0888	0.00137507	0.000233501	0	0.104591	ns	0.00107759	0.000424719	0.000214824	0.449648	ns	0	0	0	0	0	0	0	0	0	0.00919512	0	0	0.00764494	0	0	0.00386683	0	0.00373601	0	0	0	0	0	0	0	0	0	0	0	0	0
Bacteria	Cloacimonadota	Cloacimonadia	JGIOTU-2	0.000501492	0.231908	0.0001163	0.05638	0.1042	0	0	0.00150448	0.23694	ns	0.000151835	0	0.00123609	0.396028	ns	0	0	0	0	0	0	0	0	0	0	0	0	0	0	0	0	0	0	0	0	0	0	0	0	0	0	0	0	0	0	0
Bacteria	Patescibacteria	ABY1	GWA2-46-9	0.000495383	0.185735	9.201e-05	0.02484	0.2847	0	0.00148615	0	0.375906	ns	0	0	0.00132102	0.443808	ns	0	0	0	0	0	0	0	0	0	0	0	0	0	0	0	0	0	0	0	0	0	0	0	0	0	0	0	0	0	0	0.0237784
Bacteria	Proteobacteria	Alphaproteobacteria	Caedibacterales	0.000455512	-0.180983	-8.244e-05	0.06401	0.0827	0.000984793	0	0.000204198	0.188661	ns	0.00135527	0	0.000311187	0.152656	ns	0.00400304	0	0	0	0	0	0	0	0	0.0122602	0	0	0	0	0.00233419	0	0	0	0	0	0	0	0	0	0	0	0	0	0	0	0
Bacteria	Armatimonadota	Fimbriimonadia	Fimbriimonadales	0.000447159	-0.133398	-5.965e-05	0.08077	0.0503	0.00079652	0.000233501	0.000358309	0.476313	ns	0.00122217	0.000184126	0.000193519	0.0389939	*	0	0.00519703	0	0.00331428	0	0	0	0.00348335	0	0	0	0	0	0	0	0	0	0.00373601	0	0	0	0	0	0	0	0	0	0	0	0	0
Bacteria	Desulfobacterota	Desulfarculia	Adiutricales	0.000436862	0.241953	0.0001057	0.06339	0.0843	0	0	0.00131058	0.225915	ns	0	0	0.00116496	0.291495	ns	0	0	0	0	0	0	0	0	0	0	0	0	0	0	0	0	0	0	0	0	0	0	0	0	0	0	0	0	0	0	0
Archaea	Altiarchaeota	Altiarchaeia	unclassified	0.000411279	0.23461	9.649e-05	0.04796	0.1348	0	0.00111817	0.000115668	0.414697	ns	0	0.000102816	0.000993927	0.489606	ns	0	0	0	0	0	0	0	0	0	0	0	0	0	0	0	0	0	0	0	0	0	0	0	0.0178907	0	0	0	0	0	0	0
Bacteria	Firmicutes_B	Syntrophomonadia	Thermacetogeniales	0.000409112	0.0278164	1.138e-05	0.0009241	0.8375	0	0.000936961	0.000290373	0.477627	ns	0	0.000985387	0.000105577	0.377908	ns	0	0	0	0	0	0	0	0	0	0	0	0	0	0	0	0	0	0	0	0.0149914	0	0	0	0	0	0	0	0	0	0	0
Archaea	Micrarchaeota	Micrarchaeia	unclassified	0.000402498	0.235007	9.459e-05	0.1067	0.0235	0	0	0.00120749	0.0654587	ns	0	0	0.00107333	0.10557	ns	0	0	0	0	0	0	0	0	0	0	0	0	0	0	0	0	0	0	0	0	0	0	0	0	0	0	0	0	0	0	0
Archaea	Thermoplasmatota	Thermoplasmata_A	UBA10834	0.000381606	0.203875	7.78e-05	0.1595	0.0049	0	0	0.00114482	0.00307341	**	0	0.000434958	0.000582658	0.390142	ns	0	0	0	0	0	0	0	0	0	0	0	0	0	0	0	0	0	0	0	0	0	0	0	0	0	0	0	0	0	0	0
Bacteria	Spirochaetota	unclassified	unclassified	0.000354924	0.0880469	3.125e-05	0.0141	0.4215	0.000670906	0	0.000433332	0.507872	ns	0	0	0.000946465	0.121057	ns	0	0	0	0	0	0	0	0	0	0	0	0	0	0	0.00816965	0.00193341	0	0	0	0	0	0	0	0	0	0	0	0	0	0	0
Bacteria	Patescibacteria	Gracilibacteria	GCA-2401425	0.000354536	0.0552554	1.959e-05	0.006795	0.5775	0	0.000840761	0.000222846	0.214194	ns	0	0.000517749	0.00042768	0.59622	ns	0	0	0	0	0	0	0	0	0	0	0	0	0	0	0	0	0	0	0	0	0	0	0	0	0	0	0.00738752	0	0	0.00606465	0
Bacteria	Planctomycetota	Planctomycetes	Isosphaerales	0.000352383	-0.194618	-6.858e-05	0.06312	0.085	0.000923069	0	0	0.0970518	ns	0.000266869	0.000568256	0.000193519	0.772494	ns	0.00320243	0	0.0102286	0	0	0	0	0.00348335	0	0	0	0	0	0	0	0	0	0	0	0	0	0	0	0	0	0	0	0	0	0	0
Bacteria	Planctomycetota	Phycisphaerae	UBA1161	0.000335464	-0.0132324	-4.439e-06	0.0005197	0.8778	0.000513553	0	0.000523047	0.362811	ns	0.000324815	0.000213096	0.000464931	0.810439	ns	0	0.00389777	0.00383573	0	0	0	0	0	0	0	0	0	0	0	0	0	0	0	0	0	0	0	0	0	0	0	0	0	0	0	0
Bacteria	Patescibacteria	Doudnabacteria	UBA920	0.00031651	-0.20764	-6.572e-05	0.1043	0.0251	0.000880582	0	0.000120747	0.104808	ns	0.000943926	0.000107331	0.000107412	0.109414	ns	0	0.00519703	0	0	0	0	0	0	0	0.00613008	0	0	0	0	0	0.00193341	0	0	0	0	0	0	0	0	0	0	0	0	0	0	0
Bacteria	Desulfobacterota	Desulfobaccia	Desulfobaccales	0.00030851	-0.261677	-8.073e-05	0.06955	0.0701	0.000983375	0	0	0.248415	ns	0.00102168	0.000141573	0	0.28245	ns	0	0	0	0	0	0	0	0	0	0.0122602	0	0	0.00254831	0	0	0	0	0	0	0	0	0	0	0	0	0	0	0	0	0	0
Bacteria	UBA10199	UBA10199	UBA10199	0.000305784	0.0847004	2.59e-05	0.007308	0.5634	0.000169224	0.000758081	0	0.45615	ns	0	0.000141573	0.00067385	0.538546	ns	0	0	0	0	0	0	0	0	0	0	0	0	0.00254831	0	0	0	0	0	0	0	0	0	0	0	0	0	0	0	0	0.0121293	0
Bacteria	Patescibacteria	Paceibacteria	Ryanbacterales	0.000293747	0.165006	4.847e-05	0.05182	0.1197	0.000128391	0.000505387	0.000255015	0.686904	ns	0	0	0.000783325	0.109205	ns	0	0	0	0	0	0	0	0	0	0	0	0	0	0	0	0.00193341	0	0	0	0	0	0	0	0	0	0	0	0	0	0.0080862	0
Bacteria	Chloroflexota	Chloroflexia	Chloroflexales	0.000293121	-0.05844	-1.713e-05	0.008976	0.5218	0.000832728	0	9.56191e-05	0.0724747	ns	0.000127492	0.00027619	0.000420472	0.765849	ns	0	0	0	0.00497141	0	0	0	0	0	0	0	0	0	0	0.00466837	0.00290012	0	0	0	0	0	0	0	0	0	0	0	0	0	0	0
Archaea	Micrarchaeota	Micrarchaeia	UBA10214	0.000277956	0.200355	5.569e-05	0.08922	0.0392	0	0	0.000833869	0.0420843	*	0	0.000205632	0.000535585	0.406282	ns	0	0	0	0	0	0	0	0	0	0	0	0	0	0	0	0	0	0	0	0	0	0	0	0	0	0	0	0	0	0	0
Bacteria	Firmicutes	Bacilli	Acholeplasmatales	0.000247051	-0.0392266	-9.691e-06	0.002219	0.7505	0.000338448	0	0.000422615	0.598436	ns	0	0.000658804	0	0.190688	ns	0	0	0	0	0	0	0	0	0	0	0	0	0.00509662	0	0	0	0	0	0	0	0	0	0	0	0	0	0	0	0	0	0
Archaea	Crenarchaeota	Bathyarchaeia	B25	0.000240089	0.0521472	1.252e-05	0.003894	0.6735	0	0	0.000720268	0.1367	ns	0	0.000640238	0	0.192851	ns	0	0	0	0	0	0	0	0	0	0	0	0	0	0	0	0	0	0	0	0	0	0	0	0	0	0	0	0	0	0	0
Bacteria	Proteobacteria	Alphaproteobacteria	Reyranellales	0.000234991	0.229115	5.384e-05	0.05651	0.1038	0	0	0.000704974	0.227925	ns	0.000191238	0	0.000499151	0.536775	ns	0	0	0	0	0	0	0	0	0	0	0	0	0	0	0	0	0	0	0	0	0	0	0	0	0	0	0	0	0	0	0
Bacteria	Planctomycetota	GCA-2746535	GCA-2746535	0.000233038	-0.112729	-2.627e-05	0.01506	0.4061	0.000742808	0	0	0.195281	ns	0	0.000460316	0.000161118	0.599405	ns	0	0	0	0.00828569	0	0	0	0	0	0	0	0	0	0	0	0.00290012	0	0	0	0	0	0	0	0	0	0	0	0	0	0	0
Bacteria	Firmicutes_C	Negativicutes	unclassified	0.000229219	0.160676	3.683e-05	0.03214	0.2228	0	0	0.000687656	0.179242	ns	0	0.000177918	0.000433332	0.622867	ns	0	0	0	0	0	0	0	0	0	0	0	0	0	0	0	0	0	0	0	0	0	0	0	0	0	0	0	0	0	0	0
Bacteria	Proteobacteria	Alphaproteobacteria	Paracaedibacterales	0.000223087	-0.0462152	-1.031e-05	0.003848	0.6753	0.000225632	0.000361282	9.56191e-05	0.751216	ns	0.000127492	0.000509903	0	0.277652	ns	0	0	0	0	0	0	0	0	0	0	0	0	0.00339775	0	0	0	0	0	0	0	0	0	0	0	0	0	0	0.00578051	0	0	0
Archaea	Halobacterota	Methanosarcinia	Methanocellales	0.00022106	0.295124	6.524e-05	0.1109	0.0207	0	0	0.000663179	0.171892	ns	0	0	0.000589492	0.232777	ns	0	0	0	0	0	0	0	0	0	0	0	0	0	0	0	0	0	0	0	0	0	0	0	0	0	0	0	0	0	0	0
Bacteria	Thermotogota	Thermotogae	Petrotogales	0.00022013	0.084314	1.856e-05	0.01915	0.3483	0	0	0.000660389	0.0202353	*	0.000127492	0.000320922	0.000181095	0.784699	ns	0	0	0	0	0	0	0	0	0	0	0	0	0	0	0	0	0	0	0	0	0	0	0	0	0	0	0	0	0	0	0
Archaea	Crenarchaeota	Thermoprotei	unclassified	0.000218649	0.119689	2.617e-05	0.01954	0.3434	0	0	0.000655948	0.151082	ns	0	0.000371911	0.000211154	0.672013	ns	0	0	0	0	0	0	0	0	0	0	0	0	0	0	0	0	0	0	0	0	0	0	0	0	0	0	0	0	0	0	0
Bacteria	Dictyoglomota	Dictyoglomia	Dictyoglomales	0.000207142	-0.173987	-3.604e-05	0.0218	0.3166	0.000660266	0	0	0.375906	ns	0	0.000552379	0	0.443808	ns	0	0	0	0.00994283	0	0	0	0	0	0	0	0	0	0	0	0	0	0	0	0	0	0	0	0	0	0	0	0	0	0	0
Bacteria	Poribacteria	WGA-4E	GCA-2687025	0.000189027	0.258852	4.893e-05	0.1247	0.0138	0	0	0.00056708	0.0727742	ns	0	0	0.000504071	0.115104	ns	0	0	0	0	0	0	0	0	0	0	0	0	0	0	0	0	0	0	0	0	0	0	0	0	0	0	0	0	0	0	0
Archaea	Nanoarchaeota	Woesearchaeia	UBA119	0.000185445	0.170509	3.162e-05	0.04156	0.1646	0	0	0.000556335	0.137327	ns	0	0.000205632	0.000288888	0.700879	ns	0	0	0	0	0	0	0	0	0	0	0	0	0	0	0	0	0	0	0	0	0	0	0	0	0	0	0	0	0	0	0
Bacteria	Thermotogota	Thermotogae	unclassified	0.000177475	0.0152585	2.708e-06	0.0003014	0.9068	0	0	0.000532425	0.166904	ns	0.000483507	0.000150929	0	0.371186	ns	0	0	0	0	0	0	0	0	0	0	0	0	0	0	0	0	0	0	0	0	0	0	0	0	0	0	0	0	0	0	0
Bacteria	Patescibacteria	ABY1	Kerfeldbacterales	0.000177296	0.145632	2.582e-05	0.04444	0.1504	0.000128391	0	0.00041105	0.257132	ns	0	0.000154224	0.000318565	0.496982	ns	0	0	0	0	0	0	0	0	0	0	0	0	0	0	0	0.00193341	0	0	0	0	0	0	0	0	0	0	0	0	0	0	0
Bacteria	Firmicutes	Bacilli	RF39	0.000169227	-0.0412758	-6.985e-06	0.001227	0.8132	0	0	0.000507682	0.375906	ns	0.000676909	0	0	0.226717	ns	0	0	0	0	0	0	0	0	0	0	0	0	0	0	0	0	0	0	0	0	0	0	0	0	0	0	0	0	0	0	0
Bacteria	Actinobacteriota	UBA4738	UBA4738	0.000162717	-0.0545671	-8.879e-06	0.005887	0.6042	0.000254716	0	0.000248418	0.512991	ns	0.000127492	0.000213096	0.000135822	0.926605	ns	0	0	0.00383573	0	0	0	0	0	0	0	0	0	0	0	0	0	0	0	0	0	0	0	0	0	0	0	0	0	0	0	0
Bacteria	Nitrospirota	unclassified	unclassified	0.000162407	-0.292167	-4.745e-05	0.06148	0.0893	0.000517673	0	0	0.375906	ns	0.000649629	0	0	0.226717	ns	0	0.00779555	0	0	0	0	0	0	0	0	0	0	0	0	0	0	0	0	0	0	0	0	0	0	0	0	0	0	0	0	0
Bacteria	Proteobacteria	Alphaproteobacteria	UBA828	0.000156845	-0.194077	-3.044e-05	0.05005	0.1264	0.000499944	0	0	0.158792	ns	0	0.000418254	0	0.218095	ns	0	0	0.00255715	0.00497141	0	0	0	0	0	0	0	0	0	0	0	0	0	0	0	0	0	0	0	0	0	0	0	0	0	0	0
Bacteria	Patescibacteria	Paceibacteria	Terrybacterales	0.000155821	-0.019561	-3.048e-06	0.0004297	0.8888	0.000112816	0.000361282	0	0.487778	ns	0	0.000415522	0	0.27815	ns	0	0	0	0	0	0	0	0	0	0	0	0	0.00169887	0	0	0	0	0	0	0	0	0	0	0	0	0	0	0.00578051	0	0	0
Bacteria	Firmicutes_G	unclassified	unclassified	0.000152799	0.25419	3.884e-05	0.04652	0.1409	0	0	0.000458398	0.375906	ns	0	0	0.000407465	0.443808	ns	0	0	0	0	0	0	0	0	0	0	0	0	0	0	0	0	0	0	0	0	0	0	0	0	0	0	0	0	0	0	0
Bacteria	Margulisbacteria	ZB3	UBA6595	0.000151805	-0.0690361	-1.048e-05	0.0057	0.61	0	0	0.000455414	0.192171	ns	0.000446223	0.000107331	0	0.333569	ns	0	0	0	0	0	0	0	0	0	0	0	0	0	0	0	0	0	0	0	0	0	0	0	0	0	0	0	0	0	0	0
Archaea	Altiarchaeota	Altiarchaeia	SCGC-AAA252-I15	0.000146346	0.200279	2.931e-05	0.05087	0.1232	0	0	0.000439037	0.173338	ns	0	0.000118612	0.000271643	0.632248	ns	0	0	0	0	0	0	0	0	0	0	0	0	0	0	0	0	0	0	0	0	0	0	0	0	0	0	0	0	0	0	0
Bacteria	Marinisomatota	AB16	AB16	0.000144444	0.195093	2.818e-05	0.02741	0.2608	0	0	0.000433332	0.375906	ns	0	0	0.000385184	0.443808	ns	0	0	0	0	0	0	0	0	0	0	0	0	0	0	0	0	0	0	0	0	0	0	0	0	0	0	0	0	0	0	0
Archaea	Asgardarchaeota	Heimdallarchaeia	LC-3	0.00014242	-0.0608554	-8.667e-06	0.007677	0.5537	1.25095e-05	0	0.000227107	0.492521	ns	0.000266869	0	0.000201873	0.411864	ns	0.00320243	0	0	0	0	0	0	0	0	0	0	0	0	0	0	0	0	0	0	0	0	0	0	0	0	0	0	0	0	0	0
Bacteria	Patescibacteria	4484-211	4484-211	0.000137321	0.0332505	4.566e-06	0.001544	0.7909	0.000169224	0.000252694	0	0.581395	ns	0	0.000141573	0.000224617	0.686416	ns	0	0	0	0	0	0	0	0	0	0	0	0	0.00254831	0	0	0	0	0	0	0	0	0	0	0	0	0	0	0	0	0.0040431	0
Bacteria	Patescibacteria	ABY1	UBA2591	0.000111199	0.0769072	8.552e-06	0.004259	0.6594	0	0	0.000333597	0.375906	ns	0	0.00029653	0	0.443808	ns	0	0	0	0	0	0	0	0	0	0	0	0	0	0	0	0	0	0	0	0	0	0	0	0	0	0	0	0	0	0	0
Archaea	Crenarchaeota	Thermoprotei	Desulfurococcales	0.000108855	0.0623584	6.788e-06	0.0028	0.7209	0.000346974	0	0	0.375906	ns	0	0	0.000290279	0.443808	ns	0	0	0	0	0	0	0	0.00522502	0	0	0	0	0	0	0	0	0	0	0	0	0	0	0	0	0	0	0	0	0	0	0
Archaea	Halobacterota	Methanosarcinia	Methanotrichales_A	0.000104022	0.233701	2.431e-05	0.07321	0.0629	0	0	0.000312065	0.156099	ns	0	0	0.000277391	0.215051	ns	0	0	0	0	0	0	0	0	0	0	0	0	0	0	0	0	0	0	0	0	0	0	0	0	0	0	0	0	0	0	0
Bacteria	Firmicutes	Bacilli	Mycoplasmatales	0.000100752	0.156721	1.579e-05	0.03258	0.2196	0	0	0.000302257	0.159485	ns	0	0.000177918	9.07548e-05	0.656103	ns	0	0	0	0	0	0	0	0	0	0	0	0	0	0	0	0	0	0	0	0	0	0	0	0	0	0	0	0	0	0	0
Bacteria	Proteobacteria	Gammaproteobacteria	Beggiatoales	9.9024e-05	0.254181	2.517e-05	0.04652	0.1409	0	0	0.000297072	0.375906	ns	0	0	0.000264064	0.443808	ns	0	0	0	0	0	0	0	0	0	0	0	0	0	0	0	0	0	0	0	0	0	0	0	0	0	0	0	0	0	0	0
Bacteria	Nitrospinota	2-12-FULL-45-22	2-12-FULL-45-22	9.54126e-05	0.171571	1.637e-05	0.04309	0.1568	0	0	0.000286238	0.13046	ns	0	0.000118612	0.000135822	0.716822	ns	0	0	0	0	0	0	0	0	0	0	0	0	0	0	0	0	0	0	0	0	0	0	0	0	0	0	0	0	0	0	0
Bacteria	Proteobacteria	Alphaproteobacteria	Tistrellales	8.57998e-05	0.0178206	1.529e-06	0.0002286	0.9188	0	0	0.000257399	0.375906	ns	0	0.000228799	0	0.443808	ns	0	0	0	0	0	0	0	0	0	0	0	0	0	0	0	0	0	0	0	0	0	0	0	0	0	0	0	0	0	0	0
Bacteria	Proteobacteria	Gammaproteobacteria	Ga0077554	8.57998e-05	0.0178206	1.529e-06	0.0002286	0.9188	0	0	0.000257399	0.375906	ns	0	0.000228799	0	0.443808	ns	0	0	0	0	0	0	0	0	0	0	0	0	0	0	0	0	0	0	0	0	0	0	0	0	0	0	0	0	0	0	0
Bacteria	Patescibacteria	ABY1	Kuenenbacterales	8.48885e-05	0.254216	2.158e-05	0.04652	0.1409	0	0	0.000254665	0.375906	ns	0	0	0.000226369	0.443808	ns	0	0	0	0	0	0	0	0	0	0	0	0	0	0	0	0	0	0	0	0	0	0	0	0	0	0	0	0	0	0	0
Bacteria	Patescibacteria	Paceibacteria	Azambacterales	8.42312e-05	0.126675	1.067e-05	0.01155	0.4672	0	0.000252694	0	0.375906	ns	0	0	0.000224617	0.443808	ns	0	0	0	0	0	0	0	0	0	0	0	0	0	0	0	0	0	0	0	0	0	0	0	0	0	0	0	0	0	0.0040431	0
Bacteria	Firmicutes_A	Mahellia	Caldicoprobacterales	8.42312e-05	0.126675	1.067e-05	0.01155	0.4672	0	0.000252694	0	0.375906	ns	0	0	0.000224617	0.443808	ns	0	0	0	0	0	0	0	0	0	0	0	0	0	0	0	0	0	0	0	0	0	0	0	0	0	0	0	0	0	0.0040431	0
Bacteria	Myxococcota	Polyangia	HGW-17	8.33967e-05	-0.351213	-2.929e-05	0.08886	0.0396	1.56369e-05	0	0	0.375906	ns	0.000333587	0	0	0.226717	ns	0.00400304	0	0	0	0	0	0	0	0	0	0	0	0	0	0	0	0	0	0	0	0	0	0	0	0	0	0	0	0	0	0
Bacteria	Desulfobacterota	Desulfobaccia	RBG-13-43-22	8.05589e-05	0.0623643	5.024e-06	0.0028	0.7209	0.000256781	0	0	0.375906	ns	0	0	0.000214824	0.443808	ns	0	0	0	0	0	0	0	0	0	0	0	0	0	0	0	0.00386683	0	0	0	0	0	0	0	0	0	0	0	0	0	0	0
Bacteria	Bacteroidota	Kapabacteria	OLB7	7.9911e-05	-0.233134	-1.863e-05	0.03913	0.1778	0.000254716	0	0	0.375906	ns	0	0.000213096	0	0.443808	ns	0	0	0.00383573	0	0	0	0	0	0	0	0	0	0	0	0	0	0	0	0	0	0	0	0	0	0	0	0	0	0	0	0
Bacteria	Patescibacteria	Gracilibacteria	1-14-2-50-48-13	7.94389e-05	0.135828	1.079e-05	0.02714	0.2632	0	0	0.000238317	0.129142	ns	0	0.00010626	0.000105577	0.720015	ns	0	0	0	0	0	0	0	0	0	0	0	0	0	0	0	0	0	0	0	0	0	0	0	0	0	0	0	0	0	0	0
Bacteria	Actinobacteriota	UBA9087	UBA10029	7.71119e-05	0.136036	1.049e-05	0.01332	0.4347	0	0	0.000231336	0.375906	ns	0	0.000205632	0	0.443808	ns	0	0	0	0	0	0	0	0	0	0	0	0	0	0	0	0	0	0	0	0	0	0	0	0	0	0	0	0	0	0	0
Bacteria	Cyanobacteriota	Cyanobacteriia	PCC-7407	7.29433e-05	0.00327103	2.386e-07	7.704e-06	0.9851	0.000232507	0	0	0.375906	ns	0	0	0.000194515	0.443808	ns	0	0	0	0	0	0	0	0	0	0	0	0	0	0	0.00350128	0	0	0	0	0	0	0	0	0	0	0	0	0	0	0	0
Bacteria	Firmicutes_C	Negativicutes	Propionisporales	7.2222e-05	0.195093	1.409e-05	0.02741	0.2608	0	0	0.000216666	0.375906	ns	0	0	0.000192592	0.443808	ns	0	0	0	0	0	0	0	0	0	0	0	0	0	0	0	0	0	0	0	0	0	0	0	0	0	0	0	0	0	0	0
Bacteria	Bacteroidota	Bacteroidia	Sphingobacteriales	7.07864e-05	-0.114909	-8.134e-06	0.009509	0.5097	0.000225632	0	0	0.375906	ns	0	0.000188764	0	0.443808	ns	0	0	0	0	0	0	0	0	0	0	0	0	0.00339775	0	0	0	0	0	0	0	0	0	0	0	0	0	0	0	0	0	0
Bacteria	Proteobacteria	Gammaproteobacteria	UBA5158	6.90474e-05	-0.173938	-1.201e-05	0.0218	0.3166	0.000220089	0	0	0.375906	ns	0	0.000184126	0	0.443808	ns	0	0	0	0.00331428	0	0	0	0	0	0	0	0	0	0	0	0	0	0	0	0	0	0	0	0	0	0	0	0	0	0	0
Bacteria	Verrucomicrobiota	Chlamydiia	unclassified	6.90474e-05	-0.173938	-1.201e-05	0.0218	0.3166	0.000220089	0	0	0.375906	ns	0	0.000184126	0	0.443808	ns	0	0	0	0.00331428	0	0	0	0	0	0	0	0	0	0	0	0	0	0	0	0	0	0	0	0	0	0	0	0	0	0	0
Archaea	Euryarchaeota	Methanococci	Methanococcales	6.79108e-05	0.254157	1.726e-05	0.04652	0.1409	0	0	0.000203732	0.375906	ns	0	0	0.000181095	0.443808	ns	0	0	0	0	0	0	0	0	0	0	0	0	0	0	0	0	0	0	0	0	0	0	0	0	0	0	0	0	0	0	0
Bacteria	Cyanobacteriota	Sericytochromatia	UBA7694	6.67174e-05	-0.351333	-2.344e-05	0.08886	0.0396	1.25095e-05	0	0	0.375906	ns	0.000266869	0	0	0.226717	ns	0.00320243	0	0	0	0	0	0	0	0	0	0	0	0	0	0	0	0	0	0	0	0	0	0	0	0	0	0	0	0	0	0
Bacteria	Bdellovibrionota	unclassified	unclassified	6.04192e-05	0.0623643	3.768e-06	0.0028	0.7209	0.000192586	0	0	0.375906	ns	0	0	0.000161118	0.443808	ns	0	0	0	0	0	0	0	0	0	0	0	0	0	0	0	0.00290012	0	0	0	0	0	0	0	0	0	0	0	0	0	0	0
Bacteria	Proteobacteria	Alphaproteobacteria	Holosporales	6.03736e-05	0.0178223	1.076e-06	0.0002286	0.9188	0	0	0.000181121	0.375906	ns	0	0.000160996	0	0.443808	ns	0	0	0	0	0	0	0	0	0	0	0	0	0	0	0	0	0	0	0	0	0	0	0	0	0	0	0	0	0	0	0
Bacteria	Firmicutes_B	Peptococcia	Peptococcales	5.97714e-05	0.0769096	4.597e-06	0.004259	0.6594	0	0	0.000179314	0.375906	ns	0	0.00015939	0	0.443808	ns	0	0	0	0	0	0	0	0	0	0	0	0	0	0	0	0	0	0	0	0	0	0	0	0	0	0	0	0	0	0	0
Bacteria	Firmicutes_C	Negativicutes	Selenomonadales	5.69383e-05	-0.0412728	-2.35e-06	0.001227	0.8132	0	0	0.000170815	0.375906	ns	0.000227753	0	0	0.226717	ns	0	0	0	0	0	0	0	0	0	0	0	0	0	0	0	0	0	0	0	0	0	0	0	0	0	0	0	0	0	0	0
Bacteria	Proteobacteria	Gammaproteobacteria	Piscirickettsiales	5.3274e-05	-0.233134	-1.242e-05	0.03913	0.1778	0.000169811	0	0	0.375906	ns	0	0.000142064	0	0.443808	ns	0	0	0.00255715	0	0	0	0	0	0	0	0	0	0	0	0	0	0	0	0	0	0	0	0	0	0	0	0	0	0	0	0
Bacteria	Patescibacteria	Berkelbacteria	XYA2-FULL-43-10	5.10496e-05	0.313225	1.599e-05	0.07067	0.0678	0	0	0.000153149	0.375906	ns	0	0	0.000136132	0.443808	ns	0	0	0	0	0	0	0	0	0	0	0	0	0	0	0	0	0	0	0	0	0	0	0	0	0	0	0	0	0	0	0
Bacteria	Desulfobacterota_B	Syntrophorhabdia	Syntrophorhabdales	5.0038e-05	-0.351333	-1.758e-05	0.08886	0.0396	9.38213e-06	0	0	0.375906	ns	0.000200152	0	0	0.226717	ns	0.00240183	0	0	0	0	0	0	0	0	0	0	0	0	0	0	0	0	0	0	0	0	0	0	0	0	0	0	0	0	0	0
Bacteria	Proteobacteria	Alphaproteobacteria	bin98	4.77511e-05	-0.100354	-4.792e-06	0.007254	0.5649	0	0	0.000143253	0.375906	ns	0.000191004	0	0	0.226717	ns	0	0	0	0	0	0	0	0	0	0	0	0	0	0	0	0	0	0	0	0	0	0	0	0	0	0	0	0	0	0	0
Archaea	Hadesarchaeota	YNP-45	YNP-45	4.02491e-05	0.0178141	7.17e-07	0.0002286	0.9188	0	0	0.000120747	0.375906	ns	0	0.000107331	0	0.443808	ns	0	0	0	0	0	0	0	0	0	0	0	0	0	0	0	0	0	0	0	0	0	0	0	0	0	0	0	0	0	0	0
Bacteria	Proteobacteria	Gammaproteobacteria	AqS2	3.53932e-05	-0.114909	-4.067e-06	0.009509	0.5097	0.000112816	0	0	0.375906	ns	0	9.43819e-05	0	0.443808	ns	0	0	0	0	0	0	0	0	0	0	0	0	0.00169887	0	0	0	0	0	0	0	0	0	0	0	0	0	0	0	0	0	0
Bacteria	Proteobacteria	Gammaproteobacteria	Diplorickettsiales	3.40331e-05	0.313225	1.066e-05	0.07067	0.0678	0	0	0.000102099	0.375906	ns	0	0	9.07548e-05	0.443808	ns	0	0	0	0	0	0	0	0	0	0	0	0	0	0	0	0	0	0	0	0	0	0	0	0	0	0	0	0	0	0	0
Bacteria	Bacteroidota	Bacteroidia	AKYH767-A	3.3008e-05	0.254181	8.39e-06	0.04652	0.1409	0	0	9.9024e-05	0.375906	ns	0	0	8.80214e-05	0.443808	ns	0	0	0	0	0	0	0	0	0	0	0	0	0	0	0	0	0	0	0	0	0	0	0	0	0	0	0	0	0	0	0
Bacteria	Patescibacteria	CPR2	UBA1875	3.3008e-05	0.254181	8.39e-06	0.04652	0.1409	0	0	9.9024e-05	0.375906	ns	0	0	8.80214e-05	0.443808	ns	0	0	0	0	0	0	0	0	0	0	0	0	0	0	0	0	0	0	0	0	0	0	0	0	0	0	0	0	0	0	0
[truncated: 17 more columns]

## Sheet: Family relative abundance
						Linear correlation analysis: abundance versus depth relative to sulfidic layer							p value: by site ANOVA					p value: by depth ANOVA		SC5502_J2414	SC5503_J2414	SC5504_J2414	SC5505_J2414	SC5506_J2414	SC5507_J2414	SC5508_J2414	SC5509_J2414	SC5510_J2414	SC5511_J2414	SC5512_J2490	SC5513_J2414	SC5514_J2414	SC5515_J2414	SC5516_J2414	SC5517_J2414	SB9002_J1786	SB9003_J1856	SB9004_J1786	SB9005_J1786	SB9006_J1856	SB9007_J1882	SB9008_J1786	SB9009_J1786	SB9015_J1856	SB9016_J1786	SB9017_J1786	SB9018_J1786	SB9019_J1786	SB9020_J1786
Kingdom	Phylum	Class	Order	Family	Average abundance (%)	Slope/Abundance	Slope	R2	p	Site A average abundance (%)	Site B average abundance (%)	Site C average abundance (%)	p	p.signif	0-4 cm average abundance (%)	4-10 cm average abundance (%)	10-16 cm average abundance (%)	p	p.signif	AI-1	AI-2	AI-3	AI-4	AI-5	AI-6	AI-7	AI-8	AII-1	AII-2	AII-3	AII-4	AII-5	AII-6	AII-7	AII-8	BI-1	BI-2	BI-3	BI-4	BI-5	BI-6	BI-7	BI-8	BII-1	BII-2	BII-3	BII-4	BII-5	BII-6
Bacteria	Bacteroidota	Bacteroidia	Flavobacteriales	Flavobacteriaceae	8.87355	-0.051862	-0.4602	0.3186	<0.0001	8.76106	10.7604	7.09925	0.0944022	ns	12.6758	10.1098	5.1025	4.20116e-06	****	9.55126	6.60413	8.92063	8.68672	9.47486	8.47331	8.73081	8.70315	8.86283	8.24496	11.3569	8.71905	9.24273	8.83298	8.21983	7.55288	14.2089	14.4602	16.8477	11.697	5.15552	3.72263	2.96652	4.14169	18.1592	16.5657	16.6589	17.9225	16.0772	4.38676
Bacteria	unclassified	unclassified	unclassified	unclassified	8.57623	0.0299782	0.2571	0.4461	<0.0001	7.86239	8.15056	9.71574	0.0411561	*	6.62383	8.36313	10.0909	3.66108e-05	****	7.20307	8.99087	8.22636	7.36266	6.43575	8.24001	6.35619	8.54117	7.68316	7.91393	6.91585	7.22103	8.37035	7.18877	9.10682	10.0421	6.67233	7.17688	6.70624	9.26842	9.14769	8.67286	10.6167	9.67886	5.5124	6.52656	6.89502	6.7343	8.39487	10.7526
Bacteria	Proteobacteria	Gammaproteobacteria	Woeseiales	Woeseiaceae	6.90713	-0.0580704	-0.4011	0.443	<0.0001	10.9223	6.25042	3.54864	1.84571e-14	****	7.24404	7.602	5.98765	0.373462	ns	8.39038	10.0913	8.56902	10.0539	13.0838	11.6741	15.0154	10.7461	9.3275	11.7268	13.1549	11.7465	10.6783	12.3934	10.5762	7.52968	7.58107	6.88267	7.56504	5.1383	5.96375	3.29794	3.02806	5.44771	7.51973	7.98921	8.81578	8.75459	7.80542	4.1462
Bacteria	Proteobacteria	Gammaproteobacteria	unclassified	unclassified	5.5011	0.0172056	0.09465	0.1133	0.0193	4.87602	5.21469	6.41259	0.0185441	*	4.97658	5.77666	5.57522	0.426938	ns	3.89896	4.94368	4.09144	4.92833	4.50279	4.99253	6.0696	5.01254	4.32966	5.22283	5.19161	5.53463	4.72797	5.30968	5.1177	4.14234	4.58421	4.79517	4.01617	4.57237	10.4458	4.63835	5.18218	8.20288	4.43726	4.2587	4.45222	4.38163	3.79583	6.19201
Bacteria	Bacteroidota	Bacteroidia	Chitinophagales	Saprospiraceae	3.01152	-0.086468	-0.2604	0.4493	<0.0001	3.56245	4.2126	1.25951	0.000206526	***	4.75132	3.37915	1.48402	0.00012514	***	4.91413	3.03896	3.67591	3.44519	2.80447	3.19149	3.48004	2.61425	3.88481	4.06424	5.24644	3.64639	3.28307	3.57275	3.35189	2.78508	7.74843	7.43653	7.62398	4.1826	2.0818	0.809555	0.46775	0.876644	6.91691	8.09633	7.44663	6.27186	4.30108	1.43732
Bacteria	Proteobacteria	Alphaproteobacteria	Rhodobacterales	Rhodobacteraceae	2.41294	-0.0516383	-0.1246	0.2851	<0.0001	2.5731	2.10309	2.56261	0.552095	ns	3.76432	2.41485	1.5101	6.08692e-06	****	2.64281	2.89994	2.22728	2.37302	2.83799	2.35162	2.47697	2.98001	3.19141	2.61448	2.35192	2.93775	2.80569	2.52194	2.06692	1.88991	2.96287	2.6918	2.67323	2.0913	1.3348	0.603849	1.49557	1.19868	3.9028	2.57812	2.62257	3.34403	2.43555	0.931934
Bacteria	Proteobacteria	Gammaproteobacteria	Chromatiales	Sedimenticolaceae	2.20327	0.0180641	0.0398	0.1164	0.0177	1.84847	2.40358	2.35776	0.0359675	*	1.97481	2.29489	2.26395	0.416763	ns	1.28177	1.55521	1.51639	1.87257	2.46927	2.20231	1.80143	1.61453	1.48764	1.8237	1.95678	2.34571	1.74984	2.31178	1.95955	1.62697	1.87238	1.85213	1.74286	2.24121	3.71051	3.16523	2.85574	3.03247	1.62202	1.57347	1.75577	1.72548	1.94326	2.57141
Bacteria	Planctomycetota	Planctomycetes	Pirellulales	Pirellulaceae	1.69479	-0.05357	-0.09079	0.4661	<0.0001	2.48097	1.14692	1.45648	2.22416e-08	****	2.04845	1.82988	1.32394	0.0259186	*	3.0239	3.31571	3.31023	1.47485	1.74302	1.80105	2.12897	2.83719	3.18961	2.19457	2.16097	2.3188	2.99087	1.84819	2.22448	3.1331	1.8397	1.62236	1.56184	1.55161	0.795983	0.544127	0.510832	0.572502	1.42316	1.71013	1.54399	1.56652	1.45744	0.798512
Bacteria	Desulfobacterota	Desulfobacteria	Desulfobacterales	unclassified	1.69438	0.0996822	0.1689	0.635	<0.0001	0.689513	1.63159	2.76205	5.75079e-07	****	0.840589	1.61667	2.3413	0.00327922	**	0.215364	0.443047	0.410423	0.971083	0.122905	0.587906	0.573183	1.02759	0.318781	0.429106	0.410262	0.749013	0.530049	1.80492	1.37133	1.06724	0.71522	0.831263	0.888271	1.94138	3.23292	3.07233	2.03717	2.91618	0.602821	0.808894	0.80524	0.835284	1.68416	2.17114
Bacteria	Acidobacteriota	Mor1	Mor1	Mor1	1.54695	-0.00531692	-0.008225	0.01693	0.378	1.62433	1.69992	1.31659	0.00602123	**	1.44531	1.63927	1.52238	0.359846	ns	1.39546	1.94109	1.69667	1.21634	1.12849	1.51176	1.63767	1.87578	1.62272	1.40379	1.68264	1.46663	1.8076	1.72456	1.96305	1.91505	1.70633	1.7718	1.67972	1.64156	2.11854	1.2077	1.56942	1.65489	1.59717	1.7249	1.83457	1.86133	1.84609	1.94877
Bacteria	Desulfobacterota	Desulfobacteria	Desulfobacterales	Desulfosarcinaceae	1.48436	0.0981569	0.1457	0.6911	<0.0001	0.617704	2.04602	1.78935	2.88481e-05	****	0.710831	1.23619	2.24821	2.4307e-05	****	0.17053	0.242961	0.32348	0.803712	0.905028	1.07316	0.992835	0.889996	0.21072	0.303439	0.204186	0.300502	0.416224	0.995179	1.01887	1.03244	1.14409	0.889171	0.91353	1.88891	3.08597	3.33776	3.76662	3.65865	0.664968	0.860604	0.938216	0.890199	1.42506	2.51885
Bacteria	Cyanobacteriota	Cyanobacteriia	Cyanobacteriales	unclassified	1.33178	-0.0504213	-0.06715	0.1608	0.0047	1.53084	0.802177	1.66231	0.0252834	*	2.09814	1.19339	0.959255	0.00405966	**	1.48593	0.85751	1.19803	1.45497	2.37989	1.97835	1.59672	0.70712	1.11303	2.12101	1.17407	1.46663	0.817159	3.51712	1.34799	1.27799	1.50235	0.964825	1.42292	1.46541	0.416361	0.922362	0.430822	0.697737	1.35479	1.4405	0.655027	0.306367	0.485814	0.436655
Bacteria	Desulfobacterota	Desulfobulbia	Desulfobulbales	Desulfocapsaceae	1.30112	0.023011	0.02994	0.07149	0.0662	1.08934	1.83414	0.979869	8.84556e-05	****	1.02923	1.2736	1.50989	0.143211	ns	0.459549	0.710694	0.783767	1.72508	1.27374	1.30646	1.40225	1.5588	0.603343	0.524122	1.12113	0.681737	0.975154	1.08172	1.95838	1.26349	1.32322	1.58407	1.56605	1.86643	2.21651	3.05242	3.77893	2.19161	1.16835	1.23366	1.36669	1.19946	1.80723	1.59096
Bacteria	Proteobacteria	Gammaproteobacteria	GCA-1735895	GCA-1735895	1.26499	-0.0682771	-0.08637	0.2982	<0.0001	1.98527	1.53	0.279705	4.97229e-10	****	1.35812	1.3841	1.0838	0.587194	ns	1.28177	1.37332	1.57521	1.65051	1.78771	2.67824	3.20368	1.54835	1.28233	2.14859	2.22336	2.38159	1.74984	3.72728	1.68995	1.46263	2.06459	2.45363	2.25225	2.03883	1.75116	0.583942	0.553914	0.983988	1.88925	2.25308	2.26797	1.91624	1.54813	0.840965
Bacteria	Campylobacterota	Campylobacteria	Campylobacterales	Sulfurovaceae	1.05942	0.061392	0.06504	0.04336	0.1555	0.0350254	0.619819	2.52342	8.18889e-05	****	1.52644	1.01693	0.790557	0.566679	ns	0.00640487	0.0233866	0.0562574	0.129257	0.0893855	0	0.0409417	0.0383168	0.0126072	0	0.00756244	0.0448511	0.0161393	0.0679936	0.00700256	0.0203008	0.0745293	0.0420301	0.0420982	0.232366	0.0367377	0.935634	0.572378	0.143126	0.0932198	0.0369358	0.0320126	0.0433539	0.0453427	1.28975
Bacteria	Proteobacteria	Gammaproteobacteria	Pseudomonadales	Halieaceae	1.01065	-0.081809	-0.08268	0.6583	<0.0001	1.37354	1.14548	0.51291	2.3717e-05	****	1.45471	1.1521	0.573155	3.55124e-05	****	1.59962	1.59289	1.21209	1.2296	1.48603	1.18514	1.06448	1.15996	1.5759	1.52946	1.59756	1.65949	1.22744	1.35987	1.40868	1.08851	1.76647	1.64198	1.79759	1.23304	0.967426	0.291971	0.24003	0.375704	2.18134	1.68427	1.72868	2.00584	1.42506	0.373987
Bacteria	Gemmatimonadota	Gemmatimonadetes	SG8-23	BD2-11	0.840567	-0.0423524	-0.0356	0.3275	<0.0001	1.23023	0.760897	0.530578	6.58137e-11	****	0.88478	0.870341	0.781317	0.690521	ns	1.27297	1.67474	1.52406	0.90314	0.804469	1.00784	0.992835	1.51003	1.30394	0.996138	0.879133	1.09885	1.56127	0.914823	1.52539	1.71397	0.74137	0.933069	0.854593	0.835769	0.722508	0.769741	0.61546	0.438322	0.714685	0.760878	0.886503	0.893089	0.978106	0.754038
Bacteria	Verrucomicrobiota	Verrucomicrobiae	Verrucomicrobiales	Akkermansiaceae	0.773484	-0.140016	-0.1083	0.2081	0.0011	0.896155	0.466547	0.95775	0.565109	ns	2.20004	0.44134	0.154593	3.78151e-05	****	5.48577	0.669118	0.658467	0.415942	0.502793	0.2053	0.0921187	0.512052	1.88027	1.05744	0.436731	0.618945	0.585262	0.309062	0.436493	0.47272	0.879969	0.750005	0.711459	0.442246	0.0979672	0.126078	0.0984737	0.0805081	1.18078	0.886459	0.82494	0.702332	0.537634	0.062668
Bacteria	Proteobacteria	Alphaproteobacteria	unclassified	unclassified	0.761092	-0.0380637	-0.02897	0.1132	0.0194	1.25422	0.634811	0.39425	5.82178e-08	****	0.699839	0.681176	0.881844	0.447772	ns	1.15368	1.32784	1.24917	0.931312	1.21788	1.2598	1.59672	1.52919	1.35617	1.18004	1.06252	1.27377	1.21215	1.29806	1.19627	1.22288	0.457636	0.523042	0.505178	0.757065	0.306147	1.02853	2.70187	0.474103	0.53446	0.29918	0.366914	0.45088	0.608887	0.786383
Bacteria	Planctomycetota	Phycisphaerae	SG8-4	SG8-4	0.751804	0.150039	0.1128	0.5129	<0.0001	0.147041	0.518481	1.58989	1.69151e-06	****	0.229313	0.569619	1.28232	0.00352422	**	0.0712542	0.0948458	0.138086	0.147485	0.122905	0.0746547	0.0921187	0.193326	0.0864491	0.0674309	0.21742	0.19286	0.140157	0.14835	0.190236	0.375082	0.169979	0.150375	0.0589374	0.303575	0.538819	0.915727	0.910881	1.17184	0.0807905	0.180985	0.14775	0.0751467	0.278533	0.950128
Bacteria	Actinobacteriota	Acidimicrobiia	Microtrichales	MedAcidi-G1	0.739819	-0.0909682	-0.0673	0.5543	<0.0001	1.2822	0.641321	0.295938	9.07281e-10	****	1.01192	0.761407	0.53683	0.0516388	ns	1.55238	1.65396	1.50361	0.750684	0.558659	0.802538	1.14637	1.50481	1.73078	1.3149	0.99257	1.04503	1.95625	1.01372	1.47987	1.50903	1.09048	1.03021	0.888271	0.712091	0.195934	0.179164	0.301576	0.152071	1.18078	0.890153	0.985003	1.17344	0.919808	0.268866
Bacteria	Planctomycetota	Phycisphaerae	Phycisphaerales	SM1A02	0.726382	-0.0561	-0.04075	0.4238	<0.0001	1.07527	0.596174	0.507705	6.6143e-07	****	0.868022	0.767032	0.591305	0.108299	ns	1.52436	1.71502	1.64297	0.720855	0.77095	0.671892	0.829069	1.10771	1.51466	0.873536	0.77515	0.888052	1.23848	0.785017	0.909165	1.23738	0.874738	0.817253	0.783026	0.629638	0.342885	0.305242	0.264648	0.178907	0.664968	0.823668	0.938216	0.982687	0.906853	0.479107
Bacteria	Myxococcota	Polyangia	Polyangiales	SG8-38	0.721933	-0.0355296	-0.02565	0.2949	<0.0001	0.735349	0.897986	0.532463	0.000371267	***	0.886715	0.821926	0.512084	4.63946e-05	****	0.741363	1.15244	0.793996	0.757312	0.502793	0.578574	0.511771	0.62352	0.986961	0.894992	0.848884	0.874596	0.773837	0.420324	0.693253	0.610959	1.32453	1.05262	1.04824	0.697099	0.967426	0.345056	0.486214	0.644065	1.25536	1.01204	1.23372	1.36998	1.05584	0.646896
Bacteria	Calditrichota	Calditrichia	Calditrichales	Calditrichaceae	0.717546	0.0719536	0.05163	0.6767	<0.0001	0.386432	0.848577	0.917629	5.3301e-06	****	0.43784	0.698601	0.922961	0.000941007	***	0.198551	0.249458	0.291515	0.462342	0.469274	0.373274	0.235415	0.463285	0.248541	0.260528	0.474543	0.40366	0.315141	0.556311	0.471505	0.709563	0.494247	0.523976	0.496758	0.839517	1.07764	1.2276	1.31093	1.26129	0.354235	0.542956	0.517127	0.44799	0.673662	1.126
Archaea	Crenarchaeota	Nitrososphaeria	Nitrososphaerales	Nitrosopumilaceae	0.69109	-0.150342	-0.1039	0.5339	<0.0001	1.69848	0.339746	0.0350467	8.20884e-15	****	0.896612	0.804241	0.440923	0.268967	ns	1.37464	2.64529	2.8704	1.45331	2.1676	1.98768	1.66837	1.08332	2.05677	2.28039	2.3349	1.65052	1.36929	0.809742	0.480842	0.942539	0.533473	0.616442	0.631473	0.281088	0	0.0597213	0.320039	0.0805081	0.416382	0.520795	0.487577	0.699442	0.304444	0.353771
Bacteria	Actinobacteriota	Acidimicrobiia	unclassified	unclassified	0.628966	-0.0545022	-0.03428	0.5061	<0.0001	0.94479	0.512819	0.429288	5.65629e-11	****	0.751079	0.638819	0.537704	0.126891	ns	0.915896	1.14724	0.958932	0.755655	0.815642	0.578574	0.921187	1.17911	1.18687	1.01453	0.822415	0.757983	1.26906	0.846829	1.0177	0.929005	0.712605	0.684624	0.585165	0.337306	0.281656	0.424685	0.461595	0.169962	0.925983	0.506021	0.568839	0.754357	0.595932	0.371965
Bacteria	Chloroflexota	Anaerolineae	Anaerolineales	envOPS12	0.614509	0.0933753	0.05738	0.6872	<0.0001	0.275195	0.655731	0.912602	4.26762e-06	****	0.318202	0.553817	0.872739	0.000348208	***	0.119291	0.198786	0.171329	0.197199	0.201117	0.35461	0.35824	0.320468	0.172898	0.183902	0.221201	0.287047	0.170737	0.482136	0.379305	0.584858	0.219665	0.260587	0.197861	0.745821	1.02866	1.18115	1.35401	0.90348	0.0497172	0.210534	0.167451	0.260123	0.570022	1.17856
Bacteria	Verrucomicrobiota	Verrucomicrobiae	Verrucomicrobiales	DEV007	0.591548	-0.100448	-0.05942	0.6482	<0.0001	0.882243	0.643514	0.248887	3.06232e-05	****	0.982237	0.593821	0.328815	6.7584e-05	****	1.56119	1.12646	1.09702	0.621427	0.759777	0.541247	0.419652	0.909154	1.32195	0.74174	0.729775	0.883567	0.882565	0.624305	0.98736	0.908704	1.35068	1.06383	0.884062	0.610899	0.306147	0.066357	0.0677006	0.0983988	1.7401	1.07114	0.938216	0.815052	0.738438	0.212263
Bacteria	Bacteroidota	Bacteroidia	unclassified	unclassified	0.584562	-0.0426131	-0.02491	0.2786	0.0001	0.594394	0.819002	0.34029	1.20995e-07	****	0.750645	0.623194	0.435207	0.00499096	**	1.06561	0.469032	0.712167	0.724169	0.558659	0.513251	0.522006	0.330918	0.738419	0.539447	0.750572	0.879081	0.400934	0.686117	0.266097	0.353815	0.995031	0.899445	1.01457	0.457237	0.918442	0.61712	0.849335	0.599338	1.23672	1.15978	0.908666	0.890199	0.861511	0.618594
Bacteria	Bacteroidota	Bacteroidia	Cytophagales	Cyclobacteriaceae	0.578235	-0.0359542	-0.02079	0.2154	0.0009	0.53882	0.709674	0.486212	0.0392655	*	0.771721	0.630111	0.39737	0.000109003	***	0.544414	0.475528	0.522938	0.727484	0.670391	0.401269	0.644831	0.473736	0.525899	0.554772	0.720322	0.565124	0.446804	0.488317	0.399146	0.460152	0.967573	0.918125	1.10718	0.659621	0.379623	0.530856	0.264648	0.348868	0.851408	0.945557	1.03425	1.00581	0.958673	0.570077
Bacteria	Proteobacteria	Gammaproteobacteria	Pseudomonadales	HTCC2089	0.574126	-0.0528456	-0.03034	0.3951	<0.0001	0.859636	0.552504	0.310238	9.89435e-11	****	0.63793	0.579534	0.526181	0.579296	ns	0.714943	0.650928	0.726231	0.797083	0.592179	0.886525	0.992835	0.860387	0.698797	0.76626	0.96232	1.01812	0.953069	1.14353	1.07839	0.912571	0.835513	0.809781	0.724089	0.595907	0.134705	0.291971	0.270803	0.438322	0.876266	0.849524	0.74614	0.586722	0.505247	0.398245
Bacteria	Campylobacterota	Campylobacteria	Campylobacterales	Thiovulaceae	0.572182	0.0649094	0.03714	0.07016	0.0689	0.0417445	0.495593	1.17921	0.000128669	***	0.782288	0.436075	0.568218	0.539793	ns	0.0248189	0.0220874	0.0958932	0.0314856	0.0446927	0	0	0	0.0450256	0.0367805	0.0567183	0.0672766	0.040773	0.135987	0.00933674	0.0570357	0.00653766	0.00934003	0	0.333558	0.146951	1.5793	0.910881	0.447267	0	0	0	0	0.0194326	0.778297
Bacteria	Bacteroidota	Bacteroidia	Bacteroidales	GWF2-33-38	0.571875	0.0962623	0.05505	0.6402	<0.0001	0.168049	0.619983	0.927592	7.36524e-10	****	0.345916	0.549081	0.745308	0.0249661	*	0.0384292	0.0532696	0.118908	0.424227	0.502793	0.111982	0.13306	0.250801	0.0468266	0.0643658	0.0964211	0.0583064	0.0900403	0.290518	0.179732	0.229109	0.220973	0.215755	0.303107	0.839517	0.881705	0.968812	1.0032	1.04661	0.192654	0.310261	0.300426	0.239891	0.479337	1.22506
Bacteria	Desulfobacterota	Desulfobacteria	Desulfobacterales	Desulfatibacillaceae	0.566881	0.125018	0.07087	0.5175	<0.0001	0.21995	0.920812	0.55988	0.00157813	**	0.143824	0.415045	1.00075	2.34154e-05	****	0.0704535	0.10524	0.144479	0.286685	0.122905	0.298619	0.11259	0.367493	0.120669	0.0429106	0.168264	0.224255	0.214058	0.271974	0.506518	0.462086	0.226203	0.230699	0.23996	0.787047	1.26133	1.56603	1.90793	2.31684	0	0.277019	0.273338	0.170525	0.466382	1.29581
Bacteria	Planctomycetota	unclassified	unclassified	unclassified	0.566313	-0.00170807	-0.0009673	0.001377	0.8023	0.544474	0.531171	0.623295	0.186817	ns	0.629692	0.544507	0.545867	0.259357	ns	0.601257	0.71719	0.762031	0.349656	0.145251	0.60657	0.37871	0.604361	0.644766	0.453626	0.419715	0.466451	0.601402	0.432686	0.661742	0.866169	0.575314	0.679954	0.623053	0.618394	0.318393	0.484406	0.221566	0.491994	0.696041	0.838443	0.630402	0.627186	0.472859	0.503366
Bacteria	Actinobacteriota	Acidimicrobiia	UBA5794	UBA5794	0.546773	0.00196974	0.001077	0.00205	0.7599	0.537259	0.485228	0.617832	0.0223968	*	0.556935	0.563444	0.523327	0.671396	ns	0.46115	0.639235	0.513988	0.41097	0.435754	0.419933	0.552712	0.684478	0.556516	0.521057	0.387575	0.524758	0.734763	0.445049	0.648904	0.659294	0.486402	0.559468	0.45045	0.363541	0.453098	0.497678	0.61546	0.330978	0.708471	0.498633	0.485114	0.56071	0.5765	0.503366
Bacteria	Bacteroidota	Ignavibacteria	Ignavibacteriales	Melioribacteraceae	0.523704	0.0313345	0.01641	0.1701	0.0036	0.290889	0.698057	0.582165	1.78174e-08	****	0.4762	0.569941	0.509137	0.540505	ns	0.139306	0.176699	0.226308	0.432513	0.424581	0.270623	0.327533	0.275185	0.126072	0.199228	0.347872	0.273592	0.231896	0.339968	0.476174	0.386683	0.703452	0.602432	0.606214	0.674612	0.795983	0.829463	0.603151	0.831917	0.348021	0.687006	0.75599	0.632966	0.78378	0.669133
Bacteria	Desulfobacterota	Desulfobulbia	Desulfobulbales	Desulfobulbaceae	0.502735	0.0200305	0.01007	0.05696	0.1023	0.43422	0.584108	0.489876	0.228298	ns	0.379032	0.582675	0.505262	0.0859182	ns	0.0624475	0.158509	0.150872	0.768912	0.424581	0.942516	0.634596	0.566044	0.113464	0.245203	0.224983	0.340868	0.265024	0.741748	0.736435	0.571324	0.432793	0.616442	0.656731	0.92197	1.22459	0.437956	0.443131	0.125235	0.416382	0.461698	0.514664	0.583832	1.10766	0.681262
Bacteria	Planctomycetota	UBA1135	UBA2386	UBA2386	0.494939	-0.0707764	-0.03503	0.5673	<0.0001	0.749729	0.470552	0.264535	2.58424e-08	****	0.654438	0.494897	0.388648	0.0296616	*	0.815019	0.902984	0.941032	0.560113	0.424581	0.765211	0.644831	0.788979	0.830272	0.625268	0.535042	0.677252	0.885114	0.723204	0.863649	1.01311	0.745293	0.777091	0.808285	0.524698	0.195934	0.1858	0.22772	0.339923	0.751973	0.668538	0.60824	0.589612	0.498769	0.329513
Bacteria	Spirochaetota	Spirochaetia	Spirochaetales	unclassified	0.489219	0.105086	0.05141	0.5992	<0.0001	0.16881	0.436033	0.862813	1.82492e-08	****	0.261984	0.442591	0.687337	0.00861264	**	0.128097	0.211779	0.167493	0.175657	0.0446927	0.0373274	0.194473	0.250801	0.154888	0.0551707	0.0831868	0.228741	0.187726	0.111262	0.341958	0.327714	0.181747	0.225095	0.197861	0.442246	0.404115	0.530856	0.750862	0.849808	0.105649	0.19576	0.216701	0.182086	0.330354	0.86118
Bacteria	Desulfobacterota	unclassified	unclassified	unclassified	0.47726	0.0619578	0.02957	0.3805	<0.0001	0.306928	0.628251	0.496602	0.00335806	**	0.313451	0.425312	0.638415	0.00327845	**	0.24979	0.294932	0.311973	0.266799	0.27933	0.158641	0.235415	0.381427	0.297169	0.196163	0.285482	0.390205	0.337227	0.309062	0.42132	0.49592	0.337343	0.367997	0.256799	0.543438	1.39603	0.856005	0.910881	0.742464	0.515816	0.458004	0.273338	0.190757	0.589455	0.69137
Archaea	unclassified	unclassified	unclassified	unclassified	0.474009	0.157402	0.07461	0.5938	<0.0001	0.0393043	0.429907	0.952815	2.04205e-06	****	0.100763	0.411164	0.785684	0.00285641	**	0.0120091	0.0142918	0.0268501	0.0629712	0	0.0186637	0.0307062	0.0435419	0.00720409	0	0.0132343	0.0717618	0.0424719	0.0741748	0.0408482	0.17014	0.0300732	0.0280201	0.0420982	0.341054	0.587803	1.51958	0.886263	0.688791	0	0.0369358	0.0270876	0.0491344	0.12955	0.768189
Bacteria	Chloroflexota	Anaerolineae	Anaerolineales	Anaerolineaceae	0.466777	0.134454	0.06276	0.6148	<0.0001	0.109275	0.459684	0.831372	9.86987e-06	****	0.175483	0.346571	0.781179	0.000399609	***	0.0752572	0.144218	0.122743	0.106057	0.0558659	0.0839866	0.153531	0.158492	0.0684389	0.076626	0.100202	0.0179404	0.0942875	0.185437	0.134216	0.171107	0.0862971	0.0765883	0.0294687	0.333558	0.502082	1.47976	1.20015	0.697737	0	0.0110807	0.0566377	0.0578051	0.414561	0.776275
Bacteria	UBP1	PRR-12	LZORAL124-64-63	LZORAL124-64-63	0.465549	0.063409	0.02952	0.4749	<0.0001	0.171984	0.56094	0.663723	3.01081e-13	****	0.377312	0.472888	0.517034	0.333107	ns	0.0808615	0.118232	0.166215	0.227028	0.0893855	0.149309	0.102354	0.306535	0.171097	0.0827561	0.139905	0.228741	0.159694	0.123625	0.235753	0.370249	0.466789	0.407225	0.45887	0.700847	0.428606	0.829463	0.769325	0.500939	0.341806	0.421068	0.529439	0.439319	0.70605	0.679241
Bacteria	Proteobacteria	Gammaproteobacteria	Xanthomonadales	Wenzhouxiangellaceae	0.464921	0.0105932	0.004925	0.01406	0.4221	0.24323	0.59756	0.553975	3.70867e-06	****	0.552907	0.509715	0.36147	0.0643491	ns	0.208959	0.324815	0.309415	0.316513	0.201117	0.233296	0.0716479	0.262993	0.288164	0.257463	0.27792	0.331898	0.223402	0.14835	0.212411	0.223309	0.627615	0.5576	0.677781	0.543438	0.649033	0.345056	0.412358	0.563557	0.98813	0.572505	0.721515	0.858406	0.615365	0.390159
Bacteria	Planctomycetota	UBA1135	UBA1135	GCA-2683825	0.442918	-0.0560149	-0.02481	0.4465	<0.0001	0.657426	0.399777	0.27155	1.43343e-08	****	0.511171	0.470996	0.369337	0.173825	ns	0.778992	1.01342	0.903953	0.473942	0.435754	0.410601	0.634596	0.783754	0.713205	0.490406	0.578526	0.488877	0.716925	0.55013	0.636065	0.909671	0.585774	0.570676	0.538857	0.494716	0.281656	0.245521	0.344658	0.259415	0.403953	0.424762	0.610702	0.474002	0.472859	0.363879
Bacteria	Desulfobacterota	Desulfobulbia	Desulfobulbales	Desulfurivibrionaceae	0.442331	0.0210589	0.009315	0.03858	0.1809	0.457144	0.418515	0.451335	0.917923	ns	0.267025	0.498431	0.503103	0.0386598	*	0.0512389	0.0389777	0.161101	0.871655	0.972067	0.970511	0.481064	0.552111	0.113464	0.101146	0.15503	0.264621	0.327033	1.09408	0.603387	0.556823	0.427563	0.385743	0.416772	1.20681	0.514328	0.471135	0.22772	0.339923	0.018644	0.35089	0.194538	0.390185	0.375696	0.956193
Bacteria	Actinobacteriota	Acidimicrobiia	Microtrichales	Ilumatobacteraceae	0.441981	-0.0636453	-0.02813	0.452	<0.0001	0.633891	0.361913	0.330138	0.00020987	***	0.586177	0.461612	0.326218	0.0131866	*	0.73656	0.909481	0.79911	0.328113	0.234637	0.634565	0.470829	0.795945	0.819465	0.386195	0.446184	0.587549	0.936929	0.482136	0.70259	0.871969	0.601464	0.527712	0.555696	0.378532	0	0.0995355	0.104628	0.143126	0.708471	0.432149	0.546677	0.552039	0.60241	0.157681
Bacteria	Chloroflexota	Anaerolineae	Promineofilales	Promineofilaceae	0.438909	0.00242191	0.001063	0.002981	0.7124	0.428001	0.434547	0.454179	0.804225	ns	0.439208	0.444656	0.432963	0.955973	ns	0.435531	0.510608	0.552345	0.45737	0.324022	0.326614	0.388946	0.42671	0.412434	0.453626	0.234436	0.372264	0.440858	0.321424	0.550868	0.63996	0.400105	0.354921	0.294687	0.53969	0.526574	0.437956	0.46775	0.304142	0.416382	0.317648	0.334901	0.346831	0.531157	0.578163
Bacteria	Desulfobacterota	Desulfobacteria	Desulfatiglanales	HGW-15	0.429066	0.17016	0.07301	0.5699	<0.0001	0.0572918	0.4208	0.809106	0.000351905	***	0.0651652	0.264714	0.836019	0.000111131	***	0.0216164	0.0415763	0.0153429	0.096114	0.111732	0	0	0.107984	0.0414235	0.0429106	0.034031	0.0897022	0.0509662	0.0556311	0.0945345	0.113105	0.0627615	0.0224161	0.0252589	0.221123	0	1.02853	1.35401	0.670901	0	0	0	0.0635857	0.187848	0.849051
Bacteria	Myxococcota	Polyangia	Kofleriales	Kofleriaceae	0.419854	-0.0177419	-0.007449	0.08393	0.0458	0.523157	0.474673	0.261731	4.09425e-09	****	0.384027	0.436856	0.426736	0.635052	ns	0.34266	0.702899	0.598374	0.513713	0.458101	0.401269	0.552712	0.531211	0.50969	0.505732	0.483996	0.529243	0.502017	0.438868	0.640734	0.659294	0.487709	0.5109	0.479919	0.723334	0.355131	0.345056	0.338503	0.563557	0.503387	0.487553	0.492502	0.56649	0.479337	0.452827
Bacteria	Proteobacteria	Gammaproteobacteria	Pseudomonadales	Pseudohongiellaceae	0.383213	-0.0679779	-0.02605	0.4629	<0.0001	0.550445	0.401095	0.198097	4.72261e-06	****	0.472713	0.426486	0.280272	0.0386904	*	0.397902	0.42096	0.508873	0.555141	0.402235	0.662561	0.747185	0.461544	0.396225	0.487341	0.616339	0.650341	0.600552	0.661392	0.76678	0.471753	0.605387	0.734127	0.585165	0.359793	0.318393	0.106171	0.110783	0.214688	0.577963	0.675925	0.691965	0.641637	0.446949	0.190026
Bacteria	Acidobacteriota	Thermoanaerobaculia	Thermoanaerobaculales	Thermoanaerobaculaceae	0.373156	0.0754108	0.02814	0.68	<0.0001	0.193355	0.389916	0.536197	1.6429e-07	****	0.257353	0.341485	0.482029	0.00535897	**	0.148113	0.201385	0.130415	0.172342	0.0782123	0.373274	0.194473	0.287376	0.185505	0.0950162	0.141796	0.0941873	0.197919	0.123625	0.338457	0.33158	0.281119	0.181197	0.252589	0.363541	0.306147	0.265428	0.652388	0.644065	0.205084	0.24747	0.248713	0.260123	0.498769	0.448784
Bacteria	Actinobacteriota	unclassified	unclassified	unclassified	0.359153	-0.0216955	-0.007792	0.08001	0.0514	0.518751	0.225083	0.333623	5.00215e-09	****	0.341803	0.346075	0.383797	0.723274	ns	0.431528	0.576871	0.568966	0.333085	0.312849	0.410601	0.573183	0.61307	0.538506	0.536382	0.468871	0.452996	0.833298	0.475955	0.559037	0.614825	0.202667	0.252181	0.23154	0.239862	0.159197	0.205707	0.393895	0.304142	0.298303	0.192066	0.14775	0.22833	0.207281	0.371965
Archaea	Nanoarchaeota	Woesearchaeia	unclassified	unclassified	0.342815	0.0742966	0.02547	0.5273	<0.0001	0.173837	0.394049	0.460559	4.26772e-05	****	0.186353	0.379731	0.410207	0.00657068	**	0.0576438	0.10524	0.131693	0.188914	0.268156	0.223964	0.0716479	0.261251	0.0594338	0.0306504	0.0926399	0.139038	0.172436	0.234887	0.289439	0.454352	0.358264	0.307287	0.378884	0.588412	0.502082	0.378235	0.264648	0.545666	0	0.483859	0.248713	0.141623	0.498769	0.561991
Bacteria	Proteobacteria	Gammaproteobacteria	Pseudomonadales	unclassified	0.340736	-0.0681172	-0.02321	0.3311	<0.0001	0.422785	0.42499	0.174434	0.00148988	**	0.503347	0.291879	0.281187	0.0195206	*	0.620472	0.272844	0.444945	0.460684	0.167598	0.419933	0.685773	0.25951	0.495281	0.432171	0.635245	0.529243	0.376301	0.457411	0.290606	0.216542	0.475941	0.49222	0.559906	0.311071	0.20818	0.61712	0.344658	0.152071	0.571748	0.590973	0.480189	0.410416	0.116595	0.719672
Bacteria	Verrucomicrobiota	Kiritimatiellae	UBA8416	YA12-FULL-60-10	0.340464	0.0491976	0.01675	0.4654	<0.0001	0.212625	0.428424	0.380343	4.85915e-06	****	0.277614	0.322879	0.399948	0.0576054	ns	0.243385	0.203984	0.143201	0.177314	0.167598	0.233296	0.235415	0.254285	0.273755	0.150187	0.202295	0.228741	0.198768	0.0741748	0.257927	0.357681	0.281119	0.372667	0.23996	0.445994	0.710262	0.464499	0.480059	0.581447	0.435026	0.35089	0.332439	0.257233	0.317399	0.523581
Bacteria	Proteobacteria	Gammaproteobacteria	Enterobacterales	Alteromonadaceae	0.338432	-0.10395	-0.03518	0.4083	<0.0001	0.498404	0.401278	0.115613	0.00123762	**	0.50198	0.403095	0.164736	0.00853883	**	0.389896	0.331311	0.343937	0.566741	0.73743	0.662561	0.522006	0.480702	0.446654	0.545577	0.561511	0.538213	0.668507	0.661392	0.235753	0.282278	0.657688	0.753741	1.17454	0.157409	0	0.0464499	0	0	0.957057	0.65007	0.591002	1.15321	0.226713	0.0525603
Bacteria	Proteobacteria	Gammaproteobacteria	Enterobacterales	Psychromonadaceae	0.337855	0.158174	0.05344	0.1909	0.0019	0.0404487	0.879167	0.0939498	0.000446883	***	0.0536324	0.103521	0.761672	0.00449562	**	0.0112085	0.0285837	0.0242929	0.0679427	0.0670391	0.055991	0	0.0156751	0.0270153	0.0367805	0.0151249	0.0941873	0.0178382	0.154531	0.00583546	0.0251344	0.0248431	0	0	0.0824526	0.624541	2.18978	1.98794	2.33473	0	0	0.014775	0.0606954	0.200803	1.8295
Bacteria	Bacteroidota	Rhodothermia	Rhodothermales	unclassified	0.332382	-0.0777119	-0.02583	0.4825	<0.0001	0.574567	0.286398	0.136179	1.01599e-12	****	0.397115	0.336009	0.285598	0.3989	ns	0.483568	0.748373	0.576638	0.528627	0.212291	0.643897	0.583419	0.757629	0.662776	0.609943	0.572855	0.439541	0.638777	0.537767	0.609222	0.587758	0.427563	0.49689	0.345205	0.217375	0.195934	0.145985	0.14771	0.161016	0.422596	0.284406	0.531902	0.488453	0.259101	0.224392
Archaea	Thermoplasmatota	E2	DHVEG-1	DHVEG-1	0.326269	0.1793	0.0585	0.4415	<0.0001	0.00467898	0.129878	0.844251	6.35711e-08	****	0.0539346	0.31503	0.519065	0.0509043	ns	0.00560426	0	0	0	0	0	0	0.0174167	0.00360205	0	0	0	0	0	0.0163393	0.0319013	0	0	0	0.153662	0.195934	0.484406	0.203102	0.178907	0	0	0	0	0	0.402288
Bacteria	Bacteroidota	Bacteroidia	Bacteroidales	unclassified	0.32052	0.119805	0.0384	0.5649	<0.0001	0.103253	0.289125	0.569181	5.75907e-06	****	0.16028	0.235723	0.512143	0.00117765	**	0.0424322	0.0246859	0.084386	0.331428	0	0.186637	0.266121	0.0905671	0.0252143	0.0827561	0.0661713	0.0717618	0.0637078	0.0865373	0.121378	0.108271	0.164749	0.104608	0.105245	0.153662	0.195934	0.842734	0.190793	0.527775	0.0683612	0.180985	0.0861878	0.141623	0.161938	0.555926
Bacteria	Verrucomicrobiota	Verrucomicrobiae	Opitutales	Puniceicoccaceae	0.319632	-0.0967676	-0.03093	0.5024	<0.0001	0.445306	0.32769	0.185899	0.0133881	*	0.525859	0.350299	0.15148	0.000103753	***	0.613266	0.509309	0.522938	0.391085	0.379888	0.541247	0.122825	0.323952	0.626756	0.514927	0.667385	0.237711	0.410278	0.370874	0.479675	0.412784	0.406642	0.348383	0.277848	0.820778	0.502082	0.0862641	0	0	0.671183	0.531876	0.408776	0.303477	0.693095	0.121293
Bacteria	Cyanobacteriota	Cyanobacteriia	Cyanobacteriales	Cyanobacteriaceae	0.316781	-0.157207	-0.0498	0.2814	0.0001	0.61549	0.258084	0.0767681	0.0159848	*	0.653341	0.270998	0.138189	0.0357106	*	1.51475	0.198786	0.79911	0.276742	0	0.541247	0.235415	0.0888254	0.533103	3.54932	0.637135	0.358809	0.12062	0.636667	0.194904	0.162407	0.350418	0.259653	0.475709	0.386028	0.293902	0	0.0861645	0	0.515816	0.491246	0.297964	0.320819	0.518202	0.133422
Archaea	Crenarchaeota	Bathyarchaeia	TCS64	TCS64	0.311892	0.15204	0.04742	0.4784	<0.0001	0.0286842	0.173531	0.733462	3.2645e-09	****	0.0991351	0.296358	0.469265	0.0435155	*	0.00720548	0.0233866	0.0255715	0.036457	0	0	0.0204708	0.0487669	0.0126072	0.00613008	0.0207967	0.0269107	0.0314292	0.0247249	0.0478508	0.126639	0.0379184	0.0345581	0.0378884	0.10494	0.232672	0.497678	0.400049	0.313087	0	0.044323	0.0492502	0.0404636	0.116595	0.355793
Bacteria	Desulfobacterota	BSN033	SM23-61	SM23-61	0.303771	0.140863	0.04279	0.557	<0.0001	0.0647518	0.272313	0.574249	1.31189e-05	****	0.0943633	0.26506	0.482088	0.004872	**	0.0448341	0.0324815	0.0191786	0.0530284	0.0446927	0.261292	0	0.0539919	0.0702399	0.0398455	0.0415934	0.0627915	0.06031	0.0309062	0.103871	0.116972	0.0392259	0.0205481	0.0378884	0.149914	0.232672	0.371599	0.917036	0.679846	0.0870052	0	0.0221626	0	0.0842078	0.640831
Bacteria	Chloroflexota	Anaerolineae	unclassified	unclassified	0.29813	0.122765	0.0366	0.2011	0.0014	0.127972	0.143413	0.623004	0.00246375	**	0.116635	0.21399	0.503267	0.0588265	ns	0.124094	0.126028	0.0818289	0.134228	0.0670391	0.0746547	0.0818833	0.0975338	0.14048	0.131797	0.115327	0.183889	0.0917392	0.271974	0.13655	0.188508	0.118985	0.0915323	0.092616	0.179897	0.244918	0.192435	0.449286	0	0.0745758	0.125582	0.1379	0.10694	0.194326	0.214284
Bacteria	Chloroflexota	Anaerolineae	Anaerolineales	UBA6092	0.290587	0.0856541	0.02489	0.516	<0.0001	0.135631	0.311211	0.42492	6.50306e-05	****	0.153421	0.280995	0.391624	0.00485816	**	0.0544414	0.127327	0.103565	0.0662855	0.167598	0.223964	0.122825	0.165459	0.111663	0.116472	0.12478	0.0717618	0.104481	0.14835	0.225249	0.235876	0.101987	0.105542	0.122085	0.34855	0.600049	0.809555	0.640079	0.536721	0.124293	0.0960331	0.1182	0.0867077	0.161938	0.505387
Bacteria	Proteobacteria	Gammaproteobacteria	GCA-001735895	GCA-2746365	0.285845	0.0856059	0.02447	0.2528	0.0003	0.04615	0.230754	0.58063	5.40291e-10	****	0.259934	0.283312	0.305651	0.914645	ns	0.0304231	0.0376785	0.0294073	0.0530284	0	0.167973	0.0716479	0	0.0576327	0.0245203	0.102093	0.040366	0.0305797	0	0.0408482	0.0522022	0.181747	0.124222	0.092616	0.24361	0.502082	0.331785	0.104628	0.375704	0.0807905	0.0775652	0.125588	0.121391	0.155461	0.489215
Bacteria	Bdellovibrionota	Bacteriovoracia	Bacteriovoracales	Bacteriovoracaceae	0.282004	-0.0623041	-0.01757	0.2275	0.0006	0.334099	0.302982	0.20893	0.23871	ns	0.47155	0.220287	0.217357	0.00110973	**	1.1881	0.357296	0.306858	0.160742	0.201117	0.055991	0.13306	0.151526	0.72221	0.613008	0.550167	0.363294	0.154598	0.154531	0.113208	0.119872	0.266736	0.208283	0.282058	0.108688	0.232672	0.371599	0.24003	0.545666	0.285874	0.325035	0.189613	0.187867	0.136028	0.357814
Archaea	Halobacterota	Methanosarcinia	Methanosarcinales	Methanosarcinaceae	0.279166	0.175344	0.04895	0.1887	0.002	0.0417452	0.534693	0.261061	0.106825	ns	0.0320933	0.132652	0.590395	0.0346898	*	0.0152116	0.0220874	0.066486	0.215428	0.0670391	0.111982	0	0.0731503	0.00540307	0.00613008	0.0151249	0.0134553	0.0203865	0	0.012838	0.023201	0.0248431	0.0233501	0.0252589	0.337306	0.146951	0.975448	1.03397	0.474103	0	0.0184679	0.0270876	0.0260123	0.012955	0.252694
Bacteria	Chloroflexota	unclassified	unclassified	unclassified	0.272981	0.177595	0.04848	0.3003	<0.0001	0.0386922	0.0459538	0.734298	9.59414e-06	****	0.0416687	0.216867	0.483304	0.0599902	ns	0.0248189	0.0363792	0.0524216	0.0397713	0	0.0186637	0.0716479	0.0418002	0.0540307	0.00613008	0.0397028	0.0493362	0.0441707	0.0494499	0.0443495	0.0464019	0.0169979	0.0252181	0.0294687	0.0262349	0	0.1858	0.141556	0	0.0372879	0.0258551	0.0221626	0.0346831	0.0259101	0.080862
Bacteria	Desulfuromonadota	Desulfuromonadia	Desulfuromonadales	Geopsychrobacteraceae	0.27189	0.0411564	0.01119	0.06253	0.0865	0.219204	0.357044	0.239421	0.283116	ns	0.141322	0.316759	0.314065	0.139127	ns	0.059245	0.12213	0.265944	1.38702	0.502793	0.279955	0	0.114951	0.0954542	0.0551707	0.115327	0.134553	0.0671055	0.179256	0.0606888	0.0676695	0.0993724	0.0905983	0.23575	0.543438	0.563311	0.504313	0.953964	0.635119	0	0	0.115738	0.0231221	0.362741	0.293125
Bacteria	Planctomycetota	Planctomycetes	Pirellulales	UBA7805	0.270225	-0.0398926	-0.01078	0.2077	0.0011	0.372841	0.232085	0.20575	0.000540126	***	0.304815	0.270192	0.247198	0.548938	ns	0.392298	0.522302	0.510152	0.177314	0.189944	0.270623	0.573183	0.39536	0.47547	0.426041	0.319513	0.228741	0.481631	0.271974	0.332621	0.398283	0.197437	0.198943	0.345205	0.344802	0	0.212342	0.375431	0	0.410167	0.313954	0.206851	0.34105	0.459904	0.307276
Bacteria	Bacteroidota	Rhodothermia	Rhodothermales	UBA10348	0.26461	-0.112732	-0.02983	0.6724	<0.0001	0.443995	0.29797	0.0518651	2.62444e-09	****	0.397193	0.297008	0.143824	0.00287615	**	0.692526	0.504112	0.479466	0.374513	0.435754	0.298619	0.399181	0.341368	0.632159	0.432171	0.491558	0.4216	0.461244	0.475955	0.408482	0.255211	0.40272	0.536118	0.500968	0.299828	0.220426	0.0928998	0	0.107344	0.571748	0.554037	0.504814	0.474002	0.330354	0.0929913
Archaea	Nanoarchaeota	Woesearchaeia	Pacearchaeales	UBA73	0.260856	0.0509477	0.01329	0.3979	<0.0001	0.226465	0.254197	0.301906	0.222362	ns	0.145927	0.262121	0.33621	4.10186e-05	****	0.111285	0.184495	0.210965	0.280056	0.268156	0.317283	0.225179	0.238609	0.131475	0.140992	0.132343	0.20183	0.293905	0.203981	0.289439	0.39345	0.234048	0.210151	0.23154	0.34855	0.26941	0.305242	0.276957	0.38465	0.0745758	0.310261	0.231476	0.193647	0.233191	0.426547
Archaea	Crenarchaeota	Bathyarchaeia	B26-1	BA1	0.25643	0.175174	0.04492	0.4325	<0.0001	0.0111806	0.171949	0.586161	2.89171e-05	****	0.0490658	0.192155	0.458949	0.0130847	*	0.0112085	0.00389777	0.0191786	0.00662855	0	0	0.0204708	0	0.0126072	0	0.0151249	0.0358809	0.0220854	0	0.0163393	0.0154673	0.0117678	0	0	0.131175	0.318393	0.391506	0.406204	0.348868	0	0	0	0	0	0.291103
Bacteria	Proteobacteria	Alphaproteobacteria	Sphingomonadales	Sphingomonadaceae	0.254373	-0.0710374	-0.01807	0.4283	<0.0001	0.373872	0.238892	0.150355	0.000133617	***	0.358534	0.248619	0.190687	0.0175182	*	0.44754	0.424857	0.286401	0.42257	0.49162	0.177305	0.235415	0.606103	0.486276	0.450561	0.293044	0.372264	0.383096	0.203981	0.394477	0.306446	0.381799	0.297947	0.374674	0.217375	0	0.0265428	0.0800098	0.152071	0.466099	0.273325	0.305351	0.45088	0.317399	0.062668
Bacteria	Desulfobacterota	Desulfobacteria	Desulfobacterales	Desulfobacteraceae	0.253985	0.0911078	0.02314	0.1303	0.0117	0.141504	0.498692	0.121759	0.00421867	**	0.0744367	0.191722	0.435946	0.0210485	*	0.0352268	0.045474	0.256994	0.454056	0.189944	0.298619	0.153531	0.1045	0.0324184	0.0306504	0.0415934	0.0448511	0.073901	0.123625	0.178565	0.200108	0.0771444	0.100872	0.105245	0.768308	0.502082	1.37359	2.09257	0.778245	0	0.0923395	0.0492502	0.0606954	0.239668	0.454849
Archaea	Nanoarchaeota	Woesearchaeia	Pacearchaeales	GW2011-AR1	0.250081	0.121321	0.03034	0.5613	<0.0001	0.0975484	0.369734	0.282961	0.00261734	**	0.0519902	0.226231	0.405991	7.37463e-05	****	0	0.0337807	0.0524216	0.112685	0.156425	0.149309	0.153531	0.123659	0.0198113	0.0245203	0.0491558	0.0672766	0.101932	0.117443	0.121378	0.277445	0.0941423	0.0700502	0.0799865	0.378532	0.47759	0.517585	0.492368	1.08239	0	0.107114	0.125588	0.11272	0.285011	0.701478
Archaea	Asgardarchaeota	Lokiarchaeia	Thorarchaeales	Thorarchaeaceae	0.23926	0.137257	0.03284	0.4926	<0.0001	0.00373885	0.177879	0.536162	2.38048e-11	****	0.11273	0.238725	0.324149	0.118443	ns	0.00400304	0	0.0127858	0	0	0	0	0	0	0	0	0	0.00339775	0	0	0.039635	0.0169979	0.0214821	0.0210491	0.127427	0.355131	0.411413	0.400049	0.474103	0	0.0332422	0.0270876	0.0231221	0.0647752	0.311319
Bacteria	Bacteroidota	Bacteroidia	Cytophagales	unclassified	0.235949	-0.117907	-0.02782	0.7154	<0.0001	0.431486	0.208703	0.0676586	5.34997e-10	****	0.338881	0.266218	0.13706	0.0109123	*	0.529202	0.381982	0.46668	0.281713	0.413408	0.531915	0.460594	0.25951	0.450256	0.493471	0.640917	0.556154	0.473137	0.377055	0.29294	0.294846	0.400105	0.429642	0.416772	0.224871	0.0612295	0.106171	0	0	0.372879	0.424762	0.310276	0.251452	0.252623	0.0646896
Bacteria	Bacteroidota	Bacteroidia	Flavobacteriales	unclassified	0.235571	-0.0924138	-0.02177	0.323	<0.0001	0.242529	0.382058	0.0821254	0.000304243	***	0.443895	0.223903	0.108355	8.25748e-05	****	0.475561	0.252056	0.280008	0.263485	0.178771	0.121314	0.143296	0.111467	0.414235	0.288114	0.446184	0.116613	0.221703	0.216343	0.193737	0.157573	0.662918	0.708909	0.644102	0.116183	0.146951	0.305242	0.061546	0.0805081	0.776832	0.716555	0.507277	0.609844	0.317399	0.145552
Bacteria	Proteobacteria	Gammaproteobacteria	Thiohalomonadales	Thiohalomonadaceae	0.231709	0.0103233	0.002392	0.01114	0.4753	0.182292	0.181709	0.331127	0.00054166	***	0.239617	0.266425	0.191721	0.240573	ns	0.164125	0.261151	0.154708	0.174	0	0.0839866	0.214944	0.189843	0.118868	0.245203	0.232545	0.291532	0.162243	0.197799	0.221748	0.203975	0.188285	0.223227	0.214701	0.239862	0	0.0928998	0.0369276	0	0.130508	0.107114	0.278263	0.184976	0.524679	0.210241
Bacteria	Spirochaetota	Spirochaetia	Spirochaetales	Marispirochaetaceae	0.230997	0.108703	0.02511	0.6444	<0.0001	0.0816972	0.236701	0.374593	2.95653e-06	****	0.103773	0.205298	0.341512	0.000897171	***	0.0504383	0.045474	0.0690431	0.130914	0.0670391	0.10265	0	0.0905671	0.0648368	0.0521057	0.0623901	0.080732	0.0688044	0.111262	0.161059	0.14984	0.0849895	0.11208	0.0841963	0.206131	0.428606	0.378235	0.406204	0.357814	0	0.0849524	0.12805	0.0664759	0.220236	0.432612
Bacteria	Planctomycetota	Planctomycetes	Planctomycetales	Planctomycetaceae	0.221953	-0.122593	-0.02721	0.5177	<0.0001	0.481712	0.123776	0.0603718	7.56812e-13	****	0.307079	0.232073	0.155082	0.182319	ns	0.730155	0.682111	0.707053	0.266799	0.301676	0.485256	0.307062	0.510311	0.720409	0.478146	0.285482	0.601005	0.599703	0.14835	0.339624	0.544256	0.220973	0.222293	0.244169	0.239862	0	0.0132714	0.061546	0.026836	0.198869	0.110807	0.150213	0.196537	0.220236	0.0747973
Archaea	Nanoarchaeota	Woesearchaeia	SM23-78	UBA9642	0.216649	0.010367	0.002246	0.01486	0.4092	0.134781	0.296398	0.218767	2.20854e-05	****	0.231927	0.235494	0.187618	0.361881	ns	0.0808615	0.124729	0.196901	0.170685	0.156425	0.270623	0	0.153267	0.0684389	0.073561	0.0756244	0.040366	0.114674	0.160712	0.12838	0.341247	0.400105	0.363327	0.500968	0.397272	0.257164	0.119443	0.289266	0.223634	0.242372	0.380439	0.386614	0.329489	0.226713	0.268866
Bacteria	Myxococcota	unclassified	unclassified	unclassified	0.216376	0.0409379	0.008858	0.06571	0.0786	0.21084	0.32569	0.112599	0.00932823	**	0.117987	0.186749	0.311597	0.0244018	*	0.21056	0.309223	0.203294	0.177314	0.100559	0.2053	0.0307062	0.323952	0.217924	0.211488	0.164483	0.224255	0.212359	0.241068	0.189069	0.351881	0.0732218	0.152243	0.0336785	0.224871	0.857213	0.610484	0.62777	0.581447	0	0.114501	0.125588	0.0664759	0.136028	0.624659
Bacteria	Planctomycetota	Planctomycetes	Pirellulales	unclassified	0.214562	0.0288821	0.006197	0.1425	0.0082	0.197732	0.17574	0.270214	0.0119684	*	0.177466	0.20873	0.245125	0.162863	ns	0.160122	0.187093	0.236537	0.140857	0.178771	0.345278	0.0818833	0.196809	0.219725	0.107276	0.0586089	0.313958	0.191123	0.185437	0.245089	0.315146	0.164749	0.139166	0.147344	0.116183	0.342885	0.159257	0.0800098	0.375704	0.124293	0.110807	0.0985003	0.11272	0.0906853	0.123315
Bacteria	Proteobacteria	Gammaproteobacteria	UBA4486	UBA4486	0.213866	-0.0796292	-0.01703	0.2841	<0.0001	0.454549	0.0994053	0.0876439	1.45928e-18	****	0.210535	0.219561	0.210392	0.987405	ns	0.338657	0.441748	0.393801	0.37617	0.748603	0.382605	0.614125	0.423227	0.473669	0.524122	0.455637	0.251166	0.430665	0.636667	0.39331	0.388616	0.112448	0.139166	0.0631473	0.131175	0.0979672	0	0.0861645	0.0805081	0.0745758	0.114501	0.0935753	0.10694	0.161938	0.0707542
Bacteria	Verrucomicrobiota	Kiritimatiellae	Kiritimatiellales	UBA1859	0.205873	0.000237477	4.889e-05	1.598e-06	0.9932	0.053464	0.194349	0.369805	0.000118867	***	0.359751	0.211491	0.0976683	0.00591055	**	0.0328249	0.0233866	0.0537002	0.0497141	0.122905	0.130646	0.0614125	0.0383168	0.0216123	0.0245203	0	0.0313958	0.0305797	0.0927185	0.0595217	0.0821701	0.286349	0.301683	0.252589	0.251106	0.134705	0.0995355	0.030773	0.125235	0.279659	0.358277	0.288113	0.216769	0.246146	0.14353
Bacteria	Planctomycetota	UBA8108	UBA8108	UBA8108	0.204652	0.0408155	0.008353	0.1267	0.013	0.191636	0.180267	0.242054	0.411777	ns	0.136936	0.201805	0.252644	0.0764842	ns	0.165726	0.205283	0.190508	0.174	0.189944	0.139978	0.286592	0.249059	0.21072	0.134862	0.0926399	0.174919	0.227649	0.0988997	0.239254	0.286145	0.145136	0.144771	0.164183	0.19114	0.489836	0.172528	0.196947	0.241524	0.142937	0.129275	0.100963	0.187867	0.123073	0.216306
Bacteria	Chloroflexota	Ellin6529	CSP1-4	CSP1-4	0.199422	0.026632	0.005311	0.1193	0.0162	0.158272	0.155897	0.284097	1.54715e-06	****	0.1797	0.215052	0.19694	0.580337	ns	0.121692	0.159809	0.167493	0.134228	0.100559	0.0653229	0.163767	0.161976	0.201715	0.162447	0.162592	0.121098	0.186027	0.14835	0.262596	0.212675	0.11637	0.212953	0.164183	0.179897	0	0.112807	0.14771	0.0805081	0.161581	0.180985	0.177301	0.182086	0.265578	0.155659
Bacteria	Proteobacteria	Gammaproteobacteria	Pseudomonadales	Halomonadaceae	0.197303	-0.0888482	-0.01753	0.2505	0.0003	0.394055	0.147889	0.0499641	1.37355e-07	****	0.210468	0.210336	0.175493	0.856283	ns	0.242584	0.232567	0.255715	0.394399	0.905028	0.718552	0.798362	0.355302	0.223327	0.355545	0.285482	0.547183	0.231896	0.339968	0.159892	0.259077	0.258891	0.184933	0.134714	0.247358	0	0.0398142	0.0923191	0.116289	0.459884	0.180985	0.130513	0.158964	0.187848	0.0667111
Bacteria	Myxococcota	UBA9160	UBA9160	UBA4427	0.195629	-0.0784647	-0.01535	0.3879	<0.0001	0.375361	0.109595	0.101932	8.79636e-16	****	0.224497	0.195687	0.176327	0.681117	ns	0.386694	0.492419	0.420652	0.258514	0.424581	0.345278	0.583419	0.370977	0.470067	0.340219	0.221201	0.40366	0.315991	0.315243	0.334956	0.321913	0.134676	0.0747203	0.0673571	0.108688	0.20818	0.0729927	0.061546	0.107344	0.285874	0.0997267	0.10835	0.0809272	0.200803	0.0828835
Bacteria	Proteobacteria	unclassified	unclassified	unclassified	0.19476	-0.111727	-0.02176	0.4533	<0.0001	0.41503	0.115756	0.0534945	1.23919e-12	****	0.250555	0.196393	0.155931	0.417983	ns	0.519595	0.635337	0.414259	0.265142	0.536313	0.522583	0.0614125	0.355302	0.570924	0.591553	0.518027	0.318443	0.428116	0.247249	0.325619	0.330614	0.214435	0.138232	0.193652	0.164905	0.159197	0.0796284	0.344658	0	0.142937	0	0.0394001	0.164745	0.0259101	0.105121
Bacteria	Desulfobacterota	Desulfobulbia	Desulfobulbales	unclassified	0.193348	-0.0079649	-0.00154	0.004192	0.662	0.218592	0.213096	0.148357	0.292837	ns	0.16161	0.211291	0.196564	0.639709	ns	0.0416316	0.0818533	0.075436	0.447427	0.368715	0.681224	0.225179	0.273443	0.0234133	0.0582358	0.0699525	0.0627915	0.111276	0.457411	0.283604	0.235876	0.181747	0.283003	0.23575	0.288584	0.159197	0.0796284	0	0	0.316947	0.269631	0.302889	0.289026	0.479337	0.333556
Bacteria	Proteobacteria	Gammaproteobacteria	Granulosicoccales	Granulosicoccaceae	0.189369	-0.0920953	-0.01744	0.432	<0.0001	0.377855	0.137669	0.0525831	2.87185e-16	****	0.21376	0.200528	0.16195	0.634225	ns	0.277811	0.331311	0.276172	0.241942	0.301676	0.363942	0.501535	0.468511	0.342194	0.438301	0.4027	0.435056	0.484179	0.457411	0.42132	0.301612	0.20136	0.209217	0.22312	0.198636	0.0979672	0.0265428	0	0.143126	0.198869	0.188373	0.243788	0.144513	0.200803	0.0788404
Bacteria	Proteobacteria	Alphaproteobacteria	Rhizobiales	Rhizobiaceae	0.18682	-0.0131195	-0.002451	0.008295	0.5381	0.224784	0.244926	0.0907513	0.00849548	**	0.181757	0.163786	0.213231	0.648782	ns	0.373884	0.283238	0.209686	0.207142	0.234637	0.167973	0.0921187	0.165459	0.385419	0.202293	0.289263	0.251166	0.233595	0.123625	0.197239	0.179807	0.11637	0.161583	0.105245	0.149914	0.306147	0.603849	0.0984737	0.0626174	0.155366	0.0664845	0.142825	0.182086	0.168416	0.109164
Bacteria	Chloroflexota	Anaerolineae	Anaerolineales	unclassified	0.184747	0.124603	0.02302	0.3678	<0.0001	0.0692385	0.0926472	0.392357	1.86522e-06	****	0.0812966	0.145506	0.292957	0.0216138	*	0.0496377	0.0831525	0.11635	0.059657	0	0.0746547	0.0614125	0.102759	0.0486276	0.0367805	0.105874	0.0986724	0.0586112	0.0247249	0.0863649	0.100537	0.0444561	0.0420301	0	0.13867	0	0.311878	0.313885	0.0715628	0	0.0627909	0.014775	0	0.0906853	0.161724
Bacteria	Desulfobacterota	Desulfomonilia	Desulfomonilales	Desulfomonilaceae	0.176985	0.0106167	0.001879	0.01225	0.4538	0.128256	0.176315	0.226385	0.0174486	*	0.217165	0.156711	0.170472	0.255443	ns	0.17133	0.24556	0.176444	0.0795426	0.0446927	0	0.13306	0.127142	0.205317	0.177772	0.126671	0.0358809	0.205564	0.0247249	0.138884	0.159507	0.243201	0.263389	0.277848	0.10494	0.0489836	0.245521	0.0738552	0.125235	0.217513	0.243776	0.243788	0.182086	0.259101	0.125336
Bacteria	Myxococcota	Myxococcia	Myxococcales	unclassified	0.166845	-0.0247894	-0.004136	0.05824	0.0984	0.233871	0.170637	0.0960276	0.000174673	***	0.182584	0.12817	0.195029	0.1123	ns	0.24979	0.28064	0.255715	0.1508	0	0.382605	0.337769	0.32221	0.336791	0.312634	0.120999	0.0897022	0.255681	0.234887	0.207742	0.203975	0.135983	0.226963	0.0968258	0.0524698	0.0612295	0	0.221566	0.259415	0.167796	0.236389	0.142825	0.0924882	0.233191	0.224392
Bacteria	Bacteroidota	Bacteroidia	Flavobacteriales	koll-22	0.165323	-0.1315	-0.02174	0.614	<0.0001	0.266973	0.201617	0.0273787	1.34249e-05	****	0.275573	0.193927	0.0632178	0.000645125	***	0.575637	0.254655	0.27873	0.167371	0.268156	0.233296	0.255885	0.167201	0.450256	0.306504	0.512355	0.21977	0.201317	0.111262	0.165727	0.103438	0.309885	0.338109	0.45887	0.198636	0.195934	0	0	0	0.466099	0.328729	0.352139	0.364172	0.174893	0.0384094
Bacteria	Zixibacteria	MSB-5A5	Zixibacteria-1	Zixibacteria-1	0.160549	0.143383	0.02302	0.587	<0.0001	0.0258965	0.131715	0.324037	1.81047e-07	****	0.0598442	0.13175	0.256486	0.00555608	**	0.00640487	0.0246859	0.0102286	0.0265142	0	0	0	0.0627003	0.00720409	0.0551707	0.00945305	0.0538213	0.0161393	0	0.050185	0.0918371	0.00784519	0.00653802	0.0210491	0.101192	0.0857213	0.537492	0.215411	0.339923	0	0.0258551	0.0320126	0.0144513	0.0582977	0.190026
Bacteria	Desulfuromonadota	Desulfuromonadia	Desulfuromonadales	Pelobacteraceae_A	0.157793	-0.0290317	-0.004581	0.02336	0.2997	0.243784	0.175605	0.0539897	0.00611669	**	0.10627	0.184165	0.165769	0.490159	ns	0.183339	0.249458	0.337544	1.044	0.413408	0.382605	0.11259	0.121917	0.226929	0.134862	0.117218	0.143524	0.110427	0.080356	0.0828636	0.159507	0.0405335	0.0457662	0.113665	0.187392	0.122459	0.272064	0.110783	0.393595	0.0994345	0.114501	0.0369376	0.0664759	0.174893	0.135444
Bacteria	Chloroflexota	Dehalococcoidia	JdFR-54	JdFR-54	0.152547	0.191679	0.02924	0.3174	<0.0001	0.00145047	0.0391392	0.417051	1.69519e-05	****	0.0153745	0.122232	0.27431	0.0618297	ns	0	0	0	0	0	0	0	0.00522502	0	0	0	0	0.00594606	0	0.00816965	0.00386683	0	0	0	0	0	0.066357	0	0.152071	0	0	0	0	0	0.0788404
Bacteria	Proteobacteria	Gammaproteobacteria	Pseudomonadales	Spongiibacteraceae	0.151263	-0.0311642	-0.004714	0.05288	0.1159	0.117144	0.258881	0.0777645	3.86821e-06	****	0.189036	0.191489	0.0858557	0.0113368	*	0.104079	0.0961451	0.102286	0.1276	0.201117	0	0	0.135851	0.126072	0.162447	0.134233	0.282562	0.131663	0.0494499	0.0980358	0.122772	0.273274	0.305419	0.265218	0.236114	0.661278	0.192435	0.116937	0.223634	0.323162	0.361971	0.246251	0.179196	0.330354	0.240564
Bacteria	Desulfobacterota	Desulfobacteria	Desulfatiglanales	unclassified	0.149553	0.146504	0.02191	0.5016	<0.0001	0.0186139	0.105658	0.324385	1.02073e-07	****	0.0573417	0.137249	0.22333	0.0430675	*	0.00160122	0	0.0306858	0.0231999	0	0.0653229	0	0	0	0	0.00945305	0.0448511	0.0280314	0	0.0221748	0.072503	0.0183054	0.0429642	0.046308	0	0.404115	0.0464499	0.0553914	0.420431	0	0.0923395	0.0664877	0	0	0.11725
Bacteria	Proteobacteria	Gammaproteobacteria	Pseudomonadales	Hahellaceae	0.148869	-0.0642714	-0.009568	0.2546	0.0003	0.243525	0.14053	0.0625512	1.35553e-06	****	0.157555	0.158312	0.133634	0.771709	ns	0.0992754	0.222173	0.149593	0.238628	0.27933	0.270623	0.522006	0.282151	0.131475	0.239073	0.304388	0.206315	0.245487	0.432686	0.161059	0.112138	0.139906	0.180263	0.206281	0.0749569	0.134705	0.119443	0.0800098	0.0715628	0.292089	0.166211	0.12805	0.33527	0.0906853	0.0586249
Bacteria	Desulfobacterota	Desulfobacteria	Desulfobacterales	Desulfococcaceae_A	0.146466	0.0722351	0.01058	0.1365	0.0098	0.101761	0.198093	0.139544	0.269734	ns	0.0560911	0.141296	0.211886	0.0416717	*	0.0320243	0.0467733	0.0473073	0.0811998	0	0.335946	0.102354	0.121917	0.0630358	0.0337154	0.0718432	0.0986724	0.0620089	0.123625	0.224082	0.183674	0.0692992	0.0373601	0	0.32981	0.95518	0.471135	0.258493	0.0536721	0	0	0	0	0	0.289082
Bacteria	Actinobacteriota	Acidimicrobiia	Microtrichales	unclassified	0.145669	-0.0684907	-0.009977	0.3365	<0.0001	0.22547	0.0939428	0.117595	0.000133468	***	0.190337	0.168191	0.0933698	0.0145993	*	0.247388	0.284538	0.379737	0.0977711	0.301676	0	0.0921187	0.249059	0.342194	0.220683	0.164483	0.139038	0.355914	0.0865373	0.296442	0.349948	0.132061	0.189603	0.113665	0.0749569	0	0	0	0.116289	0.161581	0.162518	0.172376	0.121391	0.220236	0.0384094
Bacteria	Chloroflexota	Anaerolineae	SBR1031	A4b	0.145215	0.0751298	0.01091	0.06695	0.0758	0.0834167	0.106417	0.245812	0.133811	ns	0.11285	0.100291	0.211717	0.35934	ns	0.1313	0.118232	0.1074	0.0613141	0	0.130646	0.0716479	0.0679253	0.0900511	0.113406	0.0359216	0.161464	0.0781482	0.0679936	0.037347	0.0618692	0.169979	0.209217	0.273638	0.048722	0.0367377	0.0132714	0.0246184	0	0.17401	0.184679	0.14775	0.22255	0.148983	0.0485172
Bacteria	Bacteroidota	Ignavibacteria	Ignavibacteriales	Ignavibacteriaceae	0.14497	0.0435331	0.006311	0.1271	0.0129	0.107916	0.202008	0.124987	0.0209109	*	0.0976399	0.141536	0.179958	0.101978	ns	0.0584444	0.0740577	0.0895003	0.140857	0.100559	0.130646	0.122825	0.109726	0.0882501	0.101146	0.113437	0.080732	0.0857932	0.0679936	0.124879	0.23781	0.11637	0.0831263	0.0884062	0.221123	0.355131	0.564035	0.196947	0.25047	0	0.136662	0.0935753	0.11272	0.155461	0.200133
Bacteria	Moduliflexota	Moduliflexia	Moduliflexales	Moduliflexaceae	0.144277	0.206061	0.02973	0.1941	0.0017	0.0121598	0.0268583	0.393814	0.00619587	**	0.0164095	0.0457361	0.328064	0.041016	*	0.00480365	0	0.0166215	0.0132571	0	0.0186637	0	0.0226418	0.0162092	0	0.00567183	0	0.0101932	0.0370874	0.0175064	0.0319013	0.019613	0.0149441	0	0	0	0.0995355	0.0553914	0.0536721	0	0	0.014775	0	0.0259101	0.062668
Bacteria	Patescibacteria	Saccharimonadia	Saccharimonadales	UBA4665	0.141681	-0.0947196	-0.01342	0.4221	<0.0001	0.173615	0.204568	0.046861	0.000158067	***	0.226995	0.164351	0.0621355	0.000291516	***	0.28902	0.248158	0.230144	0.0861712	0.134078	0.177305	0	0.175909	0.297169	0.177772	0.226873	0.170434	0.169887	0.111262	0.131881	0.151773	0.349111	0.324099	0.374674	0.179897	0.0979672	0	0	0.0536721	0.366665	0.288099	0.389076	0.442209	0.200803	0.0363879
Bacteria	Proteobacteria	Gammaproteobacteria	Betaproteobacteriales	unclassified	0.140901	-0.0312488	-0.004403	0.06309	0.0851	0.242052	0.10394	0.0767125	1.41832e-07	****	0.0946486	0.154707	0.157931	0.201309	ns	0.108082	0.155911	0.255715	0.261828	0.391061	0.410601	0.37871	0.268218	0.109862	0.196163	0.173936	0.19286	0.339775	0.185437	0.157558	0.287112	0.117678	0.103674	0.0799865	0.198636	0	0.0331785	0.320039	0.0357814	0.105649	0.0627909	0.0935753	0.104049	0.12955	0.151616
Bacteria	Desulfobacterota	Desulfobacteria	Desulfobacterales	Magnetomoraceae	0.139681	0.127505	0.01781	0.4127	<0.0001	0.0805285	0.149613	0.188901	0.164341	ns	0.02622	0.094092	0.260911	3.59438e-05	****	0.0120091	0.0233866	0.0179001	0.155771	0	0.0839866	0.194473	0.224676	0.0270153	0	0.0264685	0	0.0798471	0	0.220581	0.222343	0	0.0765883	0	0	0	0.119443	0.276957	0.26836	0	0	0.0344751	0	0	0.349728
Bacteria	Planctomycetota	UBA8108	UBA1146	UBA1146	0.139024	-0.0363678	-0.005056	0.1551	0.0056	0.218069	0.0945304	0.104473	8.1872e-09	****	0.130517	0.142212	0.141508	0.906764	ns	0.245787	0.275443	0.291515	0.185599	0.201117	0.186637	0.194473	0.210743	0.28096	0.177772	0.139905	0.273592	0.233595	0.105081	0.20074	0.286145	0.1216	0.114882	0.0968258	0.0449741	0.146951	0.0796284	0.190793	0.0894534	0.0435026	0.0775652	0.0689502	0.0664759	0.0712528	0.121293
Bacteria	Chloroflexota	Dehalococcoidia	unclassified	unclassified	0.13653	0.1804	0.02463	0.5302	<0.0001	0.00270745	0.135496	0.271386	0.000231936	***	0.0165929	0.106349	0.246668	0.00383237	**	0	0.00259852	0	0	0	0	0	0.0209001	0	0	0.00567183	0	0.00254831	0	0	0.0116005	0.00523013	0.00373601	0	0.0337306	0.110213	0.258792	0.276957	0.40254	0	0	0	0	0.0518202	0.319405
Bacteria	Chloroflexota	Anaerolineae	Caldilineales	Caldilineaceae	0.133248	-0.0414865	-0.005528	0.319	<0.0001	0.171642	0.12506	0.103042	0.001444	**	0.164387	0.13148	0.114257	0.0610713	ns	0.192947	0.22737	0.239094	0.111028	0.111732	0.149309	0.225179	0.170684	0.239536	0.147122	0.149358	0.0448511	0.188575	0.129806	0.180899	0.238777	0.150366	0.229765	0.143134	0.134922	0.110213	0	0.0738552	0.143126	0.17401	0.140356	0.162526	0.138732	0.161938	0.111185
Bacteria	Acidobacteriota	Luteitaleia	Luteitaleales	UBA823	0.132743	-0.000414335	-5.5e-05	1.183e-05	0.9815	0.191951	0.109014	0.0972631	0.00571183	**	0.100902	0.119064	0.167649	0.119331	ns	0.153717	0.359895	0.222472	0.182285	0.167598	0.130646	0.184237	0.222934	0.255745	0.223748	0.160702	0.264621	0.208112	0.0679936	0.110874	0.15564	0.0261506	0.0298881	0	0.0749569	0.220426	0.384871	0.14771	0.232579	0	0.0258551	0.0172376	0.00867077	0	0.159702
Bacteria	Acidobacteriota	unclassified	unclassified	unclassified	0.127542	0.0406847	0.005189	0.1357	0.01	0.104781	0.10338	0.174465	0.017763	*	0.106129	0.125849	0.14351	0.486982	ns	0.11849	0.163707	0.108679	0.129257	0	0	0.0511771	0.139334	0.118868	0.140992	0.0245779	0.0941873	0.157995	0.111262	0.179732	0.138239	0.064069	0.0775223	0	0.116183	0.379623	0.252157	0	0	0	0.070178	0.0714127	0.0462441	0.181371	0.149595
Bacteria	Cyanobacteriota	Cyanobacteriia	unclassified	unclassified	0.122771	-0.0651701	-0.008001	0.1201	0.0158	0.159879	0.0704429	0.137991	0.151918	ns	0.204793	0.0891154	0.101745	0.0483069	*	0.138505	0.0636636	0.113793	0.096114	0.122905	0.391937	0	0.0574753	0.149485	0.223748	0.153139	0.125583	0.0713527	0.519224	0.183234	0.147906	0.117678	0.0887303	0	0.198636	0	0.199071	0.030773	0.0178907	0.180225	0.15513	0.0492502	0	0	0.0262801
Bacteria	Planctomycetota	Planctomycetes	Pirellulales	Thermoguttaceae	0.121903	0.12715	0.0155	0.3814	<0.0001	0.0372039	0.0694826	0.259022	1.49709e-06	****	0.0501559	0.100827	0.19081	0.0246975	*	0.0232176	0.0389777	0.0140643	0.0613141	0.0223464	0.0373274	0.0614125	0.0557336	0.0180102	0.00613008	0.0113437	0.0179404	0.0433213	0.0432686	0.0490179	0.0918371	0.0470711	0.0382941	0	0.0899483	0	0.0995355	0.326194	0.0983988	0	0.0590973	0.0344751	0	0.0842078	0.2345
Bacteria	Gemmatimonadota	Gemmatimonadetes	SG8-23	UBA6960	0.121205	-0.073685	-0.008931	0.3882	<0.0001	0.196372	0.12661	0.0406334	2.78571e-09	****	0.145243	0.134809	0.0915756	0.160519	ns	0.217766	0.248158	0.230144	0.119314	0.189944	0.2053	0.0818833	0.257768	0.205317	0.140992	0.18528	0.264621	0.246337	0.0865373	0.211244	0.251344	0.164749	0.222293	0.206281	0.0749569	0.159197	0	0.061546	0.152071	0.211298	0.129275	0.219163	0.104049	0.174893	0.0667111
Bacteria	Deinococcota	Deinococci	Deinococcales	Trueperaceae	0.120856	-0.114765	-0.01387	0.6915	<0.0001	0.207408	0.105155	0.0500054	1.34691e-06	****	0.191683	0.130678	0.0638163	0.000933549	***	0.239382	0.362493	0.283844	0.1276	0.0782123	0.167973	0.143296	0.203776	0.28096	0.208423	0.24767	0.228741	0.265024	0.111262	0.161059	0.208809	0.220973	0.198943	0.151553	0.112435	0	0	0	0	0.248586	0.214228	0.204388	0.199428	0.10364	0.0283017
Archaea	Nanoarchaeota	Woesearchaeia	GW2011-AR15	GW2011-AR15	0.120698	0.140351	0.01694	0.4303	<0.0001	0.0149256	0.220014	0.127153	0.000225021	***	0.0250021	0.0910345	0.214158	0.00110106	**	0.00160122	0.0129926	0.00255715	0.0331428	0	0.0746547	0	0.00870837	0	0.00613008	0.0151249	0	0.0101932	0	0.00700256	0.0667028	0.0313808	0.0158781	0.0168393	0.221123	0.26941	0.497678	0.289266	0.474103	0	0	0.0197001	0.0433539	0.12955	0.497301
Archaea	Thermoplasmatota	Thermoplasmata_A	SG8-5	SG8-5	0.120413	0.165182	0.01989	0.6196	<0.0001	0.00697763	0.0846601	0.269601	8.93632e-09	****	0.0252148	0.106334	0.197957	0.00462941	**	0	0	0.0051143	0	0.0335196	0.055991	0	0.00348335	0	0	0	0	0	0	0	0.0135339	0.0130753	0.0168121	0	0.0674612	0.0734754	0.192435	0.221566	0.25047	0	0.00738716	0.0197001	0.0173415	0	0.161724
Bacteria	Acidobacteriota	Luteitaleia	RBG-16-70-10	RBG-16-70-10	0.116383	0.0581784	0.006771	0.2583	0.0002	0.0789091	0.0746197	0.195621	5.78831e-08	****	0.0906927	0.106978	0.142916	0.16503	ns	0.0872663	0.118232	0.1074	0.0497141	0	0	0.0409417	0.080117	0.126072	0.0858211	0.0718432	0.040366	0.0823954	0.0927185	0.142385	0.137272	0.064069	0.0784563	0.0631473	0.0562177	0.0734754	0.1858	0.129247	0.125235	0	0.0406294	0.0837253	0.0520246	0.0842078	0.157681
Bacteria	Myxococcota	XYA12-FULL-58-9	XYA12-FULL-58-9	XYA12-FULL-58-9	0.116271	0.0189127	0.002199	0.03652	0.1932	0.133697	0.120745	0.094372	0.249978	ns	0.0873574	0.101649	0.150169	0.0194086	*	0.0400304	0.137721	0.103565	0.120971	0.111732	0.177305	0.122825	0.1045	0.156689	0.128732	0.0888586	0.0897022	0.16649	0.0988997	0.231084	0.260044	0.0627615	0.101806	0.0631473	0.146166	0.159197	0.311878	0.215411	0	0.0994345	0.0886459	0.0566377	0.0578051	0.0712528	0.11725
Bacteria	Chloroflexota	Anaerolineae	CG2-30-64-16	CG2-30-64-16	0.115434	0.114264	0.01319	0.3276	<0.0001	0.0387539	0.035372	0.272177	5.74662e-12	****	0.08079	0.0915646	0.1624	0.174778	ns	0.0296225	0.0597659	0.033243	0	0	0	0.0921187	0.0836004	0.0396225	0.104211	0.0245779	0	0.0382247	0.0247249	0.0420153	0.0483353	0.0183054	0.0663142	0	0	0	0.0995355	0.0553914	0.0983988	0.105649	0	0.0172376	0	0	0.105121
Bacteria	Planctomycetota	UBA8108	unclassified	unclassified	0.11482	-0.0290106	-0.003331	0.09688	0.0313	0.14982	0.0760224	0.118618	0.00233942	**	0.12594	0.122022	0.100205	0.46284	ns	0.17133	0.198786	0.190508	0.0662855	0.234637	0.0746547	0	0.186359	0.149485	0.171642	0.0831868	0.197345	0.145254	0.154531	0.185568	0.187541	0.146444	0.133562	0.092616	0.0562177	0	0	0.061546	0.0805081	0.0435026	0.15513	0.174838	0.0867077	0.0842078	0.101077
Bacteria	Desulfuromonadota	Desulfuromonadia	Desulfuromonadales	Desulfuromonadaceae	0.110083	0.10583	0.01165	0.174	0.0032	0.0323667	0.22675	0.0711313	0.000911328	***	0.0425689	0.0946299	0.170544	0.0969333	ns	0.0232176	0	0.0600931	0.240285	0	0.0279955	0	0.0261251	0	0	0	0.0717618	0.00339775	0.0370874	0.0105038	0.0174007	0.0300732	0.0298881	0	0.468481	0.453098	0.258792	0.424668	0.65301	0	0	0	0.0404636	0	0.262801
Bacteria	Planctomycetota	Phycisphaerae	SG8-4	SM23-30	0.109265	0.177276	0.01937	0.4512	<0.0001	0.00619252	0.0790565	0.242546	6.82597e-05	****	0.0181772	0.0754304	0.203824	0.0052442	**	0.00480365	0.00389777	0	0.0182285	0	0	0	0.0383168	0.0108061	0.00919512	0	0	0.00509662	0	0.00583546	0.00290012	0	0	0	0	0.0979672	0.0331785	0.22772	0.161016	0	0.0110807	0	0	0.0453427	0.248651
Bacteria	Fermentibacterota	Fermentibacteria	Fermentibacterales	Fermentibacteraceae	0.105324	0.165109	0.01739	0.6041	<0.0001	0.00434431	0.0805738	0.231055	5.7496e-08	****	0.029958	0.0825354	0.178358	0.00453541	**	0	0	0.00255715	0.00497141	0	0	0	0.0069667	0.00360205	0	0	0	0	0	0.0291773	0.0222343	0.00784519	0.0196141	0	0.0712091	0	0.165893	0.129247	0.286251	0	0	0	0	0.0647752	0.0687327
Bacteria	Proteobacteria	Gammaproteobacteria	Nitrococcales	Aquisalimonadaceae	0.102213	-0.0396621	-0.004054	0.1101	0.0212	0.161364	0.102746	0.0425306	7.41883e-07	****	0.0861109	0.120534	0.0946283	0.380632	ns	0.114487	0.161108	0.1253	0.140857	0.312849	0.10265	0.122825	0.217709	0.208919	0.140992	0.0926399	0.143524	0.231047	0.0988997	0.206575	0.16144	0.0797594	0.0793903	0.130504	0.0674612	0.195934	0.066357	0.0738552	0	0	0.0923395	0.0615627	0.124281	0.181371	0.0828835
Bacteria	Dependentiae	Babeliae	Babeliales	unclassified	0.10175	0.151548	0.01542	0.3311	<0.0001	0.0353768	0.194789	0.0750842	0.00898852	**	0.00975795	0.0550404	0.209788	0.000317989	***	0.00560426	0.0116933	0	0.0314856	0.0335196	0.0653229	0.0818833	0.0574753	0.00720409	0.0122602	0	0.0179404	0.0237842	0.0679936	0.0676914	0.0821701	0.0326883	0.00653802	0	0.0712091	0.330639	0.404778	0.320039	0.679846	0	0	0	0.00578051	0	0.238543
Bacteria	Verrucomicrobiota	Verrucomicrobiae	Pedosphaerales	Pedosphaeraceae	0.101374	-0.00392902	-0.0003983	0.003566	0.6868	0.114248	0.0909246	0.0989491	0.235961	ns	0.0984619	0.0965244	0.108165	0.653195	ns	0.0744566	0.155911	0.103565	0.0745712	0.0782123	0.139978	0.122825	0.161976	0.113464	0.107276	0.0926399	0.130068	0.0968358	0.0988997	0.134216	0.143073	0.0810669	0.153177	0.0757767	0.112435	0	0.225614	0.0553914	0.0536721	0.0932198	0.0590973	0.103425	0.0751467	0.12955	0.0707542
Bacteria	Proteobacteria	Alphaproteobacteria	Rhizobiales	unclassified	0.101301	-0.104934	-0.01063	0.3949	<0.0001	0.220974	0.0558305	0.0271002	1.96921e-14	****	0.113795	0.113735	0.0805395	0.543668	ns	0.198551	0.281939	0.250601	0.109371	0.324022	0.0933184	0.102354	0.209001	0.219725	0.214553	0.259013	0.372264	0.25653	0.203981	0.211244	0.229109	0.0862971	0.0915323	0.101036	0.0936961	0	0	0.0861645	0	0.0683612	0.0960331	0.0172376	0.0462441	0.0453427	0.0424525
Bacteria	Planctomycetota	UBA1135	UBA1135	unclassified	0.100164	-0.0301406	-0.003019	0.1064	0.0237	0.120802	0.0895109	0.0901784	0.179486	ns	0.118115	0.0980276	0.0903329	0.390914	ns	0.123294	0.144218	0.180279	0.059657	0.223464	0.158641	0.235415	0.0853421	0.151286	0.0367805	0.0378122	0.0358809	0.131663	0.105081	0.0548534	0.169174	0.185669	0.1401	0.151553	0.0936961	0.0612295	0.0331785	0.0492368	0.0983988	0.0994345	0.044323	0.14775	0.0780369	0.0323876	0.0586249
Bacteria	Planctomycetota	Phycisphaerae	SG8-4	unclassified	0.0971112	0.146636	0.01424	0.1531	0.006	0.0217524	0.0493796	0.220202	0.0144026	*	0.0225646	0.0722217	0.171698	0.143452	ns	0.0240183	0.0311822	0.0306858	0.0248571	0	0	0.0409417	0.0365752	0.0144082	0.0214553	0.0415934	0	0.0144404	0	0.0350128	0.032868	0.0169979	0.0317561	0	0.0562177	0.159197	0.066357	0	0	0	0	0.0640252	0.0433539	0.174893	0.0464956
Bacteria	Proteobacteria	Gammaproteobacteria	Thiohalobacterales	Thiohalobacteraceae	0.0967393	-0.0932093	-0.009017	0.5894	<0.0001	0.159909	0.0646284	0.065681	3.57237e-06	****	0.137682	0.108759	0.0574244	0.00318576	**	0.21056	0.235166	0.157265	0.142514	0.111732	0.0279955	0.122825	0.121917	0.225128	0.156317	0.175827	0.264621	0.140157	0.191618	0.154056	0.120838	0.0849895	0.137298	0.138924	0.0749569	0	0	0	0.0536721	0	0.180985	0.150213	0.10983	0.0647752	0.0384094
Bacteria	Desulfuromonadota	Desulfuromonadia	Desulfuromonadales	unclassified	0.0962441	-0.0430468	-0.004143	0.05334	0.1143	0.14998	0.0607981	0.0779541	0.0363058	*	0.0753301	0.129989	0.0764416	0.232786	ns	0.23698	0.114335	0.176444	0.709255	0.256983	0.0373274	0.11259	0.0557336	0.142281	0.076626	0.130452	0.0538213	0.0925887	0.0556311	0.088699	0.0599358	0.022228	0.0625782	0	0.0749569	0.159197	0.0398142	0.141556	0.0536721	0	0.0110807	0.0566377	0.127171	0	0.0970344
Bacteria	Proteobacteria	Alphaproteobacteria	Rhizobiales	Hyphomicrobiaceae	0.0956888	8.37925e-06	8.018e-07	9.768e-09	0.9995	0.109578	0.0964117	0.081077	0.243285	ns	0.0916087	0.0863529	0.107745	0.389796	ns	0.108883	0.133824	0.0831075	0.0861712	0.0335196	0.10265	0.153531	0.137592	0.136878	0.150187	0.0964211	0.0672766	0.0883415	0.0679936	0.165727	0.141139	0.064069	0.0924663	0.0673571	0.0862004	0	0.13935	0.166174	0.223634	0.0559319	0	0.0960378	0.130062	0.136028	0.0950128
Bacteria	Proteobacteria	Gammaproteobacteria	HK1	HK1	0.0954187	-0.103795	-0.009904	0.2802	0.0001	0.228087	0.0467746	0.011395	1.09563e-14	****	0.101164	0.0876881	0.0993194	0.933169	ns	0.17133	0.167604	0.216079	0.275085	0.189944	0.475924	0.174002	0.316985	0.241337	0.251333	0.132343	0.246681	0.19622	0.154531	0.214745	0.225243	0.0666841	0.0607102	0	0.0599655	0	0	0	0.116289	0.136722	0.0812588	0	0.0693662	0.0906853	0.0667111
Bacteria	Planctomycetota	UBA1135	UBA1135	GCA-002686595	0.0941487	-0.0160916	-0.001515	0.01971	0.3413	0.09839	0.125221	0.058835	0.00908328	**	0.103167	0.0929364	0.0893488	0.844425	ns	0.121692	0.119532	0.112515	0.0828569	0.0782123	0	0.163767	0.125401	0.102658	0.0551707	0.0472652	0.0897022	0.111276	0.123625	0.0723597	0.168207	0.160826	0.131694	0.105245	0.183644	0.134705	0.1858	0	0.0357814	0.0621465	0.184679	0.130513	0.10983	0.0906853	0.123315
Bacteria	Desulfobacterota	Desulfobacteria	Desulfobacterales	Desulfococcaceae	0.0924591	0.0478266	0.004422	0.04195	0.1626	0.100907	0	0.17647	0.000117172	***	0.0456987	0.116793	0.0992989	0.316604	ns	0.0432329	0	0.00255715	0.0878283	0.614525	0.261292	0	0.074892	0	0.162447	0	0	0.087492	0	0.112041	0.168207	0	0	0	0	0	0	0	0	0	0	0	0	0	0
Bacteria	Planctomycetota	GCA-002687715	GCA-002687715	GCA-002687715	0.091824	-0.0573924	-0.00527	0.2769	0.0001	0.138025	0.0655538	0.0718927	0.000191806	***	0.104247	0.101515	0.0738503	0.264237	ns	0.140106	0.148115	0.149593	0.0828569	0.0670391	0.307951	0.102354	0.1045	0.0990563	0.147122	0.12478	0.0941873	0.191973	0.117443	0.150555	0.180774	0.122908	0.136364	0.109455	0.116183	0	0.0331785	0	0	0.0435026	0.0775652	0.110813	0.132952	0.12955	0.0363879
Bacteria	Bacteroidota	Bacteroidia	Flavobacteriales	Crocinitomicaceae	0.0910267	-0.13128	-0.01195	0.2084	0.0011	0.0983719	0.0378685	0.13684	0.187912	ns	0.248373	0.0657671	0.0113891	2.13062e-05	****	0.265001	0.107838	0.0818289	0.0231999	0.0558659	0	0.0307062	0.0156751	0.28096	0.113406	0.274138	0.0852171	0.128265	0.105081	0	0.00676695	0.0862971	0.0569742	0.0420982	0.0149914	0	0	0	0.0178907	0.205084	0.0923395	0.0566377	0	0.0194326	0.0141508
Bacteria	Bacteroidota	Rhodothermia	Rhodothermales	bin80	0.0906656	-0.110847	-0.01005	0.4406	<0.0001	0.191777	0.0619122	0.0183074	1.8159e-12	****	0.111168	0.0961392	0.0715239	0.473487	ns	0.128898	0.209181	0.231422	0.185599	0.167598	0.363942	0.163767	0.25951	0.147684	0.232943	0.132343	0.2108	0.215757	0.0988997	0.147054	0.17304	0.124215	0.132628	0.0757767	0.0637134	0	0	0	0	0.142937	0.110807	0.0935753	0.127171	0.0712528	0.0485172
Bacteria	Proteobacteria	Gammaproteobacteria	Chromatiales	Chromatiaceae	0.0895664	0.0829887	0.007433	0.2256	0.0006	0.0414662	0.0423838	0.184849	1.77336e-08	****	0.056663	0.102311	0.0987576	0.364877	ns	0.0248189	0.0298829	0.0115072	0.059657	0	0.121314	0	0.0487669	0.0288164	0.0398455	0.0151249	0.0897022	0.0501168	0.0185437	0.0770281	0.0483353	0.0353033	0.0308221	0.0294687	0.0449741	0.183688	0.0464499	0.030773	0	0.0559319	0.0369358	0	0.0317928	0.0323876	0.0363879
Bacteria	Proteobacteria	Gammaproteobacteria	UBA10353	LS-SOB	0.0888374	-0.0855045	-0.007596	0.3351	<0.0001	0.175386	0.0525187	0.0386078	6.2265e-11	****	0.100192	0.0908257	0.0792792	0.768015	ns	0.269004	0.196188	0.195622	0.0828569	0.111732	0.25196	0.0716479	0.132367	0.252143	0.236008	0.181498	0.278077	0.198768	0.0865373	0.15639	0.105371	0.0353033	0.0448322	0.0547276	0.0299828	0.0612295	0.066357	0.0923191	0	0	0.0590973	0.0295501	0.0520246	0.0842078	0.040431
Bacteria	Myxococcota	Myxococcia	Myxococcales	Anaeromyxobacteraceae	0.0884968	0.032713	0.002895	0.1221	0.0149	0.0912632	0.101548	0.0726795	0.240051	ns	0.0572332	0.0851902	0.112646	0.00639366	**	0.0896681	0.102641	0.0805503	0.0182285	0.167598	0.149309	0.0818833	0.074892	0.0972552	0.122602	0.0718432	0.0762469	0.0475685	0.0494499	0.0980358	0.132439	0.0549163	0.0635122	0.0715669	0.164905	0.134705	0.0928998	0.209257	0.0715628	0	0.0480165	0.105888	0.0751467	0.0906853	0.0889482
Bacteria	Acidobacteriota	Blastocatellia	Pyrinomonadales	Pyrinomonadaceae	0.0865605	-0.109738	-0.009499	0.2961	<0.0001	0.20854	0.0410196	0.0101218	9.19656e-14	****	0.0927767	0.0843111	0.0846659	0.97223	ns	0.123294	0.275443	0.161101	0.111028	0.122905	0.335946	0.235415	0.285635	0.262949	0.134862	0.27792	0.188375	0.336377	0.0494499	0.185568	0.250377	0.0509937	0.0495022	0.0589374	0.0712091	0	0.0796284	0	0	0.105649	0.0812588	0.0320126	0.0635857	0.0453427	0.0181939
Bacteria	Marinisomatota	Marinisomatia	Marinisomatales	unclassified	0.0846761	0.130025	0.01101	0.3616	<0.0001	0.0238883	0.159442	0.0706983	0.000647442	***	0.0207463	0.0642703	0.147702	0.00241001	**	0.00320243	0.0116933	0.0051143	0.0447427	0.0223464	0	0.0921187	0.0505086	0.00900511	0.0122602	0	0	0.0195371	0.0309062	0.025676	0.0551023	0.00653766	0.01401	0.0294687	0.179897	0.293902	0.212342	0.326194	0.438322	0	0.0184679	0.0270876	0.0144513	0.0906853	0.301211
Bacteria	Spirochaetota	UBA4802	UBA4802	UBA5550	0.0844395	0.163667	0.01382	0.3511	<0.0001	0.0201687	0.078486	0.154664	0.0174519	*	0.01223	0.0450646	0.171954	0.00120247	**	0.00400304	0	0.00767146	0.0149142	0	0	0.0614125	0.0139334	0	0	0	0	0.0152899	0.123625	0.0431824	0.0386683	0.0274582	0.0196141	0.0505178	0.097444	0.122459	0.205707	0.0923191	0.187852	0	0.0184679	0.0394001	0.0317928	0	0.105121
Archaea	Crenarchaeota	Bathyarchaeia	B26-1	UBA233	0.0831512	0.168969	0.01405	0.5707	<0.0001	0.00347464	0.119528	0.126451	0.000797817	***	0.0159983	0.0483173	0.162754	9.317e-05	****	0.00240183	0.00519703	0	0	0	0	0	0	0.0162092	0	0	0	0.00424719	0	0.0140051	0.0135339	0	0.00467002	0	0.0524698	0.159197	0.331785	0.252339	0.241524	0	0	0.0172376	0	0	0.155659
Unassigned	unclassified	unclassified	unclassified	unclassified	0.0826211	0.159766	0.0132	0.5077	<0.0001	0.0145865	0.049563	0.183714	1.05013e-06	****	0.0114985	0.0720889	0.140568	0.00363274	**	0.00240183	0	0.0140643	0.0182285	0.0558659	0.055991	0	0.01045	0	0	0.0113437	0.0313958	0.0127416	0	0.00350128	0.0174007	0.00392259	0.010274	0.0294687	0.0412263	0	0.212342	0.0430822	0.178907	0	0	0.00738752	0	0	0.14353
Bacteria	Actinobacteriota	Acidimicrobiia	Acidimicrobiales	Acidimicrobiaceae	0.082146	0.0161542	0.001327	0.02221	0.3121	0.0556819	0.0587069	0.132049	7.99339e-07	****	0.0907687	0.0915789	0.0669647	0.304146	ns	0.0688523	0.0675614	0.0652074	0.0546856	0	0	0	0.0557336	0.127873	0.079691	0.102093	0.0313958	0.0781482	0	0.0910332	0.0686362	0.061454	0.0579082	0.0631473	0.0524698	0.134705	0	0.061546	0.0357814	0.0435026	0.0517101	0.0714127	0.0549149	0.0647752	0.185983
Bacteria	Proteobacteria	Gammaproteobacteria	Betaproteobacteriales	Burkholderiaceae	0.0794482	-0.0394597	-0.003135	0.08021	0.0511	0.104485	0.0571755	0.0766846	0.117177	ns	0.0935531	0.090286	0.0592072	0.25046	ns	0.0744566	0.109138	0.084386	0.177314	0.301676	0.149309	0.174002	0.0627003	0.0738419	0.0643658	0.0699525	0.0941873	0.0891909	0	0.0805294	0.0667028	0.0353033	0.0485682	0.0631473	0.0637134	0.159197	0.0331785	0	0.0715628	0	0.0480165	0.0344751	0.0549149	0.0582977	0.0343663
Bacteria	Proteobacteria	Alphaproteobacteria	Caulobacterales	Parvularculaceae	0.0790468	-0.122282	-0.009666	0.5547	<0.0001	0.170333	0.0535323	0.0132752	1.90965e-15	****	0.0953926	0.0966311	0.0505652	0.13412	ns	0.151315	0.200086	0.209686	0.147485	0.156425	0.167973	0.122825	0.193326	0.207118	0.180837	0.245779	0.170434	0.191973	0.0741748	0.131881	0.174007	0.0575314	0.0877963	0.122085	0.0712091	0.0489836	0	0	0	0.118078	0.044323	0.0738752	0.138732	0.0777303	0.0161724
Bacteria	Proteobacteria	Gammaproteobacteria	Pseudomonadales	Nitrincolaceae	0.0784477	-0.100653	-0.007896	0.3351	<0.0001	0.157061	0.0710629	0.0072197	1.20272e-09	****	0.0866704	0.0875885	0.0638251	0.629004	ns	0.110484	0.132524	0.167493	0.205485	0.290503	0.307951	0	0.0923088	0.081046	0.257463	0.149358	0.165949	0.10618	0.247249	0.10037	0.0986041	0.117678	0.114882	0.0841963	0.0899483	0.0857213	0.0464499	0.0369276	0.0536721	0.0497172	0.0997267	0.0738752	0.0346831	0.0842078	0.0424525
Bacteria	Bacteroidota	Bacteroidia	Chitinophagales	unclassified	0.0783388	-0.104559	-0.008191	0.2958	<0.0001	0.102946	0.116719	0.0153514	0.00105968	**	0.122512	0.0917486	0.03548	0.0187392	*	0.0784596	0.152013	0.131693	0.122628	0	0.055991	0.163767	0.107984	0.0918522	0.0613008	0.259013	0.0672766	0.0993842	0.0432686	0.10037	0.112138	0.224895	0.274597	0.273638	0.0562177	0	0	0.0184638	0	0.17401	0.280712	0.248713	0.234111	0.0518202	0.0303232
Bacteria	Bacteroidota	Bacteroidia	Bacteroidales	Marinifilaceae	0.0777906	-0.101259	-0.007877	0.05128	0.1217	0.154235	0.0552141	0.0239222	0.171699	ns	0.0273299	0.168143	0.0210791	0.0567338	ns	0.0360274	0.0844518	0.73646	1.10697	0.156425	0	0	0.0156751	0.0594338	0.0643658	0.0699525	0.107643	0.0280314	0	0.00233419	0	0.0183054	0.0298881	0	0	0	0.119443	0.0246184	0	0	0	0.0123125	0	0.62832	0.0505387
Bacteria	Nitrospirota	Nitrospiria	Nitrospirales	UBA8639	0.0767373	-0.11598	-0.0089	0.3246	<0.0001	0.194441	0.0259118	0.0098592	7.29994e-19	****	0.0790796	0.082091	0.0698222	0.921274	ns	0.0848645	0.281939	0.242929	0.140857	0.312849	0.177305	0.204708	0.217709	0.149485	0.251333	0.175827	0.174919	0.212359	0.14835	0.124879	0.210742	0.022228	0.0345581	0.046308	0.0374784	0.0244918	0.0199071	0.0430822	0.0626174	0.0435026	0.0110807	0	0.0289026	0	0.040431
Bacteria	Bacteroidota	Rhodothermia	Rhodothermales	RA	0.0735395	-0.123199	-0.00906	0.4543	<0.0001	0.16999	0.044909	0.00571975	1.41409e-16	****	0.0931906	0.0758608	0.0581176	0.495768	ns	0.154517	0.200086	0.195622	0.140857	0.145251	0.214632	0.143296	0.188101	0.225128	0.239073	0.0756244	0.121098	0.238692	0.142168	0.140051	0.15564	0.0771444	0.0784563	0.0841963	0.0787047	0	0.0265428	0	0	0.0248586	0.0886459	0.0689502	0.0809272	0.110118	0
Bacteria	Patescibacteria	Saccharimonadia	Saccharimonadales	unclassified	0.0716547	-0.104711	-0.007503	0.5116	<0.0001	0.102956	0.0839977	0.0280103	0.000796757	***	0.113467	0.0793809	0.0360538	0.00150267	**	0.18414	0.107838	0.120186	0.0762284	0.111732	0.0839866	0.0818833	0.0888254	0.165694	0.0858211	0.156921	0.0313958	0.0934381	0.0988997	0.10037	0.0599358	0.172594	0.145705	0.134714	0.0374784	0	0	0	0	0.18644	0.151437	0.177301	0.22833	0.0518202	0.0343663
Archaea	Nanoarchaeota	Woesearchaeia	GW2011-AR4	GW2011-AR4	0.0705897	0.104519	0.007378	0.4413	<0.0001	0.0338012	0.0475508	0.130417	2.52268e-06	****	0.0264587	0.0703685	0.100232	0.00748741	**	0.0160122	0.00909481	0.0204572	0.00994283	0.0782123	0	0	0.080117	0.0126072	0.00613008	0.0151249	0.0179404	0.0518157	0.0741748	0.0525192	0.0966707	0.0444561	0.0373601	0	0.048722	0.0489836	0.126078	0.116937	0.0983988	0	0	0.0492502	0.0289026	0	0.161724
Bacteria	Patescibacteria	ABY1	Falkowbacterales	UBA12075	0.0705782	0.0929749	0.006562	0.2815	0.0001	0.0292922	0.111854	0.0705878	0.00379968	**	0.0283438	0.0612338	0.108079	0.00774751	**	0	0.00779555	0.0204572	0.0215428	0	0.0279955	0.0614125	0.0592169	0.0162092	0	0.0226873	0.0313958	0.013591	0.0185437	0.0653572	0.102471	0.041841	0.0392281	0.0631473	0.134922	0	0.159257	0.061546	0.152071	0	0.0997267	0.0418626	0.0578051	0.226713	0.20822
Bacteria	Planctomycetota	Phycisphaerae	unclassified	unclassified	0.0696497	0.124825	0.008694	0.1264	0.0132	0.0376255	0.0300796	0.141244	0.0470119	*	0.0194549	0.0459178	0.126845	0.0885644	ns	0.0120091	0.0480726	0.0358001	0.00497141	0.122905	0.0373274	0.0409417	0.0400585	0.00900511	0	0.034031	0.0672766	0.0280314	0.0741748	0.00583546	0.0415684	0.0353033	0.0373601	0.0631473	0.0262349	0	0.0398142	0.0861645	0.0447267	0	0	0.0320126	0	0.0518202	0.0646896
Bacteria	Patescibacteria	unclassified	unclassified	unclassified	0.0695725	0.0286751	0.001995	0.04621	0.1423	0.0402932	0.120243	0.0481816	1.82516e-06	****	0.0712143	0.0537075	0.0843429	0.244357	ns	0.0784596	0.0636636	0.0677645	0.0116	0.0335196	0.0186637	0	0.0296085	0.0648368	0.079691	0.0472652	0.00897022	0.0254831	0.0370874	0.0268431	0.0512355	0.125523	0.119552	0.130504	0.0374784	0.0489836	0.199071	0.123092	0.161016	0.17401	0.0664845	0.125588	0.0635857	0.0647752	0.135444
Bacteria	Desulfobacterota	Desulfobacteria	C00003060	C00003060	0.0693323	0.139084	0.009643	0.5855	<0.0001	0.0249652	0.0822869	0.100745	0.00788402	**	0.0123713	0.051378	0.125261	1.39466e-05	****	0.0160122	0	0.00767146	0.0198857	0	0	0.0409417	0.0487669	0	0.0183902	0.0415934	0.0179404	0.0263326	0.0185437	0.0805294	0.0628359	0.0261506	0.0224161	0	0.0412263	0.122459	0.199071	0.135401	0.143126	0	0	0	0	0	0.127358
Bacteria	Patescibacteria	ABY1	unclassified	unclassified	0.0692725	0.0913783	0.00633	0.3594	<0.0001	0.0383199	0.0529973	0.1165	0.000277891	***	0.0314281	0.069954	0.0938205	0.0227198	*	0.0304231	0.03508	0.066486	0.0281713	0.0670391	0.0279955	0	0.0383168	0.0288164	0.00613008	0.0831868	0.0179404	0.0237842	0.0123625	0.0420153	0.105371	0.0274582	0.0298881	0.0210491	0.0149914	0	0.0995355	0.0492368	0.0626174	0	0.0590973	0.0664877	0	0.012955	0.119271
Bacteria	Verrucomicrobiota	Verrucomicrobiae	Verrucomicrobiales	unclassified	0.0688738	-0.133098	-0.009167	0.4855	<0.0001	0.145884	0.0465459	0.0141918	3.15528e-08	****	0.109557	0.0644235	0.046202	0.0828523	ns	0.2634	0.252056	0.230144	0.0712569	0.0782123	0.0653229	0.214944	0.165459	0.271954	0.104211	0.175827	0.0583064	0.124867	0	0.107373	0.150806	0.115063	0.12609	0.0631473	0.0449741	0	0	0.030773	0	0.0372879	0.0590973	0.100963	0.0520246	0.0647752	0.0505387
Bacteria	Bacteroidota	Bacteroidia	Bacteroidales	vadinHA17	0.0688669	0.218683	0.01506	0.09012	0.0382	0	0.00161938	0.204981	0.0748643	ns	0.0147147	0.0177194	0.156116	0.289075	ns	0	0	0	0	0	0	0	0	0	0	0	0	0	0	0	0	0	0	0	0	0	0	0	0	0	0	0	0	0.0259101	0
Bacteria	Bacteroidota	Rhodothermia	Rhodothermales	Rubricoccaceae	0.0683211	-0.144436	-0.009868	0.4499	<0.0001	0.159097	0.0432701	0.00259625	1.1059e-09	****	0.104583	0.0757441	0.0367235	0.0962421	ns	0.176934	0.27934	0.109958	0.0795426	0.256983	0	0.13306	0.247318	0.234133	0.214553	0.134233	0.215285	0.193672	0.0247249	0.10854	0.137272	0.0876046	0.0728523	0.0589374	0	0.0244918	0	0	0	0.111864	0.044323	0.0763378	0.173415	0.0323876	0.0101077
Bacteria	Proteobacteria	Gammaproteobacteria	Thiomicrospirales	Thioglobaceae	0.0679758	-0.0190215	-0.001293	0.02516	0.2816	0.0723046	0.0780352	0.0535875	0.327076	ns	0.0640739	0.0755479	0.0630049	0.705704	ns	0.0304231	0.0714592	0.0588145	0.0977711	0	0.130646	0	0.0539919	0.075643	0.107276	0.0945305	0.0852171	0.0552134	0.166893	0.0700256	0.0589691	0.0588389	0.0803243	0.0631473	0.097444	0.20818	0.172528	0.0984737	0	0	0.0738716	0.0467877	0.0722564	0.123073	0.153638
Bacteria	Proteobacteria	Gammaproteobacteria	Enterobacterales	Enterobacteriaceae	0.067812	-0.0780982	-0.005296	0.02911	0.2463	0.146414	0.0369003	0.0201215	0.10285	ns	0.0236313	0.131402	0.0336763	0.173705	ns	0.0168128	0.0584666	0.0268501	0.246914	0.759777	0	0	0.00522502	0.0486276	0.0551707	0.0491558	1.0226	0.00849437	0.0247249	0.0140051	0.00580024	0	0.0168121	0	0.0299828	0.146951	0.112807	0	0.161016	0	0.0590973	0	0	0	0.0161724
Bacteria	Acidobacteriota	Aminicenantia	Aminicenantales	Aminicenantaceae	0.0677996	0.154868	0.0105	0.4229	<0.0001	0.00415079	0.039679	0.159569	1.63728e-07	****	0.0163658	0.0704144	0.099474	0.0596242	ns	0.00240183	0	0.00383573	0.0132571	0	0	0	0.00870837	0	0	0.0151249	0	0.00254831	0	0.00700256	0.0135339	0	0.00373601	0	0.0187392	0.0857213	0.0265428	0.0553914	0.0626174	0	0	0.0123125	0	0.0323876	0.127358
Bacteria	Firmicutes_A	Clostridia	unclassified	unclassified	0.067333	0.0810004	0.005454	0.2961	<0.0001	0.0240832	0.0721533	0.105762	0.000120773	***	0.0587582	0.0516601	0.0887223	0.142591	ns	0.0272207	0.0298829	0.0345216	0.0347999	0.0446927	0	0.0307062	0.0209001	0.0108061	0.0245203	0.0113437	0	0.0382247	0	0.0303444	0.0473686	0.0784519	0.0504362	0.046308	0.0412263	0	0.0597213	0.123092	0.0626174	0.0435026	0.251163	0.0443251	0.0231221	0.0323876	0.14353
Bacteria	Proteobacteria	Alphaproteobacteria	Kiloniellales	Fodinicurvataceae	0.0661916	-0.00094453	-6.252e-05	2.798e-05	0.9715	0.113688	0.0611673	0.0237195	0.000479906	***	0.0433966	0.0416146	0.105965	0.00644631	**	0.0912694	0.120831	0.102286	0.0530284	0.0893855	0.149309	0.163767	0.137592	0.127873	0.101146	0.0812962	0.121098	0.152049	0.117443	0.0781952	0.132439	0	0.01401	0	0	0	0.0597213	0.344658	0.13418	0	0	0.0295501	0.00867077	0	0.173853
Bacteria	Actinobacteriota	Rubrobacteria	Rubrobacterales	Rubrobacteraceae	0.0652968	0.0983969	0.006425	0.2555	0.0002	0.0312464	0.114107	0.0505368	0.00285776	**	0.019881	0.0532125	0.107658	0.00301276	**	0.0160122	0.0259852	0.0204572	0.0231999	0	0	0.0614125	0.0853421	0.0702399	0	0.0302497	0	0.0348269	0.0247249	0.063023	0.0444685	0.0326883	0.0224161	0.0168393	0.0787047	0.220426	0.364964	0.270803	0.161016	0	0	0.0394001	0.0375733	0.0712528	0.11725
Bacteria	Spirochaetota	Spirochaetia	Spirochaetales	RBG-16-67-19	0.0649655	0.137612	0.00894	0.4439	<0.0001	0.0192519	0.0457715	0.129873	3.65794e-05	****	0.0128512	0.0610489	0.103625	0.00583707	**	0.00640487	0.00649629	0.0127858	0.0215428	0.0335196	0	0.0307062	0.0226418	0.0126072	0.00919512	0.0359216	0.0134553	0.0229348	0.0309062	0.0315115	0.0174007	0.00653766	0.00467002	0.0126295	0.0187392	0.146951	0.1858	0.16002	0.0536721	0	0	0	0.0144513	0.0388651	0.0424525
Bacteria	Methylomirabilota	Methylomirabilia	Methylomirabilales	2-02-FULL-66-22	0.0649319	-0.0328036	-0.00213	0.1214	0.0152	0.0934492	0.0504281	0.0509184	0.00016204	***	0.0601318	0.0712155	0.0618483	0.648275	ns	0.0848645	0.111736	0.1074	0.048057	0.0670391	0.10265	0.11259	0.120176	0.115265	0.0858211	0.113437	0.080732	0.10533	0.0494499	0.0968687	0.0937705	0.0379184	0.0579082	0.0378884	0.123679	0	0.0796284	0.0430822	0	0.0932198	0.044323	0.0886503	0.0520246	0.110118	0.0384094
Bacteria	Acidobacteriota	Acidobacteriae	Solibacterales	Solibacteraceae	0.06442	-0.0167805	-0.001081	0.0239	0.2941	0.0937885	0.029419	0.0700523	3.6654e-06	****	0.0602024	0.0647821	0.0668695	0.912228	ns	0.0808615	0.131225	0.0818289	0.0662855	0.201117	0.111982	0.0614125	0.0975338	0.10626	0.0643658	0.0170155	0.0583064	0.101932	0.105081	0.10037	0.115038	0.0496862	0.0401621	0.0420982	0.0599655	0	0	0.061546	0	0	0.0332422	0.0418626	0.0664759	0.0453427	0.0303232
Bacteria	Omnitrophota	Omnitrophia	Omnitrophales	UBA2337	0.0641933	-0.0652872	-0.004191	0.2849	<0.0001	0.0954915	0.067489	0.0295994	6.30458e-05	****	0.0767105	0.0663727	0.0536691	0.403534	ns	0.120091	0.116933	0.118908	0.102743	0.0893855	0.195969	0	0.0661836	0.0864491	0.0980813	0.0661713	0.0627915	0.114674	0.105081	0.088699	0.095704	0.0993724	0.175593	0.109455	0.097444	0	0.0265428	0.0553914	0.0447267	0.0559319	0.125582	0.0911128	0.0751467	0.0259101	0.0262801
Bacteria	Acidobacteriota	Aminicenantia	UBA2199	UBA2199	0.0640738	0.142164	0.009109	0.3428	<0.0001	0.00888148	0.0450707	0.138269	3.97138e-05	****	0.0186767	0.0602602	0.0981522	0.0612738	ns	0	0.00519703	0.00383573	0.0215428	0	0	0	0.0278668	0	0	0	0	0.00934381	0.0185437	0.0151722	0.0406017	0.00784519	0.00653802	0.00841963	0.157409	0.0857213	0.0862641	0.0492368	0.0626174	0	0.0110807	0.0123125	0.011561	0.110118	0.0525603
Bacteria	Myxococcota	Polyangia	Polyangiales	Polyangiaceae	0.0636532	0.0305562	0.001945	0.1066	0.0235	0.0684641	0.0486259	0.0738696	0.0981098	ns	0.0426042	0.0644672	0.0768719	0.027984	*	0.0696529	0.103941	0.106122	0.036457	0.100559	0.0653229	0.0716479	0.0818587	0.0360205	0.0704959	0	0	0.0934381	0.0741748	0.0851978	0.100537	0.0496862	0.0476342	0.0841963	0.123679	0	0.0398142	0.030773	0.0805081	0	0	0	0.0578051	0.0842078	0.0687327
Bacteria	Bdellovibrionota	Bdellovibrionia	Bdellovibrionales	Bdellovibrionaceae	0.0629499	-0.0984116	-0.006195	0.2287	0.0006	0.0593098	0.108446	0.0210937	0.00322022	**	0.115721	0.0712551	0.019464	0.00145369	**	0.123294	0.03508	0.0779931	0.0447427	0	0.0653229	0	0.0731503	0.0594338	0.0980813	0.0680619	0.0897022	0.0441707	0.0556311	0.0688585	0.0454352	0.171287	0.131694	0.269428	0.0337306	0.0857213	0	0	0	0.372879	0.206841	0.145288	0.170525	0.12955	0.0181939
Bacteria	Omnitrophota	koll11	GIF10	UBA12090	0.0628651	0.14784	0.009294	0.5618	<0.0001	0.0116601	0.0823999	0.0945354	0.00126571	**	0.0118665	0.0514687	0.108261	0.000565194	***	0	0.00909481	0	0.00828569	0.0446927	0	0	0.00348335	0	0	0.00378122	0	0.00849437	0.0370874	0.0175064	0.0541356	0.00523013	0.0158781	0	0.146166	0.0367377	0.179164	0.0800098	0.196798	0.0372879	0	0	0	0.0388651	0.181939
Bacteria	Elusimicrobiota	Elusimicrobia	2-02-FULL-39-32	2-02-FULL-39-32	0.0623948	0.0663998	0.004143	0.2359	0.0005	0.0561727	0.0583187	0.072693	0.608528	ns	0.0343546	0.0477204	0.0957626	0.000578702	***	0.0528402	0.0480726	0.0652074	0.0828569	0	0.0653229	0.0511771	0.0661836	0.0270153	0.107276	0.0737338	0.0179404	0.0713527	0.0185437	0.103871	0.0473686	0.0379184	0.0289541	0	0	0.0734754	0.165893	0.0246184	0.259415	0	0.00738716	0.0270876	0	0.0518202	0.145552
Bacteria	Bacteroidota	Bacteroidia	NS11-12g	UBA9320	0.0622758	-0.0976142	-0.006079	0.1382	0.0093	0.0376902	0.0561033	0.0930338	0.25768	ns	0.159363	0.0541033	0.00572314	1.20564e-05	****	0.108082	0.0298829	0.0460287	0.0497141	0	0.0279955	0	0.0156751	0.0648368	0.0306504	0.0964211	0.0627915	0.0254831	0	0.0396812	0.00580024	0.156904	0.11208	0.109455	0.0412263	0	0	0	0	0.130508	0.129275	0.113275	0.0664759	0.0323876	0.00606465
Bacteria	Planctomycetota	Brocadiae	Brocadiales	2-02-FULL-50-16-A	0.0616905	-0.00391146	-0.0002413	0.001628	0.7854	0.0569245	0.0653973	0.0627496	0.791307	ns	0.063705	0.0642769	0.057761	0.840455	ns	0.055242	0.0831525	0.0818289	0.0281713	0	0	0.0204708	0.0452835	0.0594338	0.0674309	0.0812962	0.0672766	0.10533	0.0309062	0.0863649	0.0986041	0.0954498	0.10741	0.105245	0.0599655	0	0.0995355	0	0.0805081	0.0683612	0.070178	0.120663	0.0722564	0.0906853	0.040431
Bacteria	Patescibacteria	Paceibacteria	UBA9983	unclassified	0.0614101	-0.0694674	-0.004266	0.2801	0.0001	0.0987566	0.0607473	0.0247264	5.67385e-06	****	0.0765019	0.0586475	0.0541115	0.435452	ns	0.096073	0.129926	0.185394	0.0613141	0	0.0653229	0.153531	0.151526	0.0936532	0.0888862	0.0623901	0.0672766	0.108728	0.0741748	0.102704	0.139206	0.0862971	0.110212	0.0799865	0.0562177	0	0.0729927	0.0123092	0.0357814	0.0559319	0.107114	0.110813	0.0520246	0.0971628	0
Bacteria	Dependentiae	Babeliae	Babeliales	GCA-2401785	0.0598588	0.167227	0.01001	0.2728	0.0001	0.01417	0.128289	0.0371171	0.00749208	**	0.00570417	0.0283765	0.127444	0.00307011	**	0.00480365	0.0129926	0.0140643	0	0	0	0	0.0278668	0.00900511	0	0.0283591	0.0358809	0.00424719	0.0370874	0.0350128	0.0174007	0.0104603	0.00467002	0	0	0.244918	0.258792	0.221566	0.483049	0	0.00738716	0	0.0260123	0	0.0545818
Bacteria	Chloroflexota	Dehalococcoidia	Dehalococcoidales	Dehalococcoidaceae	0.0597516	0.181083	0.01082	0.4886	<0.0001	0	0.0709545	0.1083	0.00161308	**	0.00541179	0.0458143	0.109916	0.0041684	**	0	0	0	0	0	0	0	0	0	0	0	0	0	0	0	0	0.00261506	0	0	0	0.146951	0.112807	0.166174	0.241524	0	0	0	0	0	0.175875
Bacteria	Proteobacteria	Alphaproteobacteria	Caulobacterales	Maricaulaceae	0.0597132	-0.117244	-0.007001	0.4994	<0.0001	0.119673	0.0505403	0.00892661	2.16612e-10	****	0.0859192	0.0599049	0.0420509	0.129286	ns	0.140106	0.133824	0.118908	0.0613141	0.0558659	0.0466592	0.0716479	0.148042	0.178301	0.110341	0.12289	0.107643	0.203016	0.129806	0.170396	0.116005	0.064069	0.0728523	0.0631473	0.0412263	0.0489836	0.0398142	0.0123092	0	0.167796	0.0627909	0.0467877	0.0953785	0.0712528	0.022237
Bacteria	Proteobacteria	Alphaproteobacteria	Micavibrionales	Micavibrionaceae	0.0591919	-0.0481992	-0.002853	0.07922	0.0526	0.0432622	0.0657385	0.0685749	0.429476	ns	0.110718	0.0530921	0.0309409	0.000599114	***	0.0752572	0.040277	0.0485859	0.0414285	0.0558659	0	0	0.0452835	0.0612348	0.0674309	0.12289	0.00897022	0.0594606	0	0.0268431	0.0386683	0.0810669	0.0616442	0.0884062	0.0412263	0	0	0.0184638	0.0626174	0.105649	0.0812588	0.0738752	0.0693662	0.0518202	0.0667111
Bacteria	Firmicutes	Bacilli	Lactobacillales	Lactobacillaceae	0.0589253	-0.168196	-0.009911	0.05842	0.0979	0.176553	0	0.000222613	0.0541367	ns	0.0171131	0.145635	9.05477e-05	0.153073	ns	0	0	0	1.47817	0.670391	0	0	0	0	0.205358	0	0.470936	0	0	0	0	0	0	0	0	0	0	0	0	0	0	0	0	0	0
Bacteria	Proteobacteria	Gammaproteobacteria	Pseudomonadales	Saccharospirillaceae	0.0587363	-0.113099	-0.006643	0.3061	<0.0001	0.133793	0.0312398	0.0111755	1.83336e-09	****	0.0661259	0.0570924	0.0554537	0.917209	ns	0.111285	0.12343	0.0831075	0.129257	0.145251	0.326614	0.255885	0.069667	0.12247	0.165512	0.164483	0.188375	0.095137	0.0556311	0.063023	0.0415684	0.0562238	0.0523042	0.046308	0.0374784	0	0.0597213	0	0.0447267	0.0497172	0.0369358	0.0369376	0.0289026	0.0323876	0.0181939
Bacteria	Deferrisomatota	Deferrisomatia	Deferrisomatales	Deferrisomataceae	0.0577756	-0.000277799	-1.605e-05	2.347e-06	0.9918	0.0909494	0.0490356	0.0333419	0.0202329	*	0.0229369	0.0636026	0.0751744	0.0629437	ns	0.00400304	0.0155911	0.051143	0.1508	0.268156	0.317283	0.102354	0.069667	0.0144082	0.0214553	0.0245779	0.0583064	0.054364	0.0741748	0.0945345	0.134372	0.0326883	0.0354921	0.0420982	0.161157	0	0.0796284	0.0430822	0.107344	0	0.044323	0.0197001	0.0346831	0.0388651	0.0424525
Bacteria	Omnitrophota	koll11	unclassified	unclassified	0.0574426	0.146912	0.008439	0.3665	<0.0001	0.00354351	0.074893	0.0938914	0.00279484	**	0.00951466	0.0562531	0.0905842	0.0258151	*	0.00320243	0	0.00255715	0	0	0	0	0.01045	0	0	0	0	0.00424719	0	0.0140051	0.0222343	0.00784519	0.00653802	0	0.0374784	0.26941	0.066357	0.0677006	0.169962	0	0	0	0.0202318	0	0.19609
Bacteria	Planctomycetota	Brocadiae	unclassified	unclassified	0.0573679	0.0910963	0.005226	0.2808	0.0001	0.0151507	0.0895182	0.0674348	0.000379324	***	0.03284	0.0503628	0.0807248	0.0666317	ns	0	0.0272844	0	0.0281713	0	0	0	0.0226418	0	0	0.0170155	0	0.00849437	0.0556311	0.00583546	0.0773365	0.0379184	0.0224161	0.0799865	0.131175	0.220426	0.165893	0.209257	0.161016	0.0932198	0.0480165	0.0197001	0	0	0.0768189
Bacteria	Verrucomicrobiota	Verrucomicrobiae	Opitutales	Verruco-01	0.0573398	-0.00493549	-0.000283	0.0008553	0.8436	0.00825298	0.105771	0.0579956	1.68653e-07	****	0.0887245	0.0665067	0.0272498	0.00765585	**	0	0.00519703	0.00767146	0.0231999	0	0	0	0.0191584	0	0.00919512	0.0359216	0	0.00509662	0	0.0198406	0.00676695	0.162134	0.171857	0.143134	0.131175	0.183688	0.0331785	0	0.0178907	0.111864	0.118195	0.157601	0.0982687	0.110118	0.0788404
Bacteria	Actinobacteriota	Actinobacteria	Nitriliruptorales	Nitriliruptoraceae	0.056447	-0.110334	-0.006228	0.412	<0.0001	0.103527	0.0560666	0.00974764	9.52662e-07	****	0.079608	0.0607354	0.0367178	0.119629	ns	0.0840639	0.146816	0.124022	0.106057	0.122905	0.0653229	0.0511771	0.153267	0.100857	0.0643658	0.0453746	0.0672766	0.187726	0.123625	0.0840307	0.129539	0.117678	0.0821923	0.0968258	0.0299828	0	0.0199071	0.0246184	0	0.18644	0.0849524	0.115738	0.138732	0	0
Bacteria	Bacteroidota	Bacteroidia	Flavobacteriales	UA16	0.0562858	-0.0547384	-0.003081	0.1329	0.0109	0.0524032	0.0356502	0.0808042	0.0305574	*	0.0998787	0.052875	0.0306348	0.000324647	***	0.10488	0.03508	0.0588145	0.0497141	0.0446927	0.055991	0.0409417	0.0418002	0.0522297	0.079691	0.0850774	0.0224255	0.0560629	0.0741748	0.0233419	0.0135339	0.0470711	0.0551062	0.0715669	0.0449741	0	0	0.0430822	0	0.155366	0.0221615	0.0221626	0.0433539	0.0453427	0.0202155
Bacteria	Nitrospirota	Thermodesulfovibrionia	Thermodesulfovibrionales	SM23-35	0.0562533	0.159546	0.008975	0.5881	<0.0001	0.00596609	0.0482942	0.1145	3.17909e-06	****	0.0119154	0.0500475	0.0920178	0.00462062	**	0.00320243	0.00779555	0.00767146	0	0	0	0	0.0191584	0.00900511	0	0	0.0134553	0.00339775	0	0.0105038	0.0212675	0.00392259	0.00467002	0	0.0262349	0.0734754	0.152621	0.0984737	0.0715628	0	0.0110807	0.00492502	0.011561	0.0388651	0.0929913
Bacteria	Planctomycetota	Brocadiae	SM23-32	SM23-32	0.0559144	0.0987045	0.005519	0.1963	0.0016	0.02631	0.0230516	0.118382	2.86404e-05	****	0.0284531	0.0552893	0.074847	0.239666	ns	0.0504383	0.0272844	0.0537002	0.0231999	0	0	0.0204708	0.0261251	0.0378215	0.0275854	0.0189061	0.0493362	0.0288809	0	0.0291773	0.0280345	0.0261506	0.0401621	0.0505178	0	0.0734754	0	0.0430822	0	0	0	0.0492502	0	0.0518202	0.0343663
Bacteria	Spirochaetota	Spirochaetia	Spirochaetales	Sediminispirochaetaceae	0.0558952	0.183558	0.01026	0.2974	<0.0001	0.00921897	0.0396616	0.118805	0.0121825	*	0.00520673	0.0264742	0.119108	0.00563439	**	0.00320243	0.00909481	0	0.00994283	0.0446927	0	0	0	0	0	0.00567183	0.00897022	0.0118921	0.0123625	0.0175064	0.0241677	0	0.00653802	0	0	0.0734754	0.152621	0.0677006	0.161016	0	0	0	0	0	0.0424525
Bacteria	Planctomycetota	Phycisphaerae	Phycisphaerales	Phycisphaeraceae	0.0557875	-0.130155	-0.007261	0.5051	<0.0001	0.111386	0.0419293	0.0140472	5.24899e-07	****	0.0883861	0.057634	0.0322085	0.0387107	*	0.248189	0.207881	0.163658	0.0927997	0.0893855	0.055991	0.0614125	0.101017	0.171097	0.079691	0.177717	0	0.0993842	0.0185437	0.10037	0.115038	0.0496862	0.0625782	0.0968258	0.0449741	0	0	0	0	0.0994345	0.070178	0.0763378	0.0491344	0.0582977	0
Bacteria	Spirochaetota	GWE2-31-10	GWE2-31-10	GWE2-31-10	0.0556736	0.236917	0.01319	0.1321	0.0111	0.00304273	0.00197381	0.162004	0.0472271	*	0.00115026	0.00676603	0.14093	0.0982447	ns	0	0	0	0.0132571	0	0	0	0.0261251	0	0	0	0	0	0	0.00350128	0.00580024	0	0.00560402	0	0	0	0	0	0.0178907	0	0	0	0	0	0.0080862
Bacteria	Proteobacteria	Gammaproteobacteria	Enterobacterales	Kangiellaceae	0.055486	-0.106928	-0.005933	0.3633	<0.0001	0.0921466	0.0682572	0.0060541	9.63289e-06	****	0.0739834	0.0705667	0.0280736	0.0353921	*	0.0352268	0.0610651	0.0920575	0.165714	0.178771	0	0.0818833	0.0818587	0.0702399	0.159382	0.113437	0.143524	0.128265	0.0556311	0.0618559	0.0454352	0.120293	0.110212	0.159973	0	0	0	0.0800098	0.026836	0.18644	0.070178	0.0960378	0.118501	0.0518202	0.0242586
Archaea	Thermoplasmatota	Thermoplasmata_A	Methanomassiliicoccales	Methanomassiliicoccaceae	0.0553571	0.156638	0.008671	0.536	<0.0001	0.00254301	0.0653006	0.0982276	0.000115061	***	0.00730757	0.0539619	0.0887852	0.00497929	**	0	0	0	0	0	0	0	0.0174167	0	0	0	0	0	0	0.0116709	0.0116005	0	0	0	0.0674612	0.220426	0.1858	0.110783	0.161016	0	0	0	0	0	0.105121
Bacteria	Verrucomicrobiota	Lentisphaeria	UBA1784	unclassified	0.054028	0.109517	0.005917	0.09989	0.0286	0.00942365	0.132799	0.0198615	0.00104091	**	0.00836795	0.058383	0.080113	0.21496	ns	0.00480365	0.0155911	0.0179001	0.0298285	0	0	0	0.0226418	0.00900511	0.0122602	0.00945305	0	0.0152899	0	0.0140051	0	0.0104603	0.0205481	0.0631473	0.187392	0.600049	0.179164	0.104628	0.0894534	0	0	0	0.0173415	0.0582977	0.283017
Bacteria	Proteobacteria	Gammaproteobacteria	Betaproteobacteriales	Nitrosomonadaceae	0.052757	-0.154956	-0.008175	0.4459	<0.0001	0.139719	0.0162211	0.0023309	2.44758e-14	****	0.0741834	0.0509179	0.0403118	0.455757	ns	0.108082	0.170203	0.191786	0.0878283	0.167598	0.177305	0.143296	0.128884	0.133276	0.300374	0.198514	0.0941873	0.0925887	0.0618123	0.0898661	0.0899037	0.022228	0.0392281	0	0.0337306	0	0	0.0123092	0	0.0559319	0.0517101	0.0221626	0	0	0.022237
Bacteria	Myxococcota	Polyangia	Polyangiales	Sandaracinaceae	0.0521764	-0.0261421	-0.001364	0.01695	0.3777	0.0493892	0.0467602	0.0603798	0.809111	ns	0.0719537	0.0481682	0.0429997	0.433636	ns	0.0392298	0.0922473	0.11635	0.0662855	0	0.0279955	0	0.0191584	0.0630358	0.0980813	0.0264685	0.0493362	0.0535145	0.0432686	0.0536863	0.0415684	0.0862971	0.0523042	0.0757767	0.0449741	0	0	0	0	0.161581	0.114501	0.0714127	0.0635857	0.0777303	0
Bacteria	Proteobacteria	Alphaproteobacteria	Rhizobiales	Methyloligellaceae	0.0520648	-0.0347259	-0.001808	0.03425	0.208	0.0966703	0.03227	0.0272542	0.000244043	***	0.0425415	0.0419539	0.0685246	0.313078	ns	0.116889	0.142918	0.122743	0.0828569	0	0.0746547	0.143296	0.167201	0.127873	0.0367805	0.0794056	0.121098	0.104481	0.0432686	0.0595217	0.123738	0.0104603	0.0196141	0	0.0599655	0	0.0928998	0.264648	0	0	0	0	0	0	0.0687327
Bacteria	Bipolaricaulota	Bipolaricaulia	UBA7950	UBA7950	0.0518837	0.180924	0.009387	0.3831	<0.0001	0.00222902	0.0389704	0.114452	0.000610973	***	0.00548849	0.0392931	0.0954044	0.0159622	*	0	0	0	0.00662855	0	0	0	0.0069667	0	0	0	0	0	0	0.00466837	0.0174007	0	0	0	0.0599655	0.0489836	0.119443	0.0369276	0	0	0	0	0	0.0712528	0.080862
Bacteria	Spirochaetota	Spirochaetia	Spirochaetales	Alkalispirochaetaceae	0.0516796	0.0676475	0.003496	0.1245	0.0139	0.0118399	0.0397051	0.103494	1.92102e-06	****	0.045328	0.0568894	0.0507043	0.869311	ns	0.0096073	0	0.0166215	0.0165714	0	0	0	0.0313501	0	0.0337154	0.0132343	0	0.0118921	0	0.0303444	0.0261011	0.00915272	0.0224161	0.0336785	0.0674612	0.20818	0.179164	0	0	0	0	0	0	0	0.115228
Bacteria	Proteobacteria	Gammaproteobacteria	21-64-14	21-64-14	0.0515709	-0.0574355	-0.002962	0.0741	0.0612	0.0908965	0.0504693	0.0133471	0.00153129	**	0.030258	0.0684047	0.0489457	0.276686	ns	0.0536408	0.0688607	0.117629	0.0811998	0.0782123	0.177305	0.0818833	0	0.0738419	0.110341	0.0756244	0.152494	0.115523	0.173075	0.0280102	0.0667028	0.0405335	0.0158781	0	0.232366	0.257164	0.106171	0.0369276	0	0	0	0	0.0780369	0	0.040431
Bacteria	Eisenbacteria	RBG-16-71-46	RBG-16-71-46	RBG-16-71-46	0.0513361	0.0353357	0.001814	0.136	0.0099	0.0500896	0.0543633	0.0495555	0.880226	ns	0.0339345	0.0478121	0.0664613	0.00607779	**	0.0376286	0.0649629	0.0294073	0.0795426	0.0670391	0.055991	0.0307062	0.0487669	0.0828471	0.0183902	0.00756244	0.040366	0.0382247	0.0741748	0.0571875	0.0686362	0.0300732	0.0205481	0.0294687	0.0599655	0	0.0464499	0.0923191	0.0357814	0.018644	0.0369358	0.0344751	0.0260123	0.110118	0.103099
Archaea	Nanoarchaeota	Woesearchaeia	CG08-08-20-14	CG08-08-20-14	0.0507192	0.0454266	0.002304	0.1187	0.0165	0.0350038	0.0701296	0.0470242	0.0332731	*	0.0344328	0.0465682	0.0657278	0.0847637	ns	0.00720548	0.00909481	0.0319644	0.0132571	0	0.0466592	0	0.0592169	0.0252143	0.0429106	0.0283591	0.0134553	0.0305797	0.135987	0.0571875	0.0589691	0.0470711	0.0289541	0.0799865	0.0524698	0	0.0862641	0.0492368	0.125235	0.0248586	0.0369358	0.1379	0.0635857	0.0388651	0.0970344
Bacteria	Myxococcota	Polyangia	Nannocystales	Nannocystaceae	0.0503352	-0.17594	-0.008856	0.6297	<0.0001	0.115507	0.0278624	0.00763632	6.73928e-08	****	0.0914085	0.0566924	0.0165959	0.0057456	**	0.227373	0.254655	0.171329	0.0712569	0.0893855	0.0373274	0	0.0888254	0.199914	0.137927	0.153139	0.152494	0.117222	0.0494499	0.0291773	0.0686362	0.0706067	0.0784563	0.0505178	0.0262349	0	0	0	0	0	0.0627909	0.0615627	0.0462441	0.0453427	0.0040431
Bacteria	Bacteroidota	Rhodothermia	Balneolales	Balneolaceae	0.0498173	-0.0642347	-0.0032	0.08856	0.04	0.0254197	0.0469419	0.0770904	0.0644478	ns	0.111617	0.0471072	0.0113275	1.67963e-05	****	0.0416316	0.0246859	0.0281287	0.0447427	0	0	0.0511771	0.0330918	0.0288164	0.0245203	0.0321404	0.0179404	0.0339775	0.0247249	0.0105038	0.0106338	0.0797594	0.101806	0.109455	0.0187392	0	0	0	0.0178907	0.105649	0.118195	0.0714127	0.0751467	0.0388651	0.0141508
Bacteria	Verrucomicrobiota	Kiritimatiellae	unclassified	unclassified	0.0496035	-0.071366	-0.00354	0.2295	0.0006	0.0657249	0.058773	0.0243125	0.0123641	*	0.0720965	0.0522587	0.0319528	0.0402561	*	0.0808615	0.101342	0.132972	0.0828569	0.0223464	0	0	0.0836004	0.0882501	0.0490406	0.0321404	0.0313958	0.0968358	0.0309062	0.127213	0.0918371	0.0862971	0.120486	0.0547276	0	0.146951	0	0	0	0.118078	0.0738716	0.10835	0.089598	0.0712528	0.0707542
Bacteria	Firmicutes_B	Desulfotomaculia	Ammonifexales	Ammonificaceae	0.0494233	0.0841507	0.004159	0.2945	<0.0001	0.0236475	0.0514932	0.0731291	0.00551838	**	0.0252347	0.0449894	0.0699829	0.0214271	*	0.0176134	0.0142918	0.0358001	0.0397713	0	0	0	0.0156751	0.0198113	0.0153252	0.00756244	0.0134553	0.0237842	0.0618123	0.0583546	0.0551023	0.0248431	0.0214821	0	0.0824526	0	0.179164	0.061546	0	0	0.0406294	0.0492502	0.011561	0	0.111185
Bacteria	Dependentiae	Babeliae	Babeliales	Babeliaceae	0.0493157	0.186695	0.009207	0.3151	<0.0001	0.00134791	0.107773	0.0388263	0.00452159	**	0.000227753	0.0180805	0.113276	0.000725173	***	0	0	0	0.00331428	0	0	0	0	0	0	0	0	0.00424719	0	0.0140051	0	0	0	0	0	0.0367377	0.192435	0.270803	0.107344	0	0	0	0	0.0712528	0.272909
Bacteria	Verrucomicrobiota	Chlamydiia	Parachlamydiales	Parachlamydiaceae	0.0482863	0.000967977	4.674e-05	4.761e-05	0.9629	0.0715974	0.0310774	0.0421841	0.0091755	**	0.0364135	0.0388399	0.0656478	0.0607884	ns	0.0384292	0.0597659	0.0703217	0.0215428	0.100559	0.0373274	0.235415	0.0888254	0.0504286	0.0459756	0.0548277	0.103158	0.0450202	0.0741748	0.050185	0.0696029	0.0470711	0.0270861	0	0.0149914	0	0.0597213	0.0861645	0	0	0.0369358	0.0591002	0.0144513	0	0.0566034
Bacteria	Planctomycetota	UBA1135	UBA2386	GCA-002748355	0.0479077	0.01386	0.000664	0.01822	0.3604	0.0451793	0.0407635	0.0577802	0.228774	ns	0.0484204	0.0489245	0.046549	0.969003	ns	0.0344262	0.0415763	0.0345216	0.0447427	0.0446927	0	0.153531	0.0522502	0.0306174	0.0429106	0.0226873	0.040366	0.0509662	0.0123625	0.0408482	0.0763698	0.0379184	0.0392281	0	0.0562177	0.0734754	0.0199071	0.0553914	0.0715628	0.0310733	0	0.0295501	0.0433539	0.0906853	0.040431
Bacteria	Actinobacteriota	Actinobacteria	unclassified	unclassified	0.0469769	0.00148435	6.973e-05	0.000126	0.9396	0.0629467	0.0353719	0.0426122	0.08382	ns	0.0359334	0.048572	0.0527442	0.463187	ns	0.0728554	0.0545688	0.106122	0.0265142	0.100559	0	0.143296	0.0783754	0.0576327	0.0490406	0.0132343	0.0179404	0.15035	0	0.0583546	0.0783032	0.0261506	0.0513702	0.0505178	0.0562177	0.0244918	0	0.0184638	0.0357814	0	0	0.00738752	0.0606954	0	0.0525603
Bacteria	Bacteroidota	Bacteroidia	Bacteroidales	Prolixibacteraceae	0.0469564	0.070214	0.003297	0.1733	0.0033	0.0202908	0.0570692	0.0635093	0.0148129	*	0.0332523	0.0444391	0.0586098	0.336731	ns	0.00240183	0.0103941	0.0434716	0.114343	0.0335196	0	0	0	0.00900511	0	0	0.0134553	0.013591	0.0247249	0.0326786	0.0270678	0.0379184	0.0382941	0	0.13867	0	0.192435	0.104628	0	0	0	0.0320126	0.0462441	0.0906853	0.0181939
Bacteria	Patescibacteria	Gracilibacteria	BD1-5	UBA6164	0.0468232	-0.0394463	-0.001847	0.03223	0.2221	0.0255558	0.0363841	0.0785297	0.0289102	*	0.0939014	0.0458966	0.0163644	0.00146408	**	0.103278	0.0142918	0.0434716	0.0811998	0.0335196	0	0	0.0139334	0.0252143	0.0122602	0.0113437	0.0358809	0.0067955	0	0.00933674	0.0183674	0.0666841	0.0476342	0.0589374	0	0	0.0398142	0	0	0.0310733	0.0517101	0.0320126	0.0202318	0.0453427	0.022237
Bacteria	Proteobacteria	Gammaproteobacteria	Berkiellales	Berkiellaceae	0.0455777	-0.0878719	-0.004005	0.2202	0.0008	0.104616	0.0208196	0.0112978	6.41969e-13	****	0.0487795	0.031959	0.0570618	0.320613	ns	0.0560426	0.144218	0.0767146	0.096114	0.0223464	0.186637	0.143296	0.1045	0.120669	0.119537	0.126671	0.0852171	0.0764494	0.080356	0.124879	0.110205	0.0379184	0.0336241	0	0	0	0.066357	0.0553914	0.0357814	0.0372879	0	0	0	0.0323876	0.0343663
Bacteria	Bacteroidota	Bacteroidia	Bacteroidales	Lentimicrobiaceae	0.0448611	0.127995	0.005742	0.2808	0.0001	0.00817883	0.0787761	0.0476283	0.00498161	**	0.0128784	0.0355015	0.0755424	0.0190508	*	0.00240183	0.00779555	0.00895003	0	0	0	0	0.0400585	0	0.00919512	0	0	0.0186876	0	0.012838	0.0309346	0.0379184	0.0467002	0.0673571	0.131175	0	0.179164	0	0	0	0	0.0369376	0	0.123073	0.0990559
Bacteria	Firmicutes_A	Clostridia	Peptostreptococcales	unclassified	0.0448093	0.0949133	0.004253	0.08799	0.0406	0.026444	0.100295	0.0076887	0.00282293	**	0.00746379	0.0381363	0.0763793	0.0799395	ns	0.00480365	0.0116933	0.0677645	0.231999	0.0782123	0	0	0.0243834	0	0	0	0	0.00424719	0	0	0	0	0.010274	0	0	0.110213	0.218978	0.363122	0.187852	0	0.0110807	0	0.0260123	0.110118	0.115228
Bacteria	Spirochaetota	Spirochaetia	Spirochaetales	Spirochaetaceae_B	0.0446601	0.0988802	0.004416	0.1795	0.0027	0.00643745	0.0194704	0.108073	1.24726e-08	****	0.0381768	0.0388543	0.0547882	0.683639	ns	0	0	0.0396359	0.00994283	0	0	0	0.00522502	0	0	0.00567183	0.0179404	0.00424719	0	0.00583546	0.0145006	0.00261506	0.012142	0	0.0524698	0.0857213	0.0464499	0.061546	0	0	0	0	0	0.0323876	0.0181939
Bacteria	Actinobacteriota	Thermoleophilia	Ga0077560	Ga0077560	0.0446051	-0.0607329	-0.002709	0.2531	0.0003	0.072595	0.029051	0.0321694	9.8905e-06	****	0.0543359	0.0431602	0.0395629	0.452445	ns	0.0856651	0.106539	0.0831075	0.0381142	0.0335196	0	0.0511771	0.0888254	0.0990563	0.0613008	0.0472652	0.103158	0.0781482	0.14835	0.0676914	0.0696029	0.0287657	0.0382941	0.0336785	0.0299828	0	0	0.0184638	0.0178907	0.0870052	0.0184679	0.0197001	0.0231221	0.0518202	0.0262801
Bacteria	Myxococcota	UBA4248	UBA7976	UBA1532	0.0442992	-0.102643	-0.004547	0.4369	<0.0001	0.0747801	0.048431	0.00968653	1.67774e-06	****	0.0585206	0.0529049	0.0262126	0.0489362	*	0.0744566	0.109138	0.130415	0.0546856	0.0893855	0.0279955	0	0.0487669	0.0864491	0.101146	0.0964211	0.130068	0.108728	0.0185437	0.0361799	0.0841035	0.0679916	0.0691162	0.0968258	0	0	0.0132714	0.0984737	0.0178907	0.0621465	0.0590973	0.0714127	0.0867077	0.0518202	0.0444741
Bacteria	Proteobacteria	Alphaproteobacteria	Defluviicoccales	Defluviicoccaceae	0.0442979	-0.0593256	-0.002628	0.06343	0.0842	0.0960099	0.0289984	0.00788546	1.91077e-05	****	0.0332195	0.0345512	0.0614302	0.33168	ns	0.0768584	0.0740577	0.0677645	0.0298285	0.111732	0.177305	0.174002	0.128884	0.0972552	0.073561	0.0415934	0.188375	0.0781482	0.0865373	0.0548534	0.0754031	0.0261506	0.0298881	0	0	0	0	0.270803	0	0	0	0.0320126	0	0	0.105121
Bacteria	Gemmatimonadota	Gemmatimonadetes	SG8-23	unclassified	0.0442328	-0.0801893	-0.003547	0.1989	0.0015	0.0583739	0.0495908	0.0247338	0.106332	ns	0.0626952	0.0539626	0.0221948	0.0323268	*	0.0328249	0.0545688	0.0690431	0.0447427	0.201117	0	0	0.0435419	0.0468266	0.0337154	0.0226873	0.112128	0.0883415	0.0494499	0.0711927	0.0638026	0.0732218	0.0532382	0	0.0299828	0	0	0.061546	0	0.198869	0.0923395	0.145288	0.0722564	0	0.0667111
Archaea	Nanoarchaeota	Woesearchaeia	UBA583	UBA583	0.0440495	-0.0312149	-0.001375	0.02153	0.3196	0.0402755	0.0202398	0.0716333	0.0254607	*	0.0666385	0.0503911	0.0226486	0.0807908	ns	0.0128097	0.00649629	0.0447502	0.144171	0.111732	0.0746547	0.0716479	0.0226418	0.0180102	0.0122602	0.0151249	0.0224255	0.013591	0.0370874	0.012838	0.0241677	0.0523013	0.0317561	0.0126295	0	0	0	0	0.0447267	0	0.0295486	0.0394001	0.0433539	0	0.0384094
Bacteria	Latescibacterota	UBA2968	UBA8231	GCA-002724215	0.0435406	0.034841	0.001517	0.09522	0.0329	0.040584	0.0463386	0.0436992	0.858459	ns	0.0295587	0.0439576	0.0524448	0.102873	ns	0.0352268	0.0259852	0.0358001	0.0397713	0.0893855	0.0466592	0.0204708	0.0313501	0.0234133	0.0306504	0.0132343	0.0448511	0.0569123	0.0494499	0.0385141	0.0676695	0.0483787	0.0597762	0.0799865	0.0562177	0.0612295	0.0331785	0.123092	0.0805081	0	0.0517101	0.0566377	0.0260123	0	0.0646896
Bacteria	Desulfobacterota	Desulfobacteria	C00003060	S7086C20	0.04314	0.127585	0.005504	0.4232	<0.0001	0.0160243	0.0638012	0.0495943	0.016995	*	0.0101843	0.0315779	0.0766724	0.000262178	***	0.00800608	0.0155911	0.0140643	0	0	0	0.0409417	0.0156751	0	0.0183902	0.0151249	0.0269107	0.0178382	0.0432686	0.0280102	0.0125672	0	0.00934003	0	0.0337306	0.0857213	0.066357	0.129247	0.0805081	0	0	0.0320126	0	0.0842078	0.115228
Bacteria	Firmicutes_A	Clostridia	Acetivibrionales	Acetivibrionaceae	0.0430337	0.0999449	0.004301	0.3091	<0.0001	0.00542088	0.0664566	0.0572237	4.97402e-05	****	0.0369118	0.0261454	0.0640033	0.0346359	*	0.00480365	0	0.00767146	0.00497141	0	0.0373274	0	0.0069667	0	0	0	0	0.0067955	0.0123625	0.00583546	0	0.0470711	0.0485682	0.0715669	0.0224871	0.0489836	0.13935	0.0677006	0.161016	0	0.0775652	0.0615627	0.0375733	0	0.022237
Bacteria	Verrucomicrobiota	Lentisphaeria	UBA1784	GWF2-45-14	0.0429287	0.0626155	0.002688	0.202	0.0014	0.0248565	0.0533939	0.0505357	0.037289	*	0.0379547	0.0300434	0.05913	0.0355528	*	0.0200152	0.0441748	0.0345216	0.0314856	0	0	0	0.0209001	0.0360205	0.0613008	0.00378122	0.0179404	0.0161393	0.0494499	0.0175064	0.0444685	0.0300732	0.0317561	0.0252589	0.0637134	0	0.066357	0.0492368	0.0983988	0	0.0664845	0.0517127	0	0	0.137465
Bacteria	Myxococcota	Polyangia	Polyangiales	unclassified	0.0425385	-0.00207577	-8.83e-05	8.727e-05	0.9498	0.0406013	0.0491966	0.0378176	0.83927	ns	0.0453112	0.032997	0.0502316	0.64551	ns	0.036828	0.0519703	0.0153429	0.0149142	0	0	0	0.074892	0.162092	0.00919512	0.0283591	0.0313958	0.0331281	0.0618123	0.0571875	0.072503	0.0287657	0.0793903	0.0336785	0.097444	0.0979672	0.13935	0	0	0.105649	0.0369358	0.0738752	0.0317928	0.0259101	0.0363879
Bacteria	Patescibacteria	Saccharimonadia	Saccharimonadales	Saccharimonadaceae	0.0423849	-0.0702608	-0.002978	0.2865	<0.0001	0.043686	0.054635	0.0288338	0.0789777	ns	0.0680176	0.0480565	0.0196249	5.43684e-05	****	0.0816621	0.0675614	0.0549788	0.0430856	0	0.0466592	0.0409417	0.0522502	0.0630358	0.0398455	0.0548277	0.0269107	0.040773	0.0123625	0.037347	0.0367349	0.0915272	0.0999384	0.0589374	0.0224871	0.0734754	0	0	0.0178907	0.0310733	0.151437	0.0935753	0.0867077	0.0712528	0.0283017
Bacteria	Patescibacteria	Paceibacteria	Moranbacterales	GWC2-37-73	0.0417798	0.103902	0.004341	0.25	0.0003	0.0113113	0.0815286	0.0324994	8.982e-05	****	0.0153358	0.0356174	0.0655715	0.0212329	*	0.00320243	0	0.00383573	0.0132571	0	0	0.0409417	0.0226418	0	0	0	0	0.0067955	0.0247249	0.0385141	0.0270678	0.0287657	0.0289541	0.0336785	0.0599655	0.159197	0.126078	0.0923191	0.0536721	0.0124293	0.0332422	0.0320126	0.0202318	0.0842078	0.135444
Bacteria	Actinobacteriota	Acidimicrobiia	Microtrichales	Bin134	0.0417337	0.01269	0.0005296	0.01335	0.4343	0.0306594	0.0504516	0.0440901	0.103978	ns	0.0423382	0.0443826	0.0386817	0.820766	ns	0.036828	0.0415763	0.0396359	0	0	0	0	0.0418002	0.0180102	0.0337154	0.0378122	0.0493362	0.0356764	0.0432686	0.0606888	0.0522022	0.0326883	0.0410961	0.0547276	0.0674612	0.0489836	0	0.0369276	0	0.0559319	0.0517101	0.0640252	0.0693662	0	0.0464956
Archaea	Asgardarchaeota	Heimdallarchaeia	UBA460	UBA460	0.0414732	0.168157	0.006974	0.4104	<0.0001	0.000326564	0.0263549	0.0977383	4.2805e-06	****	0.0109299	0.0335027	0.069806	0.0343817	*	0	0	0	0	0	0	0	0.00522502	0	0	0	0	0	0	0	0	0	0	0	0.0149914	0.0489836	0.218978	0.0861645	0	0	0	0	0	0	0.0525603
Bacteria	Fusobacteriota	Fusobacteriia	Fusobacteriales	Fusobacteriaceae	0.041211	0.0361797	0.001491	0.04493	0.1481	0.0374445	0.0257233	0.0604651	0.0503679	ns	0.025403	0.0494454	0.0435153	0.288941	ns	0.0104079	0.0142918	0.0613717	0.200514	0.0670391	0.0653229	0.0921187	0.0121917	0.0126072	0.0153252	0.0189061	0	0.00424719	0	0.00350128	0.0212675	0.0169979	0.0196141	0	0.0224871	0	0.0729927	0	0	0	0	0.014775	0	0.0518202	0.0424525
Bacteria	Planctomycetota	Phycisphaerae	Phycisphaerales	unclassified	0.0410515	-0.00541516	-0.0002223	0.001145	0.8194	0.0518204	0.0523327	0.0190013	0.0166562	*	0.0434066	0.0271989	0.0533339	0.123066	ns	0.0856651	0.0831525	0.0882218	0.0314856	0.0670391	0	0.0307062	0.069667	0.0828471	0.0704959	0.0548277	0.0672766	0.0314292	0	0.0315115	0.0348014	0.0287657	0.0261521	0	0.0449741	0	0	0.116937	0.178907	0.0621465	0.0480165	0.014775	0.0317928	0	0.0747973
Bacteria	Gemmatimonadota	Gemmatimonadetes	Gemmatimonadales	Gemmatimonadaceae	0.0404655	0.00830831	0.0003362	0.002413	0.7402	0.0526228	0.0270727	0.041701	0.199619	ns	0.0256213	0.0457625	0.0450646	0.343446	ns	0.0272207	0.0701599	0.0498645	0.0911426	0.223464	0.0466592	0.0921187	0.0226418	0.0216123	0.0153252	0.0132343	0.0538213	0.040773	0.0370874	0.0175064	0.0193341	0	0.00840603	0	0	0.0367377	0.0265428	0.104628	0	0	0	0	0.0231221	0	0.0950128
Bacteria	Desulfobacterota	Desulfobacteria	Desulfobacterales	BuS5	0.0395656	0.145328	0.00575	0.08713	0.0417	0.0251397	0.0701136	0.0234434	0.434576	ns	0	0.0281859	0.0773222	0.169448	ns	0	0	0	0	0.402235	0	0	0	0	0	0	0	0	0	0	0	0	0	0	0.0599655	0	0.0464499	0	0.196798	0	0	0	0	0	0.105121
Bacteria	Acidobacteriota	Luteitaleia	Luteitaleales	Luteitaleaceae	0.0390848	-0.113446	-0.004434	0.2702	0.0002	0.0796677	0.0207632	0.0168235	0.000101994	***	0.0511168	0.0456918	0.0244566	0.28739	ns	0.0608462	0.127327	0.103565	0.1276	0.24581	0.158641	0.0716479	0.0522502	0.0612348	0.0306504	0.0302497	0.0269107	0.0806965	0.0309062	0.037347	0.0290012	0.0392259	0.0336241	0	0	0	0	0	0	0.142937	0	0.0418626	0.0664759	0	0.0080862
Bacteria	Patescibacteria	Gracilibacteria	um-filter-43-11	um-filter-43-11	0.0376833	0.126475	0.004766	0.3821	<0.0001	0.0146946	0.0279622	0.0703932	0.000608141	***	0.0085672	0.0404234	0.054354	0.0205834	*	0.00480365	0.0103941	0	0	0	0.0373274	0.0307062	0.0156751	0.0126072	0	0	0	0.0186876	0.0432686	0.0268431	0.0348014	0	0.0345581	0.0252589	0.0562177	0.0979672	0.0398142	0.0184638	0.0626174	0	0.00738716	0.014775	0	0	0.0586249
Archaea	Nanoarchaeota	Woesearchaeia	UBA10216	CG1-02-57-44	0.036816	0.0845556	0.003113	0.1684	0.0038	0.0270098	0.0534361	0.0300021	0.187611	ns	0.0134042	0.0231662	0.0660737	0.000814729	***	0	0.00259852	0.0115072	0.0248571	0	0.121314	0.0409417	0.0069667	0.00360205	0	0	0	0.0237842	0.0432686	0.0315115	0.121805	0.0313808	0.0280201	0.0378884	0.0749569	0	0.0597213	0.190793	0.0357814	0	0.0295486	0.0221626	0.0231221	0.0388651	0.0687327
Bacteria	Proteobacteria	Gammaproteobacteria	Enterobacterales	Vibrionaceae	0.0367728	-0.0725537	-0.002668	0.1024	0.0266	0.0231744	0.0476704	0.0394735	0.362969	ns	0.0693185	0.0466651	0.00518331	0.000493281	***	0.0272207	0.0389777	0.0306858	0.0165714	0	0	0	0.0156751	0.0270153	0.110341	0.0245779	0.0538213	0.0212359	0	0.00466837	0	0.0719142	0.0709843	0.109455	0.0374784	0	0	0	0	0.124293	0.107114	0.0640252	0.0722564	0.0647752	0.040431
Bacteria	Proteobacteria	Alphaproteobacteria	Pelagibacterales	Pelagibacteraceae	0.0362848	-0.0522257	-0.001895	0.09836	0.03	0.0380108	0.0634988	0.00734478	3.65868e-06	****	0.0452344	0.0412208	0.0253823	0.250323	ns	0.040831	0.0389777	0.0549788	0.0795426	0.0335196	0	0	0.0174167	0.0558317	0.079691	0.0945305	0.0627915	0.0280314	0.0123625	0	0.00966707	0.0431485	0.0532382	0.0799865	0.048722	0.146951	0.0729927	0.0430822	0.0536721	0.0497172	0.0960331	0.0566377	0.0260123	0	0.103099
Bacteria	Latescibacterota	UBA2968	UBA2968	GCA-2709665	0.0362656	0.0804894	0.002919	0.1191	0.0163	0.0209703	0.0660815	0.0217451	0.010418	*	0.0146091	0.0262496	0.0607193	0.0216866	*	0.00880669	0.0194889	0.0242929	0.0182285	0	0.0186637	0.0204708	0.0226418	0	0	0.00756244	0.0313958	0.0186876	0.0741748	0.025676	0.0454352	0.0274582	0.0298881	0	0.0224871	0.122459	0.252157	0.233875	0.0447267	0	0.0332422	0.014775	0.0317928	0.0323876	0.101077
Bacteria	Fibrobacterota	Chitinivibrionia	Chitinivibrionales	Chitinispirillaceae	0.0360385	0.195985	0.007063	0.2289	0.0006	0.0093639	0.00871515	0.0900365	0.00704775	**	0.00254701	0.0191615	0.0752432	0.0428537	*	0	0	0	0.0198857	0.0558659	0	0	0.0156751	0	0.00919512	0	0	0.0067955	0	0.0105038	0.0319013	0.00261506	0	0	0	0	0	0	0.026836	0	0	0.00738752	0	0.0388651	0.0161724
Bacteria	Bacteroidota	Kapabacteria	Kapabacteriales	XYC2-FULL-35-21	0.0359287	-0.0554153	-0.001991	0.06691	0.0759	0.0304071	0.0604315	0.0169475	0.0174118	*	0.0490927	0.0460413	0.0170402	0.0775008	ns	0.0272207	0.0415763	0.0409144	0	0.0782123	0.0466592	0	0.0191584	0	0	0	0.0627915	0.0416224	0	0.0606888	0.0676695	0.0601464	0.0747203	0.0757767	0.0787047	0	0	0	0	0.242372	0.0738716	0.0985003	0.10983	0.116595	0.0363879
Bacteria	Omnitrophota	UBA9649	2-02-FULL-51-18	2-02-FULL-51-18	0.0354888	0.0347152	0.001232	0.02977	0.2409	0.0447245	0.0237605	0.0379814	0.361092	ns	0.0172527	0.0275655	0.0555695	0.0261618	*	0.022417	0.0272844	0.0242929	0.0497141	0.0446927	0.242628	0.0409417	0.0330918	0.0342194	0.0398455	0	0	0.0348269	0.0556311	0.012838	0.0531689	0.0209205	0.00653802	0	0	0	0.0796284	0.0430822	0.0983988	0	0.0258551	0.014775	0	0	0.0909697
Bacteria	Chloroflexota	Dehalococcoidia	UBA1151	bin127	0.0351434	-0.104031	-0.003656	0.3283	<0.0001	0.0783212	0.0243255	0.00278348	1.28378e-13	****	0.0350553	0.039989	0.0303566	0.75131	ns	0.0376286	0.100043	0.1074	0.0662855	0.0670391	0.055991	0.102354	0.0661836	0.0558317	0.107276	0.111546	0.0762469	0.100234	0.0370874	0.0595217	0.102471	0.0248431	0.0410961	0.0336785	0.0524698	0	0	0.0553914	0	0.0124293	0.0258551	0.0123125	0.0231221	0.0453427	0.062668
Bacteria	Proteobacteria	Gammaproteobacteria	Pseudomonadales	Cellvibrionaceae	0.033573	-0.10437	-0.003504	0.2565	0.0002	0.0434139	0.0518672	0.00543787	0.00147209	**	0.0499179	0.0429052	0.0133442	0.0219718	*	0.0672511	0.0259852	0.0537002	0.0778855	0.111732	0.10265	0	0.0121917	0.0108061	0.079691	0.0510465	0.0313958	0.0339775	0	0.025676	0.0106338	0.108525	0.115816	0.117875	0.0449741	0	0	0	0	0.0932198	0.0923395	0.1182	0.0664759	0.0582977	0.0141508
Bacteria	Bacteroidota	Bacteroidia	Bacteroidales	Paludibacteraceae	0.0335536	-0.134144	-0.004501	0.03659	0.1928	0.092754	0.0014341	0.00647273	0.109226	ns	0.00636178	0.0688425	0.0163926	0.392866	ns	0.00480365	0.0246859	0.0997289	0.951197	0.0446927	0.0373274	0.153531	0.0435419	0.00720409	0.00919512	0.0415934	0.0538213	0.0127416	0	0	0	0	0.00560402	0	0	0	0	0	0	0	0	0	0.0173415	0	0
Bacteria	KSB1	UBA2214	UBA2214	UBA2214	0.0334558	0.147777	0.004944	0.4531	<0.0001	0.00421895	0.0344427	0.0617058	0.000307792	***	0.00878893	0.030745	0.0526112	0.0196969	*	0	0	0	0.0149142	0.0335196	0	0	0	0.00360205	0	0	0	0	0	0	0.0154673	0.0156904	0.0233501	0	0.0787047	0.122459	0.0199071	0.0923191	0.0447267	0	0	0.0295501	0	0	0.0768189
Bacteria	Desulfobacterota	Syntrophia	Syntrophales	Smithellaceae	0.0333179	0.142206	0.004738	0.2769	0.0001	0.000270952	0.00917307	0.0905096	1.06749e-09	****	0.022246	0.028309	0.045708	0.442661	ns	0.00240183	0	0	0	0	0	0	0	0	0	0	0	0	0	0	0.00193341	0	0	0	0	0	0	0	0.0357814	0	0	0	0	0	0
Bacteria	Nitrospirota	Thermodesulfovibrionia	Thermodesulfovibrionales	unclassified	0.0332834	-0.0321181	-0.001069	0.01847	0.357	0.0558404	0.040663	0.00334689	0.00262184	**	0.0270409	0.0283956	0.0423329	0.584557	ns	0.0208158	0.0389777	0	0.0447427	0	0	0.184237	0.0731503	0.0540307	0	0	0.0627915	0.0373752	0.0865373	0.12838	0.162407	0.0575314	0.0681822	0.0589374	0.0524698	0	0	0	0	0	0.0849524	0.0369376	0.0953785	0.0971628	0.0990559
Bacteria	Planctomycetota	UBA1135	UBA1135	UBA1135	0.0332388	-0.0898949	-0.002988	0.3217	<0.0001	0.0643305	0.0264549	0.00893098	6.02737e-09	****	0.0383957	0.0368243	0.0262154	0.4823	ns	0.0760578	0.0818533	0.0933361	0.0530284	0.122905	0.055991	0.11259	0.0557336	0.0630358	0.0521057	0.0264685	0.0493362	0.0433213	0.0309062	0.0478508	0.0647693	0.0405335	0.0560402	0.046308	0.0374784	0.0612295	0	0	0.0447267	0	0.0406294	0.0443251	0.0317928	0	0.0202155
Archaea	Nanoarchaeota	Woesearchaeia	SM23-78	unclassified	0.03317	-0.0121857	-0.0004042	0.005421	0.619	0.0260702	0.0436707	0.0297692	0.271612	ns	0.0367971	0.0361951	0.0277269	0.672484	ns	0.0336256	0.0259852	0.0473073	0.048057	0	0	0	0.0522502	0	0.0153252	0.0113437	0.0134553	0.0331281	0.0556311	0.0326786	0.0483353	0.0601464	0.0793903	0.0884062	0	0	0.066357	0	0	0.0870052	0.118195	0.100963	0.0982687	0	0
Bacteria	Proteobacteria	Alphaproteobacteria	Dongiales	Dongiaceae	0.0331682	0.134225	0.004452	0.04332	0.1557	0.0141151	0.0764949	0.0088946	0.243275	ns	0.000800608	0.0135651	0.0743497	0.208674	ns	0.0096073	0	0.0115072	0.0182285	0	0	0.153531	0	0	0	0	0	0.0067955	0	0.0116709	0.0145006	0	0	0	0	0	0.112807	0.849335	0	0	0	0	0	0.142506	0.119271
Bacteria	Planctomycetota	UBA1135	unclassified	unclassified	0.0326288	-0.030801	-0.001005	0.03645	0.1937	0.0134879	0.0471404	0.0372583	0.00463261	**	0.0549799	0.0374958	0.0128612	0.000342075	***	0.0136103	0.0103941	0.0166215	0.0149142	0	0	0.0204708	0.0226418	0.0216123	0	0.0245779	0.00897022	0.00934381	0	0.0420153	0.0106338	0.0627615	0.0616442	0.0505178	0.048722	0.110213	0.0398142	0	0	0.0870052	0.070178	0.0837253	0.0635857	0.0518202	0.0242586
Bacteria	Patescibacteria	Microgenomatia	GWA2-44-7	Woesebacteraceae	0.032123	0.150578	0.004837	0.4138	<0.0001	0.00476931	0.03218	0.0594196	0.0011386	**	0.00328448	0.0296823	0.0537894	0.00627498	**	0	0	0	0.00994283	0	0	0	0	0.00540307	0	0.0132343	0.0134553	0.00934381	0.0123625	0	0.0125672	0	0	0	0.0112435	0.0612295	0.172528	0.061546	0.0447267	0	0	0	0	0	0.0566034
Bacteria	Patescibacteria	Gracilibacteria	unclassified	unclassified	0.0320436	-0.0600431	-0.001924	0.1537	0.0059	0.0547195	0.0311392	0.0102722	8.67108e-06	****	0.027339	0.039989	0.0272347	0.342915	ns	0.0464353	0.0376785	0.0524216	0.0762284	0.0335196	0.0279955	0.102354	0.0226418	0.0414235	0.0367805	0.0850774	0.080732	0.0713527	0	0.0980358	0.0628359	0.0523013	0.0298881	0.0210491	0.0374784	0.0612295	0	0	0.026836	0	0.0590973	0.0123125	0.0260123	0.0777303	0.0586249
Bacteria	Proteobacteria	Gammaproteobacteria	Pseudomonadales	Pseudomonadaceae	0.0318131	-0.0200704	-0.0006385	0.00983	0.5026	0.0471037	0.0188876	0.029448	0.10189	ns	0.0349992	0.0292454	0.0322567	0.921601	ns	0.0280213	0.0584666	0.0396359	0.116	0.156425	0	0.0818833	0.0400585	0.0342194	0.0827561	0.0189061	0.0493362	0.0237842	0	0	0.0241677	0.0130753	0.0205481	0	0	0	0.0530856	0	0.152071	0	0	0	0	0	0
Bacteria	Patescibacteria	ABY1	Uhrbacterales	SG8-24	0.0307184	0.134349	0.004127	0.3581	<0.0001	0.0174366	0.013798	0.0609207	0.000531361	***	0.00187204	0.0305484	0.0501194	0.00407579	**	0	0.00389777	0.00639288	0.00994283	0.0223464	0.0279955	0	0.0278668	0	0	0	0	0.0161393	0.0309062	0.0793623	0.0541356	0	0	0	0.0299828	0	0.0331785	0	0.0447267	0	0	0	0	0.0582977	0.0545818
Bacteria	Schekmanbacteria	GWA2-38-11	GWA2-38-11	GWA2-38-11	0.0303643	0.200433	0.006086	0.3968	<0.0001	0.0014159	0.0156918	0.0739851	0.00022297	***	0.00179079	0.0226421	0.0571354	0.0215952	*	0	0	0	0.00331428	0	0	0	0	0.00360205	0	0	0	0	0	0.012838	0.00290012	0.0117678	0	0	0	0	0	0.104628	0.0626174	0	0	0	0	0	0.0363879
Bacteria	Proteobacteria	Alphaproteobacteria	Azospirillales	Inquilinaceae	0.0302795	0.124408	0.003767	0.211	0.001	0.00790215	0.0263677	0.0565686	0.012567	*	0.0198019	0.0197169	0.0478272	0.148892	ns	0	0	0	0	0	0	0	0	0	0	0	0	0	0.111262	0.0151722	0	0	0	0	0	0	0.0796284	0.215411	0	0	0	0	0	0	0
Bacteria	Zixibacteria	MSB-5A5	unclassified	unclassified	0.0296485	0.101894	0.003021	0.2274	0.0006	0.00485818	0.010978	0.0731093	1.774e-12	****	0.0223854	0.0314377	0.0327014	0.742246	ns	0.0104079	0	0	0	0	0	0	0	0	0	0	0	0.0110427	0	0.0350128	0.0212675	0.00653766	0.010274	0	0.0187392	0	0.0265428	0	0.0357814	0	0.0258551	0.0221626	0.011561	0	0.0181939
Bacteria	Omnitrophota	koll11	GIF10	unclassified	0.0295879	0.165541	0.004898	0.4944	<0.0001	0.00140437	0.0263913	0.0609681	3.89687e-05	****	0.00727128	0.0227842	0.0512693	0.00786912	**	0	0	0	0	0	0	0	0	0	0	0	0	0	0	0.00700256	0.0154673	0	0.00280201	0	0	0.0244918	0.112807	0.110783	0.0894534	0	0	0	0	0	0.0343663
Bacteria	Omnitrophota	unclassified	unclassified	unclassified	0.0290326	0.106088	0.00308	0.3401	<0.0001	0.0181757	0.0198944	0.0490277	0.00466904	**	0.010715	0.022628	0.047649	0.00191836	**	0.0112085	0	0	0	0	0.055991	0.0614125	0.0330918	0.0216123	0.0183902	0	0.0134553	0.0067955	0.0494499	0.0116709	0.00773365	0	0.00934003	0.00841963	0.0224871	0	0	0.0553914	0	0	0	0.0123125	0.00867077	0.0582977	0.0363879
Bacteria	Patescibacteria	WWE3	UBA101185	UBA10185	0.0289881	0.115047	0.003335	0.2297	0.0006	0.0127574	0.0160109	0.0581959	0.00109806	**	0.0130979	0.0256432	0.0429264	0.133812	ns	0	0.00909481	0.0179001	0.0314856	0	0	0.0204708	0.0121917	0.00720409	0.00919512	0.00567183	0	0.0314292	0	0.0198406	0.039635	0.019613	0.0261521	0	0.0224871	0	0	0.0184638	0.0536721	0	0.0147743	0	0.0231221	0	0.0303232
Bacteria	Delongbacteria	UBA4055	UBA4055	UBA4055	0.0286409	0.0360673	0.001033	0.01868	0.3542	0.0186928	0.0273314	0.0398986	0.406649	ns	0.0175733	0.0372137	0.0274466	0.499665	ns	0	0.00649629	0.166215	0.120971	0	0	0	0	0.00540307	0	0	0	0	0	0	0	0	0	0	0.0112435	0	0.159257	0.061546	0.0178907	0	0	0	0	0.0518202	0.040431
Bacteria	Proteobacteria	Gammaproteobacteria	Thiomicrospirales	Thiomicrospiraceae	0.0282636	0.0360889	0.00102	0.01237	0.4516	0.00106882	0.0032159	0.0805059	4.17774e-07	****	0.0520202	0.0275161	0.0131732	0.154699	ns	0	0	0	0	0	0	0	0	0	0	0.0132343	0	0	0	0	0.00386683	0	0	0	0	0	0	0.0246184	0.026836	0	0	0	0	0	0
Bacteria	Verrucomicrobiota	Chlamydiia	Parachlamydiales	unclassified	0.0282427	0.123395	0.003485	0.3315	<0.0001	0.0136307	0.0339567	0.0371406	0.127636	ns	0.00788783	0.0189737	0.0510815	0.000916958	***	0.0096073	0.0103941	0.00767146	0.0132571	0	0	0.0204708	0	0.0306174	0.00919512	0	0	0.0254831	0.0494499	0.0303444	0.0116005	0.00523013	0.011208	0	0.0712091	0	0	0.0246184	0.0983988	0	0	0.0123125	0.0375733	0	0.0687327
Bacteria	Proteobacteria	Gammaproteobacteria	Betaproteobacteriales	Rhodocyclaceae	0.0282055	-0.0483239	-0.001363	0.02029	0.3341	0.0381159	0.00261273	0.0438879	0.0775614	ns	0.0409052	0.0248558	0.0230888	0.671755	ns	0.00560426	0	0.0268501	0.0231999	0.178771	0.242628	0.11259	0	0.00360205	0	0	0	0.00424719	0.0123625	0	0	0.00784519	0.00934003	0	0	0	0	0.0246184	0	0	0	0	0	0	0
Bacteria	Proteobacteria	Gammaproteobacteria	Methylococcales	Methylomonadaceae	0.0280392	-0.035914	-0.001007	0.01435	0.4174	0.0346419	0.00849764	0.040978	0.143916	ns	0.0364667	0.0313951	0.0190649	0.60906	ns	0.00160122	0	0.00639288	0.0132571	0.27933	0.139978	0.0307062	0	0.0216123	0	0.0207967	0	0.0101932	0	0.00816965	0.0222343	0.0209205	0.0261521	0	0	0	0	0	0	0	0.0258551	0.0246251	0	0	0.0384094
Bacteria	MBNT15	MBNT15	MBNT15	MBNT15	0.0279048	0.11679	0.003259	0.33	<0.0001	0.0172596	0.0368067	0.0296481	0.249484	ns	0.00517648	0.0204814	0.0504804	0.000215271	***	0.0128097	0	0	0	0	0.0373274	0.0409417	0.0330918	0	0.0337154	0.0113437	0.00897022	0.0110427	0.0432686	0.0233419	0.0203008	0.0117678	0	0	0.0637134	0.0489836	0.0199071	0.141556	0.107344	0	0	0.00985003	0	0	0.0747973
Bacteria	Myxococcota	Polyangia	Polyangiales	NIC37A-2	0.0273964	0.101145	0.002771	0.07104	0.0671	0.0217786	0	0.0604105	0.0148707	*	0.0132376	0.0129486	0.0512833	0.109592	ns	0.0488371	0.0298829	0.0473073	0.00994283	0	0	0.0204708	0	0.0306174	0.0337154	0.00945305	0.0313958	0.0144404	0.0370874	0.0198406	0.0154673	0	0	0	0	0	0	0	0	0	0	0	0	0	0
Archaea	Thermoplasmatota	unclassified	unclassified	unclassified	0.0273899	0.0639287	0.001751	0.08797	0.0406	0.0152321	0.0242427	0.0426948	0.0713565	ns	0.0246059	0.0206398	0.0359959	0.402349	ns	0.00640487	0.0298829	0.0255715	0.0248571	0	0.0466592	0	0.0365752	0.0108061	0	0.0132343	0	0.0433213	0	0.00350128	0.00290012	0.0379184	0.0551062	0	0	0	0	0	0	0.0745758	0.0517101	0.0418626	0.0635857	0.0388651	0.0242586
Bacteria	Patescibacteria	Gracilibacteria	Peregrinibacterales	LOWO2-01-FULL-3	0.0272692	0.0784035	0.002138	0.08669	0.0422	0.0127667	0.0566477	0.0123932	0.00197059	**	0.00739667	0.0363324	0.0314544	0.167798	ns	0.00400304	0.0103941	0.0102286	0.0414285	0	0	0	0.0191584	0	0.0153252	0.0226873	0	0.0067955	0	0.0326786	0.0415684	0.0156904	0.0298881	0.0294687	0.0374784	0.244918	0.0597213	0.030773	0.107344	0	0	0.0221626	0.0491344	0.0842078	0.0687327
Bacteria	Desulfobacterota	Syntrophobacteria	Syntrophobacterales	Syntrophobacteraceae	0.0271227	-0.0558204	-0.001514	0.1337	0.0106	0.0461576	0.0208889	0.0143216	0.000146911	***	0.0297342	0.0251367	0.0273678	0.882822	ns	0.0448341	0.0545688	0.0588145	0.0281713	0.0335196	0	0.0921187	0.0557336	0.0450256	0.0858211	0.0415934	0.0583064	0.0450202	0.0185437	0.0455166	0.0309346	0.0274582	0.0196141	0	0	0	0.0265428	0.0800098	0	0	0.0406294	0.0492502	0.0462441	0	0.0444741
Bacteria	Bdellovibrionota	Bdellovibrionia	Bdellovibrionales	unclassified	0.0269576	-0.144486	-0.003895	0.4383	<0.0001	0.0542602	0.00258012	0.0240326	1.86739e-05	****	0.0542975	0.0249218	0.0107669	0.0018068	**	0.140907	0.085751	0.0716003	0.0231999	0.0670391	0	0.0921187	0.0156751	0.0540307	0.0919512	0.034031	0.0852171	0.0263326	0.0247249	0.0478508	0.00773365	0.0169979	0.0242841	0	0	0	0	0	0	0	0	0	0	0	0
Bacteria	Proteobacteria	Alphaproteobacteria	Geminicoccales	Geminicoccaceae	0.0268146	-0.0800683	-0.002147	0.1599	0.0049	0.0609059	0.0113206	0.00821738	1.30376e-09	****	0.0241977	0.0270851	0.0282887	0.942729	ns	0.055242	0.0519703	0.0588145	0.036457	0.0335196	0	0.0818833	0.0818587	0.0576327	0.0582358	0.0737338	0.0313958	0.110427	0.0370874	0.0863649	0.119872	0.00653766	0.0158781	0.0294687	0.0224871	0	0	0	0.0536721	0.0248586	0	0.0221626	0	0	0.00606465
Bacteria	Desulfobacterota	Desulfobacteria	Desulfatiglanales	Desulfatiglandaceae	0.0267577	0.176136	0.004713	0.3071	<0.0001	0.00229606	0.0184612	0.0595158	0.00227738	**	0.00410081	0.0195357	0.0490843	0.036553	*	0.00240183	0.00519703	0.00383573	0.0198857	0	0	0	0.00348335	0	0	0	0	0	0	0	0.00193341	0	0	0	0	0.0489836	0.0530856	0	0.107344	0	0	0	0	0	0.0384094
Bacteria	Actinobacteriota	Actinobacteria	Propionibacteriales	Nocardioidaceae	0.0266983	-0.0742744	-0.001983	0.1971	0.0016	0.045112	0.00974951	0.0252334	0.000234392	***	0.0314952	0.0345225	0.0156761	0.0726486	ns	0.0400304	0.0779555	0.0652074	0.0613141	0.111732	0.0373274	0	0.0365752	0.0522297	0.0337154	0.0170155	0.080732	0.0552134	0	0.025676	0.0270678	0	0.0336241	0	0.0337306	0	0	0	0	0	0.0221615	0	0.0664759	0	0
Bacteria	Patescibacteria	ABY1	Falkowbacterales	unclassified	0.0266287	0.0947472	0.002523	0.2174	0.0008	0.0178185	0.0367515	0.0253162	0.241889	ns	0.00913551	0.0206958	0.0442239	0.00532633	**	0	0.0181896	0.0294073	0.0331428	0	0.0373274	0	0.0435419	0	0	0.0151249	0	0.0127416	0.0185437	0.0210077	0.056069	0.0326883	0	0.0336785	0.0187392	0	0.0265428	0.123092	0.0983988	0	0	0.0492502	0.00867077	0	0.0384094
Bacteria	Patescibacteria	ABY1	Uhrbacterales	unclassified	0.0259827	0.104492	0.002715	0.1566	0.0054	0.0128767	0.0243718	0.0406997	0.146672	ns	0.00813032	0.021921	0.0419461	0.0659105	ns	0.00400304	0.00649629	0.0115072	0.0165714	0.0335196	0	0	0.0209001	0.0126072	0	0.0170155	0.0134553	0.0110427	0	0.0221748	0.0367349	0.0104603	0.00280201	0	0.0262349	0	0	0.0553914	0.0536721	0	0.0295486	0	0.00578051	0	0.0990559
Archaea	Halobacterota	Methanosarcinia	Methanotrichales	Methanotrichaceae	0.0257732	0.1869	0.004817	0.1581	0.0051	0	0.00571451	0.0716051	0.00462972	**	0.00246736	0.0184256	0.048658	0.190977	ns	0	0	0	0	0	0	0	0	0	0	0	0	0	0	0	0	0	0	0	0	0	0.0597213	0	0	0	0	0	0	0	0
Bacteria	Verrucomicrobiota	Lentisphaeria	Victivallales	YB12-FULL-65-16	0.0257122	0.156696	0.004029	0.4817	<0.0001	0.00565409	0.0217273	0.0497553	0.000433012	***	0.00578751	0.0172938	0.0474138	0.000974185	***	0	0	0	0.0215428	0	0	0.0307062	0.0069667	0.00360205	0	0.0113437	0	0	0	0.0105038	0.00580024	0.00915272	0.00840603	0	0	0	0.106171	0.030773	0.0894534	0	0	0	0	0	0.0323448
Bacteria	Chloroflexota	Anaerolineae	Anaerolineales	UBA4823	0.0253813	0.138448	0.003514	0.2868	<0.0001	0.00109556	0.0100958	0.0649526	1.85726e-08	****	0.0127994	0.0256858	0.0334647	0.363256	ns	0	0.00389777	0	0.00662855	0	0	0	0	0	0	0	0	0	0	0.00700256	0	0.00523013	0.011208	0	0	0	0	0	0	0	0	0.0221626	0.0231221	0	0.0363879
Bacteria	Verrucomicrobiota	Kiritimatiellae	Kiritimatiellales	Kiritimatiellaceae	0.0245375	0.0580336	0.001424	0.06574	0.0786	0.00728892	0.042084	0.0242396	0.00792667	**	0.0150543	0.0320549	0.0233423	0.377462	ns	0	0.0116933	0.0191786	0.00828569	0	0	0	0	0	0	0.00378122	0	0.00934381	0.0123625	0.0268431	0.0251344	0	0.00840603	0	0.0412263	0.146951	0.119443	0.0738552	0	0.0683612	0	0.0517127	0	0.0777303	0.022237
Bacteria	Caldatribacteriota	JS1	SB-45	34-128	0.0245201	0.187846	0.004606	0.2348	0.0005	0	0.000252694	0.0733078	1.53103e-05	****	0.00645772	0.0215316	0.0395503	0.277039	ns	0	0	0	0	0	0	0	0	0	0	0	0	0	0	0	0	0	0	0	0	0	0	0	0	0	0	0	0	0	0.0040431
Bacteria	Omnitrophota	koll11	GIF10	UBA6249	0.0243655	0.166957	0.004068	0.3815	<0.0001	0.00360684	0.0186842	0.0508056	0.00101528	**	0.00197761	0.0216171	0.0420393	0.016367	*	0	0	0	0	0	0	0.0511771	0	0	0	0	0	0.00169887	0	0	0.00483353	0	0	0	0	0	0.0199071	0.0246184	0.0805081	0	0	0	0.00867077	0	0.0384094
Bacteria	Omnitrophota	Omnitrophia	Omnitrophales	GWA2-52-8	0.0243284	0.134699	0.003277	0.2486	0.0003	0.0035434	0.0397056	0.0297361	0.0202791	*	0.00754573	0.0261315	0.0337136	0.188004	ns	0	0.00389777	0	0.00331428	0	0	0	0	0	0	0.0113437	0	0.00169887	0	0.0151722	0.0212675	0.0326883	0	0	0	0.183688	0	0	0.116289	0	0	0.0369376	0	0.0582977	0.0646896
Bacteria	Verrucomicrobiota	Kiritimatiellae	SS1-B-03-39	UBA6053	0.0237096	-0.0665975	-0.001579	0.1536	0.0059	0.030666	0.0218833	0.0185794	0.335523	ns	0.0332589	0.0284323	0.0126206	0.0329594	*	0.0696529	0.0662622	0.0268501	0.0463999	0	0	0.0614125	0.0209001	0.0396225	0.0275854	0.0567183	0.0179404	0.0246337	0	0.0326786	0	0.0483787	0.0532382	0	0.0862004	0.0612295	0	0	0	0.0310733	0.0221615	0.00738752	0.0404636	0	0
Bacteria	Patescibacteria	Gracilibacteria	Absconditabacterales	X112	0.0236676	-0.196894	-0.00466	0.4305	<0.0001	0.0457898	0.00655604	0.0186569	0.0210663	*	0.0652142	0.0160302	0.00360719	5.36813e-05	****	0.235379	0.0324815	0.0575359	0.0116	0.0223464	0	0.0204708	0.0139334	0.145883	0.0858211	0.0359216	0.0313958	0.00934381	0.0247249	0	0.00580024	0.0130753	0.010274	0.0126295	0	0	0	0	0	0.0310733	0.0110807	0.0123125	0.0144513	0	0
Bacteria	Verrucomicrobiota	Verrucomicrobiae	Opitutales	Opitutaceae	0.0231516	-0.0934276	-0.002163	0.2956	<0.0001	0.0381098	0.025608	0.00573703	0.000115526	***	0.0302445	0.0243149	0.0172597	0.325033	ns	0.0496377	0.0181896	0.0703217	0.0414285	0.0335196	0.0839866	0.0614125	0.0156751	0.0252143	0.0398455	0.0207967	0.0224255	0.0399236	0	0.0303444	0.0570357	0.041841	0.0728523	0.0378884	0.048722	0	0.0398142	0	0	0.0559319	0.0332422	0.0418626	0.0375733	0	0
Bacteria	Bdellovibrionota	Bacteriovoracia	UBA1018	UBA1018	0.0231463	-0.146762	-0.003397	0.4159	<0.0001	0.0591607	0.00948508	0.000793071	1.27101e-12	****	0.0290319	0.0267904	0.0155783	0.424201	ns	0.0840639	0.0818533	0.0575359	0.0397713	0.100559	0	0.0204708	0.0505086	0.0666379	0.0582358	0.0661713	0.0897022	0.046719	0.0927185	0.0606888	0.0309346	0.0287657	0.0177461	0.0126295	0	0	0	0	0.0178907	0	0.0110807	0.0197001	0.011561	0.0323876	0
Bacteria	Desulfobacterota	Desulfobacteria	Desulfobacterales	Desulfatirhabdiaceae	0.0230428	0.166473	0.003836	0.2343	0.0005	0.00299182	0.0444759	0.0216607	0.037876	*	0.0050517	0.0108738	0.0472059	0.0162934	*	0	0	0	0	0	0	0	0.0156751	0	0	0	0	0.013591	0	0.00700256	0.0116005	0.0130753	0.0149441	0	0.0524698	0	0	0.061546	0.107344	0	0	0.0246251	0.0202318	0	0.0606465
Bacteria	Firmicutes	Bacilli	Izimaplasmatales	Izimaplasmataceae	0.0230311	-0.0571402	-0.001316	0.05811	0.0988	0.0177452	0.0205745	0.0307735	0.492203	ns	0.0308184	0.0387546	0.00211602	0.000857485	***	0	0	0.104843	0.102743	0.0558659	0	0.0204708	0	0	0	0	0	0	0	0	0	0.022228	0.0504362	0.0505178	0.0524698	0	0	0	0	0	0.0184679	0.0394001	0.0491344	0.0323876	0.0141508
Bacteria	Patescibacteria	Paceibacteria	UBA6257	Colwellbacteraceae	0.0229653	0.145828	0.003349	0.1617	0.0046	0.00421318	0.0641374	0.000545383	4.03999e-05	****	0.00281359	0.0109362	0.048429	0.0151097	*	0	0	0	0	0	0	0	0	0.00900511	0	0.00378122	0	0.00339775	0.0247249	0.00233419	0.0241677	0.00392259	0.00840603	0	0.0374784	0.122459	0.152621	0.0800098	0.143126	0.0124293	0	0	0	0.0259101	0.0950128
Bacteria	Chloroflexota	Anaerolineae	4572-78	4572-78	0.0229629	-0.0150155	-0.0003448	0.006428	0.588	0.0348455	0.00960245	0.0244408	0.0145625	*	0.0147779	0.0247085	0.0266741	0.42992	ns	0.0264201	0.045474	0.0485859	0.0414285	0.0670391	0.0186637	0.0307062	0.0156751	0.0252143	0.0521057	0.0472652	0	0.0501168	0.0247249	0.0186735	0.0454352	0.00523013	0.00467002	0.0673571	0	0	0.0398142	0.0123092	0	0	0	0	0	0	0.0242586
Bacteria	Desulfobacterota	JdFR-97	JdFR-97	JdFR-97	0.022874	0.175921	0.004024	0.4512	<0.0001	0.00259134	0.0146914	0.0513392	5.43954e-05	****	0.00519345	0.0187369	0.0387981	0.0272789	*	0	0	0	0.00828569	0	0	0	0.00348335	0.0126072	0	0	0	0.00424719	0	0.012838	0	0	0	0	0	0	0.0132714	0.0800098	0.026836	0	0	0	0	0	0
Bacteria	Bacteroidota	Rhodothermia	Rhodothermales	Salinibacteraceae	0.0228586	-0.132729	-0.003034	0.2069	0.0012	0.0637887	0.00453258	0.000254693	1.05568e-08	****	0.0282367	0.0165299	0.025602	0.685541	ns	0.055242	0.0818533	0.0690431	0.0397713	0	0.0279955	0.194473	0.0766337	0.0936532	0.0950162	0.0718432	0.0448511	0.067955	0.0309062	0.0385141	0.032868	0.0130753	0	0	0	0	0	0	0	0	0	0	0	0	0
Bacteria	Chloroflexota	Dehalococcoidia	UBA2979	UBA2979	0.0227863	0.0236677	0.0005393	0.01444	0.4159	0.0361223	0.00668584	0.0255509	0.00402564	**	0.0120063	0.0182506	0.0345087	0.0441549	*	0.0240183	0.0415763	0.0345216	0.0182285	0	0.0186637	0.0307062	0.0452835	0.0360205	0.0398455	0.034031	0.0493362	0.0705033	0.0618123	0.0221748	0.0512355	0.00261506	0	0	0	0	0	0.0861645	0	0	0	0	0	0	0.0181939
Archaea	Nanoarchaeota	Woesearchaeia	Pacearchaeales	unclassified	0.0225753	0.0863775	0.00195	0.2002	0.0014	0.010141	0.0247043	0.0328806	0.0357994	*	0.00791205	0.0319533	0.0229728	0.0382833	*	0	0.00649629	0.0102286	0.0116	0.0558659	0	0	0.0313501	0	0	0	0	0.00934381	0	0.00933674	0.0280345	0.0287657	0.0196141	0.0252589	0.0337306	0.0244918	0	0	0.0178907	0	0.0295486	0.0197001	0.0202318	0.0323876	0.0485172
Bacteria	Proteobacteria	Zetaproteobacteria	Mariprofundales	Mariprofundaceae	0.0223635	0.171574	0.003837	0.2073	0.0011	0.00419155	0.0384499	0.0244489	0.144877	ns	0.000446223	0.0204685	0.0388699	0.111149	ns	0	0	0	0.0182285	0	0	0	0.0174167	0	0	0	0	0.00254831	0	0.0105038	0.0183674	0	0	0	0	0.134705	0.0398142	0	0.178907	0	0	0	0	0	0.0080862
Bacteria	Firmicutes_A	Clostridia	Tissierellales	Dethiosulfatibacteraceae	0.022154	0.175138	0.00388	0.1585	0.0051	0.00297232	0.0587699	0.00471966	0.00516167	**	0.00212743	0.00378302	0.053876	0.00924009	**	0	0	0.0115072	0	0	0	0	0	0	0	0.0302497	0	0	0	0	0.00580024	0	0	0	0	0	0.112807	0.209257	0.26836	0	0	0	0	0	0.0566034
Bacteria	Fibrobacterota	Fibrobacteria	Fibrobacterales	Fibrobacteraceae	0.0220243	0.0240189	0.000529	0.01075	0.4832	0.0318534	0.0211658	0.0130539	0.208778	ns	0.00706083	0.018892	0.0351324	0.0328966	*	0	0.00649629	0.0127858	0.0165714	0.111732	0.0653229	0.0307062	0.0278668	0	0.0275854	0.0113437	0	0.00594606	0.105081	0.0408482	0.0473686	0.0156904	0.010274	0	0.048722	0	0	0.030773	0.0536721	0	0	0.00985003	0	0	0.062668
Bacteria	Proteobacteria	Gammaproteobacteria	Enterobacterales	unclassified	0.0219356	-0.118483	-0.002599	0.2403	0.0004	0.0269758	0.0320996	0.00673134	0.0481933	*	0.0451975	0.0178642	0.0104991	0.00654769	**	0.0256195	0.00259852	0.0294073	0.0397713	0.0223464	0.0839866	0	0.01045	0.0486276	0.0582358	0	0.0224255	0.0263326	0.0618123	0	0	0.083682	0.0681822	0.0547276	0	0	0	0	0	0.142937	0.0775652	0.0344751	0.0520246	0	0
Bacteria	Bacteroidota	Bacteroidia	Chitinophagales	Chitinophagaceae	0.0217977	-0.0926702	-0.00202	0.178	0.0028	0.0253609	0.033656	0.00637632	0.0159852	*	0.0288293	0.0327822	0.00612556	0.00806856	**	0.0280213	0.00779555	0.033243	0.0745712	0.0335196	0	0.0204708	0.00522502	0.0198113	0	0	0.0717618	0.0433213	0.0556311	0.00466837	0.00773365	0.064069	0.0635122	0.0589374	0.0824526	0	0.0132714	0	0	0.0124293	0.0849524	0.0837253	0.0751467	0	0
Bacteria	Acidobacteriota	bin61	bin61	bin61	0.021773	-0.145088	-0.003159	0.2807	0.0001	0.0616791	0.000490324	0.00314965	2.38768e-11	****	0.0257915	0.0197343	0.0211327	0.897826	ns	0.0536408	0.0740577	0.0524216	0.036457	0.100559	0.055991	0.11259	0.0418002	0.149485	0.0153252	0.0756244	0.0134553	0.0569123	0.0679936	0.0525192	0.0280345	0.00784519	0	0	0	0	0	0	0	0	0	0	0	0	0
Bacteria	Myxococcota	Myxococcia	Myxococcales	Myxococcaceae	0.02168	-0.00813653	-0.0001764	0.002432	0.7392	0.030802	0.0116463	0.0225917	0.0317722	*	0.0195318	0.0184163	0.0263758	0.492705	ns	0.0248189	0.0493718	0.0306858	0.0314856	0	0	0.0511771	0.0174167	0.0378215	0.0122602	0.0661713	0	0.0628584	0.0185437	0.0525192	0.0377016	0.0130753	0.0336241	0	0.0262349	0	0.0265428	0.0184638	0	0	0	0.0320126	0	0	0.0363879
Bacteria	Actinobacteriota	Thermoleophilia	Solirubrobacterales	Solirubrobacteraceae	0.0215848	0.0926576	0.002	0.1776	0.0029	0.0190028	0.0255562	0.0201955	0.785727	ns	0.00672116	0.0135202	0.0395586	0.00102699	**	0.0152116	0.0233866	0.0306858	0.00497141	0	0.0746547	0.0409417	0.0121917	0.0198113	0	0.0302497	0.0313958	0.0110427	0	0.00466837	0.00483353	0	0.00840603	0	0	0.0367377	0.0530856	0.0800098	0.0536721	0	0	0.0123125	0.011561	0	0.0262801
Bacteria	WOR-3	WOR-3	SM23-42	SM23-42	0.0214321	0.165873	0.003555	0.2037	0.0013	0.000280108	0.00167725	0.0623388	1.0704e-05	****	0.00445772	0.0280671	0.0261133	0.345873	ns	0	0	0	0	0	0	0	0	0	0	0	0	0.00254831	0	0	0.00193341	0	0	0	0	0	0	0	0.026836	0	0	0	0	0	0
Bacteria	Bdellovibrionota	Oligoflexia	Oligoflexales	Oligoflexaceae	0.0213494	-0.167031	-0.003566	0.3214	<0.0001	0.0613791	0.000653766	0.00201532	1.21793e-09	****	0.0300468	0.0160603	0.0208402	0.605884	ns	0.143309	0.0389777	0.0549788	0.0828569	0	0.10265	0	0.0557336	0.0918522	0.0704959	0.0491558	0.0269107	0.0645572	0.129806	0.0350128	0.0357681	0.0104603	0	0	0	0	0	0	0	0	0	0	0	0	0
Archaea	Thermoplasmatota	E2	UBA9212	hermoplasmata-1	0.0213313	-0.00682095	-0.0001455	0.001469	0.7959	0.0313557	0.010328	0.0223104	0.0244207	*	0.0161594	0.0195589	0.0265517	0.427294	ns	0.018414	0.0181896	0.0741574	0.0314856	0	0	0.0818833	0.0418002	0.0180102	0.0214553	0.0132343	0	0.0560629	0.0679936	0.00583546	0.0531689	0.019613	0.013076	0.0631473	0	0	0	0	0	0	0.0295486	0	0.011561	0	0.0283017
Bacteria	Proteobacteria	Alphaproteobacteria	Caulobacterales	Hyphomonadaceae	0.0212617	-0.0162075	-0.0003446	0.00838	0.536	0.0176042	0.0247741	0.0214069	0.666205	ns	0.0273961	0.020841	0.0175928	0.50062	ns	0.0264201	0.00519703	0.0153429	0.00331428	0.0670391	0.055991	0.0204708	0.00870837	0.0126072	0	0	0.0269107	0.0101932	0	0.0140051	0.0154673	0.0366109	0.0457662	0.0547276	0.0224871	0	0	0.0246184	0	0.0497172	0.0554037	0.0492502	0.0578051	0	0
Bacteria	Proteobacteria	Gammaproteobacteria	Tenderiales	Tenderiaceae	0.0209475	-0.0646854	-0.001355	0.1053	0.0244	0.029708	0.0130521	0.0200825	0.156777	ns	0.0283273	0.0198158	0.0171595	0.469641	ns	0.0312237	0.0493718	0.0191786	0.0116	0	0	0	0	0.0378215	0.073561	0.0680619	0.0941873	0.0161393	0.0309062	0.0268431	0.016434	0	0	0	0	0	0.0530856	0.0553914	0	0	0	0	0	0	0.0646896
Archaea	Halobacterota	Halobacteria	Halobacteriales	Haloferacaceae	0.0209074	-0.108143	-0.002261	0.32	<0.0001	0.0420297	0.0143382	0.00635446	2.92481e-06	****	0.0278618	0.0223701	0.0148086	0.317868	ns	0.0280213	0.075357	0.0639288	0.036457	0.0335196	0.0373274	0.0818833	0.0592169	0.0540307	0.0245203	0.00945305	0.0448511	0.0560629	0	0.0291773	0.0386683	0.0366109	0.0438982	0.0336785	0.00749569	0	0	0	0	0	0	0.0320126	0.0635857	0	0.0121293
Bacteria	Proteobacteria	Gammaproteobacteria	Ectothiorhodospirales	Thioalkalivibrionaceae	0.020884	-0.0997892	-0.002084	0.184	0.0023	0.0468645	0.0138727	0.00191489	1.31186e-06	****	0.0203613	0.0246762	0.0174404	0.755194	ns	0.0312237	0.0506711	0.0485859	0.036457	0.0782123	0.0373274	0.13306	0.074892	0.0324184	0.0275854	0.0415934	0.0313958	0.0577617	0	0.0338457	0.0348014	0.0353033	0.0625782	0	0	0	0	0	0	0	0	0.0418626	0.0433539	0.0388651	0
Bacteria	Bacteroidota	unclassified	unclassified	unclassified	0.0202993	0.0342032	0.0006943	0.03317	0.2153	0.00902656	0.0110528	0.0408184	3.29471e-06	****	0.0215081	0.0243862	0.0154065	0.484116	ns	0	0	0	0	0.0335196	0.0466592	0	0	0	0	0.0302497	0	0.0118921	0	0.0105038	0.0116005	0.0130753	0.012142	0	0	0	0.0464499	0.030773	0	0	0.0369358	0.0172376	0.0202318	0	0
Bacteria	Desulfobacterota	Desulfarculia	Desulfarculales	Desulfarculaceae	0.0200853	0.0504349	0.001013	0.02916	0.2459	0.0229196	0.0182763	0.01906	0.925061	ns	0.0136295	0.0126114	0.0318631	0.195535	ns	0.0160122	0.0428755	0.0127858	0	0	0	0.0716479	0.0139334	0.0234133	0.0551707	0.00945305	0	0.0212359	0.0618123	0.0151722	0.023201	0.0130753	0.010274	0.0420982	0	0.0979672	0.0132714	0	0.0357814	0	0	0	0	0.0323876	0
Bacteria	Actinobacteriota	Actinobacteria	Corynebacteriales	Corynebacteriaceae	0.0198555	0.11211	0.002226	0.1163	0.0177	0.0133024	0.0228578	0.0234062	0.713018	ns	0.00400303	0.014044	0.0362352	0.0534094	ns	0	0	0	0	0.0782123	0.0373274	0	0.0069667	0	0.00919512	0.00756244	0.0672766	0.00339775	0	0	0.00290012	0.0209205	0.00186801	0	0	0	0.0530856	0	0.0715628	0	0	0	0	0	0.0161724
Bacteria	Proteobacteria	Alphaproteobacteria	Elsterales	Elsteraceae	0.0196464	0.166799	0.003277	0.2479	0.0003	0.000664475	0.00138982	0.0568848	5.54647e-07	****	0.00872567	0.0143453	0.0322279	0.205098	ns	0.00400304	0	0	0.00662855	0	0	0	0	0	0	0	0	0	0	0	0	0	0	0	0	0	0	0	0	0	0	0	0	0	0.022237
Bacteria	Firmicutes_B	unclassified	unclassified	unclassified	0.0194097	0.0953646	0.001851	0.1246	0.0139	0.0178471	0.00749434	0.0328877	0.0611424	ns	0.0104206	0.0104944	0.0343178	0.0308081	*	0.0352268	0.0532696	0.0255715	0	0	0	0.0511771	0.0557336	0	0	0	0	0.0263326	0	0.025676	0.0125672	0.00784519	0.00560402	0	0	0	0	0	0.0357814	0	0	0	0.0231221	0	0
Bacteria	Elusimicrobiota	Elusimicrobia	unclassified	unclassified	0.0192975	-0.0324239	-0.0006257	0.02352	0.298	0.0198034	0.0272251	0.010864	0.155388	ns	0.0166021	0.027148	0.013244	0.201914	ns	0	0.0259852	0	0	0.100559	0	0	0.00522502	0.0378215	0	0.0472652	0.0448511	0.0144404	0	0.0175064	0.023201	0.0326883	0.0270861	0.0589374	0.0449741	0	0	0	0	0	0.070178	0.0394001	0.0404636	0	0.0505387
Bacteria	KSB1	UBA2214	unclassified	unclassified	0.0191906	0.150855	0.002895	0.237	0.0004	0.0017414	0.0335439	0.0222866	0.0296013	*	0.00306057	0.0111056	0.0380291	0.00975455	**	0	0	0.00767146	0.00662855	0	0	0	0	0	0	0	0	0.0067955	0	0	0.00676695	0	0.011208	0	0	0	0.205707	0.0861645	0.0715628	0	0	0	0.0289026	0.0388651	0.0586249
Bacteria	Verrucomicrobiota	Chlamydiia	Parachlamydiales	Ga0074140	0.0191278	0.174092	0.00333	0.4222	<0.0001	0.00221495	0.0257062	0.0294624	0.0180006	*	0.00105783	0.013282	0.0370204	0.00200434	**	0.00160122	0	0	0.0165714	0	0	0	0.00348335	0	0	0	0	0.00254831	0	0.00350128	0.00773365	0.00653766	0	0	0	0	0.0265428	0.0369276	0.0983988	0	0	0	0	0	0.0566034
Archaea	Asgardarchaeota	Lokiarchaeia	LCB-4	LCB-4	0.0188192	0.15431	0.002904	0.2939	<0.0001	0.000544772	0.00975648	0.0461564	1.04468e-05	****	0.00961085	0.0143159	0.0294614	0.179933	ns	0	0	0.0051143	0	0	0	0	0	0.00360205	0	0	0	0	0	0	0	0	0	0	0	0	0.0398142	0	0.116289	0	0	0	0	0	0
Bacteria	CG2-30-53-67	CG2-30-53-67	CG2-30-53-67	CG2-30-53-67	0.0185792	0.0420794	0.0007818	0.06824	0.0729	0.0177144	0.0099042	0.0281189	0.0104009	*	0.0117987	0.0216881	0.0199906	0.298313	ns	0	0.0103941	0.0179001	0.00994283	0.0446927	0	0	0.0313501	0.00540307	0.00919512	0.0170155	0.0179404	0.0237842	0.0432686	0.0245089	0.0280345	0.0104603	0.0149441	0	0	0	0	0.0430822	0	0	0.0221615	0.0172376	0	0.0323876	0.0181939
Bacteria	Proteobacteria	Alphaproteobacteria	Rhodospirillales	2-02-FULL-58-16	0.0185425	0.0716191	0.001328	0.06603	0.0779	0.0197883	0.0045598	0.0312795	0.0409333	*	0.0102169	0.0133944	0.0292411	0.162433	ns	0.0304231	0.0285837	0.0153429	0	0.0782123	0	0	0.0278668	0.0234133	0.0153252	0	0.00897022	0.0314292	0	0.0338457	0.023201	0	0	0	0.0224871	0	0	0.0430822	0	0	0	0.00738752	0	0	0
Bacteria	Chloroflexota	Dehalococcoidia	Dehalococcoidales	UBA2162	0.0175408	0.187677	0.003292	0.2046	0.0012	0	0	0.0526223	7.76812e-05	****	0.00296252	0.0190536	0.0257467	0.361526	ns	0	0	0	0	0	0	0	0	0	0	0	0	0	0	0	0	0	0	0	0	0	0	0	0	0	0	0	0	0	0
Bacteria	UBA10199	UBA10199	2-02-FULL-44-16	2-02-FULL-44-16	0.0175184	0.140994	0.00247	0.2629	0.0002	0.00447526	0.03182	0.0162601	0.019968	*	0.000572991	0.0132073	0.0331266	0.00412313	**	0	0	0	0	0	0.055991	0	0	0	0	0	0	0.00594606	0	0	0.00966707	0	0	0	0.0337306	0.0979672	0.0729927	0.104628	0.0178907	0	0	0	0	0.0259101	0.0727758
Bacteria	Latescibacterota	UBA2968	UBA2968	UBA2968	0.0168233	-0.0461443	-0.0007763	0.0439	0.1529	0.0197022	0.0254641	0.0053036	0.0227916	*	0.0212078	0.0185386	0.012185	0.503002	ns	0.0272207	0.0233866	0.0230144	0.0231999	0.0670391	0	0	0	0	0.0367805	0.0491558	0	0.0280314	0	0.0151722	0.0222343	0.0169979	0.0504362	0.0505178	0.0337306	0	0	0	0.0894534	0	0.0590973	0.0246251	0.0231221	0	0
Bacteria	Firmicutes_A	Clostridia	Peptostreptococcales	Natronincolaceae	0.0165457	0.0345649	0.0005719	0.01203	0.458	0.0155366	0.0268095	0.00729109	0.197504	ns	0.00629078	0.0161574	0.0237707	0.316066	ns	0	0.00259852	0.0383573	0.120971	0	0	0	0.00870837	0	0.0214553	0	0.0224255	0.00934381	0.0247249	0	0	0.0117678	0	0	0	0	0.126078	0.0738552	0.0536721	0	0	0	0.0260123	0	0.0424525
Bacteria	Nitrospinota	Nitrospinia	Nitrospinales	Nitrospinaceae	0.0164575	-0.114477	-0.001884	0.2703	0.0002	0.0389022	0.00955029	0.000920031	1.51631e-09	****	0.0168371	0.0168029	0.015859	0.989172	ns	0.0256195	0.0389777	0.0434716	0.0182285	0.0782123	0.0466592	0.0511771	0.0191584	0.0270153	0.0674309	0.0378122	0.040366	0.046719	0.0494499	0.00700256	0.0251344	0.0209205	0.012142	0.0126295	0	0	0.0464499	0	0	0	0	0	0.0202318	0	0.040431
Bacteria	Patescibacteria	Paceibacteria	UBA9983	Nomurabacteraceae	0.016143	-0.060887	-0.0009829	0.09594	0.0322	0.0131796	0.0258474	0.00940207	0.0293592	*	0.0259493	0.0183796	0.00736894	0.0193939	*	0.0120091	0.0337807	0.0230144	0.0331428	0	0.0279955	0	0.0069667	0.0198113	0	0	0	0.00934381	0	0.0245089	0.0203008	0.0392259	0.0513702	0.0547276	0.0224871	0	0	0	0.0357814	0.0310733	0.0738716	0.0443251	0.0606954	0	0
Bacteria	Actinobacteriota	Acidimicrobiia	bin76	bin76	0.0160641	-0.116782	-0.001876	0.1463	0.0073	0.0448721	0.000291876	0.00302839	1.02217e-07	****	0.0190726	0.00914127	0.0209813	0.438505	ns	0.0320243	0.0532696	0.0370787	0.0132571	0	0.121314	0.11259	0.0435419	0.0630358	0.0521057	0.0283591	0	0.0611595	0	0.0431824	0.0570357	0	0.00467002	0	0	0	0	0	0	0	0	0	0	0	0
Archaea	Halobacterota	Archaeoglobi	Archaeoglobales	Archaeoglobaceae	0.015917	0.19231	0.003061	0.3452	<0.0001	0	0.00205629	0.0456949	3.52448e-07	****	0.00262147	0.015912	0.0247858	0.152417	ns	0	0	0	0	0	0	0	0	0	0	0	0	0	0	0	0	0	0	0	0	0	0	0	0.026836	0	0	0	0	0	0.00606465
Bacteria	Marinisomatota	UBA8477	UBA8477	UBA8477	0.0158324	0.0387876	0.0006141	0.03722	0.1889	0.00545809	0.0356644	0.00637469	4.60836e-09	****	0.0122999	0.0186531	0.0153666	0.663959	ns	0.00320243	0.00779555	0.0115072	0.00497141	0	0	0	0.00870837	0	0.0153252	0	0	0.00594606	0	0.0163393	0.0135339	0.022228	0.0438982	0.0547276	0.0224871	0.0857213	0.0265428	0.0246184	0.0536721	0	0.0221615	0.0467877	0.0202318	0.0259101	0.0384094
Bacteria	Firmicutes	Bacilli	Lactobacillales	Enterococcaceae	0.015805	-0.148623	-0.002349	0.03271	0.2186	0.0451409	0.00227424	0	0.170793	ns	0.00204336	0.038763	0.00202155	0.277336	ns	0	0	0	0.00994283	0.189944	0	0	0	0	0.0245203	0	0.497847	0	0	0	0	0	0	0	0	0	0	0	0	0	0	0	0	0	0.0363879
Bacteria	Actinobacteriota	Actinobacteria	Actinomycetales	Kineosporiaceae	0.0154908	-0.113293	-0.001755	0.1273	0.0128	0.0368349	0.00248485	0.00715266	0.000565817	***	0.0175376	0.0195549	0.0100623	0.601365	ns	0.0232176	0.0428755	0.0434716	0.036457	0.167598	0.0839866	0	0.0348335	0.0216123	0.0459756	0.0189061	0	0.0450202	0	0.012838	0.0125672	0	0.0224161	0	0	0	0	0	0	0	0	0	0.0173415	0	0
Bacteria	Proteobacteria	Gammaproteobacteria	Enterobacterales	Aeromonadaceae	0.0154244	-0.0562356	-0.0008674	0.0565	0.1038	0.0296672	0.011339	0.005267	0.00216269	**	0.013215	0.0147341	0.0175877	0.853832	ns	0.0120091	0.0337807	0.0306858	0.0463999	0	0.0373274	0.0716479	0.0348335	0.0144082	0.0245203	0.0132343	0	0.0823954	0.0370874	0.0315115	0.00483353	0.022228	0.0298881	0	0	0	0.0464499	0	0	0	0	0.0221626	0.0606954	0	0
Bacteria	Hydrogenedentota	Hydrogenedentia	Hydrogenedentiales	GCA-2746185	0.015258	0.0280706	0.0004283	0.01135	0.4711	0.018082	0.0176131	0.0100788	0.571184	ns	0.0149791	0.00602657	0.0246753	0.0574448	ns	0.0464353	0.0337807	0.0179001	0.00662855	0	0	0.0818833	0.0069667	0.0540307	0.0122602	0.00756244	0	0.0101932	0	0.0116709	0	0	0	0	0	0	0	0	0	0	0.0332422	0.0197001	0.0260123	0	0.0363879
Bacteria	Verrucomicrobiota	Verrucomicrobiae	Opitutales	CG1-02-43-26	0.015042	-0.0686742	-0.001033	0.09879	0.0296	0.0169297	0.0225145	0.00568188	0.039199	*	0.0203437	0.0178772	0.00867242	0.199672	ns	0.0240183	0.0103941	0.0204572	0.0314856	0	0.0466592	0	0	0.0126072	0	0	0	0.027182	0.0556311	0.0163393	0.0261011	0.0496862	0.0532382	0.046308	0.0449741	0.0734754	0	0	0	0	0.0332422	0.0246251	0.0346831	0	0
Bacteria	Actinobacteriota	Actinobacteria	Corynebacteriales	Geodermatophilaceae	0.0150202	-0.0846858	-0.001272	0.1711	0.0035	0.0281074	0.00140544	0.0155479	2.84325e-05	****	0.0176493	0.0190706	0.00921714	0.225091	ns	0.0192146	0.0441748	0.0460287	0.036457	0	0	0	0.0278668	0.0540307	0.0306504	0.0321404	0.0538213	0.0611595	0	0.0151722	0.0290012	0	0	0	0.0224871	0	0	0	0	0	0	0	0	0	0
Bacteria	Actinobacteriota	Coriobacteriia	OPB41	UBA2279	0.0150029	0.138573	0.002079	0.3746	<0.0001	0.00213102	0.014209	0.0286688	0.000312233	***	0.00376441	0.0144126	0.0230856	0.0302764	*	0	0	0	0	0	0	0	0.00522502	0	0	0	0	0	0	0.0105038	0.0183674	0	0	0	0.048722	0	0	0.0677006	0	0	0	0	0	0.0388651	0.0363879
Bacteria	Desulfobacterota	Desulfobacteria	unclassified	unclassified	0.0149543	-0.120634	-0.001804	0.2648	0.0002	0.0298848	0.012924	0.0020542	0.000199528	***	0.0253759	0.0120676	0.0108934	0.127006	ns	0.0656499	0.0181896	0.0370787	0.0530284	0	0	0	0.0661836	0.0162092	0.0275854	0	0.0448511	0.0373752	0.0556311	0.0186735	0.0377016	0.0366109	0.0457662	0	0	0	0	0	0.0178907	0.0559319	0.0258551	0.00738752	0.0173415	0	0
Bacteria	Bacteroidota	Bacteroidia	Cytophagales	Spirosomaceae	0.0149313	-0.0997232	-0.001489	0.1892	0.002	0.025627	0.0165822	0.00258479	0.00309605	**	0.0197559	0.0202996	0.0063467	0.0698505	ns	0.0272207	0.0311822	0.0281287	0.0248571	0.0782123	0	0	0.00522502	0.0144082	0.0183902	0	0.0224255	0.0509662	0.0432686	0.0338457	0.0319013	0.0156904	0.0354921	0	0.0599655	0	0	0	0	0	0.0590973	0.0172376	0.0260123	0.0518202	0
Bacteria	Chloroflexota	Anaerolineae	Anaerolineales	UBA11657	0.014858	0.170077	0.002527	0.2403	0.0004	0	0.00414731	0.0404266	3.45741e-05	****	0.00203073	0.0167655	0.0215019	0.217049	ns	0	0	0	0	0	0	0	0	0	0	0	0	0	0	0	0	0	0	0	0	0	0.066357	0	0	0	0	0	0	0	0
Bacteria	Bdellovibrionota	Bdellovibrionia	Bdellovibrionales	1-14-0-10-45-34	0.0145006	-0.153235	-0.002222	0.3324	<0.0001	0.0306526	0.00840795	0.00444133	0.0009881	***	0.0253146	0.0131277	0.00866424	0.135548	ns	0.0952724	0.0285837	0.0179001	0.0132571	0	0	0	0	0.0414235	0.0214553	0.0510465	0.040366	0.0280314	0.0988997	0.0116709	0.0425351	0.0300732	0.0214821	0	0	0	0	0	0	0	0.0369358	0.0344751	0.011561	0	0
Bacteria	Proteobacteria	Alphaproteobacteria	bin65	bin65	0.0144312	-0.111148	-0.001604	0.103	0.0261	0.0369276	0	0.00636604	0.000258104	***	0.0142638	0.0197302	0.00924381	0.573581	ns	0.0560426	0.0233866	0.0383573	0.0530284	0.178771	0	0	0.0313501	0.0216123	0.0337154	0.0132343	0	0.0399236	0	0.050185	0.0512355	0	0	0	0	0	0	0	0	0	0	0	0	0	0
Bacteria	Proteobacteria	Alphaproteobacteria	Rhodospirillales	Magnetospiraceae	0.0143896	-0.068049	-0.0009792	0.05134	0.1215	0.0314886	0.0108878	0.000792474	0.00120852	**	0.0135557	0.00636538	0.0229698	0.145341	ns	0.0216164	0.0324815	0.0268501	0	0	0.10265	0	0.0348335	0	0.0337154	0.0397028	0	0.0424719	0.123625	0.00816965	0.0377016	0.0183054	0.0196141	0	0	0	0.0331785	0.0123092	0	0	0.0369358	0	0	0	0.0181939
Bacteria	Proteobacteria	Gammaproteobacteria	Betaproteobacteriales	Hydrogenophilaceae	0.0143049	-0.00204196	-2.921e-05	3.065e-05	0.9702	0.000435419	0.00162577	0.0408536	2.63197e-05	****	0.0288858	0.0172863	0.00160292	0.0506929	ns	0	0	0	0	0	0	0	0.0069667	0	0	0	0	0	0	0	0	0	0	0	0	0	0	0	0	0	0	0	0.0260123	0	0
Bacteria	Firmicutes	Bacilli	unclassified	unclassified	0.0142808	0.116871	0.001669	0.1055	0.0243	0.00517439	0.00248839	0.0351795	0.00176373	**	0.00905471	0.0115774	0.0204682	0.543226	ns	0	0	0.00639288	0.0729141	0	0	0	0.00348335	0	0	0	0	0	0	0	0	0	0	0	0	0	0.0398142	0	0	0	0	0	0	0	0
Archaea	Altiarchaeota	Altiarchaeia	IMC4	WOR-SM1-SCG	0.0142616	0.162885	0.002323	0.4419	<0.0001	0.000159269	0.0107257	0.0318997	4.48772e-06	****	0.00374886	0.0129411	0.0225905	0.0420132	*	0	0	0	0	0	0	0	0	0	0	0	0	0.00254831	0	0	0	0	0	0	0.0149914	0	0.0530856	0.0246184	0.026836	0	0	0	0	0	0.0283017
Bacteria	Cyanobacteriota	Cyanobacteriia	Synechococcales_A	Cyanobiaceae	0.0141417	0.0503618	0.0007122	0.01128	0.4724	0.00289065	0.0382478	0.00128659	0.00843949	**	0.0138852	0.0161414	0.0123129	0.959835	ns	0.00880669	0.00649629	0	0	0	0	0	0.00522502	0.0108061	0	0	0	0.00424719	0	0.00583546	0.00483353	0.00523013	0.00747203	0	0	0.232672	0	0	0.026836	0.105649	0.0221615	0.014775	0.00867077	0.0259101	0.0040431
Bacteria	Proteobacteria	Gammaproteobacteria	Nitrococcales	Nitrococcaceae	0.013965	-0.152309	-0.002127	0.173	0.0033	0.0359306	0.000758081	0.00520649	0.000691852	***	0.0180918	0.0200083	0.00517058	0.293291	ns	0	0.0337807	0	0.00828569	0.122905	0	0	0	0.0468266	0.079691	0.0207967	0.143524	0.0424719	0.0432686	0.0140051	0.0193341	0	0	0	0	0	0	0	0	0	0	0	0	0	0.0121293
Archaea	Thermoplasmatota	Thermoplasmata_A	unclassified	unclassified	0.013862	0.121555	0.001685	0.1621	0.0046	0.00395279	0.0233881	0.0142452	0.0798258	ns	0.00170468	0.0149601	0.0208689	0.108208	ns	0	0	0	0	0	0.0373274	0	0.01045	0	0	0	0	0	0	0	0.0154673	0	0.0168121	0	0.0224871	0.134705	0.0265428	0.0492368	0.0536721	0	0	0	0	0	0.0707542
Bacteria	Desulfobacterota	Desulfobacteria	Desulfatiglanales	NaphS2	0.013858	0.162288	0.002249	0.1286	0.0123	0.00267052	0.00465139	0.0342522	0.0216144	*	0.000467022	0.016647	0.0199965	0.342749	ns	0.00560426	0	0.0051143	0.00662855	0	0	0	0.00348335	0	0	0.00756244	0	0	0	0.00466837	0.00966707	0	0	0	0.0374784	0	0	0	0.026836	0	0	0	0	0	0.0101077
Bacteria	Patescibacteria	Gracilibacteria	UBA4473	UBA4473	0.0138492	-0.0452156	-0.0006262	0.06545	0.0793	0.0202653	0.0137453	0.0075369	0.0401052	*	0.0148871	0.0145534	0.012453	0.876322	ns	0.0120091	0.0233866	0.0204572	0.0397713	0.0558659	0.0279955	0	0.0470252	0.00900511	0.0214553	0.00567183	0	0.00764494	0.0370874	0.00816965	0.00870036	0.022228	0.0326901	0.0378884	0.0149914	0	0	0.030773	0	0	0	0	0.0144513	0.012955	0.022237
Bacteria	Nitrospinota	UBA8248	UBA8248	UBA8248	0.0137687	0.0947078	0.001304	0.177	0.0029	0.00244053	0.00327749	0.035588	1.31703e-13	****	0.0128629	0.0137905	0.0143507	0.977257	ns	0.00240183	0	0	0	0	0	0	0.0069667	0	0	0	0.00897022	0.0110427	0	0	0.00966707	0.00392259	0	0	0	0	0	0	0	0	0	0	0	0	0.0485172
Bacteria	Firmicutes_E	Symbiobacteriia	Symbiobacteriales	Symbiobacteriaceae	0.0136619	0.0227494	0.0003108	0.01299	0.4404	0.00787407	0.0242757	0.00883598	0.0032743	**	0.0119452	0.014969	0.0134993	0.88299	ns	0.00560426	0.0129926	0.00767146	0.0231999	0	0	0	0.0191584	0.00900511	0	0	0	0.00934381	0	0.0245089	0.0145006	0.022228	0.0177461	0	0.0149914	0.0734754	0.0398142	0.0492368	0	0.018644	0.0110807	0.0246251	0.0231221	0.0388651	0.0545818
Bacteria	Bacteroidota	Bacteroidia	Flavobacteriales	Weeksellaceae	0.0131693	-0.107826	-0.00142	0.01839	0.3581	0.0102372	0.00129059	0.0279802	0.468501	ns	0.0471457	0.00350664	0.000181095	0.0840745	ns	0.0464353	0.00649629	0.0242929	0	0	0	0	0	0.0324184	0.0153252	0.0226873	0	0.0161393	0	0	0	0.0104603	0.00280201	0	0	0	0	0	0	0	0.00738716	0	0	0	0
Bacteria	Verrucomicrobiota	Chlamydiia	Parachlamydiales	Simkaniaceae	0.0130607	-0.0523555	-0.0006838	0.03355	0.2127	0.0269059	0.00659961	0.0056766	0.00598202	**	0.012726	0.00643313	0.0199114	0.184837	ns	0.022417	0.0519703	0.0396359	0.0149142	0	0.0933184	0.0511771	0.0435419	0.0180102	0.0122602	0.0189061	0	0.0144404	0	0.00350128	0.0464019	0	0	0	0.0112435	0	0.0862641	0	0	0	0	0	0	0	0.0080862
Bacteria	Bacteroidota	Bacteroidia	Bacteroidales	Marinilabiliaceae	0.0129696	0.0391223	0.0005074	0.01532	0.4019	0.00997776	0.0138918	0.0150392	0.829811	ns	0.0127361	0.00681969	0.0192751	0.306568	ns	0.022417	0.00519703	0.0498645	0.0165714	0	0	0	0.0069667	0.0144082	0.0337154	0	0	0	0	0.0105038	0	0	0	0	0	0	0.112807	0.0800098	0.0178907	0	0	0	0.011561	0	0
Bacteria	OLB16	OLB16	OLB16	OLB16	0.0126443	-0.0596235	-0.0007539	0.07321	0.0629	0.0250601	0.00495886	0.00791407	0.000339529	***	0.0129683	0.00888201	0.0161907	0.415847	ns	0.0280213	0.0441748	0.0281287	0.0248571	0	0.055991	0.0818833	0.0278668	0.00540307	0	0.0132343	0	0.0237842	0.0309062	0.0280102	0.00870036	0.0117678	0.00467002	0.0168393	0.0149914	0	0	0	0	0.0310733	0	0	0	0	0
Archaea	Nanoarchaeota	Woesearchaeia	GW2011-AR9	GW2011-AR9	0.0123303	0.0957806	0.001181	0.1591	0.005	0.00584259	0.0193283	0.01182	0.0875196	ns	0.00212708	0.0107106	0.0207521	0.0112853	*	0	0	0	0.00331428	0.0223464	0	0	0.0139334	0	0	0.00756244	0	0.00339775	0.0247249	0.00466837	0.0135339	0.0117678	0.00373601	0.0126295	0.0374784	0	0.0729927	0.0246184	0.0536721	0	0	0	0	0	0.0606465
Bacteria	Firmicutes_A	Clostridia	Lachnospirales	UBA1342	0.0123011	0.0770988	0.0009484	0.04768	0.136	0.00647349	0.0248086	0.00562118	0.0526057	ns	0.00694342	0.00456422	0.0236098	0.054234	ns	0	0	0	0	0	0	0.0409417	0.01045	0	0	0	0	0.00424719	0.0432686	0.00466837	0	0.0156904	0.0196141	0.0294687	0	0	0.13935	0.0369276	0	0	0.0480165	0.0320126	0	0	0.0283017
Bacteria	Patescibacteria	Gracilibacteria	Peribacterales	Peribacteraceae	0.012251	0.0028308	3.468e-05	0.000166	0.9307	0.0154663	0.0114095	0.00987706	0.596959	ns	0.0101127	0.0110289	0.0148986	0.669732	ns	0.018414	0.0298829	0.0396359	0.0231999	0	0	0	0	0.0162092	0.0275854	0.0264685	0	0.0314292	0	0.00466837	0.0299679	0.00784519	0.00373601	0	0	0	0	0.030773	0.0805081	0	0	0.0172376	0	0	0.0424525
Archaea	Altiarchaeota	Altiarchaeia	IMC4	WOR-SM1-SCG-A	0.0122151	0.171427	0.002094	0.3321	<0.0001	0.000668508	0.00419131	0.0317855	2.84339e-06	****	0.00107006	0.0126299	0.0192303	0.0709905	ns	0	0	0	0.00331428	0	0	0	0	0	0	0	0	0.00254831	0	0	0.00483353	0	0	0	0	0.0367377	0	0	0	0	0	0	0	0	0.0303232
Bacteria	Desulfobacterota	Desulfovibrionia	Desulfovibrionales	unclassified	0.0121828	-0.122304	-0.00149	0.2402	0.0004	0.0308344	0.00402096	0.00169305	1.02172e-08	****	0.0148448	0.0102852	0.0123058	0.797758	ns	0.018414	0.0701599	0.0255715	0.0165714	0	0.0373274	0.0511771	0.0209001	0.0414235	0.0429106	0.0415934	0.0224255	0.0492674	0	0.0198406	0.0357681	0.00523013	0	0	0	0	0	0.0123092	0	0	0	0	0.0144513	0	0.0323448
Bacteria	Proteobacteria	Alphaproteobacteria	Sneathiellales	NRL2	0.0121199	-0.170464	-0.002066	0.3645	<0.0001	0.0284714	0.00708311	0.000805092	5.38402e-05	****	0.0199861	0.0138362	0.00515942	0.126878	ns	0.0320243	0.0441748	0.0230144	0.0281713	0	0	0	0.0365752	0.0864491	0.0367805	0.0453746	0.0672766	0.0297303	0	0.0105038	0.0154673	0.00784519	0.01401	0	0.048722	0	0	0	0	0.0124293	0	0	0	0	0.0303232
Bacteria	Proteobacteria	Gammaproteobacteria	UBA1113	UBA1113	0.0120961	-0.0828369	-0.001002	0.2175	0.0008	0.0219783	0.00174628	0.0125636	2.37313e-06	****	0.0175741	0.0114755	0.0090646	0.190492	ns	0.0264201	0.0415763	0.0306858	0.0165714	0.0335196	0	0.0307062	0.00348335	0.0450256	0.0367805	0.0245779	0.0134553	0.0127416	0	0.0245089	0.0116005	0.00523013	0.00653802	0	0	0	0	0	0	0	0	0	0	0	0.0161724
Bacteria	Dependentiae	Babeliae	Babeliales	Vermiphilaceae	0.0120618	-0.0179492	-0.0002165	0.006045	0.5994	0.0168586	0.00966722	0.00965963	0.364893	ns	0.0147263	0.00572763	0.0166197	0.109203	ns	0.0576438	0.0376785	0	0.0397713	0	0.0279955	0	0.0348335	0.0162092	0	0	0	0.013591	0	0.0420153	0	0	0.00560402	0	0	0	0	0.030773	0.026836	0	0.0110807	0	0	0	0.0566034
Bacteria	Riflebacteria	UBA8953	UBA8953	UBA8953	0.0119756	-0.0792027	-0.0009485	0.03319	0.2152	0.00274293	0.0331839	0	0.00171619	**	0.0234219	0.0144485	0.00187187	0.153475	ns	0	0	0	0	0	0	0	0.0261251	0	0	0	0	0.0101932	0	0.00466837	0.00290012	0.0889121	0.0887303	0.117875	0	0	0	0	0	0	0.10342	0.0886503	0.0433539	0	0
Archaea	Halobacterota	Methanomicrobia	Methanomicrobiales	Methanocullaceae	0.0117436	0.171072	0.002009	0.1181	0.0168	0.000225128	0	0.0350056	0.00249009	**	0.00347397	0.00725864	0.0217416	0.288773	ns	0	0	0	0	0	0	0	0	0.00360205	0	0	0	0	0	0	0	0	0	0	0	0	0	0	0	0	0	0	0	0	0
Bacteria	Proteobacteria	Alphaproteobacteria	Rhizobiales	Beijerinckiaceae	0.0115962	-0.0145996	-0.0001693	0.001219	0.8138	0.0208486	0.0109047	0.00303515	0.211299	ns	0.00582851	0.0120116	0.0150259	0.69447	ns	0.0192146	0.0155911	0.00895003	0	0.122905	0	0.0409417	0.00870837	0.0198113	0.0153252	0.0132343	0.0358809	0.00934381	0	0.0140051	0.00966707	0	0	0	0.0149914	0	0	0	0	0	0	0.00492502	0	0	0
Archaea	Halobacterota	unclassified	unclassified	unclassified	0.0114736	0.124198	0.001425	0.1824	0.0025	0.00636033	0	0.0280604	1.92923e-05	****	0.00270165	0.0126689	0.0161262	0.177421	ns	0.00320243	0.00649629	0.00639288	0	0	0	0	0.0191584	0.00540307	0.00919512	0.0170155	0.00897022	0.0101932	0	0.012838	0.00290012	0	0	0	0	0	0	0	0	0	0	0	0	0	0
Bacteria	Firmicutes	Bacilli	Bacillales	unclassified	0.0113946	0.0277675	0.0003164	0.01705	0.3764	0.0104205	0.0113421	0.0124214	0.926971	ns	0.0109597	0.0079979	0.0150813	0.333303	ns	0	0.0103941	0.0179001	0	0	0	0.0409417	0.0156751	0.00900511	0.0122602	0	0	0.0152899	0.0247249	0.00700256	0.0135339	0	0.0448322	0.0378884	0	0	0	0	0	0	0.0332422	0	0	0	0.00606465
Archaea	Nanoarchaeota	Woesearchaeia	SM23-78	SM23-78	0.0112275	0.0487822	0.0005477	0.07258	0.0641	0.00766859	0.0103	0.0157138	0.152512	ns	0.0075421	0.011151	0.0137608	0.385433	ns	0	0.0103941	0	0	0	0.0373274	0	0.0121917	0.00900511	0	0	0.0269107	0.00169887	0	0.00583546	0.0193341	0.0130753	0.00934003	0.0126295	0.0299828	0	0.0464499	0	0.0178907	0	0	0.0172376	0	0	0.0181939
Bacteria	Proteobacteria	Gammaproteobacteria	Nevskiales	Nevskiaceae	0.0110981	-0.122634	-0.001361	0.1792	0.0027	0.0231464	0.00375017	0.00639767	0.00484695	**	0.0177578	0.011652	0.00610438	0.255897	ns	0.0112085	0.0168904	0.0294073	0.00497141	0.0893855	0.0279955	0.0818833	0	0.0342194	0.0306504	0.0207967	0	0.0229348	0	0	0	0.0117678	0.0168121	0	0	0	0	0	0	0	0.0184679	0	0	0.012955	0
Bacteria	Patescibacteria	Paceibacteria	unclassified	unclassified	0.0110249	0.0306851	0.0003383	0.0241	0.292	0.0120788	0.00754833	0.0134476	0.403426	ns	0.00609166	0.012455	0.0128836	0.310255	ns	0.00160122	0.0116933	0.0127858	0.0132571	0	0.055991	0	0.0296085	0	0	0	0.00897022	0.027182	0	0.012838	0.0193341	0.00523013	0.013076	0.00841963	0	0.0244918	0	0	0	0	0.0332422	0.0221626	0	0	0.0141508
Archaea	Halobacterota	Methanomicrobia	Methanomicrobiales	Methanomicrobiaceae	0.011008	0.180141	0.001983	0.1205	0.0156	0	0	0.0330241	0.00379111	**	0.00290111	0.00546182	0.0219589	0.214927	ns	0	0	0	0	0	0	0	0	0	0	0	0	0	0	0	0	0	0	0	0	0	0	0	0	0	0	0	0	0	0
Archaea	Euryarchaeota	Methanobacteria	Methanobacteriales	Methanobacteriaceae	0.010935	0.166895	0.001825	0.2825	0.0001	0.000220914	0.00877912	0.0238051	0.00220215	**	0.00155116	0.00987084	0.0182552	0.0792308	ns	0.00160122	0	0	0	0	0	0	0	0	0	0	0	0	0	0	0.00193341	0	0	0	0	0	0.0928998	0	0	0	0	0	0	0	0
Bacteria	Desulfobacterota	Syntrophia	Syntrophales	unclassified	0.010879	0.130618	0.001421	0.1636	0.0044	0.000958077	0.00259585	0.0290832	1.11927e-05	****	0.00712838	0.0103057	0.0139529	0.677017	ns	0	0	0	0	0	0	0	0.00522502	0.00720409	0	0	0	0	0	0	0.00290012	0.0104603	0	0	0	0	0	0	0	0.0310733	0	0	0	0	0
Bacteria	Proteobacteria	Gammaproteobacteria	Pseudomonadales	Porticoccaceae	0.0108757	-0.0975568	-0.001061	0.1394	0.0089	0.0128123	0.00368302	0.0161318	0.0902647	ns	0.0233228	0.0125236	0.000929741	0.000593887	***	0.0152116	0.0233866	0	0	0.0670391	0	0	0	0	0.0306504	0.0226873	0.0224255	0.00849437	0	0.00350128	0.0116005	0	0.012142	0	0	0	0	0	0	0	0.0295486	0.0172376	0	0	0
Bacteria	Bacteroidota	Kapabacteria	Kapabacteriales	unclassified	0.0108605	-0.0586438	-0.0006369	0.04767	0.136	0.0024734	0.0208065	0.00930159	0.00684532	**	0.0236036	0.00965803	0.00356756	0.00468752	**	0	0	0	0.0132571	0	0	0	0	0	0	0	0	0.00594606	0	0.0116709	0.00870036	0.0209205	0.0364261	0.0420982	0	0	0	0.0123092	0	0.0807905	0.044323	0.0394001	0.0404636	0	0.0161724
Bacteria	Proteobacteria	Gammaproteobacteria	Xanthomonadales	Xanthomonadaceae	0.0107874	-0.00848586	-9.154e-05	0.0005497	0.8743	0.00176175	0.00557356	0.0250267	0.00638579	**	0.0250052	0.00653108	0.00556509	0.0425366	*	0	0.00779555	0.00639288	0	0	0	0	0	0.00720409	0	0	0	0.0067955	0	0	0	0.00523013	0.00747203	0	0	0	0.0464499	0.0184638	0	0	0	0	0.011561	0	0
Bacteria	Patescibacteria	Paceibacteria	UBA9983	Kaiserbacteraceae	0.010575	-0.0820804	-0.000868	0.1532	0.0059	0.0100837	0.0120911	0.00955015	0.850179	ns	0.0183854	0.0118645	0.00407848	0.0086324	**	0.014411	0	0.0115072	0.0149142	0	0.0466592	0	0.0174167	0.00720409	0	0	0.0313958	0.00849437	0	0.00933674	0	0.0353033	0.0317561	0.0168393	0.0149914	0	0	0	0	0.0435026	0	0.0221626	0.0289026	0	0
Archaea	Nanoarchaeota	Woesearchaeia	SCGC-AAA011-G17	GW2011-AR18	0.0104643	0.121938	0.001276	0.1972	0.0016	0.00320408	0.0046052	0.0235836	0.00024387	***	0.00270869	0.0144315	0.0116675	0.165389	ns	0	0	0	0.0198857	0	0	0	0.00522502	0	0	0	0.0134553	0.00339775	0	0.00350128	0.00580024	0	0	0	0	0	0	0	0	0	0	0	0	0	0.0181939
Bacteria	Proteobacteria	Gammaproteobacteria	Chromatiales	unclassified	0.0103599	-0.101642	-0.001053	0.08588	0.0432	0.0259429	0.00122588	0.00391094	0.000608173	***	0.00825441	0.0129619	0.00916159	0.805388	ns	0.00400304	0.00909481	0.00639288	0	0.0558659	0	0.0921187	0.0191584	0.0216123	0	0.0207967	0.0941873	0.0382247	0.0247249	0.0163393	0.0125672	0	0.0196141	0	0	0	0	0	0	0	0	0	0	0	0
Bacteria	Verrucomicrobiota	Verrucomicrobiae	Pedosphaerales	AAA164-E04	0.0103517	-0.13563	-0.001404	0.3388	<0.0001	0.0228513	0.0030414	0.00516232	9.98574e-06	****	0.0140544	0.0131976	0.00503729	0.130214	ns	0.0336256	0.045474	0.0396359	0	0.0223464	0	0	0.00870837	0.0486276	0.0153252	0.0472652	0.0269107	0.0331281	0	0.0175064	0.0270678	0.0156904	0	0	0	0	0	0	0	0	0	0.00985003	0.0231221	0	0
Archaea	Halobacterota	Methanomicrobia	Methanomicrobiales	Methanoregulaceae	0.0102617	0.183012	0.001878	0.157	0.0053	0.000120838	0.0188657	0.0117984	0.158749	ns	0.000615597	0.00202656	0.0249274	0.0150887	*	0	0	0	0	0	0	0	0	0	0	0	0	0	0	0	0.00193341	0	0	0	0	0	0.0862641	0	0	0	0.00738716	0	0	0	0.00606465
Bacteria	Omnitrophota	koll11	UBA1560	0-14-0-80-42-15	0.010168	0.173288	0.001762	0.1017	0.0271	0	0.013628	0.0168761	0.30266	ns	0.00136652	0.00685427	0.0193495	0.291439	ns	0	0	0	0	0	0	0	0	0	0	0	0	0	0	0	0	0	0	0	0	0	0	0	0	0	0	0	0	0	0.0040431
Bacteria	Omnitrophota	koll11	UBA10015	kpj58rc	0.010133	0.0149216	0.0001512	0.003651	0.6833	0.00609122	0.0181946	0.00611305	0.0235946	*	0.00687115	0.0133057	0.00913479	0.479505	ns	0.0104079	0	0	0.0182285	0	0	0	0.00522502	0	0	0.0207967	0	0.0101932	0	0.0210077	0.0116005	0.0248431	0.01401	0	0	0.0489836	0	0	0	0	0.0295486	0.0418626	0.0375733	0	0.0586249
Bacteria	Patescibacteria	ABY1	Komeilibacterales	GWA2-36-10	0.010094	0.113831	0.001149	0.2447	0.0004	0.00505594	0.00239267	0.0228333	1.37742e-06	****	0.00476954	0.0110028	0.0127347	0.280989	ns	0.00320243	0.00389777	0.0140643	0.00994283	0	0	0	0.0156751	0	0	0	0	0.00934381	0	0.00350128	0.0212675	0.00261506	0	0	0	0	0	0	0	0	0	0	0	0	0
Bacteria	Fibrobacterota	unclassified	unclassified	unclassified	0.0100412	-0.0885352	-0.000889	0.05222	0.1182	0.0121866	0.00787989	0.0100572	0.872684	ns	0.0192581	0.00566636	0.00827146	0.262213	ns	0.0360274	0.00519703	0.00639288	0	0	0	0	0	0.0612348	0.0429106	0.0207967	0.0224255	0	0	0	0	0	0	0	0	0	0.126078	0	0	0	0	0	0	0	0
Bacteria	Proteobacteria	Gammaproteobacteria	Xanthomonadales	Marinicellaceae	0.00994583	-0.140561	-0.001398	0.3904	<0.0001	0.0142558	0.0125391	0.00304261	0.0305802	*	0.0218018	0.00914919	0.0028385	0.000166343	***	0.0384292	0.0116933	0.0230144	0.00662855	0.0335196	0	0	0.0191584	0.0324184	0.0122602	0.00945305	0.00897022	0.0127416	0	0.0140051	0.00580024	0.0156904	0.0261521	0.0252589	0	0	0	0	0	0.0559319	0.0258551	0.00492502	0.0346831	0	0.0121293
Bacteria	Chloroflexota	Dehalococcoidia	bin125	bin125	0.00993374	0.213313	0.002119	0.3792	<0.0001	0.000212359	0.0163244	0.0132645	0.05382	ns	0.000379588	0.00312069	0.0231162	0.00104351	**	0	0	0	0	0	0	0	0	0	0	0	0	0.00339775	0	0	0	0	0	0	0	0	0.0464499	0.0246184	0.0983988	0	0	0	0	0	0.0283017
Bacteria	Bacteroidota	Ignavibacteria	Ignavibacteriales	unclassified	0.00984246	0.148032	0.001457	0.1937	0.0017	0.00153612	0.0104504	0.0175409	0.0631108	ns	0.00226123	0.00712232	0.0176168	0.0778117	ns	0	0	0	0	0	0	0	0	0	0	0.0245779	0	0	0	0	0	0	0	0	0	0	0	0.0984737	0	0	0	0	0	0	0.0687327
Bacteria	Marinisomatota	UBA2242	UBA2242	UBA2242	0.00981347	0.188414	0.001849	0.2188	0.0008	0.000604192	0.0011712	0.027665	0.000312495	***	0.000303671	0.00897442	0.0169924	0.153933	ns	0	0	0	0	0	0	0	0	0	0	0	0	0	0	0	0.00966707	0	0	0	0.0187392	0	0	0	0	0	0	0	0	0	0
Archaea	Halobacterota	Methanosarcinia	unclassified	unclassified	0.00978654	0.225207	0.002204	0.2115	0.001	0	0	0.0293596	0.00172313	**	0.000193403	0.00606998	0.0198985	0.133644	ns	0	0	0	0	0	0	0	0	0	0	0	0	0	0	0	0	0	0	0	0	0	0	0	0	0	0	0	0	0	0
Bacteria	Proteobacteria	Gammaproteobacteria	Nitrosococcales	Methylophagaceae	0.00972886	0.0355437	0.0003458	0.008741	0.5273	0.000664475	0.00696736	0.0215547	0.0171346	*	0.014406	0.00916693	0.00717271	0.674308	ns	0.00400304	0	0	0.00662855	0	0	0	0	0	0	0	0	0	0	0	0	0	0.00653802	0	0.10494	0	0	0	0	0	0	0	0	0	0
Bacteria	Patescibacteria	Microgenomatia	CPR3	GWF2-35-18	0.00970799	0.170787	0.001658	0.2511	0.0003	0.00157702	0.020576	0.00697092	0.0141555	*	0.000216543	0.00383358	0.02191	0.00172596	**	0	0.00259852	0	0	0	0	0	0.0139334	0	0	0	0	0	0	0	0.00870036	0	0	0	0.00749569	0	0.0729927	0	0.0715628	0	0	0	0.00578051	0	0.0485172
Bacteria	Omnitrophota	Omnitrophia	Omnitrophales	unclassified	0.00965524	-0.114135	-0.001102	0.1894	0.002	0.022845	0	0.00612069	3.28212e-06	****	0.0137636	0.00721723	0.00935434	0.505525	ns	0.0400304	0.0311822	0.0319644	0.00331428	0	0.055991	0	0.0156751	0.0324184	0.0459756	0	0.0358809	0.0110427	0	0.0291773	0.032868	0	0	0	0	0	0	0	0	0	0	0	0	0	0
Bacteria	Firmicutes	unclassified	unclassified	unclassified	0.00951059	0.122074	0.001161	0.1911	0.0019	0.00733415	0.00529811	0.0158995	0.124677	ns	0.000544835	0.00544687	0.0195515	0.000881189	***	0	0	0	0.00662855	0	0.0466592	0	0	0	0	0.00945305	0	0.0152899	0.0185437	0.0140051	0.00676695	0	0.00653802	0	0	0	0.0199071	0.0123092	0	0	0	0	0	0	0.022237
Bacteria	Proteobacteria	Gammaproteobacteria	Pseudomonadales	Ketobacteraceae	0.00944226	-0.131748	-0.001244	0.1928	0.0018	0.00808004	0.0200656	0.000181121	0.00174336	**	0.0234136	0.00680358	0.00276673	0.00151162	**	0.014411	0.0207881	0.0115072	0.00497141	0	0	0	0	0.0144082	0.0306504	0.00378122	0	0.013591	0	0.0151722	0	0.0549163	0.0317561	0.0336785	0.0224871	0	0.0265428	0	0	0.0807905	0.0332422	0.0295501	0	0	0.0080862
Bacteria	Verrucomicrobiota	Lentisphaeria	UBA1784	GWF2-50-93	0.009347	0.0304804	0.0002849	0.01082	0.4816	0.00741432	0.00729195	0.0133347	0.488574	ns	0.00835301	0.0101609	0.00919577	0.956269	ns	0	0.00259852	0.00639288	0.0198857	0	0	0	0	0.00540307	0	0	0	0.0152899	0.0370874	0.0116709	0.0203008	0.0156904	0.01401	0.0336785	0	0	0	0	0	0	0.0221615	0.0270876	0	0	0.0040431
Bacteria	Proteobacteria	Gammaproteobacteria	Betaproteobacteriales	Methylophilaceae	0.00932869	-0.0604158	-0.0005636	0.01977	0.3405	0.0146006	0.00248228	0.0109032	0.336237	ns	0.0133112	0.00612335	0.00987906	0.718508	ns	0.00400304	0	0	0.00994283	0.0782123	0.130646	0	0	0.0108061	0	0	0	0	0	0	0	0	0.00653802	0	0	0	0.0331785	0	0	0	0	0	0	0	0
Archaea	Thermoplasmatota	E2	unclassified	unclassified	0.00925439	-0.0798324	-0.0007388	0.0708	0.0676	0.0151983	0.0070253	0.00553957	0.199607	ns	0.0106462	0.0137968	0.00378411	0.175092	ns	0.00880669	0.0246859	0.00639288	0	0.0893855	0	0	0.0348335	0.0126072	0	0.00756244	0	0.0331281	0	0.00933674	0.016434	0.0143828	0.0158781	0.046308	0	0	0	0	0	0	0	0	0.0317928	0	0.0040431
Bacteria	WOR-3	WOR-3	UBA2258	UBA2258	0.00919027	0.195206	0.001794	0.4121	<0.0001	0.000343665	0.00362499	0.0236022	1.03319e-05	****	0.000886235	0.00719714	0.0167194	0.0249666	*	0	0.00259852	0	0	0	0	0	0	0	0	0	0	0	0	0	0.00290012	0	0	0	0.0149914	0	0	0	0.026836	0	0	0	0	0	0.0161724
Bacteria	Omnitrophota	koll11	1-14-0-20-42-13	1-14-0-20-42-13	0.00903091	0.13487	0.001218	0.17	0.0036	0.00134984	0.0107348	0.0150081	0.0722677	ns	0.00297945	0.00837615	0.01372	0.251681	ns	0	0	0	0	0	0	0	0	0	0.00613008	0	0	0	0	0	0.0154673	0	0.00840603	0	0.0637134	0	0	0	0	0	0	0	0	0	0.0283017
Archaea	Nanoarchaeota	Woesearchaeia	SCGC-AAA011-G17	GW2011-AR17	0.00902079	0.110822	0.0009997	0.08887	0.0396	0.00315378	0.0176781	0.00623049	0.0875591	ns	0	0.00934252	0.0147129	0.133978	ns	0	0	0.0051143	0.00662855	0.0223464	0	0	0.00522502	0	0	0	0	0.00764494	0	0.00350128	0	0	0	0	0.0524698	0	0	0.061546	0.0357814	0	0	0	0	0.0259101	0.107142
Bacteria	Elusimicrobiota	Elusimicrobia	UBA1565	UBA1565	0.00877064	0.0885112	0.0007763	0.06394	0.0829	0.00807285	0.0146597	0.00357937	0.220909	ns	0.00102753	0.00680532	0.015898	0.0704008	ns	0.00320243	0.00389777	0.00895003	0.00497141	0.0446927	0	0	0.0069667	0	0	0.0132343	0.0179404	0.0144404	0	0.00700256	0.00386683	0.00523013	0	0	0	0	0	0.0861645	0.0626174	0	0	0.00492502	0	0	0.0161724
Bacteria	UBP10	GR-WP33-30	unclassified	unclassified	0.00871915	0.0940115	0.0008197	0.05718	0.1017	0.00644572	0.0111262	0.00858549	0.812226	ns	0.000303671	0.00913262	0.013916	0.194774	ns	0	0	0	0	0.0782123	0	0	0	0	0	0	0.0134553	0.0067955	0	0.00466837	0	0	0	0	0	0	0.0265428	0	0	0	0	0	0	0	0.0444741
Bacteria	Desulfobacterota	BSN033	UBA8473	UBA8473	0.00871427	0.158131	0.001378	0.2434	0.0004	0.0019914	0	0.0241514	1.22745e-06	****	0.00205462	0.00846965	0.0133987	0.180531	ns	0	0	0	0	0	0.0279955	0	0	0	0	0	0	0	0	0	0.00386683	0	0	0	0	0	0	0	0	0	0	0	0	0	0
Bacteria	Patescibacteria	ABY1	Magasanikibacterales	UBA922	0.00867013	0.135177	0.001172	0.07191	0.0654	0.0022066	0.0026863	0.0211175	0.0565442	ns	0.00270127	0.00607335	0.0152461	0.374055	ns	0.00720548	0.00389777	0.00639288	0	0	0	0	0.00870837	0	0	0	0	0	0	0.00233419	0.00676695	0.00653766	0	0	0	0	0	0	0	0	0.0147743	0	0.011561	0	0.0101077
Bacteria	Spirochaetota	Spirochaetia	Spirochaetales	Salinispiraceae	0.00857974	-0.081506	-0.0006993	0.08994	0.0384	0.0188837	0.00270854	0.00414698	0.000445546	***	0.00872211	0.00552534	0.0115392	0.429313	ns	0.0152116	0.0207881	0.0191786	0.0248571	0	0.055991	0	0	0.0108061	0	0.0189061	0	0.0203865	0.0556311	0.0420153	0.0183674	0.0209205	0.0224161	0	0	0	0	0	0	0	0	0	0	0	0
Archaea	Altiarchaeota	Altiarchaeia	IMC4	unclassified	0.00857452	0.194763	0.00167	0.4064	<0.0001	0	0.00651592	0.0192076	0.0007487	***	0.000303671	0.00775459	0.0149084	0.0340894	*	0	0	0	0	0	0	0	0	0	0	0	0	0	0	0	0	0	0	0	0.0224871	0.0367377	0	0	0.026836	0	0	0	0	0	0.0181939
Archaea	Nanoarchaeota	Woesearchaeia	SCGC-AAA011-G17	unclassified	0.00855512	0.0971582	0.0008312	0.1004	0.0282	0.00923618	0.00688659	0.00954258	0.872477	ns	0.000909736	0.00606099	0.0161462	0.0170357	*	0	0.00909481	0	0	0.0446927	0	0	0.00870837	0	0	0	0.00897022	0	0.0432686	0.0291773	0.00386683	0	0	0	0	0	0.0132714	0.0246184	0	0	0	0	0	0	0.0485172
Bacteria	Desulfobacterota	Desulfomonilia	UBA1062	UBA1062	0.00847325	0.173487	0.00147	0.2368	0.0005	0.000450256	0.00383538	0.0211341	0.000959408	***	0.00162886	0.00602722	0.0154822	0.0827509	ns	0	0	0	0	0	0	0	0	0.00720409	0	0	0	0	0	0	0	0	0	0	0	0	0	0.0492368	0	0	0	0	0	0	0.0121293
Bacteria	Proteobacteria	Gammaproteobacteria	Acidiferrobacterales	Sulfurifustaceae	0.00842654	-0.0792615	-0.0006679	0.07394	0.0615	0.0146549	0.00322492	0.00739982	0.0741169	ns	0.00972668	0.00893487	0.00705144	0.873033	ns	0.0312237	0.00519703	0.0166215	0.0298285	0	0.0653229	0	0	0.0126072	0	0.00378122	0	0.0101932	0.0432686	0	0.016434	0.00261506	0	0	0	0.0489836	0	0	0	0	0	0	0	0	0
Bacteria	Proteobacteria	Gammaproteobacteria	UBA9339	UBA9339	0.00840935	0.119034	0.001001	0.1098	0.0214	0.00651891	0.0144934	0.00421572	0.232405	ns	0.00076626	0.00555424	0.0163598	0.0393253	*	0	0	0	0	0	0	0.0614125	0.0121917	0	0.00919512	0	0	0	0	0.00700256	0.0145006	0	0	0	0.0112435	0.0612295	0	0.0492368	0	0	0	0	0.00867077	0	0.022237
Bacteria	Proteobacteria	Alphaproteobacteria	Thalassobaculales	Thalassobaculaceae	0.00836534	-0.166879	-0.001396	0.3353	<0.0001	0.0224885	0.000653766	0.00195373	1.13694e-07	****	0.0127377	0.00763745	0.0061783	0.454478	ns	0.0304231	0.0363792	0.0396359	0	0	0.0466592	0	0.0365752	0.0396225	0.0153252	0.0264685	0.040366	0.0203865	0	0.0221748	0.00580024	0.0104603	0	0	0	0	0	0	0	0	0	0	0	0	0
Archaea	Nanoarchaeota	Woesearchaeia	UBA12501	UBA12501	0.00835318	0.117249	0.0009794	0.1222	0.0149	0.00331445	0.00455613	0.0171889	0.0272991	*	0	0.0100308	0.0122443	0.116868	ns	0	0	0	0.00662855	0	0	0	0	0	0	0	0	0.00254831	0.0370874	0	0.00676695	0	0	0	0	0	0	0	0	0	0	0.00738752	0	0	0.00606465
Bacteria	Desulfobacterota	Desulfovibrionia	Desulfovibrionales	Desulfovibrionaceae	0.00832094	0.0749916	0.000624	0.02878	0.249	0.00842256	0.00307824	0.013462	0.406073	ns	0.00216714	0.00655748	0.0141869	0.304974	ns	0.00320243	0	0.00383573	0.0198857	0.0670391	0	0	0	0.0108061	0.00919512	0.0207967	0	0	0	0	0	0	0.00280201	0	0	0	0.0464499	0	0	0	0	0	0	0	0
Bacteria	Actinobacteriota	Actinobacteria	Corynebacteriales	Pseudonocardiaceae	0.00813781	0.165769	0.001349	0.1348	0.0103	0.00504999	0.000408604	0.0189548	0.0373506	*	0.00108616	0.00327613	0.0177006	0.0539608	ns	0	0.00649629	0	0.00994283	0	0	0	0	0	0	0	0	0.00254831	0.0618123	0	0	0.00653766	0	0	0	0	0	0	0	0	0	0	0	0	0
Bacteria	Chloroflexota	Dehalococcoidia	GIF9	AB-539-J10	0.00809247	0.194996	0.001578	0.1836	0.0024	0	0.000379041	0.0238984	0.00078126	***	0	0.00644004	0.0151399	0.158787	ns	0	0	0	0	0	0	0	0	0	0	0	0	0	0	0	0	0	0	0	0	0	0	0	0	0	0	0	0	0	0.00606465
Bacteria	Desulfuromonadota	Desulfuromonadia	unclassified	unclassified	0.00809021	-0.125831	-0.001018	0.2344	0.0005	0.017907	0.00318395	0.00317973	0.000160128	***	0.0105728	0.00819534	0.00633004	0.663284	ns	0.0240183	0.0441748	0.033243	0.0182285	0	0	0	0	0.00540307	0	0.0415934	0.0179404	0.0195371	0.0247249	0.037347	0.0203008	0.0183054	0.00373601	0	0	0	0	0	0	0.0248586	0	0	0	0	0.0040431
Bacteria	Campylobacterota	Campylobacteria	Campylobacterales	Arcobacteraceae	0.0080795	-0.176744	-0.001428	0.215	0.0009	0.0174411	0.000505387	0.00629198	0.0232749	*	0.0140574	0.0114528	0.000720876	0.0836867	ns	0.014411	0.00649629	0.0396359	0.084514	0	0	0	0	0.0108061	0.0459756	0.0283591	0.040366	0.00849437	0	0	0	0	0	0	0	0	0	0	0	0	0	0	0	0	0.0080862
Bacteria	Elusimicrobiota	unclassified	unclassified	unclassified	0.00807559	-0.00555254	-4.484e-05	0.0006267	0.8659	0.0083858	0.00891789	0.00692308	0.862521	ns	0.00814124	0.00889875	0.00720867	0.894436	ns	0.00400304	0	0.0204572	0.0132571	0	0	0	0.0174167	0	0.0153252	0	0	0.00849437	0.0185437	0.0221748	0.0145006	0.0183054	0.0242841	0	0	0.0489836	0	0	0	0	0.0184679	0	0.0144513	0	0.0181939
Bacteria	Actinobacteriota	Actinobacteria	Streptomycetales	Streptomycetaceae	0.0080439	-0.0724027	-0.0005824	0.05772	0.1	0.0159743	0.00630133	0.00185606	0.0133051	*	0.00501154	0.0125056	0.00560375	0.246612	ns	0.0128097	0.0168904	0.0230144	0.0198857	0.0558659	0	0	0.0383168	0	0	0	0.0358809	0.0220854	0	0.0163393	0.0145006	0.0143828	0	0.0547276	0	0	0	0	0	0	0	0	0	0	0
Bacteria	Chloroflexota	Dehalococcoidia	Dehalococcoidales	unclassified	0.00802435	0.164624	0.001321	0.228	0.0006	0	0.00148615	0.0225869	6.74681e-06	****	0.000892445	0.0102125	0.0105908	0.217368	ns	0	0	0	0	0	0	0	0	0	0	0	0	0	0	0	0	0	0	0	0	0	0	0	0	0	0	0	0	0	0
Bacteria	Elusimicrobiota	Endomicrobia	Endomicrobiales	Endomicrobiaceae	0.00799701	0.150556	0.001204	0.2166	0.0009	0.00310011	0.00286807	0.0180229	0.00353191	**	0.002189	0.00514568	0.0147204	0.0488978	*	0.0104079	0.0103941	0.00639288	0.0165714	0	0	0	0	0	0	0	0	0	0	0.00583546	0	0	0	0	0	0	0	0	0.0357814	0	0	0	0	0	0.0101077
Bacteria	Bacteroidota	Bacteroidia	AKYH767	2-12-FULL-35-15	0.00799578	-0.00869083	-6.949e-05	0.001027	0.8288	0.0118737	0.00225006	0.00986356	0.0764748	ns	0.0060786	0.00703753	0.0102322	0.638729	ns	0.0168128	0	0.0191786	0.0347999	0	0.0653229	0	0.00870837	0.00720409	0	0	0	0.00594606	0	0.0175064	0.0145006	0.019613	0.00653802	0	0	0	0	0	0	0	0	0.00985003	0	0	0
Bacteria	Spirochaetota	Spirochaetia	unclassified	unclassified	0.00799297	0.101777	0.0008135	0.05848	0.0977	0.00279955	0.015073	0.00610638	0.194502	ns	0.0047463	0.00290492	0.0152455	0.139867	ns	0	0	0.0166215	0.0281713	0	0	0	0	0	0	0	0	0	0	0	0	0	0	0	0.00749569	0	0.0862641	0.0492368	0.026836	0	0	0	0	0	0
Bacteria	Proteobacteria	Alphaproteobacteria	Rhizobiales	Stappiaceae	0.00799286	0.105919	0.0008466	0.05182	0.1197	0.00879369	0.000702721	0.0144822	0.203645	ns	0.00102168	0.00325564	0.0173775	0.0648577	ns	0	0	0.0179001	0	0	0	0.0204708	0.0278668	0	0.0122602	0	0	0.0144404	0.0247249	0.00466837	0.0183674	0	0	0	0.0112435	0	0	0	0	0	0	0	0	0	0
Bacteria	Firmicutes	Bacilli	Staphylococcales	Staphylococcaceae	0.00779068	0.117281	0.0009137	0.0482	0.1338	0.00474942	0.0186226	0	0.0793948	ns	0.000450256	0.00428666	0.0161883	0.169133	ns	0	0	0	0.00828569	0	0	0	0	0.00540307	0	0	0.0313958	0	0.0309062	0	0	0	0	0	0.0374784	0	0.0464499	0	0	0	0	0	0	0	0
Bacteria	Proteobacteria	Gammaproteobacteria	Betaproteobacteriales	SG8-39	0.00749081	-0.0230282	-0.0001725	0.00924	0.5157	0.0141347	0.000884428	0.00745335	0.000885609	***	0.00520803	0.00753995	0.00896353	0.643352	ns	0.0120091	0.0181896	0.0115072	0	0	0	0	0.0174167	0.0288164	0	0.034031	0.0179404	0.0263326	0	0.0280102	0.0319013	0	0	0	0	0	0	0	0	0	0	0	0	0	0.0141508
Bacteria	Patescibacteria	Paceibacteria	UBA9983	Campbellbacteraceae	0.00747995	0.0491848	0.0003679	0.03249	0.2202	0.00500005	0.00897654	0.00846325	0.604437	ns	0.00713234	0.00396524	0.0112264	0.193385	ns	0.00720548	0.00389777	0.00767146	0.00497141	0	0	0	0.00870837	0	0.0153252	0	0	0.00254831	0	0.0151722	0.0145006	0	0	0	0	0	0.066357	0	0	0	0	0	0.0173415	0	0.0242586
Bacteria	Proteobacteria	Gammaproteobacteria	Steroidobacterales	Steroidobacteraceae	0.00745354	-0.117126	-0.000873	0.07098	0.0672	0.02176	0	0.000600599	0.000584143	***	0	0.012886	0.00699015	0.200729	ns	0	0	0.0383573	0.0795426	0	0.0839866	0	0.0348335	0	0	0.0226873	0.0358809	0.0458696	0	0.00700256	0	0	0	0	0	0	0	0	0	0	0	0	0	0	0
Bacteria	Dependentiae	Babeliae	Babeliales	RVW-14	0.00742947	0.147117	0.001093	0.135	0.0102	0.00290949	0.0147818	0.00459713	0.114307	ns	0	0.00233079	0.0174811	0.00568722	**	0	0	0.00639288	0.00497141	0	0	0	0.00348335	0	0	0	0	0.00509662	0	0.0198406	0.00676695	0	0	0	0	0	0.0464499	0	0	0	0	0	0	0	0.0909697
Bacteria	Myxococcota	Polyangia	unclassified	unclassified	0.00741857	-0.0292914	-0.0002173	0.007481	0.5589	0.0143566	0.000758081	0.00714099	0.0299053	*	0.00357082	0.00948748	0.00791481	0.562229	ns	0.0104079	0.0103941	0	0.0463999	0	0	0.0716479	0.0243834	0	0	0	0.0358809	0.0152899	0	0.00466837	0.0106338	0	0	0	0	0	0	0	0	0	0	0	0	0	0.0121293
Bacteria	Bacteroidota	Bacteroidia	Cytophagales	Hymenobacteraceae	0.00739417	-0.0607235	-0.000449	0.0706	0.068	0.00689395	0.0114304	0.00385812	0.0929867	ns	0.0112373	0.00768557	0.0045407	0.19474	ns	0.0120091	0.0103941	0.0051143	0.0182285	0	0	0.0204708	0.00522502	0.00720409	0	0.00756244	0	0.013591	0	0.0105038	0	0.019613	0.011208	0.0210491	0	0	0	0	0	0	0.0295486	0.0221626	0.0375733	0	0.00606465
Archaea	Nanoarchaeota	Woesearchaeia	ARS49	unclassified	0.00730998	0.142682	0.001043	0.216	0.0009	0.000997629	0.00454158	0.0163907	0.00136224	**	0.00114585	0.00889106	0.00983832	0.171813	ns	0	0	0	0	0	0	0	0	0	0.00919512	0	0	0	0	0	0.00676695	0	0	0	0.0149914	0	0	0	0	0	0	0	0	0	0.0101077
Archaea	Asgardarchaeota	Heimdallarchaeia	LC-2	LC-2	0.00727738	-0.0365516	-0.000266	0.0276	0.2591	0.0126337	0.00642638	0.00277204	0.00850608	**	0.0061234	0.00721202	0.00811205	0.85643	ns	0.0096073	0.00909481	0.00639288	0.00662855	0	0.0186637	0.0409417	0	0.0108061	0.00613008	0.00378122	0.0224255	0.0297303	0	0.00700256	0.0309346	0.00523013	0.010274	0.00841963	0.0149914	0.0244918	0	0.0123092	0	0	0	0	0	0.012955	0.0141508
Bacteria	Bacteroidota	Kapabacteria	Kapabacteriales	Kapabacteriaceae	0.00723254	0.066906	0.0004839	0.01529	0.4024	0.00812459	0.00950443	0.00406859	0.79278	ns	0.00559955	0.00466103	0.0108927	0.69947	ns	0.0096073	0.00909481	0	0.0132571	0.0446927	0	0	0.0191584	0	0	0	0	0.00934381	0	0.0151722	0.00966707	0	0	0	0	0	0	0	0.152071	0	0	0	0	0	0
Bacteria	Proteobacteria	Gammaproteobacteria	GCF-002020875	GCF-002020875	0.00712854	0.0328539	0.0002342	0.005209	0.6259	0.00596124	0.0142072	0.00121713	0.15025	ns	0.00419199	0.00379556	0.0124192	0.337156	ns	0.0120091	0	0	0.00497141	0	0	0	0	0	0.0275854	0.0132343	0.0358809	0.00169887	0	0	0	0	0	0	0	0	0.0729927	0	0	0	0	0	0.00867077	0	0.0505387
Bacteria	Planctomycetota	Brocadiae	Brocadiales	unclassified	0.00708908	0.027098	0.0001921	0.007315	0.5633	0.00770479	0.00735412	0.00620833	0.947561	ns	0.00521661	0.0069856	0.00844088	0.812822	ns	0	0	0	0	0	0	0.0204708	0.0121917	0.0324184	0.00613008	0	0	0.0067955	0	0.00466837	0.0406017	0.00915272	0.013076	0	0	0.0612295	0	0	0	0	0	0.014775	0	0.0194326	0
Bacteria	Patescibacteria	ABY1	Uhrbacterales	GWF2-40-263	0.00708099	0.0816129	0.0005779	0.09983	0.0287	0.00342154	0.00833711	0.00948433	0.242205	ns	0.0021464	0.00728731	0.0101644	0.134194	ns	0.00320243	0.00259852	0	0.0182285	0	0	0	0.01045	0	0.00613008	0	0	0	0	0.00350128	0.0106338	0.00653766	0	0	0.0337306	0	0.0464499	0.0123092	0	0	0	0	0	0	0.0343663
Bacteria	Proteobacteria	Alphaproteobacteria	Rhizobiales	Xanthobacteraceae	0.00705739	0.142687	0.001007	0.1246	0.0139	0.00488827	0.00571343	0.0105705	0.594816	ns	0	0.00621937	0.0126003	0.125775	ns	0	0	0	0	0.0782123	0	0	0	0	0	0	0	0	0	0	0	0	0	0	0	0	0.0199071	0	0	0	0	0	0	0	0.0080862
Bacteria	Patescibacteria	Gracilibacteria	Peregrinibacterales	2-02-FULL-48-14	0.00703305	0.19778	0.001391	0.1359	0.0099	0.00062924	0.0199165	0.000553465	0.0142351	*	0	0.000355836	0.018399	0.0193305	*	0	0	0	0	0	0	0	0	0	0	0	0	0	0	0.00233419	0.00773365	0	0	0	0	0	0	0.0923191	0.0357814	0	0	0	0	0	0.0161724
Bacteria	Patescibacteria	Paceibacteria	UBA9983	Tagabacteriaceae	0.00702078	0.146992	0.001032	0.1704	0.0036	0	0.00813349	0.0129288	0.0386668	*	0.000303671	0.00869346	0.00982618	0.185129	ns	0	0	0	0	0	0	0	0	0	0	0	0	0	0	0	0	0	0	0	0.0187392	0	0.0132714	0.0184638	0	0	0	0	0	0	0.0202155
Bacteria	Proteobacteria	Gammaproteobacteria	Pseudomonadales	Alcanivoracaceae	0.00688031	-0.100824	-0.0006937	0.0688	0.0717	0.00324735	0.0173936	0	0.00202857	**	0.0166558	0.00519273	0.00205093	0.0315706	*	0	0.00909481	0	0	0	0	0	0.0121917	0	0	0	0	0.00594606	0.0247249	0	0	0.0339958	0.0392281	0.046308	0	0	0	0	0	0.0621465	0.0554037	0.0123125	0.0289026	0	0
Archaea	Nanoarchaeota	Aenigmarchaeia	GW2011-AR5	GW2011-AR5	0.00675596	0.19109	0.001291	0.2468	0.0003	0	0.0012085	0.0190594	0.000112933	***	0.000151835	0.00657266	0.011342	0.144821	ns	0	0	0	0	0	0	0	0	0	0	0	0	0	0	0	0	0	0	0	0	0	0.0132714	0	0	0	0	0	0	0	0.00606465
Bacteria	Firmicutes_F	Halanaerobiia	Halanaerobiales	Halothermotrichaceae	0.00671662	0.151713	0.001019	0.1801	0.0026	0	0.00855845	0.0115914	0.0517055	ns	0.00239608	0.0062352	0.0100784	0.34625	ns	0	0	0	0	0	0	0	0	0	0	0	0	0	0	0	0	0	0.00467002	0	0	0	0.0132714	0	0.0894534	0	0	0	0	0.0194326	0.0101077
Bacteria	Proteobacteria	Gammaproteobacteria	Coxiellales	Coxiellaceae	0.00667206	-0.168164	-0.001122	0.3019	<0.0001	0.0146355	0.00133004	0.00405068	0.00251229	**	0.0140327	0.00490416	0.00353283	0.0429232	*	0.0152116	0.0571674	0.0191786	0.00662855	0	0	0	0.0121917	0.0126072	0.0306504	0.0245779	0	0.0110427	0.0309062	0.0140051	0	0	0	0	0	0	0	0	0	0	0	0.0172376	0	0	0.0040431
Bacteria	Proteobacteria	Gammaproteobacteria	Immundisolibacterales	Immundisolibacteraceae	0.00658534	-0.0490483	-0.000323	0.01478	0.4104	0.0160676	0.00101077	0.00267767	0.00868318	**	0.00594669	0.00322912	0.0103673	0.393781	ns	0.0200152	0.0233866	0.0140643	0.0116	0	0	0.0921187	0	0	0.0245203	0.00567183	0	0.0212359	0	0	0.0444685	0	0	0	0	0	0	0	0	0	0	0	0	0	0.0161724
Bacteria	Planctomycetota	Planctomycetes	Gemmatales	Gemmataceae	0.00658254	-0.207215	-0.001364	0.3735	<0.0001	0.0185388	0	0.00120884	3.88003e-06	****	0.011521	0.00801559	0.00185722	0.118735	ns	0.0192146	0.040277	0.033243	0.0149142	0	0	0	0.00522502	0.0504286	0.0214553	0.0151249	0.0493362	0.0297303	0	0.012838	0.00483353	0	0	0	0	0	0	0	0	0	0	0	0	0	0
Bacteria	Zixibacteria	MSB-5A5	MSB-5A5	SM1-73	0.00655871	0.188452	0.001236	0.2624	0.0002	0	0.00318678	0.0164893	0.00118373	**	0	0.00591079	0.0115791	0.0859276	ns	0	0	0	0	0	0	0	0	0	0	0	0	0	0	0	0	0	0	0	0	0	0	0.030773	0	0	0	0	0	0	0.0202155
Bacteria	Acidobacteriota	GCA-2747255	GCA-2747255	GCA-2747255	0.0065257	0.0539253	0.0003519	0.06079	0.0912	0.00581948	0.00226561	0.011492	0.00505463	**	0.00559423	0.00485476	0.00881761	0.339251	ns	0.00400304	0	0.0051143	0	0	0	0.0204708	0.0156751	0.00540307	0.00919512	0.0170155	0	0.00169887	0	0.00583546	0.00870036	0.00915272	0.00747203	0	0.00749569	0	0	0	0	0	0	0	0	0	0.0121293
Bacteria	Planctomycetota	Planctomycetes	unclassified	unclassified	0.00651495	-0.134813	-0.0008783	0.2762	0.0001	0.0163292	0.00309489	0.000120747	5.31192e-08	****	0.00825284	0.00567173	0.00619957	0.776107	ns	0.0208158	0.0142918	0.0294073	0.0231999	0	0.0279955	0	0.0278668	0.0144082	0	0.0132343	0.0224255	0.0118921	0.0247249	0.0116709	0.0193341	0.0169979	0.0177461	0	0	0	0	0	0	0	0.0147743	0	0	0	0
Bacteria	Firmicutes_A	Clostridia	Clostridiales	Clostridiaceae	0.00644446	0.157965	0.001018	0.1228	0.0146	0.00104628	0.0126847	0.00560236	0.152545	ns	0.00072235	0.00266479	0.0140389	0.0522181	ns	0	0	0	0.0132571	0	0	0	0.00348335	0	0	0	0	0	0	0	0	0.00523013	0	0	0	0	0	0.0246184	0.0357814	0	0	0	0	0	0.0303232
Bacteria	Firmicutes_B	Desulfotomaculia	Desulfotomaculales	Pelotomaculaceae	0.00640279	0.172112	0.001102	0.1051	0.0246	0.00010618	0.0143384	0.00476383	0.12058	ns	0.000967013	0.00298621	0.0134432	0.162469	ns	0	0	0	0	0	0	0	0	0	0	0	0	0.00169887	0	0	0	0	0	0	0.0149914	0	0	0.0492368	0.125235	0	0	0	0	0	0.0161724
Bacteria	Desulfuromonadota	Desulfuromonadia	Desulfuromonadales	DDH964	0.00639915	-0.0886992	-0.0005676	0.07108	0.067	0.00335495	0.0132177	0.00262485	0.0244061	*	0.0143847	0.00559362	0.00188102	0.022358	*	0.0120091	0.00779555	0	0.00331428	0	0	0	0.0121917	0.0108061	0	0.00756244	0	0	0	0	0	0.0287657	0.0504362	0.0336785	0	0	0	0	0	0	0.044323	0.0369376	0.0173415	0	0
Bacteria	Planctomycetota	Brocadiae	Brocadiales	Brocadiaceae	0.00629365	0.156777	0.0009867	0.2748	0.0001	0.00082689	0.00695376	0.0111003	0.0268346	*	0.00164378	0.00346521	0.012222	0.0114904	*	0	0.00779555	0	0	0	0	0	0	0	0	0	0	0	0	0.00350128	0.00193341	0	0	0	0	0	0.0530856	0.0184638	0	0	0	0	0	0	0.0040431
Bacteria	Bacteroidota	Bacteroidia	Bacteroidales	Muribaculaceae	0.00626173	-0.189245	-0.001185	0.05945	0.0949	0.0187852	0	0	0.0981561	ns	0.0051084	0.0132924	0	0.381143	ns	0	0	0	0.185599	0.0446927	0	0	0	0	0.0613008	0	0.00897022	0	0	0	0	0	0	0	0	0	0	0	0	0	0	0	0	0	0
Bacteria	Verrucomicrobiota	Kiritimatiellae	Kiritimatiellales	unclassified	0.00619057	0.182374	0.001129	0.107	0.0233	0.00043766	0.0172641	0.000869948	0.0244699	*	0.000764018	0	0.0159988	0.0308343	*	0	0	0	0	0	0	0	0	0	0	0	0	0	0	0.00700256	0	0	0	0	0	0	0.0729927	0.0492368	0.026836	0	0	0	0	0	0.0161724
Bacteria	Bacteroidota	Bacteroidia	Cytophagales	Amoebophilaceae	0.00613508	-0.0204398	-0.0001254	0.007395	0.5611	0.00631757	0.00955973	0.00252794	0.0645379	ns	0.00609137	0.00645781	0.0058415	0.977787	ns	0.00480365	0.00649629	0.0051143	0	0	0	0	0	0.0162092	0.0122602	0	0.0134553	0	0.0309062	0.00700256	0.00483353	0	0.00747203	0.0126295	0.0299828	0	0	0	0.0178907	0	0.0258551	0.00985003	0	0.0194326	0.00606465
Bacteria	Bacteroidota	Bacteroidia	Bacteroidales	Bacteroidaceae	0.0061304	-0.101902	-0.0006247	0.03149	0.2276	0.0145752	0.0032159	0.000600085	0.126736	ns	0.00338377	0.0112333	0.00285858	0.424733	ns	0	0	0	0.00828569	0.0670391	0	0	0	0	0.0367805	0	0.121098	0	0	0	0	0	0	0	0	0	0	0.0246184	0.026836	0	0	0	0	0	0
Bacteria	UBP10	GR-WP33-30	bin18	bin18	0.00611096	-0.11625	-0.0007104	0.1577	0.0052	0.0172946	0.00086667	0.0001716	3.66018e-09	****	0.003534	0.00776561	0.00617428	0.56799	ns	0.00880669	0.0155911	0.0217358	0.0132571	0.0335196	0.0279955	0.0409417	0.00870837	0.0180102	0	0.00756244	0.0313958	0.0237842	0	0.012838	0.0125672	0	0	0	0	0	0	0	0	0	0	0	0.00578051	0	0.0080862
Bacteria	Firmicutes_A	Clostridia	Lachnospirales	Lachnospiraceae	0.0060656	-0.131281	-0.0007963	0.04295	0.1575	0.0169378	0.000252694	0.00100632	0.0585662	ns	0	0.0150558	0.00111912	0.0995866	ns	0	0	0	0.114343	0.0893855	0	0	0	0	0	0	0.0672766	0	0	0	0	0	0	0	0	0	0	0	0	0	0	0	0	0	0.0040431
Bacteria	Firmicutes_A	Clostridia	Peptostreptococcales	Thermotaleaceae	0.00600688	0.196275	0.001179	0.09001	0.0383	0	0.0180206	0	0.0353579	*	0	0	0.0160183	0.0639554	ns	0	0	0	0	0	0	0	0	0	0	0	0	0	0	0	0	0	0	0	0	0	0.0530856	0.0861645	0	0	0	0	0	0	0.022237
Bacteria	Synergistota	Synergistia	Synergistales	Synergistaceae	0.00597885	0.175619	0.00105	0.0904	0.0378	0.000181257	0.0156342	0.00212106	0.0649933	ns	0.000573715	0.00029653	0.0152646	0.0491718	*	0	0	0	0	0	0	0	0	0	0	0	0	0	0	0	0.00290012	0	0	0	0	0	0.0995355	0	0	0	0	0	0	0	0
Bacteria	Spirochaetota	UBA12135	UBA12135	UBA12135	0.00595834	0.108453	0.0006462	0.148	0.0069	0.00386116	0.00148615	0.0125277	0.0023521	**	0.00143019	0.00599111	0.00894434	0.123661	ns	0	0	0	0	0	0	0	0.0121917	0.0126072	0	0	0	0.0127416	0	0.0116709	0.0125672	0	0	0	0	0	0	0	0	0	0	0	0	0	0
Bacteria	Desulfuromonadota	Desulfuromonadia	Desulfuromonadales	Desulfuromonadaceae_A	0.00586006	-0.00173036	-1.014e-05	2.399e-05	0.9736	0.000802376	0	0.0167778	6.55844e-06	****	0.0113169	0.00631319	0.00176899	0.105483	ns	0	0	0	0	0	0	0	0	0	0	0	0	0	0	0.012838	0	0	0	0	0	0	0	0	0	0	0	0	0	0	0
Bacteria	Firmicutes_A	Clostridia	Clostridiales	unclassified	0.00581696	0.196838	0.001145	0.1229	0.0146	0.000241677	0.0167422	0.000467035	0.0171522	*	0	0.000415143	0.0150968	0.0309122	*	0	0	0	0	0	0	0	0	0	0	0	0	0	0	0	0.00386683	0	0	0	0	0	0.0530856	0.030773	0.0447267	0	0	0	0	0	0.0283017
Bacteria	Proteobacteria	Alphaproteobacteria	Rhodospirillales	Rhodospirillaceae	0.00575373	-0.169438	-0.0009749	0.2041	0.0013	0.0169031	0	0.000358133	1.25336e-05	****	0.00820443	0.00620569	0.00366797	0.629466	ns	0.0128097	0.0337807	0.0153429	0	0.0670391	0.0373274	0	0.0121917	0.0216123	0.0245203	0.00567183	0.0134553	0.0101932	0	0.0116709	0.00483353	0	0	0	0	0	0	0	0	0	0	0	0	0	0
Bacteria	Chloroflexota	Dehalococcoidia	UBA3495	UBA3495	0.00571134	0.0470117	0.0002685	0.02977	0.2409	0.00664895	0.00223586	0.00824921	0.157374	ns	0.00109932	0.00721918	0.00727818	0.130541	ns	0	0.00389777	0	0.0165714	0	0	0	0.01045	0	0	0.034031	0.0179404	0.0118921	0	0	0.0116005	0	0.00747203	0	0	0	0	0	0	0	0	0	0	0	0.0283017
Bacteria	Patescibacteria	ABY1	Uhrbacterales	GCA-002772895	0.00569367	0.184415	0.00105	0.2917	<0.0001	0.000145887	0.00813024	0.00880489	0.05524	ns	0	0.00450556	0.0106776	0.03344	*	0	0	0	0	0	0	0	0	0	0	0	0	0	0	0.00233419	0	0	0	0	0.0337306	0	0	0.0184638	0	0	0	0	0	0	0.0303232
Archaea	Nanoarchaeota	Aenigmarchaeia	CG10238-14	CG10238-14	0.00561145	0.157802	0.0008855	0.2244	0.0007	0.000772654	0.00360403	0.0124577	0.00505443	**	0	0.00607251	0.00889136	0.0903551	ns	0	0	0	0	0	0	0	0	0	0	0	0	0	0.0123625	0	0	0	0	0	0	0	0	0	0	0	0	0	0	0	0.0101077
Bacteria	Firmicutes_A	Clostridia	Peptostreptococcales	Peptoclostridiaceae	0.0055615	0.106302	0.0005912	0.02368	0.2964	0.00010618	0.0119798	0.00459847	0.330959	ns	0.000955022	0.011137	0.00305696	0.411871	ns	0	0	0	0	0	0	0	0	0	0	0	0	0.00169887	0	0	0	0	0	0	0	0.146951	0	0	0.0447267	0	0	0	0	0	0
Bacteria	Actinobacteriota	Actinobacteria	Actinomycetales	Microbacteriaceae	0.00553643	0.138013	0.0007641	0.1078	0.0227	0	0.00598445	0.0106248	0.0862637	ns	0.00359587	0.001991	0.0103756	0.157923	ns	0	0	0	0	0	0	0	0	0	0	0	0	0	0	0	0	0	0	0	0	0	0	0	0	0	0	0.0320126	0	0	0.0161724
Bacteria	Patescibacteria	ABY1	Komeilibacterales	2-01-FULL-52-15	0.00546394	0.0894775	0.0004889	0.09208	0.036	0.00545775	0.00113712	0.00979695	0.0316586	*	0.00293724	0.00442432	0.00818802	0.283711	ns	0.00320243	0	0.0051143	0	0.0335196	0	0	0.0243834	0.00900511	0	0	0	0.00509662	0	0.00700256	0	0	0	0	0	0	0	0	0	0	0	0	0	0	0.0181939
Bacteria	Cyanobacteriota	Vampirovibrionia	Gastranaerophilales	UBA9579	0.00545403	-0.0929588	-0.000507	0.1138	0.019	0.0121135	0.00270449	0.00154414	0.000408832	***	0.00605929	0.00509758	0.00540696	0.959574	ns	0.0192146	0.0116933	0.0281287	0.0116	0	0	0	0.00522502	0.0234133	0.0183902	0.0151249	0.00897022	0.00934381	0	0.0291773	0.0135339	0	0	0	0	0	0	0	0	0	0	0	0.011561	0	0
Bacteria	Verrucomicrobiota	Verrucomicrobiae	Opitutales	unclassified	0.00542115	-0.184131	-0.0009982	0.2462	0.0003	0.0147688	0	0.00149468	0.000161419	***	0.00881172	0.00602755	0.00255438	0.359227	ns	0.0472359	0.00909481	0.0191786	0.00331428	0.0558659	0	0	0.00348335	0.0180102	0.0214553	0.0226873	0	0.00424719	0.0247249	0.00700256	0	0	0	0	0	0	0	0	0	0	0	0	0	0	0
Archaea	Crenarchaeota	Bathyarchaeia	B26-1	unclassified	0.00534987	0.21608	0.001156	0.2383	0.0004	0.000145887	0.000829463	0.0150742	0.00157089	**	0.000569432	0.00384483	0.0100419	0.160677	ns	0	0	0	0	0	0	0	0	0	0	0	0	0	0	0.00233419	0	0	0	0	0	0	0.0132714	0	0	0	0	0	0	0	0
Bacteria	WOR-3	UBA3072	UBA3072	UBA3072	0.00527245	0.237081	0.00125	0.1518	0.0062	0	0.00148615	0.0143312	0.0580346	ns	0	0.00122187	0.012838	0.0952368	ns	0	0	0	0	0	0	0	0	0	0	0	0	0	0	0	0	0	0	0	0	0	0	0	0	0	0	0	0	0	0
Bacteria	Verrucomicrobiota	Kiritimatiellae	LD1-PB3	Lenti-01	0.00526823	-0.0293457	-0.0001546	0.004767	0.641	0.00255885	0	0.0132458	0.00783991	**	0.0120203	0.00353363	0.00250142	0.117775	ns	0	0	0	0	0	0	0.0409417	0	0	0	0	0	0	0	0	0	0	0	0	0	0	0	0	0	0	0	0	0	0	0
Bacteria	Dadabacteria	UBA1144	UBA2774	CSP1-2	0.00526517	-0.0165503	-8.714e-05	0.001585	0.7882	0.00846577	0.00611196	0.00121778	0.272065	ns	0.00378124	0.00495851	0.00656111	0.844236	ns	0.0104079	0.0142918	0.0102286	0.00828569	0.0335196	0	0	0	0.0126072	0	0.0132343	0	0.0127416	0	0.00466837	0.0154673	0	0.00653802	0	0.0112435	0	0	0.0800098	0	0	0	0	0	0	0
Bacteria	Myxococcota	UBA4248	UBA4248	UBA4248	0.00519811	0.0782977	0.000407	0.04472	0.1491	0.00093214	0.00987999	0.00478219	0.0781136	ns	0.00390897	0.00278024	0.0084754	0.294175	ns	0	0	0	0.0149142	0	0	0	0	0	0	0	0	0	0	0	0	0.00653766	0.00373601	0	0	0	0.0331785	0.0246184	0	0	0	0	0	0	0.0424525
Archaea	Nanoarchaeota	Woesearchaeia	ARS49	1-14-0-10-37-12	0.00514326	0.0742915	0.0003821	0.07472	0.0601	0.00289812	0.00305223	0.00947941	0.0317228	*	0.00192232	0.00625037	0.00618343	0.298659	ns	0	0.00389777	0	0	0	0	0	0	0	0	0.0264685	0.0134553	0.00254831	0	0	0	0	0.00467002	0	0	0	0.0199071	0	0	0	0	0	0	0	0.0242586
Bacteria	Margulisbacteria	WOR-1	O2-12-FULL-45-9	O2-12-FULL-45-9	0.00513949	0.188579	0.0009692	0.2234	0.0007	0	0	0.0154185	2.91977e-05	****	0.00109085	0.00512474	0.00785334	0.328983	ns	0	0	0	0	0	0	0	0	0	0	0	0	0	0	0	0	0	0	0	0	0	0	0	0	0	0	0	0	0	0
Bacteria	Firmicutes	Bacilli	Bacillales	Marinococcaceae	0.00513477	0.159598	0.0008195	0.1841	0.0023	0.000387563	0.00778861	0.00722812	0.114849	ns	0.000483507	0.00289017	0.0104802	0.0287565	*	0	0	0	0	0	0	0	0	0	0	0	0	0	0	0.00233419	0.00386683	0	0	0	0	0	0.066357	0.0184638	0	0	0	0	0	0	0.0080862
Bacteria	Hydrogenedentota	Hydrogenedentia	Hydrogenedentiales	Hydrogenedensaceae	0.00506472	0.0670521	0.0003396	0.02088	0.3272	0.00193948	0.00872961	0.00452507	0.381894	ns	0.00141365	0.00775965	0.00480384	0.475173	ns	0	0.00779555	0	0	0	0	0	0	0	0	0	0	0	0	0.00583546	0.0174007	0	0	0	0.0712091	0	0	0	0	0	0	0	0.0231221	0.0453427	0
Bacteria	Chloroflexota	Chloroflexia	Thermomicrobiales	Thermomicrobiaceae	0.00505982	0.0519583	0.0002629	0.04343	0.1552	0.00706941	0	0.00811006	0.00201861	**	0.00263825	0.00393249	0.00780154	0.124599	ns	0.00640487	0	0.0153429	0.0132571	0	0	0.0204708	0.0069667	0.0108061	0	0.00567183	0	0.0186876	0	0.00583546	0.00966707	0	0	0	0	0	0	0	0	0	0	0	0	0	0
Bacteria	Verrucomicrobiota	Lentisphaeria	Victivallales	unclassified	0.00505705	0.111251	0.0005626	0.09123	0.0369	0	0.00871168	0.00645946	0.0622776	ns	0.000483507	0.00846411	0.00469901	0.145864	ns	0	0	0	0	0	0	0	0	0	0	0	0	0	0	0	0	0	0	0	0.0224871	0.0612295	0.0265428	0	0	0	0	0	0	0.012955	0.0161724
Bacteria	Proteobacteria	Gammaproteobacteria	Thiomicrospirales	Sulfurivirgaceae	0.00499649	-0.151346	-0.0007562	0.3175	<0.0001	0.0116563	0.00311828	0.00021488	1.65353e-05	****	0.00773082	0.00516043	0.00300965	0.279178	ns	0.0216164	0.0181896	0.0127858	0.00828569	0	0	0.0204708	0.0209001	0.0144082	0	0.0170155	0.0179404	0.0220854	0	0.00700256	0.00580024	0.0183054	0.0168121	0	0	0	0	0	0	0	0	0.014775	0	0	0
Bacteria	Proteobacteria	Alphaproteobacteria	Azospirillales	Azospirillaceae	0.00494677	-0.0586443	-0.0002901	0.04309	0.1568	0.00947279	0	0.00536752	0.00299087	**	0.00562039	0.00433862	0.00510584	0.914615	ns	0.0136103	0.0194889	0	0	0	0	0.0307062	0	0.0234133	0	0.0151249	0.0134553	0.013591	0	0.0221748	0	0	0	0	0	0	0	0	0	0	0	0	0	0	0
Bacteria	Cyanobacteriota	Cyanobacteriia	Cyanobacteriales	Xenococcaceae	0.00493365	0.000768802	3.793e-06	1.215e-06	0.9941	0.0106528	0.00140271	0.00274545	0.384817	ns	0.00183241	0.00230868	0.00962611	0.469459	ns	0.00720548	0	0.0166215	0	0	0	0	0	0	0	0	0	0	0	0.138884	0.00773365	0	0.00560402	0.0168393	0	0	0	0	0	0	0	0	0	0	0
Bacteria	Proteobacteria	Alphaproteobacteria	Rickettsiales	Midichloriaceae	0.00493123	0.0720916	0.0003555	0.03943	0.1761	0.00195135	0.0067421	0.00610023	0.38475	ns	0.00409788	0.00419054	0.00622748	0.810289	ns	0.0112085	0	0	0.00331428	0	0	0	0.0069667	0.00360205	0.00613008	0	0	0	0	0	0	0	0	0	0	0.0489836	0.0398142	0	0	0	0	0.00492502	0	0	0.0141508
Bacteria	Patescibacteria	ABY1	Falkowbacterales	UBA12465	0.00484295	-0.116541	-0.0005644	0.1605	0.0048	0.00962536	0.00412062	0.000782861	0.00701665	**	0.00531206	0.00698247	0.00239068	0.248973	ns	0.00560426	0.0129926	0	0.0132571	0	0	0	0.00522502	0.0216123	0	0.0132343	0.0179404	0.0263326	0	0.0175064	0.0203008	0.0235356	0	0	0	0	0	0	0	0	0	0.0221626	0.0202318	0	0
Bacteria	Zixibacteria	MSB-5A5	um-filter-46-8	um-filter-46-8	0.00461475	0.11123	0.0005133	0.0929	0.0352	0.000958057	0.00398528	0.00890092	0.0697637	ns	0.00209433	0.00361012	0.00729966	0.32558	ns	0	0	0	0.00662855	0	0	0	0	0	0	0	0	0	0	0	0.00870036	0	0	0	0	0	0.0597213	0	0	0	0	0	0	0	0.0040431
Bacteria	Proteobacteria	Gammaproteobacteria	Betaproteobacteriales	SG8-40	0.00458554	-0.149601	-0.000686	0.1439	0.0078	0.0125302	0	0.00122645	0.000488963	***	0.00539097	0.00407394	0.00456018	0.948351	ns	0.00800608	0.0103941	0.0127858	0.0265142	0	0	0.0511771	0	0.0144082	0.0122602	0.034031	0	0	0.0309062	0	0	0	0	0	0	0	0	0	0	0	0	0	0	0	0
Archaea	Crenarchaeota	Nitrososphaeria	Nitrososphaerales	Nitrososphaeraceae	0.00446025	0.288773	0.001288	0.09339	0.0347	0	0	0.0133808	0.214512	ns	0	0.000825972	0.011068	0.365802	ns	0	0	0	0	0	0	0	0	0	0	0	0	0	0	0	0	0	0	0	0	0	0	0	0	0	0	0	0	0	0
Bacteria	Zixibacteria	MSB-5A5	MSB-5A5	unclassified	0.00443417	0.135358	0.0006002	0.1559	0.0055	0.00376258	0	0.00953992	0.00720799	**	0.0012771	0.00259495	0.00837809	0.0526086	ns	0	0	0	0	0	0	0	0.0226418	0	0.0153252	0	0	0	0	0	0.0222343	0	0	0	0	0	0	0	0	0	0	0	0	0	0
Bacteria	Patescibacteria	Paceibacteria	Moranbacterales	unclassified	0.00440463	0.0581888	0.0002563	0.02557	0.2777	0.0034329	0.00290312	0.00687786	0.441178	ns	0.0022468	0.00490516	0.00534265	0.660506	ns	0	0	0	0	0.0223464	0	0	0	0	0	0	0	0.00934381	0	0.00583546	0.0174007	0	0	0	0	0	0.0464499	0	0	0	0	0	0	0	0
Bacteria	Bacteroidota	Bacteroidia	Flavobacteriales	UBA7430	0.00435285	-0.0748246	-0.0003257	0.05548	0.107	0.00968334	0.00248286	0.000892336	0.00312992	**	0.00185042	0.00759002	0.00278396	0.0953193	ns	0.00320243	0.00259852	0.00767146	0.0347999	0.0335196	0	0	0.00348335	0	0.00613008	0.0132343	0.00897022	0.0203865	0	0.00933674	0.0116005	0	0.010274	0	0	0	0	0	0.0178907	0	0	0	0.011561	0	0
Bacteria	Patescibacteria	Microgenomatia	UBA1400	2-01-FULL-45-11	0.004347	0.171797	0.0007468	0.2971	<0.0001	0	0.00274001	0.010301	0.000340573	***	0.000648909	0.00458569	0.00657372	0.14083	ns	0	0	0	0	0	0	0	0	0	0	0	0	0	0	0	0	0	0	0	0	0	0	0	0	0	0	0	0	0	0.0121293
Bacteria	UBP10	GR-WP33-30	UTPRO1	UTPRO1	0.00432889	-0.151517	-0.0006559	0.224	0.0007	0.0119343	0.000594783	0.000457557	1.76394e-06	****	0.00442825	0.00569091	0.00290063	0.599138	ns	0.00800608	0.0233866	0.0166215	0.0215428	0	0.0186637	0	0.00870837	0.0180102	0	0	0.0358809	0.0152899	0	0.0151722	0.00966707	0	0.00373601	0	0	0	0	0	0	0	0	0	0.00578051	0	0
Bacteria	Cyanobacteriota	Sericytochromatia	S15B-MN24	UBA4093	0.00431145	-0.300131	-0.001294	0.3531	<0.0001	0.0129343	0	0	0.00266023	**	0.0133214	0.00261624	0	0.0126198	*	0.0648493	0.0194889	0.0166215	0	0	0	0	0	0.0234133	0.0521057	0.0170155	0.0134553	0	0	0	0	0	0	0	0	0	0	0	0	0	0	0	0	0	0
Bacteria	Bacteroidota	Bacteroidia	Flavobacteriales	Cryomorphaceae	0.00426402	-0.0967866	-0.0004127	0.08031	0.051	0.00642612	0.00483872	0.00152721	0.260653	ns	0.00633849	0.00490663	0.00223843	0.412714	ns	0.00880669	0.0116933	0	0.00497141	0	0.0186637	0	0.00348335	0	0.0122602	0	0.0269107	0.0101932	0	0.00583546	0	0.0104603	0.00840603	0	0	0	0	0.0123092	0	0	0	0	0.0462441	0	0
Archaea	Nanoarchaeota	Woesearchaeia	ARS49	GCA-2687275	0.00425407	0.138644	0.0005898	0.1698	0.0036	0.00393117	0.00288702	0.00594401	0.589569	ns	0	0.0017873	0.00955688	0.0015365	**	0	0	0	0	0	0.0279955	0.0204708	0	0	0	0	0	0.00339775	0	0.00233419	0.00870036	0	0	0	0	0	0	0	0.0178907	0	0	0	0	0	0.0283017
Bacteria	Proteobacteria	Gammaproteobacteria	Enterobacterales	Shewanellaceae	0.00416846	-0.0967263	-0.0004032	0.07598	0.0579	0.0078681	0	0.00463729	0.0302597	*	0.00441069	0.00627612	0.00189932	0.316355	ns	0.00720548	0	0.0230144	0.0331428	0	0	0	0	0.00900511	0	0	0.0224255	0.0118921	0	0.0105038	0.00870036	0	0	0	0	0	0	0	0	0	0	0	0	0	0
Bacteria	Desulfuromonadota	Desulfuromonadia	Geobacterales	Geobacteraceae	0.00416404	0.134893	0.0005617	0.09999	0.0286	0.000241677	0.0036737	0.00857673	0.0735303	ns	0.00202383	0.00423145	0.00552343	0.676433	ns	0	0	0	0	0	0	0	0	0	0	0	0	0	0	0	0.00386683	0.0169979	0	0.0294687	0	0	0	0	0	0	0	0.0123125	0	0	0
Bacteria	Patescibacteria	Paceibacteria	Paceibacterales	unclassified	0.00410229	0.174536	0.000716	0.1248	0.0138	0	0	0.0123069	0.00195213	**	0.000455506	0.00462107	0.00601471	0.453709	ns	0	0	0	0	0	0	0	0	0	0	0	0	0	0	0	0	0	0	0	0	0	0	0	0	0	0	0	0	0	0
Bacteria	Hydrogenedentota	Hydrogenedentia	Hydrogenedentiales	unclassified	0.00406463	0.133173	0.0005413	0.137	0.0096	0.00105797	0.00324647	0.00788945	0.0690587	ns	0.000835095	0.00291544	0.00736684	0.0950909	ns	0	0	0	0.00994283	0	0	0	0.00348335	0	0	0	0	0	0	0.00350128	0	0	0	0	0	0	0.0398142	0	0	0	0	0	0	0	0.0121293
Bacteria	Verrucomicrobiota	Verrucomicrobiae	Verrucomicrobiales	Verrucomicrobiaceae	0.00401846	-0.0553197	-0.0002223	0.02303	0.3032	0.000992771	0.00160983	0.00945278	0.00585996	**	0.0105551	0.00351807	0.000161118	0.00320915	**	0.00320243	0	0.00383573	0	0	0	0	0	0	0	0	0	0.00594606	0	0	0.00290012	0.0104603	0.00373601	0	0	0	0	0	0	0	0	0	0.011561	0	0
Bacteria	Patescibacteria	ABY1	UBA11705	UBA11705	0.00396058	0.189139	0.0007491	0.1974	0.0016	0.00021883	0.00593355	0.00572936	0.182427	ns	0.000494675	0.00200943	0.00822233	0.061079	ns	0	0	0	0	0	0	0	0	0	0	0	0	0	0	0.00350128	0	0	0	0	0	0	0.0331785	0	0.0536721	0	0	0	0	0	0.0080862
Archaea	Halobacterota	Methanomicrobia	Methanomicrobiales	unclassified	0.00394808	0.248779	0.0009822	0.1588	0.005	0	0	0.0118442	0.024722	*	0	0.000912003	0.00961621	0.107494	ns	0	0	0	0	0	0	0	0	0	0	0	0	0	0	0	0	0	0	0	0	0	0	0	0	0	0	0	0	0	0
Archaea	Crenarchaeota	Bathyarchaeia	40CM-2-53-6	RBG-16-50-20	0.00388183	0.18481	0.0007174	0.2372	0.0004	0	0	0.0116455	6.89813e-06	****	0.000967013	0.00385006	0.00585682	0.32412	ns	0	0	0	0	0	0	0	0	0	0	0	0	0	0	0	0	0	0	0	0	0	0	0	0	0	0	0	0	0	0
Bacteria	Verrucomicrobiota	Chlamydiia	Parachlamydiales	SM23-39	0.00385796	0.205186	0.0007916	0.2307	0.0006	0	0.00342715	0.00814671	0.0544974	ns	0	0.00265227	0.00763562	0.0832668	ns	0	0	0	0	0	0	0	0	0	0	0	0	0	0	0	0	0	0	0	0	0	0	0	0.0447267	0	0	0	0	0	0.0101077
Bacteria	Proteobacteria	Gammaproteobacteria	Nevskiales	Oceanococcaceae	0.00382226	-0.0446332	-0.0001706	0.02104	0.3253	0.0016924	0.00341037	0.00636402	0.154887	ns	0.00689462	0.00530601	0.000290279	0.0159261	*	0.00240183	0.00259852	0	0	0	0	0	0.00522502	0	0	0	0.0134553	0.00339775	0	0	0	0	0.0177461	0.0252589	0	0	0	0	0	0	0	0	0.011561	0	0
Bacteria	Patescibacteria	Microgenomatia	UBA1400	UBA1400	0.00381646	0.164708	0.0006286	0.2416	0.0004	0.000337692	0.00165375	0.00945793	0.000413724	***	0.000450256	0.00349075	0.0063863	0.101639	ns	0	0	0	0	0	0	0	0	0.00540307	0	0	0	0	0	0	0	0	0	0	0	0	0	0.0123092	0	0	0	0	0	0	0.0141508
Bacteria	Actinobacteriota	Acidimicrobiia	Microtrichales	Microtrichaceae	0.0037965	-0.0379823	-0.0001442	0.01876	0.3532	0.00674905	0.00163369	0.00300677	0.05014	ns	0.00415908	0.00176305	0.00558824	0.17606	ns	0.00560426	0.0194889	0.0115072	0	0	0	0	0.0069667	0.0108061	0	0	0	0	0.0309062	0.0140051	0.00870036	0.00653766	0.00747203	0	0	0	0	0	0	0	0	0	0	0	0.0121293
Archaea	Crenarchaeota	unclassified	unclassified	unclassified	0.00379483	0.139716	0.0005302	0.2707	0.0002	0.000535747	0.00248925	0.0083595	0.000204459	***	0.000721267	0.00450314	0.00513557	0.114816	ns	0	0	0	0	0	0	0	0	0	0	0.00567183	0	0	0	0	0.00290012	0	0	0	0	0	0	0.0123092	0	0	0	0	0	0.0194326	0.0080862
Bacteria	Patescibacteria	Paceibacteria	UBA9983	GCA-2401445	0.00377839	0.0583317	0.0002204	0.02246	0.3093	0.00190497	0.000922296	0.0085079	0.0226021	*	0.00325959	0.00383268	0.00406997	0.969623	ns	0	0	0	0.0149142	0	0	0	0	0	0	0	0	0.00509662	0	0.00466837	0.00580024	0.00915272	0.00560402	0	0	0	0	0	0	0	0	0	0	0	0
Bacteria	Cyanobacteriota	Cyanobacteriia	Leptolyngbyales	Leptolyngbyaceae	0.00377688	-0.0284626	-0.0001075	0.01678	0.3802	0.00323592	0.00535613	0.00273861	0.278309	ns	0.00450064	0.00459036	0.00248091	0.369543	ns	0.00560426	0.00649629	0.0115072	0	0	0	0	0.0069667	0	0	0	0	0.00509662	0	0.00933674	0.00676695	0.0117678	0.010274	0.00841963	0.0224871	0	0	0	0	0	0.0110807	0	0.011561	0	0.0101077
Bacteria	Proteobacteria	Alphaproteobacteria	Rickettsiales	UBA6187	0.00374801	-0.0691568	-0.0002592	0.02351	0.2981	0.007124	0.000379041	0.00374098	0.159349	ns	0.00556948	0.00257972	0.00370197	0.73026	ns	0.014411	0.0116933	0	0.00828569	0	0	0	0	0.0162092	0.0245203	0.034031	0	0	0	0	0.00483353	0	0	0	0	0	0	0	0	0	0	0	0	0	0.00606465
Bacteria	Omnitrophota	Omnitrophia	Omnitrophales	Omnitrophaceae	0.00374343	0.142543	0.0005336	0.1074	0.023	0.00177498	0.00260164	0.00685367	0.279009	ns	0.00100168	0.00275337	0.00656133	0.259423	ns	0.00160122	0.00649629	0.0127858	0	0	0	0	0.00348335	0	0	0	0	0.00169887	0	0.00233419	0	0.00392259	0	0	0.0112435	0	0	0.0123092	0	0	0	0	0	0	0.0141508
Bacteria	Proteobacteria	Alphaproteobacteria	Pelagibacterales	HIMB59	0.00369224	-0.0154432	-5.702e-05	0.001039	0.8278	0.00119115	0.00988555	0	0.0105181	*	0.00550519	0.00388335	0.00229248	0.714657	ns	0.00160122	0.00519703	0	0	0	0	0	0	0	0.0122602	0	0	0	0	0	0	0.0104603	0.00934003	0	0	0.0612295	0.0331785	0	0	0.0124293	0.0147743	0	0.00867077	0	0.0080862
Bacteria	Patescibacteria	ABY1	Uhrbacterales	UBA9934	0.00367514	-0.00834525	-3.067e-05	0.001055	0.8265	0.00324033	0.00349119	0.00429391	0.859726	ns	0.00441313	0.00423491	0.00262338	0.603936	ns	0	0.00649629	0	0.00994283	0	0	0	0.00522502	0.00900511	0.00919512	0	0	0.00424719	0	0	0.00773365	0.0143828	0.00747203	0.0210491	0	0	0	0	0	0	0	0	0	0.012955	0
Archaea	UAP2	UBA543	UBA543	UBA55	0.0036712	0.208896	0.0007669	0.1322	0.0111	0	0.0097466	0.00126699	0.050376	ns	0	0.000809484	0.00898038	0.0673476	ns	0	0	0	0	0	0	0	0	0	0	0	0	0	0	0	0	0	0	0	0	0	0.0265428	0.0123092	0.0536721	0	0	0	0	0	0
Bacteria	Nitrospirota	Nitrospiria	Nitrospirales	Nitrospiraceae	0.00365197	-0.0829688	-0.000303	0.02312	0.3022	0.00843476	0.00101077	0.00151039	0.134146	ns	0.00120747	0.0072165	0.00171711	0.266915	ns	0.00400304	0	0.0102286	0.0182285	0.0782123	0	0	0.0069667	0.00360205	0	0	0	0.00594606	0	0.00583546	0.00193341	0	0	0	0	0	0	0	0	0	0	0	0	0	0.0161724
Bacteria	Omnitrophota	Omnitrophia	Omnitrophales	2-12-FULL-44-17	0.00364129	-0.0154561	-5.628e-05	0.0006414	0.8643	0.00655879	0.00328216	0.0010829	0.500641	ns	0	0.00573214	0.00397795	0.505208	ns	0	0	0.0051143	0.00662855	0.0782123	0	0	0	0	0	0	0	0.00254831	0	0.0105038	0.00193341	0	0	0	0	0	0.0464499	0	0	0	0	0	0	0	0.00606465
Bacteria	Proteobacteria	Gammaproteobacteria	Thiotrichales	Thiotrichaceae	0.00359292	-0.0396335	-0.0001424	0.009132	0.5182	0.00118163	0.0016868	0.00791032	0.0500904	ns	0.00659862	0.00413867	0.00104337	0.225903	ns	0	0	0	0	0	0	0	0	0	0	0.0189061	0	0	0	0	0	0	0.00747203	0	0	0	0	0	0	0	0	0.00738752	0	0	0.0121293
Bacteria	Chloroflexota	Dehalococcoidia	SAR202	UBA11138	0.00357312	0.105062	0.0003754	0.05576	0.1061	0.00270429	0.00211099	0.00590409	0.476045	ns	0	0.00295495	0.00657338	0.159051	ns	0	0	0	0	0	0	0	0	0	0	0	0	0	0.0432686	0	0	0	0	0	0.00749569	0	0	0	0	0	0	0	0	0	0.0262801
Bacteria	Desulfobacterota	Dissulfuribacteria	Dissulfuribacterales	Dissulfuribacteraceae	0.00353751	0.185243	0.0006553	0.1681	0.0038	0	0	0.0106125	0.000457837	***	0.000580208	0.00288647	0.00616008	0.267286	ns	0	0	0	0	0	0	0	0	0	0	0	0	0	0	0	0	0	0	0	0	0	0	0	0	0	0	0	0	0	0
Bacteria	Synergistota	Synergistia	Synergistales	Aminobacteriaceae	0.00352945	0.142317	0.0005023	0.07665	0.0568	0.000326564	0.00414731	0.00611448	0.301941	ns	0.000961018	0.00180088	0.00697031	0.221938	ns	0	0	0	0	0	0	0	0.00522502	0	0	0	0	0	0	0	0	0	0	0	0	0	0.066357	0	0	0	0	0	0	0	0
Bacteria	Proteobacteria	Gammaproteobacteria	SAR86	D2472	0.00350585	-0.220261	-0.0007722	0.3163	<0.0001	0.00861537	0.00172286	0.000179314	0.0048656	**	0.00783013	0.00291548	0.00121336	0.0800023	ns	0.018414	0.0168904	0.00895003	0.00662855	0	0	0	0	0.0234133	0.0275854	0.034031	0	0	0	0	0.00193341	0.00392259	0.00373601	0	0	0	0.0199071	0	0	0	0	0	0	0	0
Archaea	Crenarchaeota	Nitrososphaeria	Nitrososphaerales	UBA57	0.00350322	0.202242	0.0007085	0.1856	0.0022	0	0.000361282	0.0101484	0.00199044	**	0	0.00416869	0.00517324	0.340369	ns	0	0	0	0	0	0	0	0	0	0	0	0	0	0	0	0	0	0	0	0	0	0	0	0	0	0	0	0.00578051	0	0
Bacteria	Proteobacteria	Gammaproteobacteria	Pseudomonadales	Moraxellaceae	0.00345839	0.016872	5.835e-05	0.001181	0.8166	0.00310401	0.00583758	0.00143359	0.461533	ns	0.00214495	0.0048001	0.00299231	0.759077	ns	0	0	0	0.00497141	0.0446927	0	0	0	0	0	0	0	0	0	0	0	0	0.00280201	0	0	0.0367377	0	0	0	0	0	0	0	0	0.0181939
Bacteria	Actinobacteriota	Actinobacteria	Actinomycetales	unclassified	0.00342422	0.208018	0.0007123	0.1736	0.0032	0	0.000505387	0.00976726	0.00592827	**	0	0.00224199	0.00688925	0.151509	ns	0	0	0	0	0	0	0	0	0	0	0	0	0	0	0	0	0	0	0	0	0	0	0	0	0	0	0	0	0	0.0080862
Bacteria	Firmicutes_A	Clostridia	Peptostreptococcales	Peptostreptococcaceae	0.00340986	0.107424	0.0003663	0.09907	0.0293	0.00021883	0.000572045	0.00943869	1.148e-05	****	0.00281911	0.00340771	0.00380583	0.930731	ns	0	0	0	0	0	0	0	0	0	0	0	0	0	0	0.00350128	0	0.00915272	0	0	0	0	0	0	0	0	0	0	0	0	0
Bacteria	Patescibacteria	Paceibacteria	UBA9983	GCA-002772825	0.00338346	-0.175265	-0.000593	0.2166	0.0009	0.00933316	0.000817207	0	0.000148232	***	0.00604961	0.002056	0.00293348	0.348597	ns	0.0128097	0.0142918	0.0166215	0	0	0	0	0.00870837	0.0324184	0	0	0	0.0203865	0.0247249	0.00583546	0.0135339	0.0130753	0	0	0	0	0	0	0	0	0	0	0	0	0
Bacteria	Elusimicrobiota	Elusimicrobia	UBA1565	UBA9628	0.00337485	0.172215	0.0005812	0.2125	0.001	0	0.00315429	0.00697024	0.0252061	*	0.000193403	0.00367775	0.0051929	0.192157	ns	0	0	0	0	0	0	0	0	0	0	0	0	0	0	0	0	0	0	0	0	0.0244918	0	0	0.0178907	0	0	0	0	0	0.0080862
Bacteria	Patescibacteria	Paceibacteria	Paceibacterales	RBG-13-42-11	0.00334873	0.177649	0.0005949	0.1079	0.0226	0	0	0.0100462	0.0062289	**	0	0.00304519	0.00588476	0.33617	ns	0	0	0	0	0	0	0	0	0	0	0	0	0	0	0	0	0	0	0	0	0	0	0	0	0	0	0	0	0	0
Bacteria	Chloroflexota	Dehalococcoidia	UBA2963	UBA2963	0.00331612	-0.0928494	-0.0003079	0.05706	0.102	0.00897271	0.000758081	0.000217578	0.000520818	***	0.0013074	0.00377042	0.00420098	0.571795	ns	0.00320243	0	0.0166215	0.00331428	0.0223464	0.0373274	0	0.0191584	0.00900511	0	0	0.0179404	0.00764494	0	0.00700256	0	0	0	0	0	0	0	0	0	0	0	0	0	0	0.0121293
Archaea	Altiarchaeota	Altiarchaeia	IMC4	IMC4	0.00330092	0.172073	0.000568	0.2223	0.0007	0.000362515	0.00205629	0.00748396	0.00925941	**	0.000773611	0.00253736	0.00574936	0.143259	ns	0	0	0	0	0	0	0	0	0	0	0	0	0	0	0	0.00580024	0	0	0	0	0	0	0	0.026836	0	0	0	0	0	0.00606465
Bacteria	Patescibacteria	Saccharimonadia	unclassified	unclassified	0.0032761	0.0881536	0.0002888	0.09285	0.0352	0	0.00279348	0.00703482	0.000716572	***	0.00328606	0.00319807	0.00334749	0.996881	ns	0	0	0	0	0	0	0	0	0	0	0	0	0	0	0	0	0.00523013	0	0.0126295	0	0	0	0	0.026836	0	0	0	0	0	0
Bacteria	Patescibacteria	Paceibacteria	UBA9983	Vogelbacteraceae	0.00327113	0.0993236	0.0003249	0.05295	0.1156	0.00221715	0.00386033	0.0037359	0.829588	ns	0.00059751	0.00250336	0.00582131	0.215718	ns	0	0	0	0	0	0	0	0.00870837	0	0	0	0	0.0067955	0	0.00933674	0.0106338	0.00261506	0	0	0	0	0.0530856	0	0	0	0	0	0	0	0.00606465
Bacteria	Acidobacteriota	um-filter-49-7	um-filter-49-7	um-filter-49-7	0.00326876	0.068405	0.0002236	0.04941	0.1289	0	0.000379041	0.00942725	1.25444e-08	****	0.00509197	0.00279067	0.00253139	0.47298	ns	0	0	0	0	0	0	0	0	0	0	0	0	0	0	0	0	0	0	0	0	0	0	0	0	0	0	0	0	0	0.00606465
Bacteria	Patescibacteria	Microgenomatia	UBA1400	Chisholmbacteraceae	0.00323823	0.163176	0.0005284	0.218	0.0008	0	0.000884428	0.00883026	3.81664e-05	****	0	0.00391009	0.00472519	0.140532	ns	0	0	0	0	0	0	0	0	0	0	0	0	0	0	0	0	0	0	0	0	0	0	0	0	0	0	0	0	0	0.0141508
Bacteria	Proteobacteria	Alphaproteobacteria	Rhodospirillales	unclassified	0.00322277	-0.0826619	-0.0002664	0.03873	0.18	0.00808816	0	0.00158014	0.00706643	**	0.00114649	0.00480202	0.00302769	0.473402	ns	0	0	0.0153429	0.0132571	0	0	0.0307062	0.0121917	0	0	0	0.040366	0.00594606	0	0	0.0116005	0	0	0	0	0	0	0	0	0	0	0	0	0	0
Bacteria	Actinobacteriota	Actinobacteria	Propionibacteriales	Propionibacteriaceae	0.0032179	0.160975	0.000518	0.07834	0.054	0.0011356	0.00834649	0.0001716	0.0643925	ns	0.000200152	0.000835005	0.00761262	0.0923372	ns	0.00240183	0	0	0.00331428	0	0	0	0.00348335	0	0	0	0.00897022	0	0	0	0	0	0	0	0	0	0.0331785	0	0.026836	0	0	0	0	0	0.0101077
[truncated: 423 more rows]
[truncated: 18 more columns]

## Sheet: Genus relative abundance
							Linear correlation analysis: abundance versus depth relative to sulfidic layer							p value: by site ANOVA					p value: by depth ANOVA		SC5502_J2414	SC5503_J2414	SC5504_J2414	SC5505_J2414	SC5506_J2414	SC5507_J2414	SC5508_J2414	SC5509_J2414	SC5510_J2414	SC5511_J2414	SC5512_J2490	SC5513_J2414	SC5514_J2414	SC5515_J2414	SC5516_J2414	SC5517_J2414	SB9002_J1786	SB9003_J1856	SB9004_J1786	SB9005_J1786	SB9006_J1856	SB9007_J1882	SB9008_J1786	SB9009_J1786	SB9015_J1856	SB9016_J1786	SB9017_J1786	SB9018_J1786	SB9019_J1786
[truncated: 1,883 more rows]
[truncated: 19 more columns]

[truncated: 1 more sheets: ANCOM]
