# Supplementary material for: Hydrodynamic disturbance controls microbial community assembly and biogeochemical processes in coastal sediments
Source: ISME J. 2021 Sep 28;16(3):750–63. doi: 10.1038/s41396-021-01111-9 (PMC8857189; doi:10.1038/s41396-021-01111-9)
Supplement: Supplementary file 7 — Supplementary Table S6 [file 41396_2021_1111_MOESM7_ESM.xlsx]

## Sheet: Metagenome
Metagenome ID	Sample Site	Sequencing platform	Read length	Depth (cm)	No. of read pairs	No. of high-quality read pairs	% of high quality reads	GC %	NCBI BioProject Accession	NCBI Run Accession
SC9685	A 0-2	Illumina NextSeq500	2*151 bp	0-2	68292597	56976831	83.4305	54	PRJNA623061	SRR11492616
SC9686	A 6-8	Illumina NextSeq500	2*151 bp	6-8	57383749	49636580	86.4994	56	PRJNA623061	SRR11492615
SC9687	A14-16	Illumina NextSeq500	2*151 bp	14-16	91820069	81335740	88.5817	56	PRJNA623061	SRR11492614
SC9688	B 0-2	Illumina NextSeq500	2*151 bp	0-2	71592957	59709391	83.4012	53	PRJNA623061	SRR11492613
SC9689	B 6-8	Illumina NextSeq500	2*151 bp	6-8	52309414	45106697	86.2306	53	PRJNA623061	SRR11492612
SC9690	B 14-16	Illumina NextSeq500	2*151 bp	14-16	32974061	30068354	91.1879	53	PRJNA623061	SRR11492611
SC9691	C 0-2	Illumina NextSeq500	2*151 bp	0-2	38862413	31746489	81.6894	49	PRJNA623061	SRR11492610
SC9692	C 6-8	Illumina NextSeq500	2*151 bp	6-8	57507651	49588004	86.2285	51	PRJNA623061	SRR11492609
SC9693	C 14-16	Illumina NextSeq500	2*151 bp	14-16	52525707	46191222	87.9402	50	PRJNA623061	SRR11492608

## Sheet: Assembly
Metagenome ID	Sample Site	GC %	No. of contigs	Total length (bp)	N25 (no. of seq)	N25 (bp)	N50 (no. of seq)	N50 (bp)	N75 (no. of seq)	N75 (bp)	Longest contig (bp)	Alignment %
SC9685	A 0-2	55.89	377692	365544845	23251	1891	95712	950	214924	645	172378	16.09
SC9686	A 6-8	56.76	333787	314402574	22184	1753	87840	915	192908	635	223725	15.2
SC9687	A14-16	57.1	723105	689594615	47797	1829	187605	933	415222	641	244546	20.72
SC9688	B 0-2	53.26	445754	467472863	20845	2452	99482	1061	241467	673	186324	22.29
SC9689	B 6-8	53.87	338889	360506320	15688	2554	74233	1091	181844	679	116820	21.4
SC9690	B 14-16	52.27	213463	189134659	18498	1434	63161	850	128771	628	244546	11.58
SC9691	C 0-2	49.22	238455	266750453	11691	2764	50918	1200	125053	714	442414	26.18
SC9692	C 6-8	51.99	315424	321823222	16659	2275	73923	1017	174129	665	124135	23.11
SC9693	C 14-16	51.06	314796	296499070	22651	1751	83932	926	182251	639	203178	15.93
SC9685-86-88	High disturbance sediment (A0-2, A6-8, B0-2)	55.84	1437827	1530246939	65764	2613	312870	1087	771395	678	244381	27.71; 28.52; 32.01
SC9687-89-90	Intermediate disturbance sediment (A14-16, B6-8, C0-2)	54.89	1477917	1553506603	71678	2498	329390	1068	799792	674	442414	26.71; 33.35; 35.36
SC9690-92-93	Low disturbance sediment (B14-16, C6-8, C14-16)	51.86	1020115	1040704975	57941	2154	245320	1021	567378	670	244546	21.15; 32.59; 24.41
