# Supplementary material for: Hydrodynamic disturbance controls microbial community assembly and biogeochemical processes in coastal sediments
Source: ISME J. 2021 Sep 28;16(3):750–63. doi: 10.1038/s41396-021-01111-9 (PMC8857189; doi:10.1038/s41396-021-01111-9)
Supplement: Supplementary file 8 — Supplementary Table S7 [file 41396_2021_1111_MOESM8_ESM.xlsx]

## Sheet: phyloFlash summary
Table SX. Summary of phyloFlash NTU															NTU count					Relative NTU proportion
Metagenome ID	Sample	Site	Depth (cm)	Read pairs	Reads	Median insert size (bp)	Std insert size (bp)	Mapped full SSU read pairs	Mapped SSU read segments	Full read mapping ratio (%)	Mapped pair (%)	Mapped bad pair (%)	Mapped single (%)	SSU segment assembled (%)	Total	Prokaryote	Eukaryote	Mitochondria	Chloroplast	Prokaryote	Eukaryote	Organelle	Archaea	Bacteria	Mitochondria	Chloroplast	Amoebozoa	Metazoa	Fungi	Ciliophora	Dinoflagellata	Diatomea	Other eukaryote
SC9685	A 0-2	A	0-2	56976831	113953662	119	112	16675	46948	0.029	83.6117	10.2198	6.16853	22.1074	24920	20341	3382	270	927	81.6252	13.5714	4.80337	2.29936	79.3258	1.08347	3.7199	0.329053	7.187	0.0963082	0.208668	2.28331	1.25201	2.21509
SC9686	A 6-8	A	6-8	49636580	99273160	131	107	13983	38863	0.028	83.3543	10.5808	6.06489	12.6316	20608	18700	1084	160	664	90.7415	5.26009	3.99845	1.88762	88.8538	0.776398	3.22205	0.203804	1.06269	0.0630823	0.179542	0.965644	1.1743	1.61102
SC9687	A14-16	A	14-16	81335740	162671480	147	115	21495	58121	0.026	80.1604	12.4671	7.37255	12.08	31201	29716	645	205	635	95.2405	2.06724	2.69222	2.45184	92.7887	0.65703	2.03519	0.0705106	0.256402	0.0320503	0.121791	0.349348	0.794846	0.442294
SC9688	B 0-2	B	0-2	59709391	119418782	124	116	18457	52385	0.031	83.711	9.97232	6.31669	17.0297	27846	24173	1891	489	1293	86.8096	6.79092	6.39948	0.739783	86.0698	1.75609	4.6434	0.262156	3.01659	0.0646412	0.653595	0.15083	1.40774	1.23537
SC9689	B 6-8	B	6-8	45106697	90213394	135	121	13588	37329	0.03	81.2773	11.2031	7.51962	17.2199	20067	18404	1090	172	401	91.7128	5.4318	2.85543	1.26576	90.447	0.857129	1.99831	0.0996661	3.97668	0.0548164	0.189366	0.064783	0.622913	0.423581
SC9690	B 14-16	B	14-16	30068354	60136708	238	177	9117	22995	0.03	68.0322	18.117	13.8508	9.67167	13087	12500	479	22	86	95.5146	3.66012	0.825246	6.34981	89.1648	0.168106	0.657141	0.0382059	0.702988	0.0534882	1.70398	0.091694	0.244517	0.825246
SC9691	C 0-2	C	0-2	31746489	63492978	113	122	13390	37491	0.042	85.8073	7.88989	6.30285	27.1959	19926	15287	2196	416	2027	76.7189	11.0208	12.2604	0.627321	76.0915	2.08772	10.1726	0.3513	3.12657	0.150557	0.672488	1.09405	3.20185	2.42397
SC9692	C 6-8	C	6-8	49588004	99176008	128	102	14902	42053	0.03	85.9154	8.50356	5.58105	21.1852	22197	19987	1233	215	762	90.0437	5.5548	4.4015	2.73911	87.3046	0.968599	3.4329	0.130648	3.09051	0.0901023	0.0991125	0.0855972	1.13979	0.919043
SC9693	C 14-16	C	14-16	46191222	92382444	158	121	12801	34985	0.028	77.6676	14.0289	8.30356	11.5021	18942	18290	237	102	313	96.5579	1.25119	2.1909	8.03505	88.5229	0.538486	1.65241	0.058072	0.163657	0.0211171	0.14782	0.0211171	0.385387	0.454018

## Sheet: Assembled SSU
Assembled SSU
Metagenome ID	Sample	Site	Depth (cm)	Assembled SSU	Read cover	Coverage	Database_hit	Taxonomy (Silva138)	%ID	Alignment length (bp)	Query cover (%)	Query length (bp)	Subject length (bp)	Gaps	Mismatches	Matches	Sequence
SC9685	A 0-2	A	0-2	SC9685.PFspades_10	405	2.96889	KJ882252.1.1443	Archaea;Crenarchaeota;Nitrososphaeria;Nitrosopumilales;Nitrosopumilaceae;Candidatus Nitrosopumilus;uncultured archaeon	99.6	1213	99.5	1214	1213	0	5	1208	ATCCGGTTGATCCTGCCGGACCTGACTGCTATCGGATTGATACTAAGCCATGCGAGTCATTGTAGCAATACAAGGCAGACGGCTCAGTAACGCGTAGTCAACCTAACCTATGGACGGGAATAACCTCGGGAAACTGAGAATAATGCCCGATAGAACACTATACCTGGAATGGTTTGTGTTCCAAATGATTTATCGCCGTAGGATGGGACTGCGGCCTATCAGTTTGTTGGTGAGGTAATGGCCCACCAAGACTATTACAGGTACGGGCTCTGAGAGGAGTAGCCCGGAGATGGGTACTGAGACACGGACCCAGGCCCTATGGGGCGCAGCAGGCGAGAAAACTTTGCAATGTGCGAAAGCACGACAAGGTTAATCCGAGTGGTTTCTGCTAAAGGAACC…
SC9685	A 0-2	A	0-2	SC9685.PFspades_7	156	1.35162	FJ624300.1.1497	Bacteria;Actinobacteriota;Acidimicrobiia;Actinomarinales;uncultured;uncultured bacterium	99.6	1497	99.5	1531	1497	0	6	1491	ATGGAGAGTTTGATCCTGGCTCAGGATGAACGCTGGCGGCGTGCTTAATGCATGCAAGTCGAACGAGAACCTTTTTGTAGGTAACTACGGAGAGATTTCTAGTGGCGAACGGGTGAGTAACACGTGAGTAACCTGCCCCAAAGACCGGGATAGCCCATGGAAACGTGGATTAATACCGGATACCCTCACGGAATCGCATGGTTCTGTGAGGAAATGCTCCGGCGCTTTGGGATGGGCTCGCGGCCTATCAGCTTGTTGGTGAGGTAACGGCTCACCAAGGCACTGACGGGTAGCTGGTCTGAGAGGACGATCAGCCACACTGGGACTGAGACACGGCCCAGACTCCTACGGGAGGCAGCAGCAGGGAATATTGCACAATGGGCGCAAGCCTGATGCAGC…
SC9685	A 0-2	A	0-2	SC9685.PFspades_16	132	1.60335	JQ580307.1.1480	Bacteria;Bacteroidota;Bacteroidia;Chitinophagales;Saprospiraceae;uncultured;uncultured Bacteroidetes bacterium	97.9	953	98.6	963	951	2	18	933	TGCAAGCGTTATCCGGAATCACTGGGTTTAAAGGGTGCGTAGGCGGGTATATAAGTCAGAGGTGAAAGCTCACAGCTTAACTGTGGAATTGCCTTTGATACTGTATATCTTGAATTGTGTTGAGGTTAGCGGAATGAGTCATGTAGCGGTGAAATGCATAGATATGACTTAGAACACCAATTGCGAAGGCAGCTAGCTAGGCATTGATTGACGCTGAGGCACGAAAGCGTGGGGAGCGAACAGGATTAGATACCCTGGTAGTCCACGCCCTAAACGATGCTTACTCGATGTTTGTATTTATATGAGCATCCAAGGGAAACCGTTAAGTAAGCCACCTGGGGAGTACGTTCGCAAGAATGAAACTCAAAGGAATTGACGGGGGTCCGCACAAGCGGTGGA…
SC9685	A 0-2	A	0-2	SC9685.PFspades_4	441	3.62553	JX193428.1.1518	Bacteria;Bacteroidota;Bacteroidia;Flavobacteriales;Flavobacteriaceae;Muriicola;uncultured bacterium	98.8	1506	98.7	1523	1506	0	18	1488	ATGAAGAGTTTGATCCTGGCTCAGGATGAACGCTAGCGGCAGGCCTAACACATGCAAGTCGAACGGTAACAGGGAAAAGCTTGCTTTTCCGCTGACGAGTGGCGCACGGGTGCGCAACGCGTATAGAACCTACCCTGTACAGGGGGATAGCCCGGAGAAATCCGGATTAATACCCCGTGGTAATTAGAATTGGCATCGATTTTAATTTAAAGCTTCGGCGGTACGGGATGGCTATGCGTCCTATTAGCTAGATGGTAAGGTAACGGCTTACCATGGCTATGATAGGTAGGGGCCCTGAGAGGGGGATCCCCCACACTGGTACTGAGACACGGACCAGACTCCTACGGGAGGCAGCAGTGAGGAATATTGGACAATGGGCTCACGCCTGATCCAGCCATG…
SC9685	A 0-2	A	0-2	SC9685.PFspades_14	941	1.8304	JF344414.1.1442	Bacteria;Cyanobacteria;Cyanobacteriia;Chloroplast;uncultured cyanobacterium	98.1	1095	98.4	1094	1093	2	19	1074	GCGGACGGGTGAGTAACACGTGAGAATTTGCCTTTAGGAGGGGGATAACAGCTGCGAAGGTGCTTGTAATACCCCATATGCTTTCGAGTGAAATGAATTTATTCGCCTAAAGAGAAGCTCGCGGCTGATTAGCTTGTTGGTAAGGTAATGGCTTACCAAGGCGACGATCAGTATCTGGTTTGAGAGGACGATCAGACACACTGGAACTGAGACACGGTCCAGACTCCTACGGGAGGCAGCAGTGGGGAATTTTCCGCAATGGGCGAAAGCCTGACGGAGCAATACCGCGTGAGGGATGACGGCCTATGGGTTGTAAACCTCTTTTTTCAGGGAGGAATCAATGACGTGTACCTGAAGAATAAGCATCGGCTAACTCCGTGCCAGCAGCCGCGGTAAGAC…
SC9685	A 0-2	A	0-2	SC9685.PFspades_9	184	1.99158	JQ579936.1.1503	Bacteria;Myxococcota;Polyangia;Polyangiales;Sandaracinaceae;uncultured;uncultured delta proteobacterium	99.5	1305	99.5	1309	1305	0	6	1299	CTGGAGAGTTTGATCCTGGCTCAGAGCGAACGTTAGCGGCGGGCCTAACACATGCAAGTCGAACGAGAAAACCTTCGGGTGAGTAAAGTGGCGCACGGGTGAGGAACGCGTAGGTAATCCACCCTCTGGCGGGGGACAACACTCCGAAAGGAATGCTAATACCGCGTAAGACCACGCTCACTACGGTGAAAGTGGTTAAAGGTGCCTCAAAGCACCACCAGAGGACGAGCCTGCGTCCCATCAGCTTGTTGGTAAGGTAACGGCTTACCAAGGCGAAGACGGGTAGCTGGTCTGAGAGGATGATCAGCCACACTGGCACTGGAACACGGGCCAGACTCCTACGGGAGGCAGCAGTGAGGAATATTGGGCAATGGGCGAAAGCCTGACCCAGCCACGCCG…
SC9685	A 0-2	A	0-2	SC9685.PFspades_8	254	1.8404	KR537242.1.1429	Bacteria;Proteobacteria;Alphaproteobacteria;Rhodobacterales;Rhodobacteraceae;Silicimonas;uncultured bacterium	96.9	1430	96.9	1461	1425	5	39	1386	CTTGAGAGTTTGATCCTGGCTCAGAACGAACGCTGGCGGCAGGCCTAACACATGCAAGTCGAGCGCACCTTCGGGTGAGCGGCGGACGGGTTAGTAACGCGTGGGAATATACCCAGATCTACGGAATAGCCTCGGGAAACTGAGAGTAATACCGTATACGCCCTTCGGGGGAAAGATTTATCGGATTTGGATTAGCCCGCGTTGGATTAGGTAGTTGGTGGGGTAATGGCCTACCAAGCCGACGATCCATAGCTGGTTTGAGAGGATGATCAGCAACACTGGGACTGAGACACGGCCCAGACTCCTACGGGAGGCAGCAGTGGGGAATCTTAGACAATGGGGGAAACCCTGATCTAGCCATGCCGCGTGAGTGACGAAGGCCCTAGGGTCGTAAAGCTC…
SC9685	A 0-2	A	0-2	SC9685.PFspades_5	697	2.9239	KT906693.1.1532	Bacteria;Proteobacteria;Gammaproteobacteria;BD7-8;uncultured bacterium	99.8	1521	99.7	1537	1520	1	2	1518	CTGAAGAGTTTGATCCTGGCTCAGATTGAACGCTGGCGGTATGCTTAACACATGCAAGTCGAACGGTAGCAGCAGAGCTTGCTCTGGCTGACGAGTGGCGGACGGGTGCGTAACGCGTGGGAATTTACCTTGTAGTGGGGGATAGCCCGGAGAAATCCGGATTAATACCGCATAATCTCTACGGAGCAAAGTGGGGGATCTTCGGACCTCACGCTATTAGATGAGCCCGCGTTAGATTAGCTTGTTGGTGAGGTAATGGCTCACCAAGGCAACGATCTATAGCTGGTTTGAGAGGATGATCAGCCACACTGGGACTGAGACACGGCCCAGACTCCTACGGGAGGCAGCAGTGGGGAATATTGGACAATGGGCGCAAGCCTGATCCAGCAATACCGCGTG…
SC9685	A 0-2	A	0-2	SC9685.PFspades_11	302	1.21288	JQ580094.1.1492	Bacteria;Proteobacteria;Gammaproteobacteria;Cellvibrionales;Halieaceae;Halioglobus;uncultured gamma proteobacterium	97.2	1353	97.3	1357	1353	0	38	1315	CTGAAGAGTTTGATCATGGCTCAGATTGAACGCTGGCGGCAGGCCTAACACATGCAAGTCGAGCGAGAAAGCACTTCGGTGCGAGTACAGCGGCGGACGGGTGAGTAACGCGTAGGAATCTACCCAGTAGTGGGGGACAACAGTCGGAAACGGCTGCTAATACCGCATACGCCCTATGGGGGAAAGCGGGGGATCTTCGGACCTCGCGCTATTGGATGAGCCTGCGTCGGATTAGCTTGTTGGTGAGGTAAAAGCTCACCAAGGCGACGATCCGTAGCTGGTCTGAGAGGATGATCAGCCACACTGGGACTGAGACACGGCCCAGACTCCTACGGGAGGCAGCAGTGGGGAATATTGCGCAATGGGGGCAACCCTGACGCAGCCATGCCGCGTGTGTGA…
SC9685	A 0-2	A	0-2	SC9685.PFspades_6	1792	13.2576	JX193321.1.1530	Bacteria;Proteobacteria;Gammaproteobacteria;Steroidobacterales;Woeseiaceae;Woeseia;uncultured bacterium	99.2	1497	99.1	1535	1497	0	12	1485	CTGAAGAGTTTGATCCTGGCTCAGATTGAACGCTGGCGGCATGCCTAACACATGCAAGTCGAACGGTAACGCGAGGAGCTTGCTCCTTGGCGACGAGTGGCGGACGGGTGAGTAATACTTAGGAATCTGCCCATTAGTGGGGGACAACATTCGGAAACGGATGCTAATACCGCATACGCCCTACGGGGGAAAGCGGGGGATCTTCGGACCTCGCGCTAATGGATGAGCCTAAGTCGGATTAGCTTGTTGGTGAGGTAATAGCTCACCAAGGCGACGATCCGTAGCTGGTCTGAGAGGACGATCAGCCACACTGGGACTGAGACACGGCCCAGACTCCTACGGGAGGCAGCAGTGGGGAATATTGGACAATGGGCGCAAGCCTGATCCAGCAATGCCGCG…
SC9685	A 0-2	A	0-2	SC9685.PFspades_12	839	6.14334	JX193399.1.1530	Bacteria;Proteobacteria;Gammaproteobacteria;Steroidobacterales;Woeseiaceae;Woeseia;uncultured bacterium	98.2	953	98.7	956	952	1	16	936	CTGAAGAGTTTGATCCTGGCTCAGATTGAACGCTGGCGGCATGCCTAACACATGCAAGTCGAACGGAAACGATGGAAGCTTGCTTCCAGGCGTCGAGTGGCGGACGGGTGAGTAATACTTAGGAATCTGCCCATTAGTGGGGGACAACTCGGGGAAACTCGAGCTAATACCGCATACGCCCTACGGGGGAAAGCGGGGGATCTTCGGACCTCGCGCTAATGGATGAGCCTAAGTCGGATTAGCTTGTTGGTGAGGTAAAAGCTCACCAAGGCGACGATCCGTAGCTGGTCTGAGAGGACGATCAGCCACACTGGGACTGAGACACGGCCCAGACTCCTACGGGAGGCAGCAGTGGGGAATATTGGACAATGGGGGCAACCCTGATCCAGCAATGCCGCG…
SC9685	A 0-2	A	0-2	SC9685.PFspades_13	388	3.16943	JQ579886.1.1514	Bacteria;Proteobacteria;Gammaproteobacteria;Steroidobacterales;Woeseiaceae;Woeseia;uncultured gamma proteobacterium	99.2	1159	99.3	1194	1159	0	9	1150	GGCAGCAGTGGGGAATATTGGACAATGGGGGAAACCCTGATCCAGCAATGCCGCGTGTGTGAAGAAGGCCTGCGGGTTGTAAAGCACTTTCAGTAGAGAAGAAAAGCTTACGGATAATACCCGTGAGTCTTGACGTAACCTACAGAAGAAGCACCGGCTAACTCCGTGCCAGCAGCCGCGGTAATACGGAGGGTGCAAGCGTTAATCGGAATTACTGGGCGTAAAGCGCACGCAGGCGGTTGAGCAAGTCGGATGTGAAAGCCCCGGGCTTAACCTGGGAATTGCATTCGATACTACTCAACTAGAGTATGGGAGAGGGAAGTGGAATTTCCGGTGTAGCGGTGAAATGCGTAGATATCGGAAGGAACACCAGTGGCGAAGGCGACTTCCTGGCCCAAT…
SC9685	A 0-2	A	0-2	SC9685.PFspades_3	1855	4.42698	AY627016.1.1789	Eukaryota;Amorphea;Obazoa;Opisthokonta;Holozoa;Choanozoa;Metazoa;Animalia;BCP clade;Bilateria;Protostomia;Ecdysozoa;Arthropoda;Crustacea;Maxillopoda;Copepoda;Harpacticoida;Bradya sp. Greenland-RJH-2004	97.3	1787	97.4	1804	1780	7	41	1739	ACCTGGTTGATCCTGCCAGTAGTCATATGCTTGTCTCAAAGATTAAGCCATGCATGTCCAAGTACAAGCCTCATTAAGGTGAAACCGCGAATGGCTCATTAAATCACACCTAATATACTGGATAGTATACAGTTACTTGGATAACTGCGGTAATTCTGGAGCTAATACATGCGTCCGAGCCCCGAACTTACGTGAGGGGCGCTTTTATTAGATCAAAACCAAACGGCTTCGGTCGTCCACTTGGTGATTCTGAATAACTTTGGGCTGATCGCACGGCTGTACGCCGGCGACGTATCTTTCTAAGGTGTGCCCTATCAACTGTCGACTGTGGCATAGACGCCCACAGTGGTTTTGACGGGTAACGGGGAATCAGGGTTCGATTCCGGAGAGGGAGCCTGA…
SC9685	A 0-2	A	0-2	SC9685.PFspades_1	706	2.82944	FJ969119.1.1733	Eukaryota;Amorphea;Obazoa;Opisthokonta;Holozoa;Choanozoa;Metazoa;Animalia;BCP clade;Bilateria;Protostomia;Ecdysozoa;Nematozoa;Nematoda;Chromadorea;Chromadorida;Chromadorita leuckarti	96.5	1733	96.5	1793	1732	1	59	1673	ACCTGGTTGATCCTGCCAGTAGTCATATGCTTGTCTCAAAGATTAAGCCATGCATGTCTAAGCATAAGCCGAATATGGTAAAGCCGCGAATGGCTCATTACAACAGCCATAGTTTATTGGATCTTAGAGTCCTACTTGGATACCTGTGGTAATTCTAGAGCTAATACACGCAATCAAGCTCCAACCTGACGGACGGAGCGCATTTATTAGAACAAAACCAATTGGCTTCGGCCATCCATTGGTGAATCTGAATAACTACGCTGATCGCATGGTCTCGCACCGGCGACGTATCCTTCAAGTGTCTGCCTTATCAACTTTCGATGGTAGTTTATATGACTACCATGGTTGTAACGGGTAACGGAGAATAAGGGTTCGACTCCGGAGAGGGAGCCTGAGAAA…
SC9685	A 0-2	A	0-2	SC9685.PFspades_2	1287	2.80517	GU295204.1.1763	Eukaryota;SAR;Alveolata;Dinoflagellata;Thecadinium kofoidii	99.7	1763	99.6	1799	1763	0	5	1758	ACCTGGTTGATCCTGCCAGTAGTCATATGCTTGTCTCAAAGATTAAGCCATGCATGTCTCAGCATAAGCTTTTATATGACGAATCTGCGAATGGCTCATTGAAACAGTTGTAATTTATTTGGTGGTCATTCATTACATGGATAACTGTGGCAATTCTAGGGCTAATACATGCATCAAGACCCAACTTCGAAGAAGGGTTGTGTTTATTAGTTACAGAACCAACCCAGGCCTGCCTGGTCGTGTGGTGATTCATAATAACTGAATGAATCGCATGGCGTCAGCTGGCGATGCACCATTCAAGTTTCTGACCTATCAGCTTTCGACGGTAAGGTATTGGCTTACCGTGGCAATGACGGGTAACGGAGAATTAGGGTTCGATTCCGGAGAGGGAGCCTGAGA…
SC9686	A 6-8	A	6-8	SC9686.PFspades_7	206	1.63146	KJ882252.1.1443	Archaea;Crenarchaeota;Nitrososphaeria;Nitrosopumilales;Nitrosopumilaceae;Candidatus Nitrosopumilus;uncultured archaeon	99.5	1174	99.4	1175	1174	0	6	1168	ATCCGGTTGATCCTGCCGGACCTGACTGCTATCGGATTGATACTAAGCCATGCGAGTCATTGTAGCAATACAAGGCAGACGGCTCAGTAACGCGTAGTCAACCTAACCTATGGACGGGAATAACCTCGGGAAACTGAGAATAATGCCCGATAGAACACTATACCTGGAATGGTTTGTGTTCCAAATGATTTATCGCCGTAGGATGGGACTGCGGCCTATCAGTTTGTTGGTGAGGTAATGGCCCACCAAGACTATTACAGGTACGGGCTCTGAGAGGAGTAGCCCGGAGATGGGTACTGAGACACGGACCCAGGCCCTATGGGGCGCAGCAGGCGAGAAAACTTTGCAATGTGCGAAAGCACGACAAGGTTAATCCGAGTGGTTTCTGCTAAAGGAACC…
SC9686	A 6-8	A	6-8	SC9686.PFspades_10	93	1.04825	JX241015.1.1488	Bacteria;Actinobacteriota;Acidimicrobiia;Actinomarinales;uncultured;uncultured actinobacterium	93.7	956	95.8	956	955	1	59	896	GGTGAGTATCACGTGAGAAACCTGCCCTGAAGACCGGGATAGCCCGGGGAAACCCGGATTAATACCGGATACCTCCACCGGATCGCATGATCTGATGGAGAAATGGTCAGCCGCTTCAGGATGGCCTCGCGGCCTATCAGCTTGTTGGTGAGGTAACGGCTCACCAAGGCAAAGACGGGTAGCTGGTCTGAGAGGACGATCAGCCACACTGGGACTGAGACACGGCCCAGACTCCTACGGGAGGCAGCAGCAGGGAATATTGCACAATGGGCGAAAGCCTGATGCAGCGACGCCGCGTGCGGGATGAAGGCCTTCGGGTTGTAAACCGCTTTCAGGAGGGAAGAAATTGACGGTACCTCCAGAAGAAGCCCCGGCCAACTACGTGCCAGCAGCCGCGGT…
SC9686	A 6-8	A	6-8	SC9686.PFspades_6	147	1.58753	FJ624300.1.1497	Bacteria;Actinobacteriota;Acidimicrobiia;Actinomarinales;uncultured;uncultured bacterium	99.6	1297	99.5	1326	1296	1	4	1292	TGAGGAAATGCTCCGGCGCTTTGGGATGGGCTCGCGGCCTATCAGCTAGTTGGTGAGGTAACGGCTCACCAAGGCACTGACGGGTAGCTGGTCTGAGAGGACGAACAGCCACACTGGGACTGAGACACGGCCCAGACTCCTACGGGAGGCAGCAGCAGGGAATATTGCACAATGGGCGCAAGCCTGATGCAGCGACGCCGCGTGAGGGATGAAGGCTTTCGGGTCGTAAACCTCTTTCAGTGGGGAAGAAGCGCAAGTGACGGTACCCACACAAGAAGGCCCGGCCAACTACGTGCCAGCAGCCGCGGTAATACGTAGGGGCCAAGCGTTATCCGGATTTATTGGGCGTAAAGAGCTCGTAGGCGGTTTGGTAAGTCGGTCGTGAAAGTCCGAGGCTCA…
SC9686	A 6-8	A	6-8	SC9686.PFspades_4	454	2.98072	KT748593.1.1527	Bacteria;Bacteroidota;Bacteroidia;Flavobacteriales;Flavobacteriaceae;Aquibacter;uncultured bacterium	95.1	1510	95.3	1519	1502	8	66	1436	ATGAAGAGTTTGATCCTGGCTCAGGATGAACGCTAGCGGCAGGCCTAACACATGCAAGTCGAGGGGTAACAGGAGGTGCTTGCACCTTGCTGACGACCGGCGCACGGGTGCGTAACGCGTATACAATCTACCTTTTGCTGAGGGATAGCCCAGAGAAATTTGGATTAAGACCTCATGGTATCATATTATCGCCTGGTAAAATGATTAAAGGTTACGGCAGAAGATGAGTATGCGTCCTATTAGCTAGATGGTAAGGTAACGGCTTACCATGGCAACGATAGGTAGGGGCCCTGAGAGGGGGATCCCCCACACTGGTACTGAGACACGGACCAGACTCCTACGGGAGGCAGCAGTGAGGAATATTGGACAATGGGGGCAACCCTGATCCAGCCATGCCGC…
SC9686	A 6-8	A	6-8	SC9686.PFspades_3	561	4.88099	JX193428.1.1518	Bacteria;Bacteroidota;Bacteroidia;Flavobacteriales;Flavobacteriaceae;Muriicola;uncultured bacterium	98.8	1506	98.7	1523	1506	0	18	1488	ATGAAGAGTTTGATCCTGGCTCAGGATGAACGCTAGCGGCAGGCCTAACACATGCAAGTCGAACGGTAACAGGGAAAAGCTTGCTTTTCCGCTGACGAGTGGCGCACGGGTGCGCAACGCGTATAGAACCTACCCTGTACAGGGGGATAGCCCGGAGAAATCCGGATTAATACCCCGTGGTAATTAGAATTGGCATCGATTTTAATTTAAAGCTTCGGCGGTACGGGATGGCTATGCGTCCTATTAGCTAGATGGTAAGGTAACGGCTTACCATGGCTATGATAGGTAGGGGCCCTGAGAGGGGGATCCCCCACACTGGTACTGAGACACGGACCAGACTCCTACGGGAGGCAGCAGTGAGGAATATTGGACAATGGGCTCACGCCTGATCCAGCCATG…
SC9686	A 6-8	A	6-8	SC9686.PFspades_5	149	1.32952	HQ191475.86.1623	Bacteria;Myxococcota;Polyangia;Polyangiales;Sandaracinaceae;uncultured;uncultured Myxococcales bacterium	99.6	1447	99.5	1460	1447	0	6	1441	TACAGTGGCGCACGGGTGAGGAACGCGTAGGTAATCCACCCTCTGGCGGGGGACAACACTCCGAAAGGAATGCTAATACCGCGTAAGACCACGCTCACTACGGTGAAAGTGGTTAAAGGTGCCTCAAAGCACCACCAGAGGACGAGCCTGCGTCCCATCAGCTTGTTGGTAAGGTAACGGCTTACCAAGGCGAAGACGGGTAGCTGGTCTGAGAGGATGATCAGCCACACTGGCACTGGAACACGGGCCAGACTCCTACGGGAGGCAGCAGTGAGGAATATTGGGCAATGGGCGCAAGCCTGACCCAGCCACGCCGCGTGTGTGATGAAGGCCTTCGGGTCGTAAAGCACTGTGGGGAGAGACGAAACAGCGCATCAGGAAATGGGTGCGCCTTGACGG…
SC9686	A 6-8	A	6-8	SC9686.PFspades_2	722	2.97067	KT906693.1.1532	Bacteria;Proteobacteria;Gammaproteobacteria;BD7-8;uncultured bacterium	99.7	1521	99.6	1537	1520	1	3	1517	CTGAAGAGTTTGATCCTGGCTCAGATTGAACGCTGGCGGTATGCTTAACACATGCAAGTCGAACGGTAACAGCAGAGCTTGCTCTGGCTGACGAGTGGCGGACGGGTGCGTAACGCGTGGGAATTTACCTTGTAGTGGGGGATAGCCCGGAGAAATCCGGATTAATACCGCATAATCTCTACGGAGCAAAGTGGGGGATCTTCGGACCTCACGCTATTAGATGAGCCCGCGTTAGATTAGCTTGTTGGTGAGGTAATGGCTCACCAAGGCAACGATCTATAGCTGGTTTGAGAGGATGATCAGCCACACTGGGACTGAGACACGGCCCAGACTCCTACGGGAGGCAGCAGTGGGGAATATTGGACAATGGGCGCAAGCCTGATCCAGCAATACCGCGTG…
SC9686	A 6-8	A	6-8	SC9686.PFspades_1	2577	17.9796	JX193399.1.1530	Bacteria;Proteobacteria;Gammaproteobacteria;Steroidobacterales;Woeseiaceae;Woeseia;uncultured bacterium	98.9	1500	98.8	1535	1500	0	16	1484	CTGAAGAGTTTGATCCTGGCTCAGATTGAACGCTGGCGGCATGCCTAACACATGCAAGTCGAACGGAAACGATGGAAGCTTGCTTCCAGGCGTCGAGTGGCGGACGGGTGAGTAATACTTAGGAATCTGCCCATTAGTGGGGGACAACTCGGGGAAACTCGAGCTAATACCGCATACGCCCTACGGGGGAAAGCGGGGGATCTTCGGACCTCGCGCTAATGGATGAGCCTAAGTCGGATTAGCTTGTTGGTGAGGTAATGGCTCACCAAGGCGACGATCCGTAGCTGGTCTGAGAGGACGATCAGCCACACTGGGACTGAGACACGGCCCAGACTCCTACGGGAGGCAGCAGTGGGGAATATTGGACAATGGGCGCAAGCCTGATCCAGCAATGCCGCG…
SC9687	A14-16	A	14-16	SC9687.PFspades_16	172	2.25701	CP003842.945953.947418	Archaea;Crenarchaeota;Nitrososphaeria;Nitrosopumilales;Nitrosopumilaceae;Candidatus Nitrosopumilus;Candidatus Nitrosopumilus koreensis AR1	100	967	99.9	979	967	0	0	967	ATTATTGGGCCTAAAGCATCCGTAGCCGGCTCTGTAAGTTTTCGGTTAAATCTGTACGCTCAACGTACAGGCTGCCGGGAATACTGCAGAGCTAGGGAGTGGGAGAGGTAGACGGTACTCGGTAGGAAGGGGTAAAATCCTTTGATCTATTGATGACCACCTGTGGCGAAGGCGGTCTACCAGAACACGTCCGACGGTGAGGGATGAAAGCTGGGGGAGCAAACCGGATTAGATACCCGGGTAGTCCCAGCTGTAAACTATGCAAACTCAGTGATGCATTGGCTTGTGGCCAATGCAGTGCTGCAGGGAAGCCGTTAAGTTTGCCGCCTGGGAAGTACGTACGCAAGTATGAAACTTAAAGGAATTGGCGGGGGAGCACCACAAGGGGTGAAGCCTGCG…
SC9687	A14-16	A	14-16	SC9687.PFspades_3	184	1.57974	JF344131.1.1493	Bacteria;Actinobacteriota;Acidimicrobiia;Actinomarinales;uncultured;uncultured actinobacterium	99.4	1494	99.3	1533	1493	1	8	1485	ATGGAGAGTTTGATCCTGGCTCAGGATGAACGCTGGCGACGTGCCTAATGCATGCAAGTCGAACGAGAACCCCTCTATTCGTAAGAACTGAGGGACTTCTAGTGGCGAACGGGTGAGTAACACGTGAGGAACCTGCCCCGAAGACCGGGATAGCCCATGGAAACGTGGATTAATACCGGATACCCTCCTTTGATCGCATGGTCAGTTGAGGAAATGGTCCGCCGCTTCGGGATGGCCTCGCGGCCTATCAGCTTGTTGGTGAGGTAATGGCTTACCAAGGCATAGACGGGTAGCTGGTCTGAGAGGACGAACAGCCACATTGGGACTGAGACACGGCCCAGACTCCTACGGGAGGCAGCAGCAGGGAATATTGCGCAATGGGCGAAAGCCTGACGCAGC…
SC9687	A14-16	A	14-16	SC9687.PFspades_18	183	2.46424	KT748593.1.1527	Bacteria;Bacteroidota;Bacteroidia;Flavobacteriales;Flavobacteriaceae;Aquibacter;uncultured bacterium	92.8	951	95.3	953	950	1	67	883	TGAAGAGTTTGATCCTGGCTCAGGATGAACGCTAGCGGCAGGCCTAACACATGCAAGTCGAACGGTAACAGGGAAAAGCTTGCTTTTCCGCTGACGAGTGGCGCACGGGTGCGTAACGCGTATACAATCTGCCTTACACTGGGGGATAGCCTTTAGAAATGAAGATTAATACCCCATGGTCTATAGGAGTGGCATCACTTTTATAGTAAAGATTACGGTGTAAGATGAGTATGCGTCCTATTAGTTAGTTGGTAAGGTAACGGCTTACCAAGACTACGATAGGTAGGGGCCCTGAGAGGGGGATCCCCCACACTGGTACTGAGACACGGACCAGACTCCTACGGGAGGCAGCAGTGAGGAATATTGGACAATGGGGGCAACCCTGATCCAGCCATGCCG…
SC9687	A14-16	A	14-16	SC9687.PFspades_6	325	3.05878	JQ580023.1.1481	Bacteria;Bacteroidota;Bacteroidia;Flavobacteriales;Flavobacteriaceae;Aquibacter;uncultured Bacteroidetes bacterium	96.2	1112	97	1115	1112	0	42	1070	TGAAGAGTTTGATCCTGGCTCAGGATGAACGCTAGCGGCAGGCCTAACACATGCAAGTCGAGGGGTAACAGAGGGTGCTTGCACCTTGCTGACGACCGGCGCACGGGTGCGTAACGCGTATACAATCTACCTTGTACTGGGGGATAGCCTTTGGAAACGAAGATTAATACCCCATGGTATCATTTTATGGCATCATAATATGATTAAAGGTTACGGTACAAGATGAGTATGCGTCCTATTAGCTTGAAGGTGTGGTAACGGCACACCTTGGCTACGATAGGTAGGGGCCCTGAGAGGGGGATCCCCCACACTGGTACTGAGACACGGACCAGACTCCTACGGGAGGCAGCAGTGAGGAATATTGGACAATGGAGGCAACTCTGATCCAGCCATGCCGCG…
SC9687	A14-16	A	14-16	SC9687.PFspades_7	384	5.98204	JQ579683.1.1484	Bacteria;Bacteroidota;Bacteroidia;Flavobacteriales;Flavobacteriaceae;Muriicola;uncultured Bacteroidetes bacterium	98.3	982	98.7	985	982	0	17	965	TGAAGAGTTTGATCCTGGCTCAGGATGAACGCTAGCGGCAGGCCTAACACATGCAAGTCGAACGGTAACAGGGAAAAGCTTGCTTTTCCGCTGACGAGTGGCGCACGGGTGCGCAACGCGTATAGAACCTACCCTGTACAGGGGGATAGCCCGGAGAAATCCGGATTAATACCCCGTGGTAATTAGAATTGGCATCGATTTTAATTTAAAGCTTCGGCGGTACGGGATGGCTATGCGTCCTATTAGCTAGATGGTAAGGTAACGGCTTACCATGGCTATGATAGGTAGGGGCCCTGAGAGGGGGATCCCCCACACTGGTACTGAGACACGGACCAGACTCCTACGGGAGGCAGCAGTGAGGAATATTGGACAATGGGCTCACGCCTGATCCAGCCATGC…
SC9687	A14-16	A	14-16	SC9687.PFspades_14	108	1.19806	KC631482.1.1524	Bacteria;Bacteroidota;Rhodothermia;Rhodothermales;Rhodothermaceae;uncultured;uncultured bacterium	99.1	962	99.3	973	962	0	9	953	ACTGGGTGTAAAGGGTGTGTAGGCGGGACGGCAAGTCAGAGGTGAAATCCTGCAGCTTAACTGTAGAACTGCCTTTGATACTGTTATTCTTGAGTATCGGAGAGGTCGCTGGAATTCGTGGTGTAGCGGTGAAATGCGTAGATATCACGAGGAACACCAGAGGCGTAGGCGGGCGACTGGACGATTACTGACGCTGAGGCACGAAAGCGTGGGGAGCAAACAGGATTAGATACCCTGGTAGTCCACGCTGTAAACGATGGATGCTCGGTGCTGCCCCGATTTTGGGGCAGTGCCTAAGCTAACGCGTTAAGCATCCCACCTGGGGAGTACGCTCGCAAGAGTGAAACTCAAAGGAATTGACGGGGGCCCGCACAAGCGGTGGAGCATGTGGCTTAATTC…
SC9687	A14-16	A	14-16	SC9687.PFspades_9	650	2.55676	GQ441205.1.1446	Bacteria;Cyanobacteria;Cyanobacteriia;Chloroplast;uncultured bacterium	98.9	1141	99.1	1138	1138	3	9	1129	AATTTGCCTTTAGGAGGGGGATAACAACTGGAAACGGTTGCTAATACCCCATATGCTTTCGAGTGAAATGGATTTCCGCCTAAAGAGAAGCTTGCGGCTGATTAGCTTGTTGGTGAGGTAATGGCTCACCAAGGCGACGATCAGTATCTGGTTTGAGAGGACGATCAGACACACTGGAACTGAGACACGGTCCAGACTCCTACGGGAGGCAGCAGTGGGGAATTTTCCGCAATGGGCGAAAGCCTGACGGAGCAATACCGCGTGAGGGATGACGGCCTATGGGTTGTAAACCTCTTTTTTCAGGGAGGAATCAATGACGTGTACCTGAAGAATAAGCATCGGCTAACTCCGTGCCAGCAGCCGCGGTAAGACGGAGGATGCAAGTGTTATCCGGAATCA…
SC9687	A14-16	A	14-16	SC9687.PFspades_4	267	2.24051	HQ191475.86.1623	Bacteria;Myxococcota;Polyangia;Polyangiales;Sandaracinaceae;uncultured;uncultured Myxococcales bacterium	99.4	1530	99.4	1543	1526	4	5	1521	CTGGAGAGTTTGATCCTGGCTCAGAGCGAACGTTAGCGGCGGGCCTAACACATGCAAGTCGAACGAGAAAGCCTTCGGGTGAGTACAGTGGCGCACGGGTGAGGAACGCGTAGGTAATCCACCCTCTGGCGGGGGACAACACTCCGAAAGGAATGCTAATACCGCGTAAGACCACGCTCACTACGGTGAAAGTGGTTAAAGGTGCCTCAAAGCACCACCAGAGGACGAGCCTGCGTCCCATCAGCTTGTTGGTAAGGTAACGGCTTACCAAGGCGAAGACGGGTAGCTGGTCTGAGAGGATGATCAGCCACACTGGCACTGGAACACGGGCCAGACTCCTACGGGAGGCAGCAGTGAGGAATATTGGGCAATGGGCGCAAGCCTGACCCAGCCACGCCG…
SC9687	A14-16	A	14-16	SC9687.PFspades_13	137	1.56517	EU734975.1.1513	Bacteria;Nitrospirota;Thermodesulfovibrionia;uncultured;uncultured bacterium	98.8	1079	99.2	1086	1075	4	9	1066	TCGGGTTGTAAACTCCTTTAGTACGGGAAGAAGGTCGGCAACGACTGACGGTACCGTAAGAATAAGCCACGGCTAACTCTGTGCCAGCAGCCGCGGTAAGACAGAGGTGGCAAGCGTTGTTCGGATTTACTGGGCTTAAAGGGCGTGTAGGCGTCCTGATAAGTCAGATGTGGAAGCCTTGGGCTTAACCCAAGAAGTGCATTTGAAACTGTCAGGATTGAGTCGTGCAAGGGAGGGCGGAATTCCTGGTGTAGCGGTGAAATGCGTAGATATCAGGAGGAAGGCCGGTGGTGAAGACGGCCCTCTAGGCAATGACTGACGCTGAGGCGCGAAAGCGTGGGGAGCAAACAGGATTAGATACCCTGGTAGTCCACGCCCTAAACGGTGCGTACTAGGTGT…
SC9687	A14-16	A	14-16	SC9687.PFspades_8	207	2.22669	JF514229.1.1241	Bacteria;Proteobacteria;Alphaproteobacteria;Rhodobacterales;Rhodobacteraceae;Boseongicola;uncultured bacterium	96.7	993	97.3	1021	990	3	30	960	GGCTAACTCCGTGCCAGCAGCCGCGGTAATACGGAGGGGACTAGCGTTGTTCGGAATTACTGGGCGTAAAGCGCACGTAGGCGGATTAGAAAGTATGGGGTGAAATCCCAGGGCTCAACCCTGGAACTGCCTCATAAACTCCTAGTCTTGAGTTCGAGAGAGGTGAGTGGAATTCCGAGTGTAGAGGTGAAATTCGTAGATATTCGGAGGAACACCAGTGGCGAAGGCGGCTCACTGGCTCGATACTGACGCTGAGGTGCGAAAGCGTGGGGAGCAAACAGGATTAGATACCCTGGTAGTCCACGCCGTAAACGATGAATGCCAGACGTCGGGCAGTATACTGTTCGGTGTCACACCTAACGGATTAAGCATTCCGCCTGGGGAGTACGGTCGCAAGAT…
SC9687	A14-16	A	14-16	SC9687.PFspades_1	992	4.59563	KT906693.1.1532	Bacteria;Proteobacteria;Gammaproteobacteria;BD7-8;uncultured bacterium	99.8	1521	99.7	1537	1520	1	2	1518	CTGAAGAGTTTGATCCTGGCTCAGATTGAACGCTGGCGGTATGCTTAACACATGCAAGTCGAACGGTAACAGCAGAGCTTGCTCTGGCTGACGAGTGGCGGACGGGTGCGTAACGCGTGGGAATTTACCTTGTAGTGGGGGATAGCCCGGAGAAATCCGGATTAATACCGCATAATCTCTACGGAGCAAAGTGGGGGATCTTCGGACCTCACGCTATTAGATGAGCCCGCGTTAGATTAGCTTGTTGGTGAGGTAATGGCTCACCAAGGCAACGATCTATAGCTGGTTTGAGAGGATGATCAGCCACACTGGGACTGAGACACGGCCCAGACTCCTACGGGAGGCAGCAGTGGGGAATATTGGACAATGGGCGCAAGCCTGATCCAGCAATACCGCGTG…
SC9687	A14-16	A	14-16	SC9687.PFspades_5	214	1.38764	JQ579895.1.1492	Bacteria;Proteobacteria;Gammaproteobacteria;Cellvibrionales;Halieaceae;Halioglobus;uncultured gamma proteobacterium	95.4	1179	96.3	1211	1177	2	52	1125	CGGCCCAGACTCCTACGGGAGGCAGCAGTGGGGAATATTGGACAATGGGCGCAAGCCTGATCCAGCAATGCCGCGTGTGTGAAGAAGGCCTGCGGGTTGTAAAGCACTTTCAGTAGAGAAGAAAAGCTCAGGGTTAATACCCCTGGGTCTTGACGTAACCTACAGAAGAAGCACCGGCTAACTCCGTGCCAGCAGCCGCGGTAATACGGAGGGTGCGAGCGTTAATCGGAATTACTGGGCGTAAAGCGCGCGTAGGCGGTTTGTTAAGTCAGCTGTGAAAGCCCCGGGCTCAACCTGGGAACTGCAGTTGATACTGGCCGACTAGAGTACGAGAGAGGGAGGTAGAATTCCACGTGTAGCGGTGAAATGCGTAGATATGTGGAGGAATACCGGTGGCGA…
SC9687	A14-16	A	14-16	SC9687.PFspades_2	3198	27.4268	JX193321.1.1530	Bacteria;Proteobacteria;Gammaproteobacteria;Steroidobacterales;Woeseiaceae;Woeseia;uncultured bacterium	98.7	1497	98.6	1535	1497	0	20	1477	CTGAAGAGTTTGATCCTGGCTCAGATTGAACGCTGGCGGCATGCCTAACACATGCAAGTCGAACGGTAACGCGAGGAGCTTGCTCCTTGGCGACGAGTGGCGGACGGGTGAGTAACACTTAGGAATCTGCCCAATAGTGGGGGACAACATTCGGAAACGGATGCTAATACCGCATACGCTCCACGGAGGAAAGCGGGGGATCTTCGGACCTCGCGCTATTGGATGAGCCTAAGTCGGATTAGCTTGTTGGTGAGGTAAAAGCTCACCAAGGCGACGATCCGTAGCTGGTCTGAGAGGACGATCAGCCACACTGGGACTGAGACACGGCCCAGACTCCTACGGGAGGCAGCAGTGGGGAATATTGGACAATGGGCGCAAGCCTGATCCAGCAATGCCGCG…
SC9688	B 0-2	B	0-2	SC9688.PFspades_9	104	1.3765	FJ624300.1.1497	Bacteria;Actinobacteriota;Acidimicrobiia;Actinomarinales;uncultured;uncultured bacterium	99.8	1036	99.7	1041	1036	0	2	1034	ATGGAGAGTTTGATCCTGGCTCAGGATGAACGCTGGCGGCGTGCTTCATGCATGCAAGTCGAACGAGAACCTTTTTGTAGGTAACTACGGAGAGATTTCTAGTGGCGAACGGGTGAGTAACACGTGAGTAACCTGCCCCAAAGACCGGGATAGCCCATGGAAACGTGGATTAATACCGGATACCCTCACGGAATCGCATGGTTCTGTGAGGAAATGCTCCGGCGCTTTGGGATGGACTCGCGGCCTATCAGCTAGTTGGTGAGGTAACGGCTCACCAAGGCACTGACGGGTAGCTGGTCTGAGAGGACGAACAGCCACACTGGGACTGAGACACGGCCCAGACTCCTACGGGAGGCAGCAGCAGGGAATATTGCACAATGGGCGCAAGCCTGATGCAGC…
SC9688	B 0-2	B	0-2	SC9688.PFspades_1	1236	6.95917	GQ472824.1.1483	Bacteria;Bacteroidota;Bacteroidia;Flavobacteriales;Flavobacteriaceae;Aquibacter;uncultured Bacteroidetes bacterium	96.9	1483	96.8	1519	1483	0	46	1437	ATGAAGAGTTTGATCCTGGCTCAGGATGAACGCTAGCGGCAGGCCTAACACATGCAAGTCGAGGGGTAACAGGAGGTGCTTGCACCTTGCTGACGACCGGCGCACGGGTGCGTAACGCGTATACAATCTACCTTTTGCTGAGGGATAGCCCAGAGAAATTTGGATTAAGACCTCATGGTATCATATTATCGCCTGGTAAAATGATTAAAGGTTACGGCAGAAGATGAGTATGCGTCCTATTAGCTAGATGGTAAGGTAACGGCTTACCATGGCAACGATAGGTAGGGGCCCTGAGAGGGGGATCCCCCACACTGGTACTGAGACACGGACCAGACTCCTACGGGAGGCAGCAGTGAGGAATATTGGACAATGGGGGCAACCCTGATCCAGCCATGCCGC…
SC9688	B 0-2	B	0-2	SC9688.PFspades_8	118	1.64576	JQ579928.1.1484	Bacteria;Bacteroidota;Bacteroidia;Flavobacteriales;Flavobacteriaceae;Croceitalea;uncultured Bacteroidetes bacterium	96	958	97.3	962	958	0	38	920	ATGAAGAGTTTGATCCTGGCTCAGGATGAACGCTAGCGGCAGGCCTAACACATGCAAGTCGAGGGGTAACAGGGAGTGCTTGCACTCCGCTGACGACCGGCGCACGGGTGCGCACCGCGTATGGAACCTACCTTTTGCAGGGGAATAGCCCAGGGAAACTTGGATTAATGCCCCGTGGTATCCTTACTGCACATGCAGTTAGGATTAAAGCCTTCGGGCGGCAAGAGATGGCCATGCGTCCCATTAGCTAGATGGTAAGGTAACGGCTTACCATGGCTACGATGGGTAGGGGCCCTGAGAGGGGGATCCCCCACACTGGTACTGAGACACGGACCAGACTCCTACGGGAGGCAGCAGTGAGGAATATTGGACAATGGGCGGGAGCCTGATCCAGCCATG…
SC9688	B 0-2	B	0-2	SC9688.PFspades_7	616	8.82786	JQ579683.1.1484	Bacteria;Bacteroidota;Bacteroidia;Flavobacteriales;Flavobacteriaceae;Muriicola;uncultured Bacteroidetes bacterium	98.3	982	98.7	985	982	0	17	965	TGAAGAGTTTGATCCTGGCTCAGGATGAACGCTAGCGGCAGGCCTAACACATGCAAGTCGAACGGTAACAGGGAAAAGCTTGCTTTTCCGCTGACGAGTGGCGCACGGGTGCGCAACGCGTATAGAACCTACCCTGTACAGGGGGATAGCCCGGAGAAATCCGGATTAATACCCCGTGGTAATTAGAATTGGCATCGATTTTAATTTAAAGCTTCGGCGGTACGGGATGGCTATGCGTCCTATTAGCTAGATGGTAAGGTAACGGCTTACCATGGCTATGATAGGTAGGGGCCCTGAGAGGGGGATCCCCCACACTGGTACTGAGACACGGACCAGACTCCTACGGGAGGCAGCAGTGAGGAATATTGGACAATGGGCTCACGCCTGATCCAGCCATGC…
SC9688	B 0-2	B	0-2	SC9688.PFspades_12	1019	1.9714	GQ472793.1.1447	Bacteria;Cyanobacteria;Cyanobacteriia;Chloroplast;uncultured bacterium	98.8	1037	99.1	1034	1034	3	9	1025	AGTGGCGGACGGGTGAGTAACACGTAAGAATTTGCCTTTAGGAGGGGGACAACAACTGGAAACGGTTGCTAATACCCCATATGCTTTCGAGTGAAATGGATTTCCGCCTAAAGAGAAGCTTGCGGCTGATTAGCTTGTTGGTAAGGTAATGGCTTACCAAGGCGACGATCAGTATCTGGTTTGAGAGGACGATCAGACACACTGGAACTGAGACACGGTCCAGACTCCTACGGGAGGCAGCAGTGGGGAATTTTCCGCAATGGGCGAAAGCCTGACGGAGCAATACCGCGTGAGGGATGACGGCCTATGGGTTGTAAACCTCTTTTTTCAGGGAGGAAAAAAATGACGTTACCTGAAGAATAAGCATCGGCTAACTCCGTGCCAGCAGCCGCGGTAAGA…
SC9688	B 0-2	B	0-2	SC9688.PFspades_5	318	2.13834	JF344024.1.1521	Bacteria;Desulfobacterota;Desulfobulbia;Desulfobulbales;Desulfocapsaceae;uncultured;uncultured delta proteobacterium	97.9	1521	97.8	1560	1521	0	32	1489	CTGGAGAGTTTGATCCTGGCTCAGAACGAACGCTGGCGGCGTGCTTAACACATGCAAGTCGAACGCGAACGTTTCCTTCGGGAAGCAAGTAGAGTGGCGCACGGGTGAGTAACGCGTAAGTAATCTACCCTCGCATCTGGGATAACCCACCGAAAGGTGTGCTAATACCAGATACGTCTGGAGTTATACATTGAGTTCAGAGAAAGGTGGCCTCTTCATGAAAGCTACTGTGCGGGGAGGAGCTTGCGTACCATTAGCTAGTTGGTAGGGTAAGGGCCTACCAAGGCGATGATGGTTAGCGGGTCTGAGAGGATGATCCGCCACACTGGAACTGGAACACGGACCAGACTCCTACGGGAGGCAGCAGTGAGGAATATTGCGCAATGGGGGCAACCCTGA…
SC9688	B 0-2	B	0-2	SC9688.PFspades_2	383	3.22481	HQ191475.86.1623	Bacteria;Myxococcota;Polyangia;Polyangiales;Sandaracinaceae;uncultured;uncultured Myxococcales bacterium	99.3	1530	99.4	1543	1526	4	6	1520	CTGGAGAGTTTGATCCTGGCTCAGAGCGAACGTTAGCGGCGGGCCTAACACATGCAAGTCGAACGAGAAAGCCTTCGGGTGAGTACAGTGGCGCACGGGTGAGGAACGCGTAGGTAATCCACCCTCTGGCGGGGGACAACACTCCGAAAGGAATGCTAATACCGCGTAAGACCACGCTCACTACGGTGAAAGTGGTTAAAGGTGCCTCAAAGCACCACCAGAGGACGAGCCTGCGTCCCATCAGCTTGTTGGTAAGGTAACGGCTTACCAAGGCGAAGACGGGTAGCTGGTCTGAGAGGATGATCAGCCACACTGGCACTGGAACACGGGCCAGACTCCTACGGGAGGCAGCAGTGAGGAATATTGGGCAATGGGCGAAAGCCTGACCCAGCCACGCCG…
SC9688	B 0-2	B	0-2	SC9688.PFspades_13	181	1.01215	DQ486501.1.1364	Bacteria;Proteobacteria;Alphaproteobacteria;Sphingomonadales;Sphingomonadaceae;Altererythrobacter;Erythrobacter sp. DG1288	98	1034	98.3	1032	1032	2	19	1013	GCCTACCAAGTCGACGATCTATAGCTGGTCTGAGAGGATGATCAGCCACACTGGGACTGAGACACGGCCCAGACTCCTACGGGAGGCAGCAGTGGGGAATATTGGACAATGGGCGAAAGCCTGATCCAGCAATGCCGCGTGAGTGATGAAGGCCTTAGGGTTGTAAAGCTCTTTTACCAGGGATGATAATGACAGTACCTGGAGAATAAGCTCCGGCTAACTCCGTGCCAGCAGCCGCGGTAATACGGAGGGAGCTAGCGTTGTTCGGAATTACTGGGCGTAAAGCGCGCGTAGGCGGCTTTTTAAGTCAGGGGTGAAATCCCGGAGCTCAACTCCGGAACTGCCCTTGAAACTGGAAAGCTAGAATATTGGAGAGGTAAGTGGAATTCCGAGTGTAGA…
SC9688	B 0-2	B	0-2	SC9688.PFspades_4	810	3.67491	KT906693.1.1532	Bacteria;Proteobacteria;Gammaproteobacteria;BD7-8;uncultured bacterium	96.8	1521	96.7	1538	1520	1	47	1473	CTGAAGAGTTTGATCCTGGCTCAGATTGAACGCTGGCGGTATGCTTAACACATGCAAGTCGAACGGTAACAGCAGAGCTTGCTCTGGCTGACGAGTGGCGGACGGGTGCGTAACGCGTGGGAATTTACCTTGTAGTGGGGGATAGCCCGGAGAAATCCGGATTAATACCGCATAATCTCTACGGAGCAAAGTGGGGGATCTTCGGACCTCACGCTATTAGATGAGCCCGCGTTAGATTAGCTTGTTGGTGAGGTAATGGCTCACCAAGGCAACGATCTATAGCTGGTTTGAGAGGATGATCAGCCACACTGGGACTGAGACACGGCCCAGACTCCTACGGGAGGCAGCAGTGGGGAATATTGGACAATGGGCGCAAGCCTGATCCAGCAATACCGCGTG…
SC9688	B 0-2	B	0-2	SC9688.PFspades_6	341	1.76349	KR825155.1.1455	Bacteria;Proteobacteria;Gammaproteobacteria;Chromatiales;Chromatiaceae;Candidatus Thiobios;uncultured bacterium	98.4	1250	98.5	1285	1250	0	20	1230	CCAAGTCCGATTAGCTTGTTGGTGAGGTAAAGGCTCACCAAGGCTACGATCGGTAGCTGGTCTGAGAGGACGATCAGCCACACTGGGACTGAGACACGGCCCAGACTCCTACGGGAGGCAGCAGTGGGGAATATTGGACAATGGGCGAAAGCCTGATCCAGCAATGCCGCGTGTGTGAAGAAGGCCTGCGGGTTGTAAAGCACTTTCAGTTGGGAAGATTATGACGTTACCAACAGAAGAAGCACCGGCTAACTCCGTGCCAGCAGCCGCGGTAATACGGAGGGTGCAAGCGTTAATCGGAATTACTGGGCGTAAAGCGCGCGTAGGCGGCTTGGTCAGTCAGATGTGAAATCCCCGGGCTTAACCTGGGAACTGCATTTGATACTGCCTGGCTAGAGT…
SC9688	B 0-2	B	0-2	SC9688.PFspades_14	408	2.3622	AM882550.1.1516	Bacteria;Proteobacteria;Gammaproteobacteria;Gammaproteobacteria Incertae Sedis;Unknown Family;uncultured;uncultured gamma proteobacterium	96.7	1015	97.6	1015	1015	0	34	981	ACACTGGGACTGAGACACGGCCCAGACTCCTACGGGAGGCAGCAGTGGGGAATATTGGACAATGGGCGCAAGCCTGATCCAGCAATGCCGCGTGTGTGAAGAAGGCCTGCGGGTTGTAAAGCACTTTTATCGGGAAAGAAATCTTCAAGGTTAATACCCTTGGAGCTTGACGGTACCCGAGGAATAAGCACCGGCTAACTCCGTGCCAGCAGCCGCGGTAATACGGAGGGTGCAAGCGTTAATCGGAATTACTGGGCGTAAAGCGAGTGTAGGCGGCTTCGTAAGTCGGATGTGAAAGCCCTGGGCTTAACCTGGGAATTGCATTCGATACTGCGCGGCTAGAGTCTGATAGAGGGAAGTGGAATTCCAGGTGTAGCGGTGAAATGCGTAGATATCTGG…
SC9688	B 0-2	B	0-2	SC9688.PFspades_3	3387	21.8095	JF344279.1.1496	Bacteria;Proteobacteria;Gammaproteobacteria;Steroidobacterales;Woeseiaceae;Woeseia;uncultured gamma proteobacterium	98.9	1496	98.8	1535	1496	0	17	1479	CTGAAGAGTTTGATCCTGGCTCAGATTGAACGCTGGCGGCATGCCTAACACATGCAAGTCGAACGGTAACGCGGAGAGCTTGCTCTCTGGCGACGAGTGGCGGACGGGTGAGTAATACTTAGGAATCTGCCCATTAGTGGGGGACAACATTCGGAAACGGATGCTAATACCGCATACGCCCTACGGGGGAAAGCGGGGGATCTTCGGACCTCGCGCTAATGGATGAGCCTAAGTCGGATTAGCTTGTTGGTGAGGTAATAGCTCACCAAGGCGACGATCCGTAGCTGGTCTGAGAGGACGATCAGCCACACTGGGACTGAGACACGGCCCAGACTCCTACGGGAGGCAGCAGTGGGGAATATTGGACAATGGGCGCAAGCCTGATCCAGCAATGCCGCG…
SC9689	B 6-8	B	6-8	SC9689.PFspades_6	154	1.33773	JQ580268.1.1486	Bacteria;Bacteroidota;Bacteroidia;Chitinophagales;Saprospiraceae;uncultured;uncultured Alphaproteobacteria bacterium	99.7	1486	99.6	1524	1486	0	4	1482	ATGGAGAGTTTGATCCTGGCTCAGGATGAACGCTAGCGGGAGGCTTAATACATGCAAGTCGAACGGTAAGGTCACTGCTTGCAGTGATACACGAGTGGCGCACGGGTGAGTAACGCGTACATAACATACCTATCAGAGGGGGATACCCTTTGGAAACGAAGATTAATACCCCATGGTTTTTTAGGATCATAAGGTTTTAAGAATAAAGATTTATCGCTGATAGATTGGTGTGCGTACTATTAGGTAGTTGGTGAGGTAACGGCTCACCAAGCCGACGATAGTTAGGGGGCGTGAGAGCGTGGACCCCCACACGGGTACTGAGACACGGACCCGACTCCTACGGGAGGCAGCAGTAAGGAATATTGGACAATGGGCGGAAGCCTGATCCAGCCATCCCGC…
SC9689	B 6-8	B	6-8	SC9689.PFspades_1	971	5.61114	KT748593.1.1527	Bacteria;Bacteroidota;Bacteroidia;Flavobacteriales;Flavobacteriaceae;Aquibacter;uncultured bacterium	94.9	1510	95.1	1519	1502	8	69	1433	ATGAAGAGTTTGATCCTGGCTCAGGATGAACGCTAGCGGCAGGCCTAACACATGCAAGTCGAGGGGTAACAGGAGGTGCTTGCACCTTGCTGACGACCGGCGCACGGGTGCGTAACGCGTATACAATCTACCTTTTGCTGAGGGATAGCCCAGAGAAATTTGGATTAAGACCTCATGGTATCATATTATCGCCTGGTAAAATGATTAAAGGTTACGGCAGAAGATGAGTATGCGTCCTATTAGCTAGATGGTAAGGTAACGGCTTACCATGGCAACGATAGGTAGGGGCCCTGAGAGGGGGATCCCCCACACTGGTACTGAGACACGGACCAGACTCCTACGGGAGGCAGCAGTGAGGAATATTGGACAATGGGGGCAACCCTGATCCAGCCATGCCGC…
SC9689	B 6-8	B	6-8	SC9689.PFspades_4	818	7.06663	JX193428.1.1518	Bacteria;Bacteroidota;Bacteroidia;Flavobacteriales;Flavobacteriaceae;Muriicola;uncultured bacterium	98.8	1506	98.7	1523	1506	0	18	1488	ATGAAGAGTTTGATCCTGGCTCAGGATGAACGCTAGCGGCAGGCCTAACACATGCAAGTCGAACGGTAACAGGGAAAAGCTTGCTTTTCCGCTGACGAGTGGCGCACGGGTGCGCAACGCGTATAGAACCTACCCTGTACAGGGGGATAGCCCGGAGAAATCCGGATTAATACCCCGTGGTAATTAGAATTGGCATCGATTTTAATTTAAAGCTTCGGCGGTACGGGATGGCTATGCGTCCTATTAGCTAGATGGTAAGGTAACGGCTTACCATGGCTATGATAGGTAGGGGCCCTGAGAGGGGGATCCCCCACACTGGTACTGAGACACGGACCAGACTCCTACGGGAGGCAGCAGTGAGGAATATTGGACAATGGGCTCACGCCTGATCCAGCCATG…
SC9689	B 6-8	B	6-8	SC9689.PFspades_3	350	2.27789	JF344024.1.1521	Bacteria;Desulfobacterota;Desulfobulbia;Desulfobulbales;Desulfocapsaceae;uncultured;uncultured delta proteobacterium	97.4	1521	97.4	1560	1521	0	39	1482	CTGGAGAGTTTGATCCTGGCTCAGAACGAACGCTGGCGGCGTGCTTAACACATGCAAGTCGAACGCGAACGTTTCCTTCGGGAAGCAAGTAGAGTGGCGCACGGGTGAGTAACGCGTAAGTAATCTACCCTCGCATCTGGGATAACCCACCGAAAGGTGTGCTAATACCAGATACGTCTGGAGTTATACATTGAGTTCAGAGAAAGGTGGCCTCTTCATGAAAGCTACTGTGCGGGGAGGAGCTTGCGTACCATTAGCTAGTTGGTAGGGTAAGGGCCTACCAAGGCGATGATGGTTAGCGGGTCTGAGAGGATGATCCGCCACACTGGAACTGGAACACGGACCAGACTCCTACGGGAGGCAGCAGTGAGGAATATTGCGCAATGGGGGCAACCCTGA…
SC9689	B 6-8	B	6-8	SC9689.PFspades_7	290	2.63729	HQ191475.86.1623	Bacteria;Myxococcota;Polyangia;Polyangiales;Sandaracinaceae;uncultured;uncultured Myxococcales bacterium	99.3	1530	99.4	1543	1526	4	6	1520	CTGGAGAGTTTGATCCTGGCTCAGAGCGAACGTTAGCGGCGGGCCTAACACATGCAAGTCGAACGAGAAAGCCTTCGGGTGAGTACAGTGGCGCACGGGTGAGGAACGCGTAGGTAATCCACCCTCTGGCGGGGGACAACACTCCGAAAGGAATGCTAATACCGCGTAAGACCACGCTCACTACGGTGAAAGTGGTTAAAGGTGCCTCAAAGCACCACCAGAGGACGAGCCTGCGTCCCATCAGCTTGTTGGTAAGGTAACGGCTTACCAAGGCGAAGACGGGTAGCTGGTCTGAGAGGATGATCAGCCACACTGGCACTGGAACACGGGCCAGACTCCTACGGGAGGCAGCAGTGAGGAATATTGGGCAATGGGCGAAAGCCTGACCCAGCCACGCCG…
SC9689	B 6-8	B	6-8	SC9689.PFspades_8	354	2.12144	KT906693.1.1532	Bacteria;Proteobacteria;Gammaproteobacteria;BD7-8;uncultured bacterium	99.6	1251	99.5	1262	1250	1	4	1246	TCCGTAGCTGGTCTGAGAGGATGATCAGCCACACTGGGACTGAGACACGGCCCAGACTCCTACGGGAGGCAGCAGTGGGGAATATTGGACAATGGGCGCAAGCCTGATCCAGCAATACCGCGTGTGTGAAGAAGGCCTGAGGGTTGTAAAGCACTTTCAATAGAGACGAAAAGCTTAGGGTTAATAACCCTGAGTCTTGACTTAACCTATAGAAGAAGCACCGGCTAACTCCGTGCCAGCAGCCGCGGTAATACGGAGGGTGCAAGCGTTAATCGGAATTACTGGGCGTAAAGCGCTCGTAGGCGGTTTGTTAAGTCGGATGTGAAAGCCCCGGGCTCAACCTGGGAACTGCATTCGATACTGACAGACTAGAGTATAGTAGAGGCAAGTGGAATTCCG…
SC9689	B 6-8	B	6-8	SC9689.PFspades_9	247	1.17418	JQ579895.1.1492	Bacteria;Proteobacteria;Gammaproteobacteria;Cellvibrionales;Halieaceae;Halioglobus;uncultured gamma proteobacterium	95.8	1167	96.6	1199	1165	2	47	1118	CTACGGGAGGCAGCAGTGGGGAATATTGGACAATGGGCGCAAGCCTGATCCAGCAATGCCGCGTGTGTGAAGAAGGCCTGCGGGTTGTAAAGCACTTTCAGTAGAGAAGAAAAGCCTACGGTTAATAACCGTGAGTCTTGACGTAACCTACAGAAGAAGCACCGGCTAACTCCGTGCCAGCAGCCGCGGTAATACGGAGGGTGCGAGCGTTAATCGGAATTACTGGGCGTAAAGCGCGCGTAGGCGGTTTGTTAAGTCAGCTGTGAAAGCCCCGGGCTCAACCTGGGAACTGCAGTTGATACTGGCCGACTAGAGTACGAGAGAGGGAGGTAGAATTCCACGTGTAGCGGTGAAATGCGTAGATATGTGGAGGAATACCGGTGGCGAAGGCGGCCTCCT…
SC9689	B 6-8	B	6-8	SC9689.PFspades_10	360	2.3144	JX193449.1.1549	Bacteria;Proteobacteria;Gammaproteobacteria;Gammaproteobacteria Incertae Sedis;Unknown Family;uncultured;uncultured bacterium	97.8	1113	98.4	1113	1110	3	21	1089	GATCCAGCAATGCCGCGTGTGTGAAGAAGGCCTGCGGGTTGTAAAGCACTTTTATCGGGAAAGAAAAGCGCAGGGTTAATACCCCTTGTGCCTTGACGGTACCCGAGGAATAAGCACCGGCTAACTCAGTGCCAGCAGCCGCGGTAATACTGAGGGTGCAAGCGTTAATCGGAATTACTGGGCGTAAAGCGAGTGTAGGCGGCTTCGTAAGTCGGATGTGAAAGCCCTGGGCTTAACCTGGGAATGCCATTCGATACTGCGCGGCTAGAGTCTGATAGAGGGAAGTGGAATTCCAGGTGTAGCGGTGAAATGCGTAGATATCTGGAGGAACACCAGTGGCGAAGGCGGCTTCCTGGATCAAGACTGACGCTGAGGCTCGAAAGCGTGGGGAGCAAACAG…
SC9689	B 6-8	B	6-8	SC9689.PFspades_11	131	1.12747	FJ905654.1.1423	Bacteria;Proteobacteria;Gammaproteobacteria;Gammaproteobacteria Incertae Sedis;Unknown Family;uncultured;uncultured bacterium	95	1036	96.2	1035	1035	1	51	984	TAACGCGTAGAAATCTGCCTGGTAGTGGGGGACAACTTGGGGAAACTCAAGCTAATACCGCATACGCCCTACGGGGGAAAGCGGGGGATCTTCGGACCTCGCGCTATCAGATGAGTCTGCGTAGGATTAGTTTGTTGGTGGGGTAAAAGCCTACCAAGACTACGATCCTTAGCTGGTCTGAGAGGACGATCAGCCACACTGGGACTGAGACACGGCCCAGACTCCTACGGGAGGCAGCAGTGGGGAATATTGCACAATGGGCGCAAGCCTGATGCAGCAATGCCGCGTGTGTGAAGAAGGCCTGCGGGTTGTAAAGCACTTTTATTAGGAAAGAAAAACCCGGAGATAATACCTCCGGCATTGACGGTACCTAAAGAATAAGCACCGGCTAACTCAGTG…
SC9689	B 6-8	B	6-8	SC9689.PFspades_5	2427	15.2434	JX193321.1.1530	Bacteria;Proteobacteria;Gammaproteobacteria;Steroidobacterales;Woeseiaceae;Woeseia;uncultured bacterium	99.1	1497	99	1535	1497	0	13	1484	CTGAAGAGTTTGATCCTGGCTCAGATTGAACGCTGGCGGCATGCCTAACACATGCAAGTCGAACGGTAACGCGAGGAGCTTGCTCCTTGGCGACGAGTGGCGGACGGGTGAGTAATACTTAGGAATCTGCCCATTAGTGGGGGACAACATTCGGAAACGGATGCTAATACCGCATACGCCCTACGGGGGAAAGCGGGGGATCTTCGGACCTCGCGCTAATGGATGAGCCTAAGTCGGATTAGCTTGTTGGTGAGGTAATGGCTCACCAAGGCGACGATCCGTAGCTGGTCTGAGAGGACGATCAGCCACACTGGGACTGAGACACGGCCCAGACTCCTACGGGAGGCAGCAGTGGGGAATATTGGACAATGGGCGCAAGCCTGATCCAGCAATGCCGCG…
SC9689	B 6-8	B	6-8	SC9689.PFspades_2	326	2.09861	AJ270151.1.1808	Eukaryota;Amorphea;Obazoa;Opisthokonta;Holozoa;Choanozoa;Metazoa;Animalia;BCP clade;Bilateria;Protostomia;Lophotrochozoa;Platyhelminthes;Rhabditophora;Seriata;Proseriata;Archimonocelis crucifera	91.9	1803	91.8	1809	1801	2	144	1657	ACCTGGTTGATCCTGCCAGTAGTCATATGCTTGTCTCAAAGATTAAGCCATGCATGTCTAAGTACACACTTTAACACAGTGAAACCGCGAATGGCTCATTAAATCAGCTATGGTTCCTTAGATCATACTATCCTACTTGGATAACTGTAGTAATTCTAGAGCTAATACATGCACCAAAGCCTGTCCTTCACGGGATGGGCGCACTTATTAGATCAAAACCAACCGGGGCTTGCCCTGCAGGTTTGATGACTCTGGATAATTTTACTGATCGCACGGCCTCCGCGTCGGCGACGTATCTTTCAAATGTCTGCCCTATCAACTGTTGATGGTAGGTGATTTGCCTACCATGGTTATAACGGGTAACGGGGAATCAGGGTTCGATTCCGGAGAGGGAGCCTG…
SC9690	B 14-16	B	14-16	SC9690.PFspades_4	116	1.34158	EU624432.1.1487	Bacteria;Bacteroidota;Bacteroidia;Flavobacteriales;Flavobacteriaceae;Robiginitalea;bacterium AMSU	96.4	1487	96.4	1520	1487	0	53	1434	TGAAGAGTTTGATCCTGGCTCAGGATGAACGCTAGCGGCAGGCTTAACACATGCAAGTCGAGGGGTAACAGGGTTTGCTTGCAAACCGCTGACGACCGGCGCACGGGTGCGTAACGCGTATAGAACCTACCCTTTACAGGGAGATAGCCCGGAGAAATCCGGATTAATATCCCATAGTAATGTTTTATGGCATCATAAGACATTTAAAGTTACGATGGTAAAGGATGGCTATGCGTCTTATTAGCTAGTAGGTAAGGTAACGGCTTACCTAGGCTACGATAAGTAGGGGCCCTGAGAGGGGGATCCCCCACACTGGTACTGAGACACGGACCAGACTCCTACGGGAGGCAGCAGTGAGGAATATTGGACAATGGGCGGAAGCCTGATCCAGCCATGCCG…
SC9690	B 14-16	B	14-16	SC9690.PFspades_5	387	2.18337	EU290703.1.1523	Bacteria;Desulfobacterota;Desulfobacteria;Desulfobacterales;Desulfosarcinaceae;LCP-80;uncultured bacterium	98.4	1273	98.5	1278	1273	0	21	1252	ATTGGAGAGTTTGATCCTGGCTCAGAATGAACGCTGGCGGCGTGCTTAACACATGCAAGTCGTACGAGAACTCTTCTGCTTGCAGAAGATAGTAAAGTGGCGCACGGGTGAGTAACGCGTGGGTAATCTACCTCTGACTCGGGGATAACATCGCGAAAGTGATGCTAATACCGGATAATATCTATTTTGCTTCGGCAGTTTAGGTCAAGGGTGGCCTCTATATATAAGCTACTGATTGGAGATGAGCCCGCGTACCATTAGCTTGTTGGTAGGGTAATGGCCTACCAAGGCAACGATGGTTAGCTGGTCTGAGAGGATGATCAGCCACACTGGAACTGACACACGGTCCAGACTCCTACGGGAGGCAGCAGTGAGGAATTTTGCGCAATGGGGGAAACC…
SC9690	B 14-16	B	14-16	SC9690.PFspades_7	111	1.42971	GQ246288.1.1519	Bacteria;Desulfobacterota;Desulfobulbia;Desulfobulbales;Desulfocapsaceae;uncultured;uncultured bacterium	98.9	1009	99.1	1041	1009	0	11	998	GGCTAACTCCGTGCCAGCAGCCGCGGTAATACGGAGGGTGCAAGCGTTGTTCGGAATTACTGGGCGTAAAGCGCGCGTAGGCGGCTATTTAAGTCAGATGTGAAAGCCCGCGGCTCAACCGTGGAAGTGCATTTGAAACTGGGTAGCTTGAGTACTGGAGGGGGTAGTGGAATTCCCGGTGTAGAGGTGAAATTCGTAGATATCGGGAGGAATACCGGTGGCGAAGGCGACTACCTGGCCAGATACTGACGCTGAGGTGCGAAAGCGTGGGGAGCAAACAGGATTAGATACCCTGGTAGTCCACGCCGTAAACGATGAGAACTAGGTGTTGGGATGGTTAATCGTCTCATTGCCGGAGCTAACGCATTAAGTTCTCCGCCTGGGGAGTACGGTCGCAAG…
SC9690	B 14-16	B	14-16	SC9690.PFspades_2	377	3.29265	KX550169.1.1537	Bacteria;Proteobacteria;Gammaproteobacteria;Alteromonadales;Psychromonadaceae;Psychromonas;uncultured bacterium	98.7	1525	98.6	1541	1525	0	20	1505	TTGAAGAGTTTGATCATGGCTCAGATTGAACGCTGGCGGCAGGCTTAACACATGCAAGTCGAACGGTAACAGGAAAGTGCTTGCACTTTTGCTGACGAGTGGCGGACGGGTGAGTAATGCTTGGGAATTTGCCTTGTTGTGGGGGACAACAGTTGGAAACGACTGCTAATACCGCATAATCTCTTCGGAGCAAAGGTGGCCTCTATTTATATGCTATCGCAACAAGATGAGCCCAAGTGGGATTAGCTAGTTGGTAAGGTAATGGCTTACCAAGGCGACGATCCCTAGCTGGTCTTAGAGGATGACCAGCCACACTGGAACTGAGACACGGTCCAGACTCCTACGGGAGGCAGCAGTGGGGAATATTGCACAATGGGGGAAACCCTGATGCAGCCATGC…
SC9690	B 14-16	B	14-16	SC9690.PFspades_3	626	5.58234	JX193321.1.1530	Bacteria;Proteobacteria;Gammaproteobacteria;Steroidobacterales;Woeseiaceae;Woeseia;uncultured bacterium	98.2	1497	98.1	1535	1497	0	27	1470	CTGAAGAGTTTGATCCTGGCTCAGATTGAACGCTGGCGGCATGCCTAACACATGCAAGTCGAACGGTAACGCGGAGAGCTTGCTCTCTGGCGACGAGTGGCGGACGGGTGAGTAATACTTAGGAATCTGCCCATTAGTGGGGGACAACATTCGGAAACGGATGCTAATACCGCATACGCCCTACGGGGGAAAGCGGGGGATCTTCGGACCTCGCGCTAATGGATGAGCCTAAGTCGGATTAGCTTGTTGGTGAGGTAATAGCTCACCAAGGCGACGATCCGTAGCTGGTCTGAGAGGACGATCAGCCACACTGGGACTGAGACACGGCCCAGACTCCTACGGGAGGCAGCAGTGGGGAATATTGGACAATGGGCGCAAGCCTGATCCAGCAATGCCGCG…
SC9690	B 14-16	B	14-16	SC9690.PFspades_6	139	1.47591	JQ580046.1.1498	Bacteria;Proteobacteria;Gammaproteobacteria;Thiotrichales;Thiotrichaceae;uncultured;uncultured gamma proteobacterium	99.4	1046	99.5	1050	1046	0	6	1040	CTGAAGAGTTTGATCATGGCTCAGATTGAACGCTGGCGGTATGCTTAACACATGCAAGTCGAACGGTAACAGCGGAAGCTTGCTTCCGGCTGACGAGTGGCGGACGGGTGAGTAACGCGTGGGAATCTGCCTACTAGTGGGGGATAGCCCGGAGAAATCCGGATTAATACCGCATACGCCCTACGGGGGAAAGCTGGGGATCTTCGGACCTGGCACTAGTAGATGAGCCCGCGTTGGATTAGCTTGTTGGTGGGGTAATGGCCTACCAAGGCAACGATCCATAGCTGTTCTGAGAGGAAGATCAGCCACACTGGGACTGAGACACGGCCCAGACTCCTACGGGAGGCAGCAGTGGGGAATATTGCACAATGGGCGCAAGCCTGATGCAGCAATACCGCG…
SC9690	B 14-16	B	14-16	SC9690.PFspades_1	468	4.07227	KF130398.1.1603	Eukaryota;SAR;Alveolata;Ciliophora;Intramacronucleata;Litostomatea;Haptoria;Didinium;uncultured eukaryote	98.9	1603	98.8	1642	1602	1	17	1585	ACCTGGTTGATTCTGCCAGTAGTCATATGCTTGTCTCAAAGACTAAGCCATGCATGTCTAAGTATAAATAACTACACAGTAAAACTGCGAATGGCTCATTAAAACAGTTATAGTTTATTTGATACATTTTAAATGGATAACTGTAGAAACACTAGAGCTAATACATGCTAAGACCGTAAGGTTGTATTTATTAGATATACCGAGTAGGTGAATCATAATAACTTCGCAAATCGCATAAATATGCGATAAATCATTCAAGTTTCTGCCCTATCATGCTCTCGATGGTAGTGTATTGGACTACCATGGCTCTCACGGGTAACGGGGAATTAGGGTTCGATTCCGGAGAAGGAGCCTGAGAAACGGCTACTACATCTAAGGAAGGCAGCAGGCGCGTAAATT…
SC9691	C 0-2	C	0-2	SC9691.PFspades_12	300	2.91054	JQ579955.1.1483	Bacteria;Bacteroidota;Bacteroidia;Flavobacteriales;Flavobacteriaceae;Arcticiflavibacter;uncultured Bacteroidetes bacterium	96.3	961	97.4	963	960	1	35	925	TGAAGAGTTTGATCCTGGCTCAGGATGAACGCTAGCGGCAGGCCTAACACATGCAAGTCGAACGGTAACATAAAGTGCTTGCACTTTGATGACGAGTGGCGCACGGGTGCGTAACGCGTATACAATCTACCTTTTACAGAGGGATAGCCCAGAGAAATTTGGATTAATACCTCATGGTATTGAGAATTGGCATCGATTTTCAATTAAAGATTCATCGGTAAAAGATGAGTATGCGTTCTATTAGCTAGTAGGTAGGGTAACGGCTTACCTAGGCAACGATAGATAGGGGCCCTGAGAGGGGGATCCCCCACACTGGTACTGAGACACGGACCAGACTCCTACGGGAGGCAGCAGTGAGGAATATTGGACAATGGAGGCAACTCTGATCCAGCCATGCCG…
SC9691	C 0-2	C	0-2	SC9691.PFspades_2	922	7.5074	EF108219.1.1466	Bacteria;Bacteroidota;Bacteroidia;Flavobacteriales;Flavobacteriaceae;Gaetbulibacter;Gaetbulibacter marinus	99.3	1467	99.2	1519	1466	1	9	1457	TGAAGAGTTTGATCCTGGCTCAGGATGAACGCTAGCGGCAGGCCTAACACATGCAAGTCGAGGGGTAACAGGGAGAAGCTTGCTTCTTTGCTGACGACCGGCGCACGGGTGCGTAACGCGTATACAATCTACCTTTTGCTGAGGGATAGCCCAGAGAAATTTGGATTAATACCTCATAGTATATTAGAATCGCATGGTTTTAATATTAAAGGTTACGGCAGAAGATGAGTATGCGTTCTATTAGCTAGATGGTGTGGTAACGGCACACCATGGCAACGATAGATAGGGGCCCTGAGAGGGGGATCCCCCACACTGGTACTGAGACACGGACCAGACTCCTACGGGAGGCAGCAGTGAGGAATATTGGACAATGGGCGAGAGCCTGATCCAGCCATGCCG…
SC9691	C 0-2	C	0-2	SC9691.PFspades_10	371	2.85569	KP183007.1.1481	Bacteria;Bacteroidota;Bacteroidia;Flavobacteriales;Flavobacteriaceae;Lutibacter;uncultured Lutibacter sp.	99.3	1205	99.3	1205	1205	0	9	1196	GGTAAGGTAACGGCTTACCAAGACCGCGATAGGTAGGGGTCCTGAGAGGGAGATCCCCCACACTGGTACTGAGACACGGACCAGACTCCTACGGGAGGCAGCAGTGAGGAATATTGGACAATGGAGGCAACTCTGATCCAGCCATGCCGCGTGCAGGAAGACGGCCCTATGGGTTGTAAACTGCTTTTATATAGGAAGAAACCTTTCCACGTGTGGAAAGCTGACGGTACTATAAGAATAAGCACCGGCTAACTCCGTGCCAGCAGCCGCGGTAATACGGAGGGTGCAAGCGTTATCCGGAATCATTGGGTTTAAAGGGTCCGTAGGCGGACTAATAAGTCAGGGGTGAAATCCAACAGCTTAACTGTTGAACTGCCCTTGATACTGTTAGTCTTGAAT…
SC9691	C 0-2	C	0-2	SC9691.PFspades_11	267	2.80758	JX193307.1.1521	Bacteria;Bacteroidota;Bacteroidia;Flavobacteriales;Flavobacteriaceae;Maribacter;uncultured bacterium	99.4	953	99.5	956	953	0	6	947	TGAAGAGTTTGATCCTGGCTCAGGATGAACGCTAGCGGCAGGCCTAACACATGCAAGTCGAGGGGTAACAGGGAGTGCTTGCACTCCGCTGACGACCGGCGCACGGGTGCGCACCGCGTATGGAACCTGCCTCTTGCAGGGGAATAGCCCAGGGAAACTTGGATTAATGCCCCGTAGTACCATTTGACAGCATTGTCTAATGGTTAAAGCCTTCGGGCGGCAAGAGATGGCCATGCGTCCCATTAGCTTGATGGTAAGGTAACGGCTTACCATGGCTACGATGGGTAGGGGCCCTGAGAGGGGGATCCCCCACACTGGTACTGAGACACGGACCAGACTCCTACGGGAGGCAGCAGTGAGGAATATTGGACAATGGGCGGGAGCCTGATCCAGCCATGC…
SC9691	C 0-2	C	0-2	SC9691.PFspades_1	1033	8.77603	JX193428.1.1518	Bacteria;Bacteroidota;Bacteroidia;Flavobacteriales;Flavobacteriaceae;Muriicola;uncultured bacterium	99.3	1506	99.2	1523	1506	0	10	1496	ATGAAGAGTTTGATCCTGGCTCAGGATGAACGCTAGCGGCAGGCCTAACACATGCAAGTCGAACGGTAACAGGGAAAAGCTTGCTTTTCCGCTGACGAGTGGCGCACGGGTGCGCAACGCGTATAGAACCTACCCTGTACAGGGGGATAGCCCGGAGAAATCCGGATTAATACCCCGTGGTAATTAGAATTGGCATCGATTTTAATTTAAAGCTTCGGCGGTACGGGATGGCTATGCGTCCTATTAGCTAGATGGTAAGGTAACGGCTTACCATGGCTATGATAGGTAGGGGCCCTGAGAGGGGGATCCCCCACACTGGTACTGAGACACGGACCAGACTCCTACGGGAGGCAGCAGTGAGGAATATTGGACAATGGGCTCACGCCTGATCCAGCCATG…
SC9691	C 0-2	C	0-2	SC9691.PFspades_5	594	4.59589	HM591468.1.1474	Bacteria;Campilobacterota;Campylobacteria;Campylobacterales;Sulfurovaceae;Sulfurovum;uncultured bacterium	99.4	1474	99.3	1510	1473	1	8	1465	AATGGAGAGTTTGATCCTGGCTCAGAGTGAACGCTGGCGGCGTGCTTAACACATGCAAGTCGAACGAGAACGGGTCTAGCTTGCTAGACTGTCAGCTAAGTGGCGGACGGGTGAGTAATGTATAGTTAATCTGCCCTTTAGAGGGGGATAACAGTTGGAAACGACTGCTAATACCCCATACTCCTTTTGCCTTAATGGTAATTGGGAAACGTTTTTTCGCTAAAGGATGAGACTATATGGTATCAGGTAGTTGGTGGGGTAAGAGCCCACCAAGCCAATGACGCCTAGCTGGTCTGAGAGGATGATCAGCCACACTGGAACTGAGACACGGTCCAGACTCCTACGGGAGGCAGCAGTGGGGAATATTGCACAATGGAGGAAACTCTGATGCAGCAACGC…
SC9691	C 0-2	C	0-2	SC9691.PFspades_8	3559	5.4507	KF771546.1.1443	Bacteria;Cyanobacteria;Cyanobacteriia;Chloroplast;uncultured bacterium	98.7	1330	98.7	1362	1329	1	16	1313	TAGGAGGGGGACAACAACTGGAAACGGTTGCTAATACCCCATATGCTTTCGAGTGAAATGAATTTATTCGCCTAGAGAGAAGCTTGCGGCTGATTAGCTTGTTGGTGAGGTAATGGCTCACCAAGGCGACGATCAGTATCTGGTTTGAGAGGACGATCAGACACACTGGAACTGAGACACGGTCCAGACTCCTACGGGAGGCAGCAGTGGGGAATTTTCCGCAATGGGCGAAAGCCTGACGGAGCAATACCGCGTGAGGGATGACGGCCTATGGGTTGTAAACCTCTTTTTTCAGGGAGGAATCAATGACGTGTACCTGAAGAATAAGCATCGGCTAACTCCGTGCCAGCAGCCGCGGTAAGACGGAGGATGCAAGTGTTATCCGGAATCACTGGGCGT…
SC9691	C 0-2	C	0-2	SC9691.PFspades_7	614	3.66385	MF499121.1.1463	Bacteria;Proteobacteria;Alphaproteobacteria;Rhodobacterales;Rhodobacteraceae;uncultured;Boseongicola sp.	95	1450	95.3	1457	1440	10	62	1378	CTTGAGAGTTTGATCCTGGCTCAGAACGAACGCTGGCGGCAGGCCTAACACATGCAAGTCGAGCGCACCTTCGGGTGAGCGGCGGACGGGTTAGTAACGCGTGGGAATATGCCCTTCTCTACGGAATAGCCTCGGGAAACTGAGAGTAATACCGTATACGCCCTTCGGGGGAAAGATTTATCGGAGAAGGATTAGCCCGCGTTGGATTAGGTAGTTGGTGGGGTAATGGCCCACCAAGCCGACGATCCATAGCTGGTTTGAGAGGATGATCAGCAACACTGGGACTGAGACACGGCCCAGACTCCTACGGGAGGCAGCAGTGGGGAATCTTAGACAATGGGGGAAACCCTGATCTAGCCATGCCGCGTGAGTGACGAAGGCCCTAGGGTCGTAAAGCTC…
SC9691	C 0-2	C	0-2	SC9691.PFspades_9	328	2.0776	DQ351779.1.1494	Bacteria;Proteobacteria;Gammaproteobacteria;B2M28;uncultured gamma proteobacterium	99.1	1290	99.1	1325	1290	0	11	1279	CTTCGCACTATTGGATGAGCCTATGCCTGATTAGCTTGTTGGTGGGGTAATGGCCCACCAAGGCGACGATCAGTAGCTGGTCTGAGAGGACGATCAGCCACACTGGGACTGAGACACGGCCCAGACTCCTACGGGAGGCAGCAGTGGGGAATATTGCACAATGGGCGCAAGCCTGATGCAGCAATGCCGCGTGTGTGAAGAAGGCCTGCGGGTTGTAAAGCACTTTCAGTAGGGAGGAAACTGTAACGGAATAATACCCGTTACCCTGACGTTACCTACAGAAGAAGCACCGGCTAACTCTGTGCCAGCAGCCGCGGTAATACAGAGGGTGCGAGCGTTAATCGGAATTACTGGGCGTAAAGCGCGCGTAGGCGGCTTGGTCAGTCGGATGTGAAAGCC…
SC9691	C 0-2	C	0-2	SC9691.PFspades_6	1447	6.85462	JX193321.1.1530	Bacteria;Proteobacteria;Gammaproteobacteria;Steroidobacterales;Woeseiaceae;Woeseia;uncultured bacterium	99.3	1497	99.2	1535	1497	0	10	1487	CTGAAGAGTTTGATCCTGGCTCAGATTGAACGCTGGCGGCATGCCTAACACATGCAAGTCGAACGGTAACGCGAGGAGCTTGCTCCTTGGCGACGAGTGGCGGACGGGTGAGTAATACTTAGGAATCTGCCCATTAGTGGGGGACAACATTCGGAAACGGATGCTAATACCGCATACGCCCTACGGGGGAAAGCGGGGGATCTTCGGACCTCGCGCTAATGGATGAGCCTAAGTCGGATTAGCTTGTTGGTGAGGTAATGGCTCACCAAGGCGACGATCCGTAGCTGGTCTGAGAGGACGATCAGCCACACTGGGACTGAGACACGGCCCAGACTCCTACGGGAGGCAGCAGTGGGGAATATTGGACAATGGGCGCAAGCCTGATCCAGCAATGCCGCG…
SC9691	C 0-2	C	0-2	SC9691.PFspades_3	455	3.89742	EU925923.1.1501	Bacteria;Verrucomicrobiota;Verrucomicrobiae;Verrucomicrobiales;Rubritaleaceae;Persicirhabdus;uncultured bacterium	97.9	1503	97.8	1540	1501	2	30	1471	TACGGAGAGTTTGATTCTGGCTCAGAATGAACGCTGGCGGCGTGGATAAGACATGCAAGTCGAACGAAGAAACTAAATAGCTTGCTAATTAGTTTCTTAGTGGCGGACGGGTTAGTAACACGTGAGCAACCTGCCTCGAAGCGGGGGATAGCCTTCCGAAAGGGAGATTAATACCGCATATGGTCTTCGGATCAAAGGAGCCTTCGGGTTTCACTTCGAGATGGGCTCGCGGCCTATCAGCTAGATGGTGAGGTAACGGCTCACCATGGCAACGACGGGTAGCTGGTCTGAGAGGATGATCAGCAACACTGGAACTGAGACACGGTCCAGACACCTACGGGTGGCAGCAGTCGAGAATCATTCACAATGGGGGCAACCCTGATGGTGCAACGCCGCGTG…
SC9691	C 0-2	C	0-2	SC9691.PFspades_4	306	1.83594	LASS02003325.4070.5829	Eukaryota;SAR;Alveolata;Ciliophora;Intramacronucleata;Spirotrichea;Hypotrichia;Laurentiella sp. PUJRC_G5	100	1760	99.9	1767	1760	0	0	1760	ATCTGGTTGATCCTGCCAGTAGTCATATGCTTGTCTCAAAGACTAAGCCATGCATGTCTAAGTATAAATGTTATACAGTGAAACTGCGAATGGCTCATTAAAACAGTTATAGTTTATTTGATAATCGAATTTACATGGATAACCGTGGTAATTCTAGAGCTAATACATGCTGTTAAGCCTGACTTTGAGGAAGGGCTGTATTTATTAGATAACAAATCAATATTCCTTGTGTCTATTGTGATGATTCATAATAACTGATCGAATCGCATGGGCTTTGCCCGCGATACATCATTCAAGTTTCTGCCCCATCAGCTTTCGATGGTAGTGTATTGGACTACCATGGCTTTCACGGGTAACGGAGGATTAGGGTTCGATTCCGGAGAGGGAGCCTGAGAAACG…
SC9692	C 6-8	C	6-8	SC9692.PFspades_4	422	3.71327	KT208368.1.1508	Bacteria;Actinobacteriota;Actinobacteria;Micromonosporales;Micromonosporaceae;Dactylosporangium;Dactylosporangium solaniradicis	96.3	1497	96.3	1513	1494	3	52	1442	TTGGAGAGTTTGATCCTGGCTCAGGACGAACGCTGGCGGCGTGCTTAACACATGCAAGTCGAGCGGAAAGGCCCTTCGGGGTACTCGAGCGGCGAACGGGTGAGTAACACGTGAGTAACCTGCCCTTGGCTTTGGGATAACCCTCGGAAACGGGGGCTAATACCGGGTATGACCTCCTGTCGCATGGTGGGGGGTGGAAAGTTTTTCGGCCAGGGATGGGCTCGCGGCCTATCAGCTTGTTGGTGGGGTGATGGCCTACCAAGGCGACGACGGGTAGCCGGCCTGAGAGGGCGACCGGCCACACTGGGACTGAGACACGGCCCAGACTCCTACGGGAGGCAGCAGTGGGGAATATTGCACAATGGGCGAAAGCCTGATGCAGCGACGCCGCGTGGGGGA…
SC9692	C 6-8	C	6-8	SC9692.PFspades_3	520	3.50758	JX193428.1.1518	Bacteria;Bacteroidota;Bacteroidia;Flavobacteriales;Flavobacteriaceae;Muriicola;uncultured bacterium	97.9	1506	97.8	1523	1506	0	32	1474	ATGAAGAGTTTGATCCTGGCTCAGGATGAACGCTAGCGGCAGGCCTAACACATGCAAGTCGAACGGTAACAGGGAAAAGCTTGCTTTTCCGCTGACGAGTGGCGCACGGGTGCGCAACGCGTATAGAACCTACCCTGTACAGGGGGATAGCCCGGAGAAATCCGGATTAATACCCCGTGGTAATTAGAATTGGCATCGATTTTAATTTAAAGCTTCGGCGGTACGGGATGGCTATGCGTCCTATTAGCTAGATGGTAAGGTAACGGCTTACCATGGCTATGATAGGTAGGGGCCCTGAGAGGGGGATCCCCCACACTGGTACTGAGACACGGACCAGACTCCTACGGGAGGCAGCAGTGAGGAATATTGGACAATGGGCTCACGCCTGATCCAGCCATG…
SC9692	C 6-8	C	6-8	SC9692.PFspades_9	199	1.50283	KC545729.1.1478	Bacteria;Campilobacterota;Campylobacteria;Campylobacterales;Sulfurimonadaceae;Sulfurimonas;uncultured Sulfurimonas sp.	99	982	99.2	986	981	1	9	972	TATGGAGAGTTTGATCCTGGCTCAGAATGAACGCTGGCGGCGTGCTTAACACATGCAAGTCGAACGATGAAGCCTAGCTTGCTAGGTGGATTAGTGGCGCACGGGTGAGTAATATATAGATAACGTGCCTCTTAGTCTGGGATAGCCATTGGAAACGATGATTAATACTAGATACTCCTTCTCATTATAATTTGAGTCGGGAAAGTTTTTCGCTAAGAGATCGGTCTATATCCCATCAGCTTGTTGGTAGTGTAAGAGACTACCAAGGCTATGACGGGTAGCGGGTTTGAGAGGATGATCCGCCACACTGGTACTGAGACACGGACCAGACTCCTACGGGAGGCAGCAGTGAGGAATATTGCACAATGGGGGAAACCCTGATGCAGCAACGCCGCGTGG…
SC9692	C 6-8	C	6-8	SC9692.PFspades_2	1939	13.1499	HM591468.1.1474	Bacteria;Campilobacterota;Campylobacteria;Campylobacterales;Sulfurovaceae;Sulfurovum;uncultured bacterium	99.4	1474	99.3	1510	1473	1	8	1465	AATGGAGAGTTTGATCCTGGCTCAGAGTGAACGCTGGCGGCGTGCTTAACACATGCAAGTCGAACGAGAACGGGTCTAGCTTGCTAGACTGTCAGCTAAGTGGCGGACGGGTGAGTAATGTATAGTTAATCTGCCCTTTAGAGGGGGATAACAGTTGGAAACGACTGCTAATACCCCATACTCCTTTTGCCTTAATGGTAATTGGGAAACGTTTTTTCGCTAAAGGATGAGACTATATGGTATCAGGTAGTTGGTGGGGTAAGAGCCCACCAAGCCAATGACGCCTAGCTGGTCTGAGAGGATGATCAGCCACACTGGAACTGAGACACGGTCCAGACTCCTACGGGAGGCAGCAGTGGGGAATATTGCACAATGGAGGAAACTCTGATGCAGCAACGC…
SC9692	C 6-8	C	6-8	SC9692.PFspades_10	674	2.58209	HQ203826.1.1448	Bacteria;Cyanobacteria;Cyanobacteriia;Chloroplast;uncultured bacterium	98.8	1064	99	1063	1063	1	12	1051	CTTTAGGAGGGGGACAACAATTGGAAACGAGTGCTAATACCCCATATGCTTTCGAGTGAAATGGATTTTTCCGCCTAAAGAGAAGCTTGCGGCTGATTAGCTTGTTGGTAAGGTAATGGCTTACCAAGGCGACGATCAGTATCTGGTTTGAGAGGACGATCAGACACACTGGAACTGAGACACGGTCCAGACTCCTACGGGAGGCAGCAGTGGGGAATTTTCCGCAATGGGCGAAAGCCTGACGGAGCAATACCGCGTGAGGGAAGACGGCCTATGGGTTGTAAACCTCTTTTCTCAGGGAGGAACTCAATGACGTGTACCTGAGGAATAAGCATCGGCTAACTCCGTGCCAGCAGCCGCGGTAAGACGGAGGATGCAAGTGTTATCCGGAATCACTGG…
SC9692	C 6-8	C	6-8	SC9692.PFspades_12	198	1.4877	JF344024.1.1521	Bacteria;Desulfobacterota;Desulfobulbia;Desulfobulbales;Desulfocapsaceae;uncultured;uncultured delta proteobacterium	99.4	972	99.5	1007	972	0	6	966	TGCAAGCGTTGTTCGGAATTACTGGGCGTAAAGCGCGCGTAGGCGGCTATTTAAGTCAGATGTGAAAGCCCGCGGCTCAACCGTGGAAGTGCATTTGAAACTGGGTAGCTTGAGTACTGGAGGGGGTAGTGGAATTCCCGGTGTAGAGGTGAAATTCGTAGATATCGGGAGGAATACCGGTGGCGAAGGCGACTACCTGGCCAGATACTGACGCTGAGGTGCGAAAGCGTGGGGAGCAAACAGGATTAGATACCCTGGTAGTCCACGCCGTAAACGATGTCAACTAGGTGTTGGGATGGTTAATCGTCTCATTGCCGGAGCAAACGCATTAAGTTGACCGCCTGGGGAGTACGGTCGCAAGATTAAAACTCAAAGGAATTGACGGGGGCCCGCACAAGC…
SC9692	C 6-8	C	6-8	SC9692.PFspades_14	102	1.76112	JQ579936.1.1503	Bacteria;Myxococcota;Polyangia;Polyangiales;Sandaracinaceae;uncultured;uncultured delta proteobacterium	99.7	979	99.7	979	979	0	3	976	GTAGCTGGTCTGAGAGGATGATCAGCCACACTGGTACTGGAACACGGACCAGACTCCTACGGGAGGCAGCAGTGAGGAATATTGGGCAATGGGCGAAAGCCTGACCCAGCCACGCCGCGTGTGTGATGAAGGCCTTCGGGTCGTAAAGCACTGTGGGGAGAGACGAAACAGCGCATCAGGAAATGGGTGCGCCTTGACGGTACCTCCTTAGCAAGCACCGGCTAACTCTGTGCCAGCAGCCGCGGTAATACAGAGGGTGCAAACGTTGCTCGGATTTACTGGGCGTAAAGCGCGTGTAGGCGGACTCGCAAGTCGGTTGTGAAATCCCTGGGCTCAACCTAGGAACTGCATCCGAAACTGCTTGTCTTGAGTAATGGAGAGGGTGGCGGAATTCCCGGT…
SC9692	C 6-8	C	6-8	SC9692.PFspades_11	225	1.94765	MK053889.1.1442	Bacteria;Proteobacteria;Alphaproteobacteria;Rhodobacterales;Rhodobacteraceae;Marinovum;Phaeobacter sp.	97.9	998	98.4	1011	998	0	21	977	CTCCGTGCCAGCAGCCGCGGTAATACGGAGGGGGTTAGCGTTGTTCGGAATTACTGGGCGTAAAGCGCACGTAGGCGGATCAGAAAGTATGGGGTGAAATCCCGGGGCTCAACCCCGGAACTGCCTCATAAACTCCTGGTCTTGAGTTCGAGAGAGGTGAGTGGAATTCCGAGTGTAGAGGTGAAATTCGTAGATATTCGGAGGAACACCAGTGGCGAAGGCGGCTCACTGGCTCGATACTGACGCTGAGGTGCGAAAGTGTGGGGAGCAAACAGGATTAGATACCCTGGTAGTCCACACCGTAAACGATGAATGCCAGACGTCGGGCAGTATACTGTTCGGTGTCACACCTAACGGATTAAGCATTCCGCCTGGGGAGTACGGTCGCAAGATTAAAAC…
SC9692	C 6-8	C	6-8	SC9692.PFspades_8	401	1.85684	AM882524.1.1493	Bacteria;Proteobacteria;Gammaproteobacteria;B2M28;uncultured gamma proteobacterium	93.3	1341	96.5	1333	1297	44	46	1251	GCTAATACCGCATACGCCCTACGGGGGAAAGATTTATCGCTATTAGATGAGCCCAAGTCAGATTAGCTAGTTGGTAGGGTAATGGCCTACCAAGGCGACGATCTGTAGCTGGTCTGAGAGGACGAACAGCCACACTGGGACTGAGACACGGCCCAGACTCCTACGGGAGGCAGCAGTGGGGAATATTGGACAATGGGCGAAAGCCTGATCCAGCAATGCCGCGTGTGTGAAGAAGGCCTGCGGGTTGTAAAGCACTTTCAGTTGGGAAGATTATGACGTTACCAACAGAAGAAGCACCGGCTAACTCCGTGCCAGCAGCCGCGGTAATACGGAGGGTGCAAGCGTTAATCGGAATTACTGGGCGTAAAGCGCGCGTAGGCGGCTTGGTCAGTCAGATGT…
SC9692	C 6-8	C	6-8	SC9692.PFspades_7	1783	11.6578	JF344551.1.1496	Bacteria;Proteobacteria;Gammaproteobacteria;Steroidobacterales;Woeseiaceae;Woeseia;uncultured gamma proteobacterium	99.5	1496	99.4	1535	1496	0	7	1489	CTGAAGAGTTTGATCCTGGCTCAGATTGAACGCTGGCGGCATGCCTAACACATGCAAGTCGAACGGTAACGCGAGGAGCTTGCTCCTTGGCGACGAGTGGCGGACGGGTGAGTAATACTTAGGAATCTGCCCATTAGTGGGGGACAACATTCGGAAACGGATGCTAATACCGCATACGCCCTACGGGGGAAAGCGGGGGATCTTCGGACCTCGCGCTAATGGATGAGCCTAAGTCGGATTAGCTTGTTGGTGAGGTAATGGCTCACCAAGGCGACGATCCGTAGCTGGTCTGAGAGGACGATCAGCCACACTGGGACTGAGACACGGCCCAGACTCCTACGGGAGGCAGCAGTGGGGAATATTGGACAATGGGCGCAAGCCTGATCCAGCAATGCCGCG…
SC9692	C 6-8	C	6-8	SC9692.PFspades_6	1509	4.03202	AB530203.1.1501	Bacteria;Proteobacteria;Gammaproteobacteria;Thiotrichales;Thiotrichaceae;uncultured;uncultured bacterium	96.3	1501	96.3	1535	1501	0	55	1446	TGAAGAGTTTGATCCTGGCTCAGATTGAACGCTGGCGGCATGCCTAACACATGCAAGTCGAACGGAAACGATGGGAGCTTGCTCCCAGGCGTCGAGTGGCGGACGGGTGAGGAATGCATAGGAATCTGCCCAGTAGCGGGGGACAACTCGGGGAAACTCGAGCTAATACCGCATACGCCCTACGGGGGAAAGTGGAGGATCTTCGGACTTCACACTATTGGATGAGCCTATGCCTGATTAGCTTGTTGGTGGGGTAACGGCCCACCAAGGCGACGATCAGTAGCTGGTCTGAGAGGACGATCAGCCACACTGGGACTGAGACACGGCCCAGACTCCTACGGGAGGCAGCAGTGGGGAATATTGCACAATGGGCGCAAGCCTGATGCAGCAATACCGCGT…
SC9692	C 6-8	C	6-8	SC9692.PFspades_5	315	2.33296	KP730514.1.1670	Eukaryota;Amorphea;Obazoa;Opisthokonta;Holozoa;Choanozoa;Metazoa;Animalia;BCP clade;Bilateria;Protostomia;Lophotrochozoa;Platyhelminthes;Rhabditophora;Macrostomida;Psammomacrostomum sp. 4 TJ-2015	97.8	1663	97.9	1813	1659	4	33	1626	ATCTGGTTGATCCTGCCAGTAGTCATATGCTTGTCTCAAAGATTAAGCCATGCATGTCTAAGTACAAACCTTAAAACGGTGAAACCGCGAATGGCTCATTAAATCAGCTATTGTTTCTTAGATCGTCTCATCCTACTCGGATAACTGTGGAAAATCTAGAGCTAATACGTGCTTACAAGCTCTGACCTTGCGGGAAGAGCGCATTTATTAGATCAAAACCAATCGGGTCTCGGCCCGTCTATTTGGTGACTCTGGATAACTTTTTTGCTGATCGCATGGCCTTTGCGCCGGCGACGTATCTTTCAAGTGTCTGCCCTATCAACTTACGATGGTAGGTGATATGCCTACCATGGTTATAACGGGTAACGGGGAATCAGGGTTCGATTCCGGAGAGGGAGC…
SC9692	C 6-8	C	6-8	SC9692.PFspades_1	622	4.56161	AJ012507.1.1768	Eukaryota;Amorphea;Obazoa;Opisthokonta;Holozoa;Choanozoa;Metazoa;Animalia;BCP clade;Bilateria;Protostomia;Lophotrochozoa;Platyhelminthes;Rhabditophora;Rhabdocoela;Kalyptorhynchia;Cheliplana cf. orthocirra	94.6	1769	94.7	1806	1763	6	89	1674	ACCTGGTTGATCCTGCCAGTAGTCATATGCTTGTCTCAAAGATTAAGCCATGCATGTATAAGTTCACACCTTAATACGGTGAAACCGCGGATGGCTCATTACATCAGCTATGGTTCCTTAGATCTTACATCCTTACTTGGATAACTGTGGTAATTCTAGAGCTAATACATGCCAAAAGGCCAAGACTCGCAAGAGTTTTGGTGGATTTATTAGAACAAAACTAACCGGCGAAAGCCGTCAGTTTGATGACTCTGGATAACTTTGCTGATCGCACGGCCTCGAGCCAGCGACGTATCTTTCAAGTGTCTGCCCTATCAACTATGGATGGTAGGATATTGGCCTACCATGGTTATAACGGGTAACGGGGAATCAGGGTTCGATTCCGGAGAGGGAGCCTTA…
SC9693	C 14-16	C	14-16	SC9693.PFspades_3	339	2.05155	JX193428.1.1518	Bacteria;Bacteroidota;Bacteroidia;Flavobacteriales;Flavobacteriaceae;Muriicola;uncultured bacterium	96.6	1508	96.5	1523	1504	4	48	1456	ATGAAGAGTTTGATCCTGGCTCAGGATGAACGCTAGCGGCAGGCCTAACACATGCAAGTCGAACGGTAACATAAGGTGCTTGCACTTTGATGACGAGTGGCGCACGGGTGCGTAACGCGTATAGAACCTACCCTGTACAGGGGGATAGCCCAGAGAAATTTGGATTAATACCCCGTAGTAACTATTGATGGCATCATTAGTAGTTTAAAGTTTTCGGATGGTACAGGATGGCTATGCGTCCTATTAGTTAGATGGTGAGGTAACGGCTCACCATGGCAGCGATAGGTAGGGGCCCTGAGAGGGGGATCCCCCACACTGGTACTGAGACACGGACCAGACTCCTACGGGAGGCAGCAGTGAGGAATATTGGACAATGGGCGGAAGCCTGATCCAGCCATG…
SC9693	C 14-16	C	14-16	SC9693.PFspades_2	746	6.31935	HM591468.1.1474	Bacteria;Campilobacterota;Campylobacteria;Campylobacterales;Sulfurovaceae;Sulfurovum;uncultured bacterium	99.4	1474	99.3	1510	1473	1	8	1465	AATGGAGAGTTTGATCCTGGCTCAGAGTGAACGCTGGCGGCGTGCTTAACACATGCAAGTCGAACGAGAACGGGTCTAGCTTGCTAGACTGTCAGCTAAGTGGCGGACGGGTGAGTAATGTATAGTTAATCTGCCCTTTAGAGGGGGATAACAGTTGGAAACGACTGCTAATACCCCATACTCCTTTTGCCTTAATGGTAATTGGGAAACGTTTTTTCGCTAAAGGATGAGACTATATGGTATCAGGTAGTTGGTGGGGTAAGAGCCCACCAAGCCAATGACGCCTAGCTGGTCTGAGAGGATGATCAGCCACACTGGAACTGAGACACGGTCCAGACTCCTACGGGAGGCAGCAGTGGGGAATATTGCACAATGGAGGAAACTCTGATGCAGCAACGC…
SC9693	C 14-16	C	14-16	SC9693.PFspades_6	224	0.954769	HQ203826.1.1448	Bacteria;Cyanobacteria;Cyanobacteriia;Chloroplast;uncultured bacterium	99	1144	99	1143	1143	1	11	1132	AATCTACCTTTAGGAGGGGGATAACAACTGGAAACGGTTGCTAATACCCCATATGCTTTCGAGTGAAATAGATTTCTCTGCCTAGAGAGGAGCTCGCGGCTGATTAGCTTGTTGGTAGGGTAATGGCCTACCAAGGCGACGATCAGTATCTGGTTTGAGAGGACGATCAGACACACTGGAACTGAGACACGGTCCAGACTCCTACGGGAGGCAGCAGTGGGGAATTTTCCGCAATGGGCGAAAGCCTGACGGAGCAATACCGCGTGAGGGAAGACGGCCTATGGGTTGTAAACCTCTTTTCTCAGGGAGGAACTCAATGACGTGTACCTGAGGAATAAGCATCGGCTAACTCCGTGCCAGCAGCCGCGGTAAGACGGAGGATGCAAGTGTTATCCGGAA…
SC9693	C 14-16	C	14-16	SC9693.PFspades_5	691	2.38394	AY771944.1.1521	Bacteria;Desulfobacterota;Desulfobacteria;Desulfobacterales;Desulfosarcinaceae;Desulfosarcina;uncultured delta proteobacterium	95.4	1522	95.4	1553	1520	2	68	1452	ATTGGAGAGTTTGATCCTGGCTCAGAATGAACGCTGGCGGCGTGCTTAACACATGCAAGTCGTACGAGAACTCTTTAGCTTGCTAAAGATAGTAAAGTGGCGCACGGGTGAGTAACGCGTGGGTAATCTGCCTCTGAATCGGGGATAACATTGCGAAAGCGATGCTAATACCGGATAACATCTCAAAACCATCTGGTTTTGAAATTAAAAATGGCCTCTACATGTAAGCTGTTGTTTGGAGATGAGCCCGCGTACCATTAGCTTGTTGGTAGGGTAATGGCCTACCAAGGCTACGATGGTTAGCTGGTCTGAGAGGATGATCAGCCACACTGGAACTGACACACGGTCCAGACTCCTACGGGAGGCAGCAGTGAGGAATTTTGCGCAATGGGGGAAACC…
SC9693	C 14-16	C	14-16	SC9693.PFspades_1	1016	5.43047	JF344164.1.1496	Bacteria;Proteobacteria;Gammaproteobacteria;Steroidobacterales;Woeseiaceae;Woeseia;uncultured gamma proteobacterium	98.9	1496	98.8	1535	1496	0	17	1479	CTGAAGAGTTTGATCCTGGCTCAGATTGAACGCTGGCGGCATGCCTAACACATGCAAGTCGAACGGTAACGCGAGGAGCTTGCTCCTTGGCGACGAGTGGCGGACGGGTGAGTAATACTTAGGAATCTGCCCATTAGTGGGGGACAACATTCGGAAACGGATGCTAATACCGCATACGCCCTACGGGGGAAAGCGGGGGATCTTCGGACCTCGCGCTAATGGATGAGCCTAAGTCGGATTAGCTTGTTGGTGAGGTAAAAGCTCACCAAGGCGACGATCCGTAGCTGGTCTGAGAGGACGATCAGCCACACTGGGACTGAGACACGGCCCAGACTCCTACGGGAGGCAGCAGTGGGGAATATTGGACAATGGGCGCAAGCCTGATCCAGCAATGCCGCG…
SC9693	C 14-16	C	14-16	SC9693.PFspades_4	1008	5.13941	JQ579784.1.1498	Bacteria;Proteobacteria;Gammaproteobacteria;Thiotrichales;Thiotrichaceae;uncultured;uncultured gamma proteobacterium	99	1498	98.9	1536	1498	0	15	1483	CTGAAGAGTTTGATCATGGCTCAGATTGAACGCTGGCGGTATGCTTAACACATGCAAGTCGAACGGTAACAGCAGAAGCTTGCTTCTGGCTGACGAGTGGCGGACGGGTGAGTAACGCGTGGGAATCTGCCTTATAGTGGGGGATAGCCCGGAGAAATCCGGATTAATACCGCATACGCCCTACGGGGGAAAGCTGGGGATCTTCGGACCTGGCGCTATTAGATGAGCCCGCGTTAGATTAGCTAGTTGGTGGGGTAATGGCCTACCAAGGCAACGATCTATAGCTGGTCTGAGAGGACGATCAGCCACACTGGGACTGAGACACGGCCCAGACTCCTACGGGAGGCAGCAGTGGGGAATATTGCACAATGGGCGCAAGCCTGATGCAGCAATACCGCG…

## Sheet: Prok_NTU
Raw NTU table (prokaryote)									SC9685	SC9686	SC9687	SC9688	SC9689	SC9690	SC9691	SC9692	SC9693
NTU	Prevalence	Total count	Domain	Phylum	Class	Order	Family	Genus	Site A surface	Site A middle	Site A deep	Site B surface	Site B middle	Site B deep	Site C surface	Site C middle	Site C deep
1	9	156	Archaea	(Archaea)	(Archaea)	(Archaea)	(Archaea)	(Archaea)	7	3	9	2	4	39	2	23	67
2	3	6	Archaea	Aenigmarchaeota	Aenigmarchaeia	Aenigmarchaeales	(Aenigmarchaeales)	(Aenigmarchaeales)	0	0	0	0	0	3	0	1	2
3	1	2	Archaea	Aenigmarchaeota	Aenigmarchaeia	Aenigmarchaeales	Candidatus Aenigmarchaeum	(Candidatus Aenigmarchaeum)	0	0	0	0	0	0	0	2	0
4	8	37	Archaea	Aenigmarchaeota	Aenigmarchaeia	Aenigmarchaeales	uncultured archaeon	(uncultured archaeon)	1	2	2	1	0	8	3	2	18
5	1	1	Archaea	Aenigmarchaeota	Aenigmarchaeia	Aenigmarchaeales	uncultured euryarchaeote	(uncultured euryarchaeote)	0	0	0	0	0	0	0	1	0
6	5	18	Archaea	Aenigmarchaeota	Deep Sea Euryarchaeotic Group(DSEG)	(Deep Sea Euryarchaeotic Group(DSEG))	(Deep Sea Euryarchaeotic Group(DSEG))	(Deep Sea Euryarchaeotic Group(DSEG))	0	0	5	0	0	4	3	1	5
7	7	55	Archaea	Aenigmarchaeota	Deep Sea Euryarchaeotic Group(DSEG)	uncultured archaeon	(uncultured archaeon)	(uncultured archaeon)	0	1	5	1	1	16	0	4	27
8	3	5	Archaea	Aenigmarchaeota	Deep Sea Euryarchaeotic Group(DSEG)	uncultured euryarchaeote	(uncultured euryarchaeote)	(uncultured euryarchaeote)	1	0	0	0	0	0	0	1	3
9	1	1	Archaea	Aenigmarchaeota	Deep Sea Euryarchaeotic Group(DSEG)	uncultured sediment archaeon	(uncultured sediment archaeon)	(uncultured sediment archaeon)	0	0	0	0	0	1	0	0	0
10	1	1	Archaea	Aenigmarchaeota	uncultured archaeon	(uncultured archaeon)	(uncultured archaeon)	(uncultured archaeon)	0	0	0	0	0	0	0	1	0
11	5	30	Archaea	Altiarchaeota	Altiarchaeia	Altiarchaeales	Altiarchaeaceae	Candidatus Altiarchaeum	0	0	1	0	0	8	1	3	17
12	5	24	Archaea	Asgardarchaeota	(Asgardarchaeota)	(Asgardarchaeota)	(Asgardarchaeota)	(Asgardarchaeota)	0	0	3	0	0	5	1	7	8
13	4	6	Archaea	Asgardarchaeota	Heimdallarchaeia	Candidatus Heimdallarchaeota archaeon AB_125	(Candidatus Heimdallarchaeota archaeon AB_125)	(Candidatus Heimdallarchaeota archaeon AB_125)	1	0	0	0	0	1	0	1	3
14	7	33	Archaea	Asgardarchaeota	Heimdallarchaeia	uncultured archaeon	(uncultured archaeon)	(uncultured archaeon)	0	1	1	0	1	8	3	5	14
15	6	16	Archaea	Asgardarchaeota	Lokiarchaeia	(Lokiarchaeia)	(Lokiarchaeia)	(Lokiarchaeia)	1	0	1	0	0	3	1	6	4
16	8	239	Archaea	Asgardarchaeota	Lokiarchaeia	uncultured archaeon	(uncultured archaeon)	(uncultured archaeon)	0	1	25	3	3	38	10	68	91
17	3	4	Archaea	Asgardarchaeota	Lokiarchaeia	uncultured crenarchaeote	(uncultured crenarchaeote)	(uncultured crenarchaeote)	0	0	2	0	1	0	0	0	1
18	1	1	Archaea	Asgardarchaeota	Lokiarchaeia	unidentified archaeon	(unidentified archaeon)	(unidentified archaeon)	0	1	0	0	0	0	0	0	0
19	4	15	Archaea	Asgardarchaeota	Odinarchaeia	(Odinarchaeia)	(Odinarchaeia)	(Odinarchaeia)	0	0	1	0	0	4	0	3	7
20	1	1	Archaea	Asgardarchaeota	Odinarchaeia	Candidatus Odinarchaeota archaeon LCB_4	(Candidatus Odinarchaeota archaeon LCB_4)	(Candidatus Odinarchaeota archaeon LCB_4)	0	0	0	0	0	0	0	1	0
21	8	85	Archaea	Asgardarchaeota	Odinarchaeia	uncultured archaeon	(uncultured archaeon)	(uncultured archaeon)	0	1	7	1	2	14	4	17	39
22	4	13	Archaea	Asgardarchaeota	Odinarchaeia	uncultured crenarchaeote	(uncultured crenarchaeote)	(uncultured crenarchaeote)	0	0	5	0	0	4	0	3	1
23	1	1	Archaea	Asgardarchaeota	Odinarchaeia	uncultured eukaryote	(uncultured eukaryote)	(uncultured eukaryote)	0	0	0	0	0	0	1	0	0
24	1	1	Archaea	Asgardarchaeota	Odinarchaeia	uncultured marine archaeon	(uncultured marine archaeon)	(uncultured marine archaeon)	0	0	0	0	0	0	0	1	0
25	1	1	Archaea	Asgardarchaeota	Odinarchaeia	unidentified archaeon	(unidentified archaeon)	(unidentified archaeon)	0	0	1	0	0	0	0	0	0
26	4	8	Archaea	Asgardarchaeota	uncultured archaeon	(uncultured archaeon)	(uncultured archaeon)	(uncultured archaeon)	0	0	1	0	0	2	0	2	3
27	4	5	Archaea	Crenarchaeota	(Crenarchaeota)	(Crenarchaeota)	(Crenarchaeota)	(Crenarchaeota)	1	0	0	0	1	2	0	0	1
28	8	115	Archaea	Crenarchaeota	Bathyarchaeia	(Bathyarchaeia)	(Bathyarchaeia)	(Bathyarchaeia)	2	1	9	0	1	35	2	12	53
29	3	8	Archaea	Crenarchaeota	Bathyarchaeia	marine metagenome	(marine metagenome)	(marine metagenome)	0	0	0	0	0	3	0	3	2
30	1	3	Archaea	Crenarchaeota	Bathyarchaeia	miscellaneous Crenarchaeota group archaeon SMTZ1-55	(miscellaneous Crenarchaeota group archaeon SMTZ1-55)	(miscellaneous Crenarchaeota group archaeon SMTZ1-55)	0	0	0	0	0	0	0	0	3
31	8	423	Archaea	Crenarchaeota	Bathyarchaeia	uncultured archaeon	(uncultured archaeon)	(uncultured archaeon)	2	7	34	5	0	102	12	65	196
32	5	31	Archaea	Crenarchaeota	Bathyarchaeia	uncultured crenarchaeote	(uncultured crenarchaeote)	(uncultured crenarchaeote)	0	0	4	0	0	12	1	5	9
33	1	3	Archaea	Crenarchaeota	Bathyarchaeia	uncultured Desulfurococcales archaeon	(uncultured Desulfurococcales archaeon)	(uncultured Desulfurococcales archaeon)	0	0	0	0	0	0	0	0	3
34	1	1	Archaea	Crenarchaeota	Bathyarchaeia	uncultured marine crenarchaeote E48-1C	(uncultured marine crenarchaeote E48-1C)	(uncultured marine crenarchaeote E48-1C)	0	0	1	0	0	0	0	0	0
35	2	2	Archaea	Crenarchaeota	Bathyarchaeia	uncultured marine crenarchaeote E6-3G	(uncultured marine crenarchaeote E6-3G)	(uncultured marine crenarchaeote E6-3G)	1	0	0	0	0	0	0	0	1
36	3	7	Archaea	Crenarchaeota	Bathyarchaeia	uncultured miscellaneous Crenarchaeota group	(uncultured miscellaneous Crenarchaeota group)	(uncultured miscellaneous Crenarchaeota group)	0	0	0	0	0	1	1	0	5
37	1	1	Archaea	Crenarchaeota	Bathyarchaeia	uncultured Thermoprotei archaeon	(uncultured Thermoprotei archaeon)	(uncultured Thermoprotei archaeon)	0	0	0	0	0	0	0	0	1
38	2	3	Archaea	Crenarchaeota	Methanomethylicia	Methanomethyliales	Methanomethyliaceae	Candidatus Methanomethylicus	0	1	0	0	0	0	0	0	2
39	1	1	Archaea	Crenarchaeota	Nitrososphaeria	(Nitrososphaeria)	(Nitrososphaeria)	(Nitrososphaeria)	0	0	0	0	0	0	0	0	1
40	2	2	Archaea	Crenarchaeota	Nitrososphaeria	Caldiarchaeales	Caldiarchaeaceae	Candidatus Caldiarchaeum	0	0	0	0	0	0	0	1	1
41	1	1	Archaea	Crenarchaeota	Nitrososphaeria	Caldiarchaeales	Terrestrial Hot Spring Gp(THSCG)	unidentified archaeon	0	0	0	0	0	0	0	0	1
42	2	2	Archaea	Crenarchaeota	Nitrososphaeria	Group 1.1c	uncultured archaeon	(uncultured archaeon)	0	1	0	0	0	1	0	0	0
43	1	1	Archaea	Crenarchaeota	Nitrososphaeria	Marine Benthic Group A	(Marine Benthic Group A)	(Marine Benthic Group A)	0	0	0	0	0	0	0	0	1
44	1	1	Archaea	Crenarchaeota	Nitrososphaeria	Marine Benthic Group A	marine metagenome	(marine metagenome)	0	0	0	0	0	0	0	1	0
45	1	2	Archaea	Crenarchaeota	Nitrososphaeria	Marine Benthic Group A	uncultured archaeon	(uncultured archaeon)	0	0	0	0	0	0	0	2	0
46	1	1	Archaea	Crenarchaeota	Nitrososphaeria	Marine Benthic Group A	uncultured crenarchaeote	(uncultured crenarchaeote)	0	0	0	0	0	0	0	0	1
47	8	100	Archaea	Crenarchaeota	Nitrososphaeria	Nitrosopumilales	Nitrosopumilaceae	(Nitrosopumilaceae)	48	16	15	7	7	5	1	0	1
48	1	1	Archaea	Crenarchaeota	Nitrososphaeria	Nitrosopumilales	Nitrosopumilaceae	Candidatus Nitrosopelagicus	0	1	0	0	0	0	0	0	0
49	9	721	Archaea	Crenarchaeota	Nitrososphaeria	Nitrosopumilales	Nitrosopumilaceae	Candidatus Nitrosopumilus	321	158	147	39	44	1	5	2	4
50	2	2	Archaea	Crenarchaeota	Nitrososphaeria	Nitrosopumilales	Nitrosopumilaceae	Candidatus Nitrosotenuis	1	0	0	0	0	1	0	0	0
51	3	9	Archaea	Crenarchaeota	Nitrososphaeria	Nitrosopumilales	Nitrosopumilaceae	Cenarchaeum	4	3	2	0	0	0	0	0	0
52	4	8	Archaea	Crenarchaeota	Nitrososphaeria	Nitrosopumilales	Nitrosopumilaceae	Nitrosarchaeum	2	1	2	3	0	0	0	0	0
53	7	131	Archaea	Crenarchaeota	Nitrososphaeria	Nitrosopumilales	Nitrosopumilaceae	uncultured archaeon	67	33	19	4	3	4	0	0	1
54	3	9	Archaea	Crenarchaeota	Nitrososphaeria	Nitrosopumilales	Nitrosopumilaceae	uncultured archaeon W4-93a	3	4	0	0	2	0	0	0	0
55	3	4	Archaea	Crenarchaeota	Nitrososphaeria	Nitrosopumilales	Nitrosopumilaceae	uncultured crenarchaeote DeepAnt-EC39	2	1	1	0	0	0	0	0	0
56	4	6	Archaea	Crenarchaeota	Nitrososphaeria	Nitrosopumilales	Nitrosopumilaceae	uncultured marine crenarchaeote SAT1000-49-D2	3	1	0	0	1	1	0	0	0
57	4	7	Archaea	Crenarchaeota	Nitrososphaeria	Nitrosopumilales	Nitrosopumilaceae	uncultured marine group I thaumarchaeote	0	3	2	1	0	0	0	1	0
58	1	1	Archaea	Crenarchaeota	Nitrososphaeria	Nitrosopumilales	Nitrosopumilaceae	uncultured marine thaumarchaeote KM3_193_A03	0	0	0	0	0	0	0	0	1
59	2	6	Archaea	Crenarchaeota	Nitrososphaeria	Nitrosopumilales	Nitrosopumilaceae	uncultured Nitrosopumilales archaeon	5	1	0	0	0	0	0	0	0
60	2	2	Archaea	Crenarchaeota	Nitrososphaeria	Nitrosopumilales	Nitrosopumilaceae	uncultured thaumarchaeote	0	1	0	0	1	0	0	0	0
61	2	2	Archaea	Crenarchaeota	Nitrososphaeria	Nitrososphaerales	Nitrososphaeraceae	Candidatus Nitrososphaera	1	0	0	1	0	0	0	0	0
62	1	1	Archaea	Crenarchaeota	Nitrososphaeria	Nitrosotaleales	Nitrosotaleaceae	(Nitrosotaleaceae)	0	0	0	0	0	0	1	0	0
63	1	1	Archaea	Crenarchaeota	Nitrososphaeria	Nitrosotaleales	Nitrosotaleaceae	uncultured crenarchaeote	1	0	0	0	0	0	0	0	0
64	1	1	Archaea	Crenarchaeota	Thermoprotei	Desulfurococcales	Ignisphaeraceae	Ignisphaera	0	0	0	0	0	0	0	0	1
65	1	1	Archaea	Crenarchaeota	Thermoprotei	Sulfolobales	Sulfolobaceae	Saccharolobus	0	0	0	0	0	0	0	0	1
66	1	1	Archaea	Crenarchaeota	Thermoprotei	Thermoproteales	Thermofilaceae	Thermofilum	0	0	0	0	0	0	0	0	1
67	1	1	Archaea	Euryarchaeota	(Euryarchaeota)	(Euryarchaeota)	(Euryarchaeota)	(Euryarchaeota)	1	0	0	0	0	0	0	0	0
68	4	6	Archaea	Euryarchaeota	Methanobacteria	Methanobacteriales	Methanobacteriaceae	Methanobacterium	0	0	2	0	1	0	0	2	1
69	2	2	Archaea	Euryarchaeota	Methanobacteria	Methanobacteriales	Methanobacteriaceae	Methanobrevibacter	0	0	1	0	0	1	0	0	0
70	1	1	Archaea	Euryarchaeota	Methanococci	Methanococcales	Methanocaldococcaceae	Methanocaldococcus	0	0	0	0	0	0	0	0	1
71	1	1	Archaea	Euryarchaeota	Methanococci	Methanococcales	Methanococcaceae	Methanococcus	1	0	0	0	0	0	0	0	0
72	2	2	Archaea	Euryarchaeota	Thermococci	Methanofastidiosales	Methanofastidiosaceae	Candidatus Methanofastidiosum	0	0	0	0	0	0	0	1	1
73	2	2	Archaea	Euryarchaeota	Thermococci	Methanofastidiosales	uncultured	(uncultured)	0	0	0	0	0	0	1	0	1
74	1	1	Archaea	Euryarchaeota	Thermococci	Methanofastidiosales	uncultured	marine metagenome	0	0	0	0	0	0	0	1	0
75	4	24	Archaea	Euryarchaeota	Thermococci	Methanofastidiosales	uncultured	uncultured archaeon	0	0	0	1	0	4	0	4	15
76	1	2	Archaea	Euryarchaeota	Thermococci	Methanofastidiosales	uncultured	uncultured euryarchaeote	0	0	0	0	0	0	0	0	2
77	1	1	Archaea	Euryarchaeota	Thermococci	Methanofastidiosales	uncultured	uncultured sediment archaeon	0	0	0	0	0	0	0	0	1
78	1	1	Archaea	Euryarchaeota	Thermococci	Thermococcales	Thermococcaceae	Palaeococcus	0	0	1	0	0	0	0	0	0
79	3	4	Archaea	Euryarchaeota	Thermococci	Thermococcales	Thermococcaceae	Thermococcus	0	0	0	0	1	0	1	0	2
80	1	1	Archaea	Hadarchaeota	Hadarchaeia	Hadarchaeales	(Hadarchaeales)	(Hadarchaeales)	0	0	0	0	0	0	0	0	1
81	1	1	Archaea	Hadarchaeota	Hadarchaeia	Hadarchaeales	Hadesarchaea archaeon YNP_N21	(Hadesarchaea archaeon YNP_N21)	0	0	0	0	0	0	0	0	1
82	1	1	Archaea	Hadarchaeota	Hadarchaeia	Hadarchaeales	uncultured archaeon SAGMA-G	(uncultured archaeon SAGMA-G)	0	0	0	0	0	0	0	1	0
83	3	3	Archaea	Hadarchaeota	Hadarchaeia	Hadarchaeales	uncultured archaeon	(uncultured archaeon)	0	0	0	1	0	1	0	0	1
84	4	6	Archaea	Halobacterota	(Halobacterota)	(Halobacterota)	(Halobacterota)	(Halobacterota)	1	0	0	0	0	1	0	1	3
85	1	1	Archaea	Halobacterota	ANME-1	ANME-1b	uncultured archaeon	(uncultured archaeon)	0	0	0	0	0	0	0	1	0
86	1	2	Archaea	Halobacterota	Halobacteria	Halobacterales	(Halobacterales)	(Halobacterales)	2	0	0	0	0	0	0	0	0
87	1	1	Archaea	Halobacterota	Halobacteria	Halobacterales	Halobacteriaceae	Halobacterium	0	0	0	0	1	0	0	0	0
88	2	2	Archaea	Halobacterota	Halobacteria	Halobacterales	Halococcaceae	Halalkalicoccus	0	0	0	1	0	0	0	0	1
89	5	9	Archaea	Halobacterota	Halobacteria	Halobacterales	Haloferacaceae	(Haloferacaceae)	0	1	1	2	1	0	0	0	4
90	1	1	Archaea	Halobacterota	Halobacteria	Halobacterales	Haloferacaceae	Halobellus	0	0	0	0	0	1	0	0	0
91	5	14	Archaea	Halobacterota	Halobacteria	Halobacterales	Haloferacaceae	Halogranum	2	2	3	2	5	0	0	0	0
92	1	1	Archaea	Halobacterota	Halobacteria	Halobacterales	Haloferacaceae	Halolamina	0	0	0	0	0	0	0	1	0
93	2	2	Archaea	Halobacterota	Halobacteria	Halobacterales	Haloferacaceae	Halorubrum	1	0	0	0	0	0	0	1	0
94	1	1	Archaea	Halobacterota	Halobacteria	Halobacterales	Haloferacaceae	Halovenus	0	0	0	0	0	0	0	0	1
95	1	2	Archaea	Halobacterota	Halobacteria	Halobacterales	Haloferacaceae	Natrialba	0	0	0	0	0	0	0	0	2
96	1	1	Archaea	Halobacterota	Halobacteria	Halobacterales	Haloferacaceae	Natronoarchaeum	0	0	0	0	0	0	0	1	0
97	1	1	Archaea	Halobacterota	Halobacteria	Halobacterales	Haloferacaceae	Natronococcus	0	0	0	0	0	1	0	0	0
98	1	1	Archaea	Halobacterota	Halobacteria	Halobacterales	Haloferacaceae	Salinarchaeum	0	0	0	0	0	0	0	0	1
99	1	2	Archaea	Halobacterota	Halobacteria	Halobacterales	Haloferacaceae	uncultured	2	0	0	0	0	0	0	0	0
100	1	1	Archaea	Halobacterota	Halobacteria	Halobacterales	Halomicrobiaceae	Halorientalis	0	0	0	0	0	0	0	1	0
101	1	1	Archaea	Halobacterota	Halobacteria	Halobacterales	Halomicrobiaceae	Halosimplex	0	1	0	0	0	0	0	0	0
102	1	1	Archaea	Halobacterota	Halobacteria	Halobacterales	Halomicrobiaceae	Natronomonas	0	0	0	0	0	0	0	0	1
103	1	4	Archaea	Halobacterota	Methanomicrobia	Methanomicrobiales	(Methanomicrobiales)	(Methanomicrobiales)	0	0	0	0	0	0	0	0	4
104	4	20	Archaea	Halobacterota	Methanomicrobia	Methanomicrobiales	Methanomicrobiaceae	(Methanomicrobiaceae)	1	0	0	0	0	0	1	3	15
105	1	1	Archaea	Halobacterota	Methanomicrobia	Methanomicrobiales	Methanomicrobiaceae	Methanoculleus	0	0	0	0	0	0	0	0	1
106	3	55	Archaea	Halobacterota	Methanomicrobia	Methanomicrobiales	Methanomicrobiaceae	Methanogenium	0	0	0	0	0	0	1	1	53
107	1	1	Archaea	Halobacterota	Methanomicrobia	Methanomicrobiales	Methanomicrobiaceae	Methanolacinia	0	0	0	0	0	0	0	0	1
108	1	5	Archaea	Halobacterota	Methanomicrobia	Methanomicrobiales	Methanomicrobiaceae	Methanomicrobium	0	0	0	0	0	0	0	0	5
109	2	2	Archaea	Halobacterota	Methanomicrobia	Methanomicrobiales	Methanomicrobiaceae	Methanoplanus	0	0	0	0	0	1	0	0	1
110	2	5	Archaea	Halobacterota	Methanomicrobia	Methanomicrobiales	Methanomicrobiaceae	SDB	0	0	0	0	0	0	0	1	4
111	1	2	Archaea	Halobacterota	Methanomicrobia	Methanomicrobiales	Methanomicrobiaceae	uncultured	0	0	0	0	0	0	0	0	2
112	1	1	Archaea	Halobacterota	Methanomicrobia	Methanomicrobiales	Methanoregulaceae	Methanolinea	0	0	0	0	0	0	0	1	0
113	1	1	Archaea	Halobacterota	Methanomicrobia	Methanomicrobiales	Methanospirillaceae	Methanospirillum	0	0	0	0	0	0	0	1	0
114	1	1	Archaea	Halobacterota	Methanonatronarchaeia	Methanonatronaechaeales	Methanonatronarchaeaceae	archaeon	0	0	0	0	0	0	0	0	1
115	2	5	Archaea	Halobacterota	Methanosarcinia	Methanosarciniales	(Methanosarciniales)	(Methanosarciniales)	0	0	0	0	0	3	0	0	2
116	1	1	Archaea	Halobacterota	Methanosarcinia	Methanosarciniales	ANME-2a-2b	uncultured organism	0	0	0	0	0	0	0	0	1
117	3	3	Archaea	Halobacterota	Methanosarcinia	Methanosarciniales	Methanoperedenaceae	Candidatus Methanoperedens	0	0	1	0	0	1	1	0	0
118	2	2	Archaea	Halobacterota	Methanosarcinia	Methanosarciniales	Methanoperedenaceae	uncultured archaeon	0	1	0	0	0	0	0	0	1
119	1	1	Archaea	Halobacterota	Methanosarcinia	Methanosarciniales	Methanoperedenaceae	uncultured Methanosarcinales archaeon	0	0	0	0	0	0	0	0	1
120	3	18	Archaea	Halobacterota	Methanosarcinia	Methanosarciniales	Methanosaetaceae	Methanosaeta	0	0	0	0	0	0	1	1	16
121	3	14	Archaea	Halobacterota	Methanosarcinia	Methanosarciniales	Methanosarcinaceae	(Methanosarcinaceae)	0	0	0	0	0	3	2	0	9
122	6	28	Archaea	Halobacterota	Methanosarcinia	Methanosarciniales	Methanosarcinaceae	ANME-3	0	0	1	1	2	4	4	0	16
123	1	1	Archaea	Halobacterota	Methanosarcinia	Methanosarciniales	Methanosarcinaceae	Methanimicrococcus	0	0	0	0	0	0	0	0	1
124	9	102	Archaea	Halobacterota	Methanosarcinia	Methanosarciniales	Methanosarcinaceae	Methanococcoides	5	2	2	3	1	54	4	5	26
125	2	2	Archaea	Halobacterota	Methanosarcinia	Methanosarciniales	Methanosarcinaceae	Methanohalophilus	0	0	0	0	0	1	0	0	1
126	6	16	Archaea	Halobacterota	Methanosarcinia	Methanosarciniales	Methanosarcinaceae	Methanolobus	0	0	1	1	4	1	0	1	8
127	3	13	Archaea	Halobacterota	Methanosarcinia	Methanosarciniales	Methanosarcinaceae	Methanosarcina	0	0	0	0	0	1	0	4	8
128	2	2	Archaea	Halobacterota	Methanosarcinia	Methanosarciniales	Methanosarcinaceae	uncultured	0	0	1	0	0	0	0	0	1
129	1	1	Archaea	Halobacterota	Methanosarcinia	Methanosarciniales	Methermicoccaceae	Methermicoccus	0	0	0	0	0	0	1	0	0
130	1	1	Archaea	Halobacterota	Methanosarcinia	Methanosarciniales	Syntrophoarchaeaceae	(Syntrophoarchaeaceae)	0	0	0	0	0	0	0	0	1
131	1	1	Archaea	Halobacterota	Methanosarcinia	Methanosarciniales	Syntrophoarchaeaceae	Candidatus Syntrophoarchaeum	0	0	0	0	0	0	0	0	1
132	1	2	Archaea	Halobacterota	Methanosarcinia	Methanosarciniales	Syntrophoarchaeaceae	uncultured archaeon	0	0	0	0	0	0	0	0	2
133	1	1	Archaea	Hydrothermarchaeota	Hydrothermarchaeia	Hydrothermarchaeales	marine metagenome	(marine metagenome)	0	0	0	0	0	0	0	0	1
134	2	4	Archaea	Hydrothermarchaeota	Hydrothermarchaeia	Hydrothermarchaeales	uncultured archaeon	(uncultured archaeon)	0	0	0	0	0	0	0	3	1
135	1	2	Archaea	Iainarchaeota	Iainarchaeia	Iainarchaeales	(Iainarchaeales)	(Iainarchaeales)	0	0	0	0	0	0	0	0	2
136	3	5	Archaea	Iainarchaeota	Iainarchaeia	Iainarchaeales	Candidatus Iainarchaeum	(Candidatus Iainarchaeum)	0	0	2	0	0	0	0	2	1
137	1	1	Archaea	Iainarchaeota	Iainarchaeia	Iainarchaeales	Candidatus Iainarchaeum	Candidatus Iainarchaeum andersonii SCGC AAA011-E11	0	0	0	0	0	0	0	0	1
138	1	1	Archaea	Iainarchaeota	Iainarchaeia	Iainarchaeales	Candidatus Iainarchaeum	Diapherotrites archaeon SCGC AAA011-N19	1	0	0	0	0	0	0	0	0
139	3	6	Archaea	Iainarchaeota	Iainarchaeia	Iainarchaeales	Candidatus Iainarchaeum	uncultured archaeon	0	0	1	0	0	0	0	1	4
140	3	4	Archaea	Iainarchaeota	Iainarchaeia	Iainarchaeales	uncultured archaeon	(uncultured archaeon)	0	0	0	0	1	2	0	0	1
141	1	1	Archaea	Iainarchaeota	Iainarchaeia	Iainarchaeales	uncultured euryarchaeote	(uncultured euryarchaeote)	0	0	0	0	0	0	0	1	0
142	1	1	Archaea	Korarchaeota	Korarchaeia	Korarchaeales	Korarchaeaceae	Candidatus Korarchaeum	0	0	0	0	0	0	0	0	1
143	1	2	Archaea	Micrarchaeota	Micrarchaeia	Micrarchaeales	(Micrarchaeales)	(Micrarchaeales)	0	0	0	0	0	0	0	2	0
144	1	2	Archaea	Micrarchaeota	Micrarchaeia	Micrarchaeales	Candidatus Micrarchaeum	Candidatus Micrarchaeum acidiphilum ARMAN-2	0	0	0	0	0	0	0	0	2
145	1	1	Archaea	Micrarchaeota	Micrarchaeia	Micrarchaeales	Candidatus Micrarchaeum	uncultured DPANN archaeon	0	0	0	0	0	0	0	1	0
146	1	1	Archaea	Micrarchaeota	Micrarchaeia	Micrarchaeales	CG1-02-32-21	Candidatus Micrarchaeota archaeon CG1_02_55_22	0	1	0	0	0	0	0	0	0
147	5	6	Archaea	Micrarchaeota	Micrarchaeia	Micrarchaeales	uncultured archaeon	(uncultured archaeon)	0	1	1	0	0	0	1	1	2
148	2	6	Archaea	Micrarchaeota	Micrarchaeia	Micrarchaeales	uncultured euryarchaeote	(uncultured euryarchaeote)	0	0	0	0	0	2	0	0	4
149	1	1	Archaea	Nanoarchaeota	Nanoarchaeia	Nanoarchaeales	(Nanoarchaeales)	(Nanoarchaeales)	0	0	0	0	0	1	0	0	0
150	9	655	Archaea	Nanoarchaeota	Nanoarchaeia	Woesearchaeales	(Woesearchaeales)	(Woesearchaeales)	25	34	151	29	60	135	7	59	155
151	3	5	Archaea	Nanoarchaeota	Nanoarchaeia	Woesearchaeales	archaeon GW2011_AR16	(archaeon GW2011_AR16)	0	0	1	1	0	0	0	3	0
152	3	5	Archaea	Nanoarchaeota	Nanoarchaeia	Woesearchaeales	Candidatus Pacearchaeota archaeon CG1_02_31_27	(Candidatus Pacearchaeota archaeon CG1_02_31_27)	0	0	0	0	2	0	0	2	1
153	2	3	Archaea	Nanoarchaeota	Nanoarchaeia	Woesearchaeales	Candidatus Yanofskybacteria bacterium RIFCSPHIGHO2_01_FULL_41_26	(Candidatus Yanofskybacteria bacterium RIFCSPHIGHO2_01_FULL_41_26)	0	0	1	0	0	0	0	0	2
154	3	5	Archaea	Nanoarchaeota	Nanoarchaeia	Woesearchaeales	CG1-02-57-44	Candidatus Woesearchaeota archaeon CG1_02_57_44	0	0	0	1	0	0	1	3	0
155	7	23	Archaea	Nanoarchaeota	Nanoarchaeia	Woesearchaeales	CG1-02-57-44	uncultured archaeon	0	2	6	1	0	3	1	6	4
156	2	2	Archaea	Nanoarchaeota	Nanoarchaeia	Woesearchaeales	CG1-02-57-44	uncultured euryarchaeote	0	0	1	0	0	1	0	0	0
157	4	5	Archaea	Nanoarchaeota	Nanoarchaeia	Woesearchaeales	Desulfobacteraceae bacterium 4572_19	(Desulfobacteraceae bacterium 4572_19)	1	0	0	0	1	0	1	0	2
158	9	89	Archaea	Nanoarchaeota	Nanoarchaeia	Woesearchaeales	GW2011	AR15	1	6	18	1	3	26	2	14	18
159	1	1	Archaea	Nanoarchaeota	Nanoarchaeia	Woesearchaeales	GW2011	AR20	0	0	1	0	0	0	0	0	0
160	2	4	Archaea	Nanoarchaeota	Nanoarchaeia	Woesearchaeales	GW2011_GWC1_47_15	(GW2011_GWC1_47_15)	0	0	2	0	0	0	0	0	2
161	7	24	Archaea	Nanoarchaeota	Nanoarchaeia	Woesearchaeales	GW2011_GWC1_47_15	Candidatus Amesbacteria bacterium GW2011_GWC1_47_15	2	5	11	1	2	2	0	0	1
162	3	5	Archaea	Nanoarchaeota	Nanoarchaeia	Woesearchaeales	GW2011_GWC1_47_15	Candidatus Pacearchaeota archaeon CG1_02_32_21	0	0	0	0	2	1	0	0	2
163	4	7	Archaea	Nanoarchaeota	Nanoarchaeia	Woesearchaeales	GW2011_GWC1_47_15	Candidatus Staskawiczbacteria bacterium RIFOXYA2_FULL_32_7	0	1	1	2	0	0	0	0	3
164	7	9	Archaea	Nanoarchaeota	Nanoarchaeia	Woesearchaeales	GW2011_GWC1_47_15	uncultured archaeon	1	0	1	1	1	1	0	1	3
165	9	69	Archaea	Nanoarchaeota	Nanoarchaeia	Woesearchaeales	marine metagenome	(marine metagenome)	1	10	14	2	9	15	1	4	13
166	7	15	Archaea	Nanoarchaeota	Nanoarchaeia	Woesearchaeales	metagenome	(metagenome)	2	2	2	3	2	2	0	0	2
167	3	3	Archaea	Nanoarchaeota	Nanoarchaeia	Woesearchaeales	Nanoarchaeota archaeon JGI OTU-1	(Nanoarchaeota archaeon JGI OTU-1)	1	0	0	0	0	0	1	1	0
168	2	2	Archaea	Nanoarchaeota	Nanoarchaeia	Woesearchaeales	Parcubacteria group bacterium GW2011_GWA2_37_10	(Parcubacteria group bacterium GW2011_GWA2_37_10)	0	0	0	0	0	1	0	0	1
169	8	103	Archaea	Nanoarchaeota	Nanoarchaeia	Woesearchaeales	SCGC AAA011-D5	(SCGC AAA011-D5)	1	5	17	3	6	20	0	12	39
170	7	21	Archaea	Nanoarchaeota	Nanoarchaeia	Woesearchaeales	SCGC AAA011-D5	Candidatus Diapherotrites archaeon ADurb.Bin253	1	1	1	0	1	10	1	0	6
171	3	3	Archaea	Nanoarchaeota	Nanoarchaeia	Woesearchaeales	SCGC AAA011-D5	Candidatus Levybacteria bacterium RIFOXYB1_FULL_40_17	0	1	1	0	0	1	0	0	0
172	5	5	Archaea	Nanoarchaeota	Nanoarchaeia	Woesearchaeales	SCGC AAA011-D5	Candidatus Pacearchaeota archaeon RBG_19FT_COMBO_34_9	1	0	0	0	1	1	0	1	1
173	3	3	Archaea	Nanoarchaeota	Nanoarchaeia	Woesearchaeales	SCGC AAA011-D5	Candidatus Staskawiczbacteria bacterium RIFCSPHIGHO2_01_FULL_34_27	0	0	0	0	1	1	0	0	1
174	5	11	Archaea	Nanoarchaeota	Nanoarchaeia	Woesearchaeales	SCGC AAA011-D5	Nanoarchaeota archaeon SCGC AAA011-D5	0	0	4	0	0	1	1	2	3
175	7	36	Archaea	Nanoarchaeota	Nanoarchaeia	Woesearchaeales	SCGC AAA011-D5	uncultured archaeon	2	0	8	0	1	8	1	3	13
176	3	3	Archaea	Nanoarchaeota	Nanoarchaeia	Woesearchaeales	SCGC AAA011-D5	uncultured archaeon CLEAR-15	0	0	0	0	0	1	0	1	1
177	6	9	Archaea	Nanoarchaeota	Nanoarchaeia	Woesearchaeales	SCGC AAA011-D5	uncultured archaeon CLEAR-24	1	0	1	1	1	1	0	0	4
178	6	11	Archaea	Nanoarchaeota	Nanoarchaeia	Woesearchaeales	SCGC AAA011-D5	uncultured euryarchaeote	1	1	5	0	1	1	0	0	2
179	8	39	Archaea	Nanoarchaeota	Nanoarchaeia	Woesearchaeales	SCGC AAA286-E23	(SCGC AAA286-E23)	1	0	3	2	1	1	6	18	7
180	8	14	Archaea	Nanoarchaeota	Nanoarchaeia	Woesearchaeales	SCGC AAA286-E23	Euryarchaeota archaeon SCGC AAA286-E23	1	0	1	2	1	1	3	4	1
181	3	8	Archaea	Nanoarchaeota	Nanoarchaeia	Woesearchaeales	SCGC AAA286-E23	metagenome	0	0	1	0	0	0	0	5	2
182	6	28	Archaea	Nanoarchaeota	Nanoarchaeia	Woesearchaeales	SCGC AAA286-E23	uncultured archaeon	3	0	3	1	0	0	7	11	3
183	5	9	Archaea	Nanoarchaeota	Nanoarchaeia	Woesearchaeales	SCGC AAA286-E23	uncultured euryarchaeote	0	1	0	1	0	0	2	3	2
184	9	319	Archaea	Nanoarchaeota	Nanoarchaeia	Woesearchaeales	uncultured archaeon	(uncultured archaeon)	9	31	56	21	24	64	2	34	78
185	2	3	Archaea	Nanoarchaeota	Nanoarchaeia	Woesearchaeales	uncultured bacterium	(uncultured bacterium)	0	0	1	0	0	0	0	0	2
186	9	148	Archaea	Nanoarchaeota	Nanoarchaeia	Woesearchaeales	uncultured crenarchaeote	(uncultured crenarchaeote)	6	9	40	10	11	24	3	12	33
187	9	226	Archaea	Nanoarchaeota	Nanoarchaeia	Woesearchaeales	uncultured euryarchaeote	(uncultured euryarchaeote)	10	15	56	23	19	27	5	29	42
188	5	7	Archaea	Nanoarchaeota	Nanoarchaeia	Woesearchaeales	unidentified archaeon	(unidentified archaeon)	0	1	1	2	0	2	0	1	0
189	1	1	Archaea	Nanohaloarchaeota	Nanosalinia	Nanosalinales	Nanosalinaceae	(Nanosalinaceae)	0	0	0	0	0	0	0	0	1
190	3	4	Archaea	Thermoplasmatota	(Thermoplasmatota)	(Thermoplasmatota)	(Thermoplasmatota)	(Thermoplasmatota)	0	1	0	0	0	1	0	0	2
191	6	12	Archaea	Thermoplasmatota	Thermoplasmata	(Thermoplasmata)	(Thermoplasmata)	(Thermoplasmata)	1	0	3	0	1	3	0	2	2
192	1	1	Archaea	Thermoplasmatota	Thermoplasmata	A10	uncultured archaeon	(uncultured archaeon)	0	0	0	0	0	0	0	0	1
193	1	1	Archaea	Thermoplasmatota	Thermoplasmata	Acidiprofundales	Aciduliprofundaceae	Aciduliprofundum	0	0	0	0	0	0	0	0	1
194	2	3	Archaea	Thermoplasmatota	Thermoplasmata	JdFR-43	(JdFR-43)	(JdFR-43)	0	0	2	0	0	0	1	0	0
195	1	1	Archaea	Thermoplasmatota	Thermoplasmata	JdFR-43	Thermoplasmatales archaeon JdFR-43	(Thermoplasmatales archaeon JdFR-43)	0	0	0	0	1	0	0	0	0
196	1	1	Archaea	Thermoplasmatota	Thermoplasmata	JdFR-43	uncultured archaeon	(uncultured archaeon)	0	0	0	0	0	0	0	1	0
197	6	37	Archaea	Thermoplasmatota	Thermoplasmata	Marine Benthic Group D and DHVEG-1	(Marine Benthic Group D and DHVEG-1)	(Marine Benthic Group D and DHVEG-1)	0	0	2	1	0	1	1	5	27
198	1	1	Archaea	Thermoplasmatota	Thermoplasmata	Marine Benthic Group D and DHVEG-1	uncultured archaeon 2MT8	(uncultured archaeon 2MT8)	0	0	0	0	0	0	0	0	1
199	9	178	Archaea	Thermoplasmatota	Thermoplasmata	Marine Benthic Group D and DHVEG-1	uncultured archaeon	(uncultured archaeon)	2	2	2	2	1	25	1	42	101
200	1	1	Archaea	Thermoplasmatota	Thermoplasmata	Marine Benthic Group D and DHVEG-1	uncultured eukaryote	(uncultured eukaryote)	0	0	1	0	0	0	0	0	0
201	1	1	Archaea	Thermoplasmatota	Thermoplasmata	Marine Benthic Group D and DHVEG-1	uncultured euryarchaeote	(uncultured euryarchaeote)	0	0	0	0	0	0	0	1	0
202	3	4	Archaea	Thermoplasmatota	Thermoplasmata	Marine Benthic Group D and DHVEG-1	uncultured Thermoplasmata archaeon	(uncultured Thermoplasmata archaeon)	0	0	0	0	0	1	1	0	2
203	4	26	Archaea	Thermoplasmatota	Thermoplasmata	Marine Benthic Group D and DHVEG-1	uncultured Thermoplasmatales archaeon	(uncultured Thermoplasmatales archaeon)	0	1	0	0	0	0	1	4	20
204	3	3	Archaea	Thermoplasmatota	Thermoplasmata	Marine Group II	marine metagenome	(marine metagenome)	0	0	1	0	0	0	1	1	0
205	6	38	Archaea	Thermoplasmatota	Thermoplasmata	Marine Group II	uncultured archaeon	(uncultured archaeon)	5	7	11	9	5	0	1	0	0
206	3	4	Archaea	Thermoplasmatota	Thermoplasmata	Marine Group II	uncultured euryarchaeote	(uncultured euryarchaeote)	0	0	1	2	1	0	0	0	0
207	1	1	Archaea	Thermoplasmatota	Thermoplasmata	Marine Group II	uncultured marine archaeon	(uncultured marine archaeon)	0	0	0	1	0	0	0	0	0
208	1	1	Archaea	Thermoplasmatota	Thermoplasmata	Marine Group II	uncultured marine group II euryarchaeote KM3-85-F5	(uncultured marine group II euryarchaeote KM3-85-F5)	0	0	0	0	0	0	1	0	0
209	1	1	Archaea	Thermoplasmatota	Thermoplasmata	Marine Group II	uncultured marine group II euryarchaeote	(uncultured marine group II euryarchaeote)	0	0	0	0	0	0	1	0	0
210	6	9	Archaea	Thermoplasmatota	Thermoplasmata	Marine Group III	metagenome	(metagenome)	1	0	3	1	0	1	0	2	1
211	1	1	Archaea	Thermoplasmatota	Thermoplasmata	Marine Group III	uncultured marine archaeon	(uncultured marine archaeon)	0	0	1	0	0	0	0	0	0
212	1	1	Archaea	Thermoplasmatota	Thermoplasmata	Methanomassiliicoccales	(Methanomassiliicoccales)	(Methanomassiliicoccales)	0	0	0	0	0	0	0	1	0
213	2	3	Archaea	Thermoplasmatota	Thermoplasmata	Methanomassiliicoccales	Methanomassiliicoccaceae	uncultured	0	1	0	0	0	0	0	0	2
214	1	1	Archaea	Thermoplasmatota	Thermoplasmata	Methanomassiliicoccales	Methanomethylophilaceae	Candidatus Methanogranum	0	0	0	0	1	0	0	0	0
215	1	1	Archaea	Thermoplasmatota	Thermoplasmata	Methanomassiliicoccales	uncultured	(uncultured)	0	0	0	0	0	1	0	0	0
216	5	6	Archaea	Thermoplasmatota	Thermoplasmata	Methanomassiliicoccales	uncultured	uncultured archaeon	0	0	0	1	1	2	0	1	1
217	2	2	Archaea	Thermoplasmatota	Thermoplasmata	Methanomassiliicoccales	uncultured	uncultured sediment archaeon	0	0	0	0	1	1	0	0	0
218	3	5	Archaea	Thermoplasmatota	Thermoplasmata	SG8-5	(SG8-5)	(SG8-5)	0	0	0	0	0	3	0	1	1
219	1	1	Archaea	Thermoplasmatota	Thermoplasmata	SG8-5	Euryarchaeota archaeon SG8-5	(Euryarchaeota archaeon SG8-5)	0	0	0	0	0	1	0	0	0
220	3	21	Archaea	Thermoplasmatota	Thermoplasmata	SG8-5	uncultured archaeon	(uncultured archaeon)	0	0	0	0	0	14	0	1	6
221	1	2	Archaea	Thermoplasmatota	Thermoplasmata	Thermoplasmatales	Picrophilaceae	Picrophilus	0	0	0	0	0	0	0	0	2
222	1	1	Archaea	Thermoplasmatota	Thermoplasmata	Thermoplasmatales	Thermoplasmataceae	(Thermoplasmataceae)	0	0	1	0	0	0	0	0	0
223	1	1	Archaea	Thermoplasmatota	Thermoplasmata	Thermoplasmatales	Thermoplasmataceae	E-plasma	0	0	0	0	0	0	0	1	0
224	5	21	Archaea	Thermoplasmatota	Thermoplasmata	uncultured	(uncultured)	(uncultured)	0	0	1	0	1	4	0	2	13
225	6	65	Archaea	Thermoplasmatota	Thermoplasmata	uncultured	uncultured archaeon	(uncultured archaeon)	1	0	4	1	0	7	0	17	35
226	1	1	Archaea	Thermoplasmatota	Thermoplasmata	uncultured	uncultured bacterium	(uncultured bacterium)	0	0	0	0	0	0	0	1	0
227	3	4	Archaea	Thermoplasmatota	Thermoplasmata	uncultured	uncultured eukaryote	(uncultured eukaryote)	0	0	0	0	1	0	0	1	2
228	3	4	Archaea	Thermoplasmatota	Thermoplasmata	uncultured	uncultured euryarchaeote	(uncultured euryarchaeote)	0	0	0	0	0	1	1	0	2
229	1	1	Archaea	Thermoplasmatota	Thermoplasmata	uncultured	uncultured Thermoplasmatales archaeon	(uncultured Thermoplasmatales archaeon)	0	0	0	0	0	0	0	1	0
230	3	4	Archaea	Thermoplasmatota	uncultured	(uncultured)	(uncultured)	(uncultured)	0	0	0	0	0	1	0	2	1
231	2	5	Archaea	Thermoplasmatota	uncultured	uncultured archaeon	(uncultured archaeon)	(uncultured archaeon)	0	0	0	0	0	4	0	0	1
232	1	1	Archaea	Thermoplasmatota	uncultured	uncultured euryarchaeote	(uncultured euryarchaeote)	(uncultured euryarchaeote)	0	0	0	0	0	0	0	0	1
233	1	1	Archaea	Thermoplasmatota	uncultured	unidentified archaeon	(unidentified archaeon)	(unidentified archaeon)	0	0	0	0	0	0	0	0	1
234	3	6	Archaea	uncultured	uncultured archaeon	(uncultured archaeon)	(uncultured archaeon)	(uncultured archaeon)	0	0	0	0	1	0	0	3	2
235	1	1	Archaea	uncultured	unidentified archaeon	(unidentified archaeon)	(unidentified archaeon)	(unidentified archaeon)	0	0	0	0	0	0	0	0	1
236	9	7427	Bacteria	(Bacteria)	(Bacteria)	(Bacteria)	(Bacteria)	(Bacteria)	881	807	1419	921	768	710	467	661	793
237	1	1	Bacteria	10bav-F6	(10bav-F6)	(10bav-F6)	(10bav-F6)	(10bav-F6)	0	0	0	0	0	0	0	0	1
238	1	1	Bacteria	10bav-F6	uncultured delta proteobacterium	(uncultured delta proteobacterium)	(uncultured delta proteobacterium)	(uncultured delta proteobacterium)	0	0	0	0	0	0	1	0	0
239	1	1	Bacteria	10bav-F6	uncultured proteobacterium	(uncultured proteobacterium)	(uncultured proteobacterium)	(uncultured proteobacterium)	0	0	0	0	0	0	0	0	1
240	1	1	Bacteria	Abditibacteriota	Abditibacteria	Abditibacteriales	Abditibacteriaceae	Abditibacterium	0	0	0	0	0	1	0	0	0
241	2	4	Bacteria	Acetothermia	Acetothermiia	(Acetothermiia)	(Acetothermiia)	(Acetothermiia)	0	0	0	0	0	2	0	0	2
242	1	1	Bacteria	Acetothermia	Acetothermiia	Acetothermia bacterium 64_32	(Acetothermia bacterium 64_32)	(Acetothermia bacterium 64_32)	0	0	0	0	1	0	0	0	0
243	2	2	Bacteria	Acetothermia	Acetothermiia	Acetothermia bacterium SCGC AAA255-C06	(Acetothermia bacterium SCGC AAA255-C06)	(Acetothermia bacterium SCGC AAA255-C06)	0	0	0	0	0	0	0	1	1
244	1	1	Bacteria	Acetothermia	Acetothermiia	bacterium enrichment culture clone 73(2013)	(bacterium enrichment culture clone 73(2013))	(bacterium enrichment culture clone 73(2013))	0	0	0	0	0	0	0	0	1
245	2	2	Bacteria	Acetothermia	Acetothermiia	uncultured Acetothermia bacterium	(uncultured Acetothermia bacterium)	(uncultured Acetothermia bacterium)	0	0	0	0	0	1	0	1	0
246	5	30	Bacteria	Acetothermia	Acetothermiia	uncultured bacterium	(uncultured bacterium)	(uncultured bacterium)	0	0	6	0	0	6	2	5	11
247	1	1	Bacteria	Acetothermia	Acetothermiia	uncultured organism	(uncultured organism)	(uncultured organism)	0	0	0	0	0	0	0	0	1
248	9	106	Bacteria	Acidobacteriota	(Acidobacteriota)	(Acidobacteriota)	(Acidobacteriota)	(Acidobacteriota)	23	18	18	6	11	11	3	8	8
249	5	9	Bacteria	Acidobacteriota	Acidobacteriae	(Acidobacteriae)	(Acidobacteriae)	(Acidobacteriae)	3	0	1	1	0	0	0	2	2
250	1	1	Bacteria	Acidobacteriota	Acidobacteriae	Acidobacteriales	(Acidobacteriales)	(Acidobacteriales)	0	0	0	0	0	0	1	0	0
251	1	1	Bacteria	Acidobacteriota	Acidobacteriae	Acidobacteriales	Acidobacteriaceae (Subgroup 1)	Granulicella	0	0	0	0	0	1	0	0	0
252	2	2	Bacteria	Acidobacteriota	Acidobacteriae	Acidobacteriales	uncultured	uncultured bacterium	0	0	1	0	0	0	1	0	0
253	1	1	Bacteria	Acidobacteriota	Acidobacteriae	Bryobacterales	Bryobacteraceae	Bryobacter	0	0	1	0	0	0	0	0	0
254	1	1	Bacteria	Acidobacteriota	Acidobacteriae	Paludibaculum	(Paludibaculum)	(Paludibaculum)	0	1	0	0	0	0	0	0	0
255	9	30	Bacteria	Acidobacteriota	Acidobacteriae	PAUC26f	(PAUC26f)	(PAUC26f)	6	1	6	2	2	3	2	5	3
256	2	2	Bacteria	Acidobacteriota	Acidobacteriae	PAUC26f	metagenome	(metagenome)	0	1	0	1	0	0	0	0	0
257	6	8	Bacteria	Acidobacteriota	Acidobacteriae	PAUC26f	uncultured Acidobacteria bacterium	(uncultured Acidobacteria bacterium)	2	0	1	1	1	1	2	0	0
258	2	3	Bacteria	Acidobacteriota	Acidobacteriae	PAUC26f	uncultured Acidobacteriales bacterium	(uncultured Acidobacteriales bacterium)	1	2	0	0	0	0	0	0	0
259	7	25	Bacteria	Acidobacteriota	Acidobacteriae	PAUC26f	uncultured bacterium	(uncultured bacterium)	4	6	3	3	1	0	0	5	3
260	1	1	Bacteria	Acidobacteriota	Acidobacteriae	PAUC26f	uncultured soil bacterium	(uncultured soil bacterium)	0	0	0	1	0	0	0	0	0
261	3	3	Bacteria	Acidobacteriota	Acidobacteriae	Solibacterales	Solibacteraceae	Candidatus Solibacter	1	0	0	0	1	0	1	0	0
262	1	1	Bacteria	Acidobacteriota	Acidobacteriae	Subgroup 12	uncultured bacterium	(uncultured bacterium)	0	1	0	0	0	0	0	0	0
263	2	2	Bacteria	Acidobacteriota	Acidobacteriae	Subgroup 13	uncultured bacterium	(uncultured bacterium)	1	0	1	0	0	0	0	0	0
264	1	1	Bacteria	Acidobacteriota	Acidobacteriae	Subgroup 15	uncultured bacterium	(uncultured bacterium)	0	0	0	0	0	0	0	1	0
265	2	2	Bacteria	Acidobacteriota	Acidobacteriae	Subgroup 2	uncultured bacterium	(uncultured bacterium)	1	0	0	0	0	0	1	0	0
266	5	21	Bacteria	Acidobacteriota	Aminicenantia	Aminicenantales	(Aminicenantales)	(Aminicenantales)	0	0	2	0	1	2	0	5	11
267	6	8	Bacteria	Acidobacteriota	Aminicenantia	Aminicenantales	uncultured Aminicenantes bacterium	(uncultured Aminicenantes bacterium)	2	1	1	0	1	1	0	0	2
268	9	96	Bacteria	Acidobacteriota	Aminicenantia	Aminicenantales	uncultured bacterium	(uncultured bacterium)	2	5	9	1	2	12	2	21	42
269	2	3	Bacteria	Acidobacteriota	Aminicenantia	Aminicenantales	uncultured organism	(uncultured organism)	0	0	0	0	0	0	0	2	1
270	1	1	Bacteria	Acidobacteriota	Aminicenantia	Aminicenantales	uncultured soil bacterium	(uncultured soil bacterium)	1	0	0	0	0	0	0	0	0
271	7	17	Bacteria	Acidobacteriota	AT-s3-28	(AT-s3-28)	(AT-s3-28)	(AT-s3-28)	5	1	2	2	0	5	0	1	1
272	3	3	Bacteria	Acidobacteriota	AT-s3-28	uncultured Acidobacteria bacterium	(uncultured Acidobacteria bacterium)	(uncultured Acidobacteria bacterium)	0	1	0	0	1	1	0	0	0
273	2	2	Bacteria	Acidobacteriota	AT-s3-28	uncultured Acidobacteriaceae bacterium	(uncultured Acidobacteriaceae bacterium)	(uncultured Acidobacteriaceae bacterium)	1	0	0	1	0	0	0	0	0
274	1	1	Bacteria	Acidobacteriota	AT-s3-28	uncultured Acidobacterium sp.	(uncultured Acidobacterium sp.)	(uncultured Acidobacterium sp.)	1	0	0	0	0	0	0	0	0
275	3	4	Bacteria	Acidobacteriota	AT-s3-28	uncultured actinobacterium	(uncultured actinobacterium)	(uncultured actinobacterium)	2	0	0	1	1	0	0	0	0
276	8	50	Bacteria	Acidobacteriota	AT-s3-28	uncultured bacterium	(uncultured bacterium)	(uncultured bacterium)	7	5	9	4	3	8	0	6	8
277	2	2	Bacteria	Acidobacteriota	Blastocatellia	(Blastocatellia)	(Blastocatellia)	(Blastocatellia)	0	1	1	0	0	0	0	0	0
278	1	1	Bacteria	Acidobacteriota	Blastocatellia	45597	Acidobacteria bacterium Ellin7246	(Acidobacteria bacterium Ellin7246)	0	0	0	0	0	0	0	1	0
279	4	6	Bacteria	Acidobacteriota	Blastocatellia	45597	uncultured bacterium	(uncultured bacterium)	0	2	0	0	2	1	0	0	1
280	3	12	Bacteria	Acidobacteriota	Blastocatellia	Blastocatellales	Blastocatellaceae	(Blastocatellaceae)	2	3	7	0	0	0	0	0	0
281	7	86	Bacteria	Acidobacteriota	Blastocatellia	Blastocatellales	Blastocatellaceae	Blastocatella	15	20	37	6	5	0	2	0	1
282	8	46	Bacteria	Acidobacteriota	Blastocatellia	Blastocatellales	Blastocatellaceae	JGI 0001001-H03	7	7	11	5	4	2	0	6	4
283	3	3	Bacteria	Acidobacteriota	Blastocatellia	Blastocatellales	Blastocatellaceae	uncultured	0	1	1	0	1	0	0	0	0
284	1	1	Bacteria	Acidobacteriota	Blastocatellia	Pyrinomonadales	Pyrinomonadaceae	Pyrinomonas	0	0	0	0	0	0	0	1	0
285	8	61	Bacteria	Acidobacteriota	Blastocatellia	Pyrinomonadales	Pyrinomonadaceae	RB41	14	11	18	8	3	0	1	2	4
286	1	1	Bacteria	Acidobacteriota	Candidatus Fischerbacteria bacterium RBG_13_37_8	(Candidatus Fischerbacteria bacterium RBG_13_37_8)	(Candidatus Fischerbacteria bacterium RBG_13_37_8)	(Candidatus Fischerbacteria bacterium RBG_13_37_8)	0	1	0	0	0	0	0	0	0
287	4	9	Bacteria	Acidobacteriota	d142	uncultured Acidobacteria bacterium	(uncultured Acidobacteria bacterium)	(uncultured Acidobacteria bacterium)	0	0	2	0	0	3	0	1	3
288	2	4	Bacteria	Acidobacteriota	d142	uncultured organism	(uncultured organism)	(uncultured organism)	1	0	0	0	0	0	0	0	3
289	5	9	Bacteria	Acidobacteriota	Holophagae	Acanthopleuribacterales	Acanthopleuribacteraceae	Acanthopleuribacter	0	1	0	2	1	0	0	1	4
290	3	3	Bacteria	Acidobacteriota	Holophagae	Acanthopleuribacterales	Acanthopleuribacteraceae	Thermotomaculum	0	0	0	0	1	0	1	1	0
291	1	1	Bacteria	Acidobacteriota	Holophagae	Holophagales	Holophagaceae	Geothrix	0	1	0	0	0	0	0	0	0
292	1	1	Bacteria	Acidobacteriota	Holophagae	Holophagales	Holophagaceae	Holophaga	0	0	0	0	0	0	0	1	0
293	1	1	Bacteria	Acidobacteriota	Holophagae	Holophagales	Holophagaceae	uncultured	0	0	0	0	0	0	0	1	0
294	7	10	Bacteria	Acidobacteriota	Holophagae	Subgroup 7	(Subgroup 7)	(Subgroup 7)	1	1	1	0	2	3	0	1	1
295	6	7	Bacteria	Acidobacteriota	Holophagae	Subgroup 7	uncultured Acidobacteria bacterium	(uncultured Acidobacteria bacterium)	1	1	1	1	0	0	0	2	1
296	9	43	Bacteria	Acidobacteriota	Holophagae	Subgroup 7	uncultured bacterium	(uncultured bacterium)	6	4	6	7	5	3	6	4	2
297	1	1	Bacteria	Acidobacteriota	Subgroup 11	uncultured Acidobacteria bacterium	(uncultured Acidobacteria bacterium)	(uncultured Acidobacteria bacterium)	1	0	0	0	0	0	0	0	0
298	7	21	Bacteria	Acidobacteriota	Subgroup 18	(Subgroup 18)	(Subgroup 18)	(Subgroup 18)	0	1	2	1	1	3	0	2	11
299	6	16	Bacteria	Acidobacteriota	Subgroup 18	uncultured Acidobacteria bacterium	(uncultured Acidobacteria bacterium)	(uncultured Acidobacteria bacterium)	0	0	1	1	3	4	0	1	6
300	6	20	Bacteria	Acidobacteriota	Subgroup 18	uncultured bacterium	(uncultured bacterium)	(uncultured bacterium)	0	0	1	1	1	5	0	2	10
301	9	20	Bacteria	Acidobacteriota	Subgroup 21	(Subgroup 21)	(Subgroup 21)	(Subgroup 21)	4	2	1	2	3	1	2	1	4
302	7	8	Bacteria	Acidobacteriota	Subgroup 21	uncultured Acidobacteria bacterium	(uncultured Acidobacteria bacterium)	(uncultured Acidobacteria bacterium)	1	1	1	1	1	2	0	0	1
303	9	107	Bacteria	Acidobacteriota	Subgroup 21	uncultured bacterium	(uncultured bacterium)	(uncultured bacterium)	12	12	20	7	10	17	4	12	13
304	9	761	Bacteria	Acidobacteriota	Subgroup 22	(Subgroup 22)	(Subgroup 22)	(Subgroup 22)	89	71	185	87	89	92	23	60	65
305	3	6	Bacteria	Acidobacteriota	Subgroup 22	Acidobacteria bacterium Mor1	(Acidobacteria bacterium Mor1)	(Acidobacteria bacterium Mor1)	0	3	0	0	0	0	0	2	1
306	2	3	Bacteria	Acidobacteriota	Subgroup 22	bacterium enrichment culture clone 49	(bacterium enrichment culture clone 49)	(bacterium enrichment culture clone 49)	0	2	0	1	0	0	0	0	0
307	1	1	Bacteria	Acidobacteriota	Subgroup 22	metagenome	(metagenome)	(metagenome)	0	1	0	0	0	0	0	0	0
308	9	132	Bacteria	Acidobacteriota	Subgroup 22	uncultured Acidobacteria bacterium	(uncultured Acidobacteria bacterium)	(uncultured Acidobacteria bacterium)	8	21	30	21	17	14	2	7	12
309	8	47	Bacteria	Acidobacteriota	Subgroup 22	uncultured Acidobacteriaceae bacterium	(uncultured Acidobacteriaceae bacterium)	(uncultured Acidobacteriaceae bacterium)	0	7	6	8	5	4	2	11	4
310	2	2	Bacteria	Acidobacteriota	Subgroup 22	uncultured Acidobacteriales bacterium	(uncultured Acidobacteriales bacterium)	(uncultured Acidobacteriales bacterium)	1	0	0	0	0	0	0	1	0
311	3	4	Bacteria	Acidobacteriota	Subgroup 22	uncultured Acidobacterium sp.	(uncultured Acidobacterium sp.)	(uncultured Acidobacterium sp.)	2	0	0	0	0	1	0	1	0
312	9	1643	Bacteria	Acidobacteriota	Subgroup 22	uncultured bacterium	(uncultured bacterium)	(uncultured bacterium)	243	197	360	205	198	150	36	125	129
313	5	10	Bacteria	Acidobacteriota	Subgroup 22	uncultured deep-sea bacterium	(uncultured deep-sea bacterium)	(uncultured deep-sea bacterium)	1	3	0	1	1	4	0	0	0
314	2	2	Bacteria	Acidobacteriota	Subgroup 22	uncultured delta proteobacterium	(uncultured delta proteobacterium)	(uncultured delta proteobacterium)	1	0	0	0	0	0	0	1	0
315	3	4	Bacteria	Acidobacteriota	Subgroup 22	uncultured Holophaga/Acidobacterium Sva0515	(uncultured Holophaga/Acidobacterium Sva0515)	(uncultured Holophaga/Acidobacterium Sva0515)	0	0	0	1	0	2	0	0	1
316	8	24	Bacteria	Acidobacteriota	Subgroup 22	uncultured organism	(uncultured organism)	(uncultured organism)	0	2	1	6	5	1	2	5	2
317	1	1	Bacteria	Acidobacteriota	Subgroup 22	uncultured prokaryote	(uncultured prokaryote)	(uncultured prokaryote)	0	0	0	0	1	0	0	0	0
318	2	3	Bacteria	Acidobacteriota	Subgroup 22	uncultured sediment bacterium	(uncultured sediment bacterium)	(uncultured sediment bacterium)	1	0	2	0	0	0	0	0	0
319	1	1	Bacteria	Acidobacteriota	Subgroup 25	uncultured Acidobacteria bacterium	(uncultured Acidobacteria bacterium)	(uncultured Acidobacteria bacterium)	0	0	0	0	1	0	0	0	0
320	8	31	Bacteria	Acidobacteriota	Subgroup 26	(Subgroup 26)	(Subgroup 26)	(Subgroup 26)	9	6	3	3	5	3	0	1	1
321	6	10	Bacteria	Acidobacteriota	Subgroup 26	uncultured Acidobacteria bacterium	(uncultured Acidobacteria bacterium)	(uncultured Acidobacteria bacterium)	1	0	2	1	0	2	0	3	1
322	1	1	Bacteria	Acidobacteriota	Subgroup 26	uncultured Acidobacterium sp.	(uncultured Acidobacterium sp.)	(uncultured Acidobacterium sp.)	0	0	1	0	0	0	0	0	0
323	1	1	Bacteria	Acidobacteriota	Subgroup 26	uncultured bacterium AD257-B4	(uncultured bacterium AD257-B4)	(uncultured bacterium AD257-B4)	1	0	0	0	0	0	0	0	0
324	4	4	Bacteria	Acidobacteriota	Subgroup 26	uncultured bacterium SAT52-B4	(uncultured bacterium SAT52-B4)	(uncultured bacterium SAT52-B4)	1	1	0	0	1	0	0	0	1
325	8	43	Bacteria	Acidobacteriota	Subgroup 26	uncultured bacterium	(uncultured bacterium)	(uncultured bacterium)	16	5	6	7	5	0	1	2	1
326	3	7	Bacteria	Acidobacteriota	Subgroup 5	(Subgroup 5)	(Subgroup 5)	(Subgroup 5)	2	2	3	0	0	0	0	0	0
327	4	8	Bacteria	Acidobacteriota	Subgroup 5	uncultured bacterium	(uncultured bacterium)	(uncultured bacterium)	3	2	2	0	0	0	0	1	0
328	1	2	Bacteria	Acidobacteriota	Subgroup 5	uncultured deep-sea bacterium	(uncultured deep-sea bacterium)	(uncultured deep-sea bacterium)	0	0	2	0	0	0	0	0	0
329	9	24	Bacteria	Acidobacteriota	Thermoanaerobaculia	Thermoanaerobaculales	Thermoanaerobaculaceae	(Thermoanaerobaculaceae)	5	2	2	2	3	4	1	1	4
330	3	4	Bacteria	Acidobacteriota	Thermoanaerobaculia	Thermoanaerobaculales	Thermoanaerobaculaceae	B276-D12	0	0	0	0	0	1	1	0	2
331	9	2693	Bacteria	Acidobacteriota	Thermoanaerobaculia	Thermoanaerobaculales	Thermoanaerobaculaceae	Subgroup 10	538	481	745	275	209	77	59	172	137
332	9	720	Bacteria	Acidobacteriota	Thermoanaerobaculia	Thermoanaerobaculales	Thermoanaerobaculaceae	Subgroup 23	37	36	127	59	64	89	57	115	136
333	4	4	Bacteria	Acidobacteriota	Thermoanaerobaculia	Thermoanaerobaculales	Thermoanaerobaculaceae	Thermoanaerobaculum	1	0	1	0	0	0	0	1	1
334	4	13	Bacteria	Acidobacteriota	Thermoanaerobaculia	Thermoanaerobaculales	Thermoanaerobaculaceae	TPD-58	0	0	5	2	1	0	0	0	5
335	2	2	Bacteria	Acidobacteriota	Vicinamibacteria	(Vicinamibacteria)	(Vicinamibacteria)	(Vicinamibacteria)	0	0	0	0	1	1	0	0	0
336	7	21	Bacteria	Acidobacteriota	Vicinamibacteria	Subgroup 17	(Subgroup 17)	(Subgroup 17)	2	1	4	0	0	3	1	3	7
337	1	1	Bacteria	Acidobacteriota	Vicinamibacteria	Subgroup 17	metagenome	(metagenome)	1	0	0	0	0	0	0	0	0
338	5	12	Bacteria	Acidobacteriota	Vicinamibacteria	Subgroup 17	uncultured Acidobacteria bacterium	(uncultured Acidobacteria bacterium)	2	5	0	0	1	2	0	2	0
339	1	1	Bacteria	Acidobacteriota	Vicinamibacteria	Subgroup 17	uncultured Acidobacteriaceae bacterium	(uncultured Acidobacteriaceae bacterium)	0	0	0	1	0	0	0	0	0
340	9	112	Bacteria	Acidobacteriota	Vicinamibacteria	Subgroup 17	uncultured bacterium	(uncultured bacterium)	10	6	19	12	4	15	7	19	20
341	1	1	Bacteria	Acidobacteriota	Vicinamibacteria	Subgroup 17	uncultured prokaryote	(uncultured prokaryote)	0	0	0	0	0	0	0	1	0
342	7	25	Bacteria	Acidobacteriota	Vicinamibacteria	Subgroup 9	(Subgroup 9)	(Subgroup 9)	4	4	7	0	0	6	1	1	2
343	4	6	Bacteria	Acidobacteriota	Vicinamibacteria	Subgroup 9	uncultured Acidobacteria bacterium	(uncultured Acidobacteria bacterium)	1	0	3	0	0	1	0	0	1
344	7	42	Bacteria	Acidobacteriota	Vicinamibacteria	Subgroup 9	uncultured bacterium	(uncultured bacterium)	6	7	8	0	4	7	0	6	4
345	2	2	Bacteria	Acidobacteriota	Vicinamibacteria	Subgroup 9	uncultured hydrocarbon seep bacterium BPC066	(uncultured hydrocarbon seep bacterium BPC066)	0	0	1	0	0	0	0	1	0
346	6	11	Bacteria	Acidobacteriota	Vicinamibacteria	Vicinamibacterales	(Vicinamibacterales)	(Vicinamibacterales)	4	2	2	1	0	1	0	0	1
347	6	32	Bacteria	Acidobacteriota	Vicinamibacteria	Vicinamibacterales	uncultured	(uncultured)	16	10	2	1	1	0	2	0	0
348	4	7	Bacteria	Acidobacteriota	Vicinamibacteria	Vicinamibacterales	uncultured	uncultured Acidobacteria bacterium	2	1	2	0	0	0	0	2	0
349	1	1	Bacteria	Acidobacteriota	Vicinamibacteria	Vicinamibacterales	uncultured	uncultured Acidobacteriales bacterium	0	1	0	0	0	0	0	0	0
350	1	1	Bacteria	Acidobacteriota	Vicinamibacteria	Vicinamibacterales	uncultured	uncultured Acidobacterium sp.	0	0	1	0	0	0	0	0	0
351	8	68	Bacteria	Acidobacteriota	Vicinamibacteria	Vicinamibacterales	uncultured	uncultured bacterium	16	14	19	7	5	1	4	2	0
352	3	3	Bacteria	Acidobacteriota	Vicinamibacteria	Vicinamibacterales	uncultured	uncultured bacterium AD106-G4	1	0	1	1	0	0	0	0	0
353	1	1	Bacteria	Acidobacteriota	Vicinamibacteria	Vicinamibacterales	uncultured	uncultured bacterium KM3-173-A5	0	0	0	1	0	0	0	0	0
354	3	8	Bacteria	Acidobacteriota	Vicinamibacteria	Vicinamibacterales	uncultured	uncultured bacterium KM3-205-D9	2	3	3	0	0	0	0	0	0
355	1	3	Bacteria	Acidobacteriota	Vicinamibacteria	Vicinamibacterales	uncultured	uncultured bacterium KM3-25-B4	3	0	0	0	0	0	0	0	0
356	1	3	Bacteria	Acidobacteriota	Vicinamibacteria	Vicinamibacterales	uncultured	uncultured bacterium KM3-47-B8	0	0	3	0	0	0	0	0	0
357	2	2	Bacteria	Acidobacteriota	Vicinamibacteria	Vicinamibacterales	uncultured	uncultured bacterium KM4-9-H7	1	0	1	0	0	0	0	0	0
358	5	8	Bacteria	Acidobacteriota	Vicinamibacteria	Vicinamibacterales	uncultured	uncultured organism	0	2	1	2	2	0	0	1	0
359	2	6	Bacteria	Acidobacteriota	Vicinamibacteria	Vicinamibacterales	Vicinamibacteraceae	(Vicinamibacteraceae)	0	2	0	0	4	0	0	0	0
360	1	1	Bacteria	Acidobacteriota	Vicinamibacteria	Vicinamibacterales	Vicinamibacteraceae	Luteitalea	1	0	0	0	0	0	0	0	0
361	4	7	Bacteria	Acidobacteriota	Vicinamibacteria	Vicinamibacterales	Vicinamibacteraceae	metagenome	1	0	3	0	0	0	2	0	1
362	1	1	Bacteria	Acidobacteriota	Vicinamibacteria	Vicinamibacterales	Vicinamibacteraceae	uncultured	0	0	1	0	0	0	0	0	0
363	4	8	Bacteria	Acidobacteriota	Vicinamibacteria	Vicinamibacterales	Vicinamibacteraceae	uncultured Acidobacteria bacterium	1	0	2	0	0	0	4	1	0
364	8	20	Bacteria	Acidobacteriota	Vicinamibacteria	Vicinamibacterales	Vicinamibacteraceae	uncultured bacterium	7	3	3	1	3	0	1	1	1
365	4	12	Bacteria	Acidobacteriota	Vicinamibacteria	Vicinamibacterales	Vicinamibacteraceae	uncultured sludge bacterium A34	5	1	5	0	0	0	0	1	0
366	9	68	Bacteria	Actinobacteriota	(Actinobacteriota)	(Actinobacteriota)	(Actinobacteriota)	(Actinobacteriota)	7	8	17	9	10	1	3	3	10
367	9	85	Bacteria	Actinobacteriota	Acidimicrobiia	(Acidimicrobiia)	(Acidimicrobiia)	(Acidimicrobiia)	15	13	19	8	13	5	3	1	8
368	7	18	Bacteria	Actinobacteriota	Acidimicrobiia	Actinomarinales	(Actinomarinales)	(Actinomarinales)	5	2	5	1	2	1	0	2	0
369	5	14	Bacteria	Actinobacteriota	Acidimicrobiia	Actinomarinales	Actinomarinaceae	Candidatus Actinomarina	6	0	0	4	1	1	2	0	0
370	5	14	Bacteria	Actinobacteriota	Acidimicrobiia	Actinomarinales	uncultured bacterium	(uncultured bacterium)	6	3	1	2	2	0	0	0	0
371	9	772	Bacteria	Actinobacteriota	Acidimicrobiia	Actinomarinales	uncultured	(uncultured)	107	120	175	95	71	51	33	54	66
372	6	11	Bacteria	Actinobacteriota	Acidimicrobiia	Actinomarinales	uncultured	marine metagenome	2	1	0	1	4	0	1	2	0
373	5	7	Bacteria	Actinobacteriota	Acidimicrobiia	Actinomarinales	uncultured	microbial mat metagenome	0	1	2	1	0	0	0	1	2
374	5	7	Bacteria	Actinobacteriota	Acidimicrobiia	Actinomarinales	uncultured	uncultured Acidimicrobiales bacterium	2	1	2	1	1	0	0	0	0
375	9	360	Bacteria	Actinobacteriota	Acidimicrobiia	Actinomarinales	uncultured	uncultured actinobacterium	65	62	122	25	38	13	9	12	14
376	4	6	Bacteria	Actinobacteriota	Acidimicrobiia	Actinomarinales	uncultured	uncultured Actinomycetales bacterium	1	1	3	0	1	0	0	0	0
377	9	1315	Bacteria	Actinobacteriota	Acidimicrobiia	Actinomarinales	uncultured	uncultured bacterium	148	165	278	198	186	77	69	119	75
378	9	103	Bacteria	Actinobacteriota	Acidimicrobiia	Actinomarinales	uncultured	uncultured organism	17	18	15	12	18	4	8	7	4
379	2	2	Bacteria	Actinobacteriota	Acidimicrobiia	Actinomarinales	uncultured	uncultured sediment bacterium	0	0	0	1	1	0	0	0	0
380	1	2	Bacteria	Actinobacteriota	Acidimicrobiia	IMCC26256	(IMCC26256)	(IMCC26256)	0	0	2	0	0	0	0	0	0
381	2	4	Bacteria	Actinobacteriota	Acidimicrobiia	IMCC26256	metagenome	(metagenome)	0	1	0	3	0	0	0	0	0
382	7	18	Bacteria	Actinobacteriota	Acidimicrobiia	IMCC26256	uncultured bacterium	(uncultured bacterium)	1	4	3	4	3	1	0	0	2
383	9	159	Bacteria	Actinobacteriota	Acidimicrobiia	Microtrichales	(Microtrichales)	(Microtrichales)	21	27	40	21	16	9	5	13	7
384	8	20	Bacteria	Actinobacteriota	Acidimicrobiia	Microtrichales	Iamiaceae	Iamia	2	3	4	3	3	0	2	2	1
385	9	66	Bacteria	Actinobacteriota	Acidimicrobiia	Microtrichales	Ilumatobacteraceae	(Ilumatobacteraceae)	7	15	9	13	5	6	5	5	1
386	8	27	Bacteria	Actinobacteriota	Acidimicrobiia	Microtrichales	Ilumatobacteraceae	CL500-29 marine group	5	1	6	6	4	0	1	3	1
387	9	511	Bacteria	Actinobacteriota	Acidimicrobiia	Microtrichales	Ilumatobacteraceae	Ilumatobacter	68	82	147	63	57	19	20	32	23
388	9	71	Bacteria	Actinobacteriota	Acidimicrobiia	Microtrichales	Ilumatobacteraceae	uncultured	8	11	26	10	10	1	2	2	1
389	1	1	Bacteria	Actinobacteriota	Acidimicrobiia	Microtrichales	metagenome	(metagenome)	0	0	0	0	1	0	0	0	0
390	9	69	Bacteria	Actinobacteriota	Acidimicrobiia	Microtrichales	Microtrichaceae	(Microtrichaceae)	10	9	16	13	10	1	2	5	3
391	6	13	Bacteria	Actinobacteriota	Acidimicrobiia	Microtrichales	Microtrichaceae	IMCC26207	3	4	1	1	3	0	1	0	0
392	9	542	Bacteria	Actinobacteriota	Acidimicrobiia	Microtrichales	Microtrichaceae	Sva0996 marine group	102	102	150	70	62	18	11	16	11
393	9	545	Bacteria	Actinobacteriota	Acidimicrobiia	Microtrichales	Microtrichaceae	uncultured	71	80	166	72	70	17	23	31	15
394	7	23	Bacteria	Actinobacteriota	Acidimicrobiia	Microtrichales	uncultured	(uncultured)	4	3	7	1	4	0	0	2	2
395	8	16	Bacteria	Actinobacteriota	Acidimicrobiia	Microtrichales	uncultured	metagenome	4	1	1	2	3	2	0	1	2
396	1	1	Bacteria	Actinobacteriota	Acidimicrobiia	Microtrichales	uncultured	uncultured Acidimicrobiales bacterium	1	0	0	0	0	0	0	0	0
397	2	4	Bacteria	Actinobacteriota	Acidimicrobiia	Microtrichales	uncultured	uncultured actinobacterium	0	0	2	0	2	0	0	0	0
398	1	1	Bacteria	Actinobacteriota	Acidimicrobiia	Microtrichales	uncultured	uncultured Actinomycetales bacterium	0	0	1	0	0	0	0	0	0
399	8	58	Bacteria	Actinobacteriota	Acidimicrobiia	Microtrichales	uncultured	uncultured bacterium	10	7	14	10	11	0	1	3	2
400	5	11	Bacteria	Actinobacteriota	Acidimicrobiia	Microtrichales	uncultured	wastewater metagenome	4	1	3	2	1	0	0	0	0
401	1	1	Bacteria	Actinobacteriota	Acidimicrobiia	uncultured	metagenome	(metagenome)	0	0	1	0	0	0	0	0	0
402	3	3	Bacteria	Actinobacteriota	Acidimicrobiia	uncultured	uncultured actinobacterium	(uncultured actinobacterium)	0	0	0	1	1	0	0	0	1
403	4	10	Bacteria	Actinobacteriota	Acidimicrobiia	uncultured	uncultured bacterium	(uncultured bacterium)	2	3	0	3	0	0	0	2	0
404	9	73	Bacteria	Actinobacteriota	Actinobacteria	(Actinobacteria)	(Actinobacteria)	(Actinobacteria)	7	5	3	4	8	1	5	38	2
405	2	2	Bacteria	Actinobacteriota	Actinobacteria	0319-7L14	uncultured bacterium	(uncultured bacterium)	1	0	0	0	1	0	0	0	0
406	9	260	Bacteria	Actinobacteriota	Actinobacteria	Actinomycetales	Actinomycetaceae	Actinomyces	27	6	27	22	19	81	35	16	27
407	1	1	Bacteria	Actinobacteriota	Actinobacteria	Actinomycetales	Actinomycetaceae	Actinotignum	0	0	0	0	0	0	0	1	0
408	1	1	Bacteria	Actinobacteriota	Actinobacteria	Actinomycetales	Actinomycetaceae	F0332	0	0	0	0	0	1	0	0	0
409	2	2	Bacteria	Actinobacteriota	Actinobacteria	Bifidobacteriales	Bifidobacteriaceae	Bifidobacterium	0	0	1	1	0	0	0	0	0
410	1	1	Bacteria	Actinobacteriota	Actinobacteria	Bifidobacteriales	Bifidobacteriaceae	Scardovia	0	0	1	0	0	0	0	0	0
411	1	1	Bacteria	Actinobacteriota	Actinobacteria	Corynebacteriales	(Corynebacteriales)	(Corynebacteriales)	0	1	0	0	0	0	0	0	0
412	3	6	Bacteria	Actinobacteriota	Actinobacteria	Corynebacteriales	Corynebacteriaceae	Corynebacterium	0	1	0	0	0	3	0	2	0
413	2	2	Bacteria	Actinobacteriota	Actinobacteria	Corynebacteriales	Corynebacteriaceae	Lawsonella	1	0	0	0	1	0	0	0	0
414	9	73	Bacteria	Actinobacteriota	Actinobacteria	Corynebacteriales	Mycobacteriaceae	Mycobacterium	8	9	17	5	5	2	4	14	9
415	2	2	Bacteria	Actinobacteriota	Actinobacteria	Corynebacteriales	Nocardiaceae	(Nocardiaceae)	0	1	0	0	0	0	1	0	0
416	4	4	Bacteria	Actinobacteriota	Actinobacteria	Corynebacteriales	Nocardiaceae	Nocardia	0	0	1	1	0	0	0	1	1
417	1	1	Bacteria	Actinobacteriota	Actinobacteria	Corynebacteriales	Nocardiaceae	Nocardia farcinica	0	0	0	0	1	0	0	0	0
418	2	2	Bacteria	Actinobacteriota	Actinobacteria	Corynebacteriales	Nocardiaceae	Rhodococcus	0	0	0	0	1	0	0	1	0
419	2	5	Bacteria	Actinobacteriota	Actinobacteria	Corynebacteriales	Nocardiaceae	Williamsia	0	0	0	0	0	0	0	4	1
420	2	3	Bacteria	Actinobacteriota	Actinobacteria	Euzebyales	Euzebyaceae	(Euzebyaceae)	0	1	2	0	0	0	0	0	0
421	5	17	Bacteria	Actinobacteriota	Actinobacteria	Euzebyales	Euzebyaceae	Euzebya	4	1	6	3	3	0	0	0	0
422	5	21	Bacteria	Actinobacteriota	Actinobacteria	Euzebyales	Euzebyaceae	uncultured	3	5	10	0	1	0	0	0	2
423	3	3	Bacteria	Actinobacteriota	Actinobacteria	Frankiales	(Frankiales)	(Frankiales)	1	0	1	0	0	0	0	0	1
424	2	2	Bacteria	Actinobacteriota	Actinobacteria	Frankiales	Frankiaceae	Jatrophihabitans	0	0	0	0	1	1	0	0	0
425	3	4	Bacteria	Actinobacteriota	Actinobacteria	Frankiales	Geodermatophilaceae	(Geodermatophilaceae)	2	1	0	0	0	1	0	0	0
426	4	5	Bacteria	Actinobacteriota	Actinobacteria	Frankiales	Geodermatophilaceae	Blastococcus	0	1	0	1	0	0	0	1	2
427	3	5	Bacteria	Actinobacteriota	Actinobacteria	Frankiales	Geodermatophilaceae	Geodermatophilus	0	3	1	1	0	0	0	0	0
428	2	2	Bacteria	Actinobacteriota	Actinobacteria	Frankiales	Geodermatophilaceae	Modestobacter	0	1	0	0	0	0	0	1	0
429	2	3	Bacteria	Actinobacteriota	Actinobacteria	Frankiales	Sporichthyaceae	hgcI clade	1	0	0	0	2	0	0	0	0
430	2	2	Bacteria	Actinobacteriota	Actinobacteria	Frankiales	Sporichthyaceae	Sporichthya	0	0	0	0	0	0	0	1	1
431	1	1	Bacteria	Actinobacteriota	Actinobacteria	Frankiales	uncultured bacterium	(uncultured bacterium)	0	0	0	0	0	0	1	0	0
432	3	3	Bacteria	Actinobacteriota	Actinobacteria	Frankiales	uncultured	uncultured bacterium	1	1	0	1	0	0	0	0	0
433	1	1	Bacteria	Actinobacteriota	Actinobacteria	Glycomycetales	Glycomycetaceae	Glycomyces	0	0	0	0	1	0	0	0	0
434	1	1	Bacteria	Actinobacteriota	Actinobacteria	Kineosporiales	Kineosporiaceae	Angustibacter	0	1	0	0	0	0	0	0	0
435	5	8	Bacteria	Actinobacteriota	Actinobacteria	Kineosporiales	Kineosporiaceae	Quadrisphaera	0	3	1	1	2	0	0	0	1
436	1	1	Bacteria	Actinobacteriota	Actinobacteria	Kineosporiales	Kineosporiaceae	uncultured	0	0	0	0	0	0	0	0	1
437	4	6	Bacteria	Actinobacteriota	Actinobacteria	Micrococcales	(Micrococcales)	(Micrococcales)	0	1	1	1	0	0	0	0	3
438	1	1	Bacteria	Actinobacteriota	Actinobacteria	Micrococcales	Beutenbergiaceae	metagenome	1	0	0	0	0	0	0	0	0
439	1	1	Bacteria	Actinobacteriota	Actinobacteria	Micrococcales	Beutenbergiaceae	Salana	0	1	0	0	0	0	0	0	0
440	1	1	Bacteria	Actinobacteriota	Actinobacteria	Micrococcales	Brevibacteriaceae	Brevibacterium	0	0	1	0	0	0	0	0	0
441	1	1	Bacteria	Actinobacteriota	Actinobacteria	Micrococcales	Cellulomonadaceae	Actinotalea	0	0	0	0	0	0	1	0	0
442	2	3	Bacteria	Actinobacteriota	Actinobacteria	Micrococcales	Demequinaceae	Demequina	0	0	0	0	1	0	0	2	0
443	2	2	Bacteria	Actinobacteriota	Actinobacteria	Micrococcales	Demequinaceae	Lysinimicrobium	0	0	0	0	0	0	0	1	1
444	2	2	Bacteria	Actinobacteriota	Actinobacteria	Micrococcales	Dermatophilaceae	Mobilicoccus	0	1	1	0	0	0	0	0	0
445	1	1	Bacteria	Actinobacteriota	Actinobacteria	Micrococcales	Intrasporangiaceae	Aquipuribacter	1	0	0	0	0	0	0	0	0
446	1	2	Bacteria	Actinobacteriota	Actinobacteria	Micrococcales	Intrasporangiaceae	Lapillicoccus	0	2	0	0	0	0	0	0	0
447	2	2	Bacteria	Actinobacteriota	Actinobacteria	Micrococcales	Intrasporangiaceae	Tetrasphaera	1	1	0	0	0	0	0	0	0
448	2	2	Bacteria	Actinobacteriota	Actinobacteria	Micrococcales	Jonesiaceae	Jonesia	1	0	0	0	0	0	0	0	1
449	3	4	Bacteria	Actinobacteriota	Actinobacteria	Micrococcales	Microbacteriaceae	(Microbacteriaceae)	1	2	0	0	0	0	1	0	0
450	1	1	Bacteria	Actinobacteriota	Actinobacteria	Micrococcales	Microbacteriaceae	Agromyces	0	0	0	0	0	0	0	1	0
451	2	4	Bacteria	Actinobacteriota	Actinobacteria	Micrococcales	Microbacteriaceae	Candidatus Aquiluna	3	0	0	0	0	0	0	1	0
452	3	3	Bacteria	Actinobacteriota	Actinobacteria	Micrococcales	Microbacteriaceae	Curtobacterium	1	1	0	0	0	0	1	0	0
453	1	1	Bacteria	Actinobacteriota	Actinobacteria	Micrococcales	Microbacteriaceae	Leifsonia	0	0	0	1	0	0	0	0	0
454	6	12	Bacteria	Actinobacteriota	Actinobacteria	Micrococcales	Microbacteriaceae	Microbacterium	0	3	0	2	1	0	1	1	4
455	1	1	Bacteria	Actinobacteriota	Actinobacteria	Micrococcales	Microbacteriaceae	ML602J-51	0	0	0	1	0	0	0	0	0
456	1	1	Bacteria	Actinobacteriota	Actinobacteria	Micrococcales	Microbacteriaceae	Okibacterium	0	0	0	0	0	0	0	1	0
457	1	1	Bacteria	Actinobacteriota	Actinobacteria	Micrococcales	Microbacteriaceae	Rhodoglobus	0	0	0	0	0	0	0	0	1
458	1	2	Bacteria	Actinobacteriota	Actinobacteria	Micrococcales	Microbacteriaceae	uncultured	0	0	2	0	0	0	0	0	0
459	1	1	Bacteria	Actinobacteriota	Actinobacteria	Micrococcales	Microbacteriaceae	uncultured bacterium GRIST22	0	0	1	0	0	0	0	0	0
460	6	6	Bacteria	Actinobacteriota	Actinobacteria	Micrococcales	Micrococcaceae	Arthrobacter	0	1	1	1	0	0	1	1	1
461	1	1	Bacteria	Actinobacteriota	Actinobacteria	Micrococcales	Micrococcaceae	Glutamicibacter	0	0	1	0	0	0	0	0	0
462	1	1	Bacteria	Actinobacteriota	Actinobacteria	Micrococcales	Micrococcaceae	Kocuria	0	0	0	1	0	0	0	0	0
463	1	1	Bacteria	Actinobacteriota	Actinobacteria	Micrococcales	Micrococcaceae	Micrococcus	0	0	1	0	0	0	0	0	0
464	1	1	Bacteria	Actinobacteriota	Actinobacteria	Micrococcales	Micrococcaceae	Pseudarthrobacter	0	0	0	0	0	0	1	0	0
465	6	8	Bacteria	Actinobacteriota	Actinobacteria	Micrococcales	Micrococcaceae	Rothia	2	1	1	0	1	0	1	2	0
466	1	1	Bacteria	Actinobacteriota	Actinobacteria	Micrococcales	Ruaniaceae	Ruania	0	0	1	0	0	0	0	0	0
467	3	51	Bacteria	Actinobacteriota	Actinobacteria	Micromonosporales	Micromonosporaceae	(Micromonosporaceae)	0	0	0	1	0	0	0	49	1
468	1	3	Bacteria	Actinobacteriota	Actinobacteria	Micromonosporales	Micromonosporaceae	Actinoplanes	0	0	0	0	0	0	0	3	0
469	1	10	Bacteria	Actinobacteriota	Actinobacteria	Micromonosporales	Micromonosporaceae	Asanoa	0	0	0	0	0	0	0	10	0
470	1	12	Bacteria	Actinobacteriota	Actinobacteria	Micromonosporales	Micromonosporaceae	Dactylosporangium	0	0	0	0	0	0	0	12	0
471	1	13	Bacteria	Actinobacteriota	Actinobacteria	Micromonosporales	Micromonosporaceae	Krasilnikovia	0	0	0	0	0	0	0	13	0
472	2	3	Bacteria	Actinobacteriota	Actinobacteria	Micromonosporales	Micromonosporaceae	Longispora	1	0	0	0	0	0	0	2	0
473	1	2	Bacteria	Actinobacteriota	Actinobacteria	Micromonosporales	Micromonosporaceae	Luedemannella	0	0	0	0	0	0	0	2	0
474	1	15	Bacteria	Actinobacteriota	Actinobacteria	Micromonosporales	Micromonosporaceae	Micromonospora	0	0	0	0	0	0	0	15	0
475	1	16	Bacteria	Actinobacteriota	Actinobacteria	Micromonosporales	Micromonosporaceae	Micromonospora sp. YIM M10932	0	0	0	0	0	0	0	16	0
476	1	3	Bacteria	Actinobacteriota	Actinobacteria	Micromonosporales	Micromonosporaceae	Phytohabitans	0	0	0	0	0	0	0	3	0
477	1	4	Bacteria	Actinobacteriota	Actinobacteria	Micromonosporales	Micromonosporaceae	Plantactinospora	0	0	0	0	0	0	0	4	0
478	1	1	Bacteria	Actinobacteriota	Actinobacteria	Micromonosporales	Micromonosporaceae	Pseudosporangium	0	0	0	0	0	0	0	1	0
479	1	1	Bacteria	Actinobacteriota	Actinobacteria	Micromonosporales	Micromonosporaceae	Salinispora	0	0	0	0	0	0	0	1	0
480	2	19	Bacteria	Actinobacteriota	Actinobacteria	Micromonosporales	Micromonosporaceae	uncultured	0	0	0	1	0	0	0	18	0
481	6	51	Bacteria	Actinobacteriota	Actinobacteria	Nitriliruptorales	Nitriliruptoraceae	(Nitriliruptoraceae)	8	8	7	21	6	0	1	0	0
482	3	5	Bacteria	Actinobacteriota	Actinobacteria	Nitriliruptorales	Nitriliruptoraceae	Egicoccus	0	2	1	2	0	0	0	0	0
483	3	6	Bacteria	Actinobacteriota	Actinobacteria	Nitriliruptorales	Nitriliruptoraceae	uncultured Actinobacteridae bacterium	0	2	3	0	1	0	0	0	0
484	2	3	Bacteria	Actinobacteriota	Actinobacteria	Nitriliruptorales	Nitriliruptoraceae	uncultured actinobacterium	0	0	2	0	1	0	0	0	0
485	6	43	Bacteria	Actinobacteriota	Actinobacteria	Nitriliruptorales	Nitriliruptoraceae	uncultured bacterium	8	6	9	8	9	0	0	3	0
486	2	3	Bacteria	Actinobacteriota	Actinobacteria	Nitriliruptorales	Nitriliruptoraceae	uncultured Nitriliruptorales bacterium	0	1	0	2	0	0	0	0	0
487	3	4	Bacteria	Actinobacteriota	Actinobacteria	Nitriliruptorales	Nitriliruptoraceae	YC-ZSS-LKJ90	1	2	0	0	1	0	0	0	0
488	1	1	Bacteria	Actinobacteriota	Actinobacteria	PeM15	(PeM15)	(PeM15)	0	0	0	0	0	0	0	0	1
489	2	2	Bacteria	Actinobacteriota	Actinobacteria	PeM15	marine metagenome	(marine metagenome)	0	1	0	0	0	0	0	1	0
490	1	1	Bacteria	Actinobacteriota	Actinobacteria	PeM15	uncultured bacterium ARCTIC38_F_05	(uncultured bacterium ARCTIC38_F_05)	0	0	0	0	0	1	0	0	0
491	1	2	Bacteria	Actinobacteriota	Actinobacteria	PeM15	uncultured bacterium	(uncultured bacterium)	0	0	0	0	0	0	0	0	2
492	1	1	Bacteria	Actinobacteriota	Actinobacteria	Propionibacteriales	(Propionibacteriales)	(Propionibacteriales)	0	0	0	1	0	0	0	0	0
493	5	10	Bacteria	Actinobacteriota	Actinobacteria	Propionibacteriales	Nocardioidaceae	(Nocardioidaceae)	1	1	2	0	0	0	1	5	0
494	2	2	Bacteria	Actinobacteriota	Actinobacteria	Propionibacteriales	Nocardioidaceae	Aeromicrobium	0	0	1	0	1	0	0	0	0
495	4	5	Bacteria	Actinobacteriota	Actinobacteria	Propionibacteriales	Nocardioidaceae	Marmoricola	0	1	0	1	1	0	0	0	2
496	8	52	Bacteria	Actinobacteriota	Actinobacteria	Propionibacteriales	Nocardioidaceae	Nocardioides	3	4	10	8	5	0	1	17	4
497	7	16	Bacteria	Actinobacteriota	Actinobacteria	Propionibacteriales	Propionibacteriaceae	Cutibacterium	0	4	5	0	1	2	1	1	2
498	1	1	Bacteria	Actinobacteriota	Actinobacteria	Propionibacteriales	Propionibacteriaceae	Friedmanniella	0	0	1	0	0	0	0	0	0
499	1	2	Bacteria	Actinobacteriota	Actinobacteria	Propionibacteriales	Propionibacteriaceae	Microlunatus	0	2	0	0	0	0	0	0	0
500	3	9	Bacteria	Actinobacteriota	Actinobacteria	Propionibacteriales	Propionibacteriaceae	Pseudopropionibacterium	4	0	0	0	0	4	0	0	1
501	1	1	Bacteria	Actinobacteriota	Actinobacteria	Propionibacteriales	Propionibacteriaceae	Tessaracoccus	0	0	1	0	0	0	0	0	0
502	4	5	Bacteria	Actinobacteriota	Actinobacteria	Propionibacteriales	Propionibacteriaceae	uncultured	1	0	0	2	0	0	1	0	1
503	1	1	Bacteria	Actinobacteriota	Actinobacteria	Pseudonocardiales	Pseudonocardiaceae	Actinomycetospora	0	0	0	0	0	0	0	0	1
504	1	1	Bacteria	Actinobacteriota	Actinobacteria	Pseudonocardiales	Pseudonocardiaceae	Actinopolyspora	0	0	1	0	0	0	0	0	0
505	4	16	Bacteria	Actinobacteriota	Actinobacteria	Pseudonocardiales	Pseudonocardiaceae	Pseudonocardia	0	2	0	0	0	0	1	4	9
506	2	2	Bacteria	Actinobacteriota	Actinobacteria	Pseudonocardiales	Pseudonocardiaceae	Saccharomonospora	0	0	0	1	0	0	0	1	0
507	1	1	Bacteria	Actinobacteriota	Actinobacteria	Pseudonocardiales	Pseudonocardiaceae	Saccharopolyspora	0	0	0	0	0	0	1	0	0
508	8	50	Bacteria	Actinobacteriota	Actinobacteria	Streptomycetales	Streptomycetaceae	Streptomyces	3	6	12	4	10	0	1	8	6
509	1	1	Bacteria	Actinobacteriota	Actinobacteria	Streptosporangiales	Nocardiopsaceae	(Nocardiopsaceae)	0	0	0	0	0	0	1	0	0
510	4	5	Bacteria	Actinobacteriota	Actinobacteria	Streptosporangiales	Nocardiopsaceae	Nocardiopsis	0	1	0	0	2	0	1	1	0
511	1	1	Bacteria	Actinobacteriota	Actinobacteria	Streptosporangiales	Streptosporangiaceae	Streptosporangium	0	1	0	0	0	0	0	0	0
512	2	5	Bacteria	Actinobacteriota	Actinobacteria	Streptosporangiales	Thermomonosporaceae	(Thermomonosporaceae)	0	0	1	0	0	0	0	4	0
513	1	1	Bacteria	Actinobacteriota	Actinobacteria	Streptosporangiales	Thermomonosporaceae	[Streptomyces] thermoautotrophicus	0	0	0	0	0	0	0	1	0
514	1	1	Bacteria	Actinobacteriota	Actinobacteria	Streptosporangiales	Thermomonosporaceae	Actinoallomurus	0	0	0	0	0	0	0	1	0
515	1	1	Bacteria	Actinobacteriota	Actinobacteria	Streptosporangiales	Thermomonosporaceae	Actinocorallia	0	0	0	0	0	0	0	1	0
516	1	2	Bacteria	Actinobacteriota	Coriobacteriia	Coriobacteriales	Atopobiaceae	Atopobium	0	0	2	0	0	0	0	0	0
517	1	1	Bacteria	Actinobacteriota	Coriobacteriia	Coriobacteriales	Coriobacteriaceae	Collinsella	0	0	0	0	1	0	0	0	0
518	1	2	Bacteria	Actinobacteriota	Coriobacteriia	Coriobacteriales	Coriobacteriales Incertae Sedis	Raoultibacter	0	0	0	0	0	2	0	0	0
519	2	2	Bacteria	Actinobacteriota	Coriobacteriia	FS118-23B-02	marine sediment metagenome	(marine sediment metagenome)	0	0	0	1	0	0	0	1	0
520	4	6	Bacteria	Actinobacteriota	Coriobacteriia	OPB41	(OPB41)	(OPB41)	0	0	2	0	0	0	2	1	1
521	1	1	Bacteria	Actinobacteriota	Coriobacteriia	OPB41	Coriobacteriaceae bacterium EMTCatB1	(Coriobacteriaceae bacterium EMTCatB1)	0	0	0	0	0	1	0	0	0
522	5	11	Bacteria	Actinobacteriota	Coriobacteriia	OPB41	uncultured bacterium	(uncultured bacterium)	0	0	2	0	0	1	1	1	6
523	2	2	Bacteria	Actinobacteriota	Coriobacteriia	OPB41	uncultured Coriobacteriia bacterium	(uncultured Coriobacteriia bacterium)	1	0	0	0	0	0	0	0	1
524	1	1	Bacteria	Actinobacteriota	MB-A2-108	(MB-A2-108)	(MB-A2-108)	(MB-A2-108)	0	0	0	1	0	0	0	0	0
525	1	1	Bacteria	Actinobacteriota	MB-A2-108	Actinobacteria bacterium RBG_19FT_COMBO_70_19	(Actinobacteria bacterium RBG_19FT_COMBO_70_19)	(Actinobacteria bacterium RBG_19FT_COMBO_70_19)	0	0	0	0	1	0	0	0	0
526	6	7	Bacteria	Actinobacteriota	MB-A2-108	uncultured bacterium	(uncultured bacterium)	(uncultured bacterium)	0	2	1	1	0	1	0	1	1
527	1	2	Bacteria	Actinobacteriota	RBG-16-55-12	(RBG-16-55-12)	(RBG-16-55-12)	(RBG-16-55-12)	0	0	0	0	0	0	0	0	2
528	3	4	Bacteria	Actinobacteriota	RBG-16-55-12	uncultured bacterium	(uncultured bacterium)	(uncultured bacterium)	1	1	2	0	0	0	0	0	0
529	3	4	Bacteria	Actinobacteriota	Rubrobacteria	Rubrobacterales	Rubrobacteriaceae	Rubrobacter	1	0	0	0	2	0	0	0	1
530	3	4	Bacteria	Actinobacteriota	Thermoleophilia	(Thermoleophilia)	(Thermoleophilia)	(Thermoleophilia)	1	2	1	0	0	0	0	0	0
531	3	4	Bacteria	Actinobacteriota	Thermoleophilia	Gaiellales	(Gaiellales)	(Gaiellales)	2	0	0	1	0	0	0	0	1
532	5	11	Bacteria	Actinobacteriota	Thermoleophilia	Gaiellales	Gaiellaceae	Gaiella	4	0	0	2	1	0	0	2	2
533	1	3	Bacteria	Actinobacteriota	Thermoleophilia	Gaiellales	uncultured bacterium	(uncultured bacterium)	0	0	0	3	0	0	0	0	0
534	6	18	Bacteria	Actinobacteriota	Thermoleophilia	Gaiellales	uncultured	(uncultured)	2	2	9	2	1	0	0	0	2
535	6	13	Bacteria	Actinobacteriota	Thermoleophilia	Gaiellales	uncultured	metagenome	4	1	3	0	0	0	1	3	1
536	6	14	Bacteria	Actinobacteriota	Thermoleophilia	Gaiellales	uncultured	uncultured actinobacterium	3	2	2	5	1	0	0	1	0
537	9	96	Bacteria	Actinobacteriota	Thermoleophilia	Gaiellales	uncultured	uncultured bacterium	9	8	31	15	4	2	1	13	13
538	1	1	Bacteria	Actinobacteriota	Thermoleophilia	Gaiellales	uncultured	uncultured bacterium 5G12	0	0	0	0	1	0	0	0	0
539	1	1	Bacteria	Actinobacteriota	Thermoleophilia	Gaiellales	uncultured	uncultured bacterium W5-102b	0	1	0	0	0	0	0	0	0
540	1	1	Bacteria	Actinobacteriota	Thermoleophilia	Gaiellales	uncultured	uncultured microorganism	0	0	0	1	0	0	0	0	0
541	2	3	Bacteria	Actinobacteriota	Thermoleophilia	Solirubrobacterales	67-14	(67-14)	2	0	0	0	1	0	0	0	0
542	1	1	Bacteria	Actinobacteriota	Thermoleophilia	Solirubrobacterales	67-14	uncultured actinobacterium	0	1	0	0	0	0	0	0	0
543	4	7	Bacteria	Actinobacteriota	Thermoleophilia	Solirubrobacterales	67-14	uncultured bacterium	0	2	3	1	0	0	1	0	0
544	1	1	Bacteria	Actinobacteriota	Thermoleophilia	Solirubrobacterales	67-14	uncultured Rubrobacteria bacterium	0	0	1	0	0	0	0	0	0
545	3	3	Bacteria	Actinobacteriota	Thermoleophilia	Solirubrobacterales	Solirubrobacteraceae	Conexibacter	0	0	0	1	1	1	0	0	0
546	4	5	Bacteria	Actinobacteriota	Thermoleophilia	Solirubrobacterales	Solirubrobacteraceae	Solirubrobacter	1	2	0	1	0	0	0	0	1
547	3	4	Bacteria	Actinobacteriota	Thermoleophilia	uncultured	uncultured bacterium	(uncultured bacterium)	0	1	2	0	0	0	0	1	0
548	4	25	Bacteria	Actinobacteriota	WCHB1-81	(WCHB1-81)	(WCHB1-81)	(WCHB1-81)	0	0	5	0	0	3	0	3	14
549	1	1	Bacteria	Actinobacteriota	WCHB1-81	Actinobacteria bacterium RBG_19FT_COMBO_36_27	(Actinobacteria bacterium RBG_19FT_COMBO_36_27)	(Actinobacteria bacterium RBG_19FT_COMBO_36_27)	0	0	0	1	0	0	0	0	0
550	2	3	Bacteria	Actinobacteriota	WCHB1-81	uncultured actinobacterium	(uncultured actinobacterium)	(uncultured actinobacterium)	0	0	0	0	0	0	0	1	2
551	6	7	Bacteria	Actinobacteriota	WCHB1-81	uncultured bacterium	(uncultured bacterium)	(uncultured bacterium)	0	1	1	0	0	1	1	1	2
552	1	1	Bacteria	Aerophobota	Aerophobia	Aerophobales	Aerophobetes bacterium AeroCD12-1	(Aerophobetes bacterium AeroCD12-1)	1	0	0	0	0	0	0	0	0
553	8	19	Bacteria	Aerophobota	Aerophobia	Aerophobales	uncultured bacterium	(uncultured bacterium)	1	2	6	2	1	3	2	2	0
554	2	2	Bacteria	AncK6	(AncK6)	(AncK6)	(AncK6)	(AncK6)	1	1	0	0	0	0	0	0	0
555	9	13	Bacteria	AncK6	uncultured bacterium	(uncultured bacterium)	(uncultured bacterium)	(uncultured bacterium)	2	2	2	1	1	1	1	2	1
556	1	1	Bacteria	Aquificota	Aquificae	Aquificales	Aquificaceae	Hydrogenivirga	0	0	0	1	0	0	0	0	0
557	1	1	Bacteria	Aquificota	Aquificae	Aquificales	Aquificaceae	Hydrogenobacter	0	0	0	0	0	0	0	0	1
558	1	1	Bacteria	Aquificota	Aquificae	Aquificales	Aquificaceae	Thermocrinis	0	0	0	0	0	0	0	1	0
559	1	1	Bacteria	Aquificota	Aquificae	Aquificales	Hydrogenobaculaceae	Hydrogenobaculum	0	0	0	0	1	0	0	0	0
560	1	1	Bacteria	Aquificota	Desulfurobacteriia	Desulfurobacteriales	Desulfurobacteriaceae	Desulfurobacterium	0	1	0	0	0	0	0	0	0
561	1	1	Bacteria	Armatimonadota	(Armatimonadota)	(Armatimonadota)	(Armatimonadota)	(Armatimonadota)	0	0	0	0	0	1	0	0	0
562	1	1	Bacteria	Armatimonadota	Chthonomonadetes	Chthonomonadales	uncultured bacterium	(uncultured bacterium)	0	0	0	0	0	0	0	1	0
563	1	1	Bacteria	Armatimonadota	DG-56	(DG-56)	(DG-56)	(DG-56)	0	0	0	0	0	0	0	0	1
564	2	2	Bacteria	Armatimonadota	DG-56	uncultured bacterium	(uncultured bacterium)	(uncultured bacterium)	0	0	0	0	0	1	0	0	1
565	2	2	Bacteria	Armatimonadota	Fimbriimonadia	Fimbriimonadales	Fimbriimonadaceae	(Fimbriimonadaceae)	1	0	0	0	0	0	1	0	0
566	1	1	Bacteria	Armatimonadota	Fimbriimonadia	Fimbriimonadales	Fimbriimonadaceae	uncultured bacterium	1	0	0	0	0	0	0	0	0
567	2	3	Bacteria	Armatimonadota	uncultured	(uncultured)	(uncultured)	(uncultured)	0	0	1	0	0	0	0	2	0
568	1	1	Bacteria	Armatimonadota	uncultured	Armatimonadetes bacterium GXS	(Armatimonadetes bacterium GXS)	(Armatimonadetes bacterium GXS)	0	0	0	0	0	0	0	0	1
569	1	1	Bacteria	Armatimonadota	uncultured	metagenome	(metagenome)	(metagenome)	1	0	0	0	0	0	0	0	0
570	2	2	Bacteria	Armatimonadota	uncultured	uncultured bacterium	(uncultured bacterium)	(uncultured bacterium)	0	0	0	1	0	1	0	0	0
571	3	3	Bacteria	Armatimonadota	uncultured	uncultured Firmicutes bacterium	(uncultured Firmicutes bacterium)	(uncultured Firmicutes bacterium)	1	0	1	0	1	0	0	0	0
572	7	49	Bacteria	Bacteroidota	(Bacteroidota)	(Bacteroidota)	(Bacteroidota)	(Bacteroidota)	11	8	11	11	4	3	0	0	1
573	9	659	Bacteria	Bacteroidota	Bacteroidia	(Bacteroidia)	(Bacteroidia)	(Bacteroidia)	88	61	76	137	91	26	67	55	58
574	9	127	Bacteria	Bacteroidota	Bacteroidia	Bacteroidales	(Bacteroidales)	(Bacteroidales)	3	3	8	9	9	4	12	24	55
575	5	8	Bacteria	Bacteroidota	Bacteroidia	Bacteroidales	Bacteroidaceae	Bacteroides	0	0	2	0	1	2	1	0	2
576	1	1	Bacteria	Bacteroidota	Bacteroidia	Bacteroidales	Bacteroidales BS11 gut group	uncultured rumen bacterium	0	0	0	0	1	0	0	0	0
577	4	4	Bacteria	Bacteroidota	Bacteroidia	Bacteroidales	Bacteroidales Incertae Sedis	Phocaeicola	0	0	0	0	1	1	0	1	1
578	1	1	Bacteria	Bacteroidota	Bacteroidia	Bacteroidales	Bacteroidales UCG-001	uncultured bacterium	0	0	0	1	0	0	0	0	0
579	9	203	Bacteria	Bacteroidota	Bacteroidia	Bacteroidales	Bacteroidetes BD2-2	(Bacteroidetes BD2-2)	7	5	28	14	14	40	8	54	33
580	9	240	Bacteria	Bacteroidota	Bacteroidia	Bacteroidales	Bacteroidetes BD2-2	uncultured bacterium	4	6	25	21	20	23	21	54	66
581	1	2	Bacteria	Bacteroidota	Bacteroidia	Bacteroidales	Bacteroidetes BD2-2	uncultured Bacteroidales bacterium	0	0	0	0	2	0	0	0	0
582	8	54	Bacteria	Bacteroidota	Bacteroidia	Bacteroidales	Bacteroidetes BD2-2	uncultured Bacteroidetes bacterium	0	2	6	3	8	7	5	15	8
583	5	7	Bacteria	Bacteroidota	Bacteroidia	Bacteroidales	Bacteroidetes BD2-2	uncultured Cytophaga sp.	1	0	0	1	2	0	0	2	1
584	3	4	Bacteria	Bacteroidota	Bacteroidia	Bacteroidales	Bacteroidetes BD2-2	uncultured Cytophagales bacterium	0	0	0	1	0	0	0	2	1
585	8	26	Bacteria	Bacteroidota	Bacteroidia	Bacteroidales	Bacteroidetes BD2-2	uncultured organism	1	2	0	1	1	4	8	6	3
586	2	2	Bacteria	Bacteroidota	Bacteroidia	Bacteroidales	Bacteroidetes BD2-2	uncultured prokaryote	0	0	0	0	0	0	1	1	0
587	3	6	Bacteria	Bacteroidota	Bacteroidia	Bacteroidales	Bacteroidetes vadinHA17	(Bacteroidetes vadinHA17)	0	0	0	0	0	0	1	1	4
588	1	1	Bacteria	Bacteroidota	Bacteroidia	Bacteroidales	Bacteroidetes vadinHA17	metagenome	0	1	0	0	0	0	0	0	0
589	1	1	Bacteria	Bacteroidota	Bacteroidia	Bacteroidales	Bacteroidetes vadinHA17	uncultured Alkaliflexus sp.	0	0	0	0	0	0	0	1	0
590	7	16	Bacteria	Bacteroidota	Bacteroidia	Bacteroidales	Bacteroidetes vadinHA17	uncultured bacterium	1	0	1	1	2	0	3	2	6
591	1	1	Bacteria	Bacteroidota	Bacteroidia	Bacteroidales	Bacteroidetes vadinHA17	uncultured bacterium SHA-38	0	0	0	0	0	0	0	0	1
592	2	2	Bacteria	Bacteroidota	Bacteroidia	Bacteroidales	Bacteroidetes vadinHA17	uncultured Bacteroidetes bacterium	0	1	0	0	0	0	0	0	1
593	2	2	Bacteria	Bacteroidota	Bacteroidia	Bacteroidales	Bacteroidetes vadinHA17	uncultured Cytophaga sp.	0	0	0	0	0	0	1	0	1
594	1	1	Bacteria	Bacteroidota	Bacteroidia	Bacteroidales	Bacteroidetes vadinHA17	uncultured Cytophagales bacterium	0	0	0	0	0	0	0	0	1
595	1	1	Bacteria	Bacteroidota	Bacteroidia	Bacteroidales	Bacteroidetes vadinHA17	uncultured Prolixibacter sp.	0	0	0	0	0	0	0	0	1
596	1	1	Bacteria	Bacteroidota	Bacteroidia	Bacteroidales	Dysgonomonadaceae	(Dysgonomonadaceae)	0	0	0	0	0	0	0	0	1
597	4	5	Bacteria	Bacteroidota	Bacteroidia	Bacteroidales	Dysgonomonadaceae	Dysgonomonas	1	1	0	1	0	0	2	0	0
598	2	2	Bacteria	Bacteroidota	Bacteroidia	Bacteroidales	Dysgonomonadaceae	Fermentimonas	0	0	0	0	1	1	0	0	0
599	1	1	Bacteria	Bacteroidota	Bacteroidia	Bacteroidales	Dysgonomonadaceae	Petrimonas	0	0	0	0	0	0	0	0	1
600	1	1	Bacteria	Bacteroidota	Bacteroidia	Bacteroidales	Dysgonomonadaceae	Proteiniphilum	0	1	0	0	0	0	0	0	0
601	1	1	Bacteria	Bacteroidota	Bacteroidia	Bacteroidales	F082	(F082)	0	1	0	0	0	0	0	0	0
602	1	1	Bacteria	Bacteroidota	Bacteroidia	Bacteroidales	F082	uncultured bacterium	0	1	0	0	0	0	0	0	0
603	1	2	Bacteria	Bacteroidota	Bacteroidia	Bacteroidales	F082	uncultured rumen bacterium	0	0	0	0	2	0	0	0	0
604	1	1	Bacteria	Bacteroidota	Bacteroidia	Bacteroidales	FTLpost3	uncultured bacterium	0	0	0	1	0	0	0	0	0
605	1	1	Bacteria	Bacteroidota	Bacteroidia	Bacteroidales	Ika33	uncultured bacterium	0	0	0	0	0	0	0	1	0
606	9	50	Bacteria	Bacteroidota	Bacteroidia	Bacteroidales	Marinifilaceae	Marinifilum	14	13	1	5	4	2	2	2	7
607	1	1	Bacteria	Bacteroidota	Bacteroidia	Bacteroidales	Marinifilaceae	Odoribacter	0	0	0	0	0	0	0	0	1
608	6	23	Bacteria	Bacteroidota	Bacteroidia	Bacteroidales	Marinifilaceae	uncultured	3	13	0	1	0	1	4	1	0
609	1	1	Bacteria	Bacteroidota	Bacteroidia	Bacteroidales	Marinilabiliaceae	(Marinilabiliaceae)	0	0	0	0	0	1	0	0	0
610	1	1	Bacteria	Bacteroidota	Bacteroidia	Bacteroidales	Marinilabiliaceae	[Cytophaga] xylanolytica group	0	0	0	0	0	0	1	0	0
611	1	2	Bacteria	Bacteroidota	Bacteroidia	Bacteroidales	Marinilabiliaceae	Alkaliflexus	0	0	0	0	0	0	0	0	2
612	1	1	Bacteria	Bacteroidota	Bacteroidia	Bacteroidales	Marinilabiliaceae	Anaerophaga	1	0	0	0	0	0	0	0	0
613	4	4	Bacteria	Bacteroidota	Bacteroidia	Bacteroidales	Marinilabiliaceae	Carboxylicivirga	1	1	0	0	1	0	0	0	1
614	1	1	Bacteria	Bacteroidota	Bacteroidia	Bacteroidales	Marinilabiliaceae	Labilibacter	0	0	0	0	0	0	0	1	0
615	2	4	Bacteria	Bacteroidota	Bacteroidia	Bacteroidales	Marinilabiliaceae	Saccharicrinis	0	0	0	3	0	0	0	1	0
616	1	1	Bacteria	Bacteroidota	Bacteroidia	Bacteroidales	Marinilabiliaceae	Thermophagus	0	0	0	0	1	0	0	0	0
617	9	71	Bacteria	Bacteroidota	Bacteroidia	Bacteroidales	Marinilabiliaceae	uncultured	2	1	4	2	1	2	15	16	28
618	1	1	Bacteria	Bacteroidota	Bacteroidia	Bacteroidales	Muribaculaceae	(Muribaculaceae)	0	0	0	0	0	1	0	0	0
619	6	9	Bacteria	Bacteroidota	Bacteroidia	Bacteroidales	Muribaculaceae	uncultured bacterium	2	3	0	0	1	1	0	1	1
620	1	2	Bacteria	Bacteroidota	Bacteroidia	Bacteroidales	p-2534-18B5 gut group	uncultured bacterium	0	0	0	0	0	0	2	0	0
621	1	1	Bacteria	Bacteroidota	Bacteroidia	Bacteroidales	p-2534-18B5 gut group	uncultured rumen bacterium	0	0	0	0	0	0	1	0	0
622	1	1	Bacteria	Bacteroidota	Bacteroidia	Bacteroidales	Paludibacteraceae	F0058	0	0	0	0	0	0	1	0	0
623	5	6	Bacteria	Bacteroidota	Bacteroidia	Bacteroidales	Paludibacteraceae	Paludibacter	1	0	1	2	1	0	1	0	0
624	1	1	Bacteria	Bacteroidota	Bacteroidia	Bacteroidales	PeH15	uncultured Bacteroidetes bacterium	0	0	0	0	1	0	0	0	0
625	9	74	Bacteria	Bacteroidota	Bacteroidia	Bacteroidales	Porphyromonadaceae	Porphyromonas	4	7	11	13	15	4	14	2	4
626	1	1	Bacteria	Bacteroidota	Bacteroidia	Bacteroidales	Prevotellaceae	Alloprevotella	0	0	0	1	0	0	0	0	0
627	4	4	Bacteria	Bacteroidota	Bacteroidia	Bacteroidales	Prevotellaceae	Prevotella	1	0	0	0	1	0	0	1	1
628	1	1	Bacteria	Bacteroidota	Bacteroidia	Bacteroidales	Prevotellaceae	Prevotellaceae UCG-001	0	0	0	1	0	0	0	0	0
629	2	3	Bacteria	Bacteroidota	Bacteroidia	Bacteroidales	Prevotellaceae	Prevotellaceae UCG-004	0	0	0	1	0	2	0	0	0
630	4	10	Bacteria	Bacteroidota	Bacteroidia	Bacteroidales	Prolixibacteraceae	(Prolixibacteraceae)	0	0	0	4	2	1	0	0	3
631	8	32	Bacteria	Bacteroidota	Bacteroidia	Bacteroidales	Prolixibacteraceae	Draconibacterium	0	1	1	4	8	3	2	6	7
632	5	10	Bacteria	Bacteroidota	Bacteroidia	Bacteroidales	Prolixibacteraceae	Roseimarinus	3	0	0	3	1	0	0	1	2
633	4	9	Bacteria	Bacteroidota	Bacteroidia	Bacteroidales	Prolixibacteraceae	Sunxiuqinia	4	1	0	2	2	0	0	0	0
634	1	1	Bacteria	Bacteroidota	Bacteroidia	Bacteroidales	Prolixibacteraceae	Tangfeifania	0	0	0	0	0	0	1	0	0
635	6	12	Bacteria	Bacteroidota	Bacteroidia	Bacteroidales	Prolixibacteraceae	uncultured	2	2	2	1	0	0	0	1	4
636	2	2	Bacteria	Bacteroidota	Bacteroidia	Bacteroidales	Prolixibacteraceae	uncultured bacterium	0	0	0	1	1	0	0	0	0
637	1	1	Bacteria	Bacteroidota	Bacteroidia	Bacteroidales	Prolixibacteraceae	uncultured Cytophagales bacterium	0	0	1	0	0	0	0	0	0
638	3	3	Bacteria	Bacteroidota	Bacteroidia	Bacteroidales	Prolixibacteraceae	WCHB1-32	1	1	0	0	0	0	0	1	0
639	1	2	Bacteria	Bacteroidota	Bacteroidia	Bacteroidales	Rikenellaceae	(Rikenellaceae)	0	0	0	0	2	0	0	0	0
640	3	4	Bacteria	Bacteroidota	Bacteroidia	Bacteroidales	Rikenellaceae	Alistipes	0	0	0	2	1	0	0	1	0
641	1	1	Bacteria	Bacteroidota	Bacteroidia	Bacteroidales	Rikenellaceae	Anaerocella	0	0	0	0	1	0	0	0	0
642	3	3	Bacteria	Bacteroidota	Bacteroidia	Bacteroidales	Rikenellaceae	dgA-11 gut group	0	1	0	1	1	0	0	0	0
643	1	1	Bacteria	Bacteroidota	Bacteroidia	Bacteroidales	Rikenellaceae	M2PB4-61 termite group	0	0	0	1	0	0	0	0	0
644	1	1	Bacteria	Bacteroidota	Bacteroidia	Bacteroidales	Rikenellaceae	Rikenella	0	0	1	0	0	0	0	0	0
645	1	1	Bacteria	Bacteroidota	Bacteroidia	Bacteroidales	Rikenellaceae	Rikenella sp. Marseille-P3215	0	0	1	0	0	0	0	0	0
646	5	7	Bacteria	Bacteroidota	Bacteroidia	Bacteroidales	Rikenellaceae	Rikenellaceae RC9 gut group	3	0	1	0	0	1	0	1	1
647	1	1	Bacteria	Bacteroidota	Bacteroidia	Bacteroidales	Rikenellaceae	uncultured	0	0	0	0	0	0	1	0	0
648	2	2	Bacteria	Bacteroidota	Bacteroidia	Bacteroidales	Rs-E47 termite group	GWE2-42-42	0	0	0	1	0	0	1	0	0
649	5	25	Bacteria	Bacteroidota	Bacteroidia	Bacteroidales	SB-5	(SB-5)	0	1	0	1	0	1	0	3	19
650	1	1	Bacteria	Bacteroidota	Bacteroidia	Bacteroidales	SB-5	benzene mineralizing consortium clone SB-5	0	0	0	1	0	0	0	0	0
651	4	30	Bacteria	Bacteroidota	Bacteroidia	Bacteroidales	SB-5	uncultured bacterium	0	0	0	1	0	1	0	8	20
652	1	1	Bacteria	Bacteroidota	Bacteroidia	Bacteroidales	SB-5	uncultured Bacteroidetes bacterium	0	0	0	0	0	0	0	1	0
653	2	3	Bacteria	Bacteroidota	Bacteroidia	Bacteroidales	SB-5	uncultured Cytophagales bacterium	0	0	0	0	0	0	0	1	2
654	7	20	Bacteria	Bacteroidota	Bacteroidia	Bacteroidales	SB-5	uncultured organism	2	0	2	1	0	1	2	7	5
655	1	1	Bacteria	Bacteroidota	Bacteroidia	Bacteroidales	Tannerellaceae	Macellibacteroides	1	0	0	0	0	0	0	0	0
656	6	6	Bacteria	Bacteroidota	Bacteroidia	Bacteroidales	Tannerellaceae	Parabacteroides	1	1	1	1	1	0	0	1	0
657	2	3	Bacteria	Bacteroidota	Bacteroidia	Bacteroidales	Tannerellaceae	Tannerella	0	0	1	2	0	0	0	0	0
658	1	1	Bacteria	Bacteroidota	Bacteroidia	Bacteroidales	Williamwhitmaniaceae	BCf9-17 termite group	0	0	0	0	0	0	0	0	1
659	6	21	Bacteria	Bacteroidota	Bacteroidia	Bacteroidetes VC2.1 Bac22	(Bacteroidetes VC2.1 Bac22)	(Bacteroidetes VC2.1 Bac22)	0	0	2	5	3	0	3	4	4
660	5	7	Bacteria	Bacteroidota	Bacteroidia	Bacteroidetes VC2.1 Bac22	marine metagenome	(marine metagenome)	2	1	0	0	1	2	0	0	1
661	7	15	Bacteria	Bacteroidota	Bacteroidia	Bacteroidetes VC2.1 Bac22	uncultured bacterium	(uncultured bacterium)	1	3	0	3	2	1	1	4	0
662	9	30	Bacteria	Bacteroidota	Bacteroidia	Bacteroidetes VC2.1 Bac22	uncultured Bacteroidetes bacterium	(uncultured Bacteroidetes bacterium)	2	1	3	3	6	3	1	6	5
663	9	83	Bacteria	Bacteroidota	Bacteroidia	Chitinophagales	(Chitinophagales)	(Chitinophagales)	8	18	12	20	14	1	2	7	1
664	1	2	Bacteria	Bacteroidota	Bacteroidia	Chitinophagales	37-13	(37-13)	0	0	0	2	0	0	0	0	0
665	3	4	Bacteria	Bacteroidota	Bacteroidia	Chitinophagales	37-13	metagenome	0	1	1	0	2	0	0	0	0
666	2	2	Bacteria	Bacteroidota	Bacteroidia	Chitinophagales	37-13	uncultured bacterium	0	0	0	1	1	0	0	0	0
667	2	2	Bacteria	Bacteroidota	Bacteroidia	Chitinophagales	37-13	uncultured Bacteroidetes bacterium	0	0	0	1	0	0	1	0	0
668	1	1	Bacteria	Bacteroidota	Bacteroidia	Chitinophagales	37-13	uncultured Saprospiraceae bacterium	0	0	0	1	0	0	0	0	0
669	3	4	Bacteria	Bacteroidota	Bacteroidia	Chitinophagales	Chitinophagaceae	(Chitinophagaceae)	1	1	0	2	0	0	0	0	0
670	3	3	Bacteria	Bacteroidota	Bacteroidia	Chitinophagales	Chitinophagaceae	Asinibacterium	1	0	1	0	0	0	1	0	0
671	1	1	Bacteria	Bacteroidota	Bacteroidia	Chitinophagales	Chitinophagaceae	Aurantisolimonas	1	0	0	0	0	0	0	0	0
672	3	4	Bacteria	Bacteroidota	Bacteroidia	Chitinophagales	Chitinophagaceae	Dinghuibacter	2	0	1	0	0	0	0	1	0
673	2	4	Bacteria	Bacteroidota	Bacteroidia	Chitinophagales	Chitinophagaceae	Edaphobaculum	3	1	0	0	0	0	0	0	0
674	1	2	Bacteria	Bacteroidota	Bacteroidia	Chitinophagales	Chitinophagaceae	Ferruginibacter	0	0	0	2	0	0	0	0	0
675	1	1	Bacteria	Bacteroidota	Bacteroidia	Chitinophagales	Chitinophagaceae	Filimonas	0	0	0	0	0	0	1	0	0
676	1	1	Bacteria	Bacteroidota	Bacteroidia	Chitinophagales	Chitinophagaceae	Flavisolibacter	0	0	0	1	0	0	0	0	0
677	1	1	Bacteria	Bacteroidota	Bacteroidia	Chitinophagales	Chitinophagaceae	Niabella	0	1	0	0	0	0	0	0	0
678	1	1	Bacteria	Bacteroidota	Bacteroidia	Chitinophagales	Chitinophagaceae	Niastella	0	0	0	0	1	0	0	0	0
679	1	1	Bacteria	Bacteroidota	Bacteroidia	Chitinophagales	Chitinophagaceae	Puia	0	0	0	0	1	0	0	0	0
680	1	2	Bacteria	Bacteroidota	Bacteroidia	Chitinophagales	Chitinophagaceae	Sediminibacterium	0	0	0	0	0	0	2	0	0
681	3	5	Bacteria	Bacteroidota	Bacteroidia	Chitinophagales	Chitinophagaceae	Taibaiella	0	0	0	3	1	0	1	0	0
682	2	2	Bacteria	Bacteroidota	Bacteroidia	Chitinophagales	Chitinophagaceae	Terrimonas	0	0	0	1	0	0	0	0	1
683	5	6	Bacteria	Bacteroidota	Bacteroidia	Chitinophagales	Chitinophagaceae	uncultured	1	1	0	2	1	0	0	1	0
684	9	687	Bacteria	Bacteroidota	Bacteroidia	Chitinophagales	Saprospiraceae	(Saprospiraceae)	89	84	114	184	103	10	48	33	22
685	8	29	Bacteria	Bacteroidota	Bacteroidia	Chitinophagales	Saprospiraceae	Aureispira	4	2	2	6	2	0	5	6	2
686	5	27	Bacteria	Bacteroidota	Bacteroidia	Chitinophagales	Saprospiraceae	Candidatus Aquirestis	4	7	4	11	0	0	0	1	0
687	3	5	Bacteria	Bacteroidota	Bacteroidia	Chitinophagales	Saprospiraceae	Haliscomenobacter	2	0	1	2	0	0	0	0	0
688	9	320	Bacteria	Bacteroidota	Bacteroidia	Chitinophagales	Saprospiraceae	Lewinella	20	21	39	76	45	2	80	28	9
689	6	30	Bacteria	Bacteroidota	Bacteroidia	Chitinophagales	Saprospiraceae	Membranicola	3	6	4	7	5	0	5	0	0
690	6	17	Bacteria	Bacteroidota	Bacteroidia	Chitinophagales	Saprospiraceae	OLB8	2	2	3	5	4	0	0	1	0
691	9	132	Bacteria	Bacteroidota	Bacteroidia	Chitinophagales	Saprospiraceae	Phaeodactylibacter	15	11	21	41	22	2	8	7	5
692	9	359	Bacteria	Bacteroidota	Bacteroidia	Chitinophagales	Saprospiraceae	Portibacter	44	50	57	74	75	14	15	17	13
693	7	12	Bacteria	Bacteroidota	Bacteroidia	Chitinophagales	Saprospiraceae	Rubidimonas	1	1	0	5	2	0	1	1	1
694	4	6	Bacteria	Bacteroidota	Bacteroidia	Chitinophagales	Saprospiraceae	Saprospira	1	0	1	0	2	0	2	0	0
695	9	2389	Bacteria	Bacteroidota	Bacteroidia	Chitinophagales	Saprospiraceae	uncultured	364	322	264	675	399	39	171	115	40
696	7	115	Bacteria	Bacteroidota	Bacteroidia	Chitinophagales	uncultured	(uncultured)	18	20	15	30	16	0	10	6	0
697	5	11	Bacteria	Bacteroidota	Bacteroidia	Chitinophagales	uncultured	bacterium episymbiont of Kiwa sp.	3	1	0	4	2	0	0	1	0
698	6	20	Bacteria	Bacteroidota	Bacteroidia	Chitinophagales	uncultured	metagenome	4	4	2	5	2	0	3	0	0
699	9	101	Bacteria	Bacteroidota	Bacteroidia	Chitinophagales	uncultured	uncultured bacterium	19	16	8	22	18	1	5	9	3
700	8	120	Bacteria	Bacteroidota	Bacteroidia	Chitinophagales	uncultured	uncultured Bacteroidetes bacterium	23	17	10	33	23	0	4	9	1
701	3	4	Bacteria	Bacteroidota	Bacteroidia	Chitinophagales	uncultured	uncultured Bacteroidetes/Chlorobi group bacterium	0	0	0	2	0	0	1	0	1
702	1	1	Bacteria	Bacteroidota	Bacteroidia	Chitinophagales	uncultured	uncultured marine bacterium	0	0	0	1	0	0	0	0	0
703	7	22	Bacteria	Bacteroidota	Bacteroidia	Chitinophagales	uncultured	uncultured organism	5	5	2	3	4	0	2	0	1
704	2	3	Bacteria	Bacteroidota	Bacteroidia	Chitinophagales	uncultured	uncultured Sphingobacteriales bacterium	0	0	2	0	1	0	0	0	0
705	1	1	Bacteria	Bacteroidota	Bacteroidia	Chitinophagales	uncultured	uncultured Sphingobacteriia bacterium	0	0	0	1	0	0	0	0	0
706	8	50	Bacteria	Bacteroidota	Bacteroidia	Cytophagales	(Cytophagales)	(Cytophagales)	9	10	11	10	5	0	2	2	1
707	7	29	Bacteria	Bacteroidota	Bacteroidia	Cytophagales	Amoebophilaceae	Candidatus Amoebophilus	1	0	3	16	5	1	0	2	1
708	1	2	Bacteria	Bacteroidota	Bacteroidia	Cytophagales	Amoebophilaceae	Candidatus Paenicardinium	0	0	0	2	0	0	0	0	0
709	7	21	Bacteria	Bacteroidota	Bacteroidia	Cytophagales	Amoebophilaceae	uncultured	5	4	4	5	1	0	1	1	0
710	1	1	Bacteria	Bacteroidota	Bacteroidia	Cytophagales	Bernardetiaceae	Garritya	1	0	0	0	0	0	0	0	0
711	9	60	Bacteria	Bacteroidota	Bacteroidia	Cytophagales	Cyclobacteriaceae	(Cyclobacteriaceae)	10	11	8	16	11	1	1	1	1
712	1	1	Bacteria	Bacteroidota	Bacteroidia	Cytophagales	Cyclobacteriaceae	Algoriphagus	0	0	0	1	0	0	0	0	0
713	1	1	Bacteria	Bacteroidota	Bacteroidia	Cytophagales	Cyclobacteriaceae	Catalinimonas	0	0	0	0	1	0	0	0	0
714	1	1	Bacteria	Bacteroidota	Bacteroidia	Cytophagales	Cyclobacteriaceae	Cesiribacter	0	0	1	0	0	0	0	0	0
715	3	6	Bacteria	Bacteroidota	Bacteroidia	Cytophagales	Cyclobacteriaceae	Cyclobacterium	1	0	0	2	3	0	0	0	0
716	8	38	Bacteria	Bacteroidota	Bacteroidia	Cytophagales	Cyclobacteriaceae	Ekhidna	11	3	3	9	6	0	1	4	1
717	4	8	Bacteria	Bacteroidota	Bacteroidia	Cytophagales	Cyclobacteriaceae	Fabibacter	2	4	0	0	1	1	0	0	0
718	8	90	Bacteria	Bacteroidota	Bacteroidia	Cytophagales	Cyclobacteriaceae	Fulvivirga	16	6	14	27	11	0	6	9	1
719	4	5	Bacteria	Bacteroidota	Bacteroidia	Cytophagales	Cyclobacteriaceae	Imperialibacter	2	0	0	1	1	0	1	0	0
720	8	98	Bacteria	Bacteroidota	Bacteroidia	Cytophagales	Cyclobacteriaceae	Marinoscillum	30	17	12	22	12	0	3	1	1
721	6	15	Bacteria	Bacteroidota	Bacteroidia	Cytophagales	Cyclobacteriaceae	Marivirga	1	1	6	3	3	0	0	1	0
722	2	2	Bacteria	Bacteroidota	Bacteroidia	Cytophagales	Cyclobacteriaceae	Nafulsella	0	0	1	0	1	0	0	0	0
723	1	1	Bacteria	Bacteroidota	Bacteroidia	Cytophagales	Cyclobacteriaceae	Nitritalea	0	0	0	1	0	0	0	0	0
724	5	6	Bacteria	Bacteroidota	Bacteroidia	Cytophagales	Cyclobacteriaceae	Reichenbachiella	2	1	0	0	1	0	1	1	0
725	2	2	Bacteria	Bacteroidota	Bacteroidia	Cytophagales	Cyclobacteriaceae	Roseivirga	1	0	0	1	0	0	0	0	0
726	1	1	Bacteria	Bacteroidota	Bacteroidia	Cytophagales	Cyclobacteriaceae	Roseivirga seohaensis subsp. aquiponti	0	0	0	0	1	0	0	0	0
727	9	614	Bacteria	Bacteroidota	Bacteroidia	Cytophagales	Cyclobacteriaceae	uncultured	46	56	64	149	114	18	70	67	30
728	3	5	Bacteria	Bacteroidota	Bacteroidia	Cytophagales	Cytophagaceae	Cytophaga	1	2	0	2	0	0	0	0	0
729	1	1	Bacteria	Bacteroidota	Bacteroidia	Cytophagales	Cytophagaceae	Rhodocytophaga	0	0	0	1	0	0	0	0	0
730	5	7	Bacteria	Bacteroidota	Bacteroidia	Cytophagales	Cytophagaceae	Sporocytophaga	0	1	0	1	2	0	1	2	0
731	1	1	Bacteria	Bacteroidota	Bacteroidia	Cytophagales	Flammeovirgaceae	(Flammeovirgaceae)	0	0	0	1	0	0	0	0	0
732	4	4	Bacteria	Bacteroidota	Bacteroidia	Cytophagales	Flammeovirgaceae	Flexithrix	1	0	0	1	0	0	1	1	0
733	6	21	Bacteria	Bacteroidota	Bacteroidia	Cytophagales	Flammeovirgaceae	Luteivirga	2	3	10	2	3	0	0	1	0
734	3	3	Bacteria	Bacteroidota	Bacteroidia	Cytophagales	Flammeovirgaceae	Rapidithrix	1	0	0	1	1	0	0	0	0
735	5	8	Bacteria	Bacteroidota	Bacteroidia	Cytophagales	Hymenobacteraceae	Adhaeribacter	0	0	1	2	2	0	2	1	0
736	3	5	Bacteria	Bacteroidota	Bacteroidia	Cytophagales	Hymenobacteraceae	Hymenobacter	0	1	0	0	0	2	2	0	0
737	8	22	Bacteria	Bacteroidota	Bacteroidia	Cytophagales	Hymenobacteraceae	Pontibacter	3	1	1	6	7	1	1	2	0
738	1	1	Bacteria	Bacteroidota	Bacteroidia	Cytophagales	Hymenobacteraceae	Rufibacter	0	0	1	0	0	0	0	0	0
739	3	5	Bacteria	Bacteroidota	Bacteroidia	Cytophagales	Microscillaceae	(Microscillaceae)	1	0	0	0	0	0	3	1	0
740	3	3	Bacteria	Bacteroidota	Bacteroidia	Cytophagales	Microscillaceae	Chryseolinea	0	1	0	0	1	0	0	1	0
741	1	1	Bacteria	Bacteroidota	Bacteroidia	Cytophagales	Microscillaceae	Microscilla	0	0	0	0	0	0	0	0	1
742	2	3	Bacteria	Bacteroidota	Bacteroidia	Cytophagales	Microscillaceae	OLB12	0	0	0	2	0	0	1	0	0
743	8	42	Bacteria	Bacteroidota	Bacteroidia	Cytophagales	Microscillaceae	uncultured	4	7	7	7	2	0	9	4	2
744	1	1	Bacteria	Bacteroidota	Bacteroidia	Cytophagales	MWH-CFBk5	(MWH-CFBk5)	0	0	0	0	0	0	1	0	0
745	1	1	Bacteria	Bacteroidota	Bacteroidia	Cytophagales	MWH-CFBk5	metagenome	0	0	0	0	0	0	1	0	0
746	1	1	Bacteria	Bacteroidota	Bacteroidia	Cytophagales	MWH-CFBk5	Nafulsella sp.	1	0	0	0	0	0	0	0	0
747	3	4	Bacteria	Bacteroidota	Bacteroidia	Cytophagales	MWH-CFBk5	uncultured bacterium	1	0	1	2	0	0	0	0	0
748	1	1	Bacteria	Bacteroidota	Bacteroidia	Cytophagales	Spirosomaceae	(Spirosomaceae)	0	0	0	0	0	0	1	0	0
749	2	2	Bacteria	Bacteroidota	Bacteroidia	Cytophagales	Spirosomaceae	Dyadobacter	1	1	0	0	0	0	0	0	0
750	1	1	Bacteria	Bacteroidota	Bacteroidia	Cytophagales	Spirosomaceae	Flectobacillus	0	0	0	0	0	0	1	0	0
751	2	3	Bacteria	Bacteroidota	Bacteroidia	Cytophagales	Spirosomaceae	Leadbetterella	1	0	0	0	0	0	2	0	0
752	1	1	Bacteria	Bacteroidota	Bacteroidia	Cytophagales	Spirosomaceae	Pseudarcicella	0	0	0	0	0	0	1	0	0
753	3	3	Bacteria	Bacteroidota	Bacteroidia	Cytophagales	Spirosomaceae	Spirosoma	1	1	1	0	0	0	0	0	0
754	1	1	Bacteria	Bacteroidota	Bacteroidia	Cytophagales	Spirosomaceae	uncultured	0	0	1	0	0	0	0	0	0
755	1	1	Bacteria	Bacteroidota	Bacteroidia	Cytophagales	uncultured	uncultured bacterium	0	1	0	0	0	0	0	0	0
756	9	274	Bacteria	Bacteroidota	Bacteroidia	Flavobacteriales	(Flavobacteriales)	(Flavobacteriales)	35	36	34	48	33	8	60	9	11
757	1	1	Bacteria	Bacteroidota	Bacteroidia	Flavobacteriales	Blattabacteriaceae	Blattabacterium	0	0	1	0	0	0	0	0	0
758	1	2	Bacteria	Bacteroidota	Bacteroidia	Flavobacteriales	Blattabacteriaceae	Candidatus Brownia	0	2	0	0	0	0	0	0	0
759	3	3	Bacteria	Bacteroidota	Bacteroidia	Flavobacteriales	Blattabacteriaceae	Candidatus Sulcia	0	0	0	1	1	0	0	1	0
760	3	3	Bacteria	Bacteroidota	Bacteroidia	Flavobacteriales	Blattabacteriaceae	Candidatus Uzinura	0	0	0	1	0	0	1	1	0
761	6	14	Bacteria	Bacteroidota	Bacteroidia	Flavobacteriales	Crocinitomicaceae	(Crocinitomicaceae)	3	3	0	1	0	0	3	1	3
762	4	5	Bacteria	Bacteroidota	Bacteroidia	Flavobacteriales	Crocinitomicaceae	Brumimicrobium	1	1	0	0	1	0	0	2	0
763	8	123	Bacteria	Bacteroidota	Bacteroidia	Flavobacteriales	Crocinitomicaceae	Crocinitomix	10	12	5	19	5	0	45	25	2
764	9	102	Bacteria	Bacteroidota	Bacteroidia	Flavobacteriales	Crocinitomicaceae	Fluviicola	15	13	8	9	2	1	38	13	3
765	7	30	Bacteria	Bacteroidota	Bacteroidia	Flavobacteriales	Crocinitomicaceae	Lishizhenia	7	5	1	7	6	0	2	2	0
766	3	5	Bacteria	Bacteroidota	Bacteroidia	Flavobacteriales	Crocinitomicaceae	Salinirepens	2	2	0	1	0	0	0	0	0
767	1	1	Bacteria	Bacteroidota	Bacteroidia	Flavobacteriales	Crocinitomicaceae	uncultured	0	0	0	1	0	0	0	0	0
768	3	3	Bacteria	Bacteroidota	Bacteroidia	Flavobacteriales	Cryomorphaceae	(Cryomorphaceae)	1	0	0	1	1	0	0	0	0
769	2	2	Bacteria	Bacteroidota	Bacteroidia	Flavobacteriales	Cryomorphaceae	Cryomorpha	0	1	0	0	1	0	0	0	0
770	4	8	Bacteria	Bacteroidota	Bacteroidia	Flavobacteriales	Cryomorphaceae	NS10 marine group	3	2	0	2	0	0	1	0	0
771	8	27	Bacteria	Bacteroidota	Bacteroidia	Flavobacteriales	Cryomorphaceae	Owenweeksia	3	1	1	12	6	0	2	1	1
772	6	39	Bacteria	Bacteroidota	Bacteroidia	Flavobacteriales	Cryomorphaceae	uncultured	9	3	0	6	5	0	15	1	0
773	5	22	Bacteria	Bacteroidota	Bacteroidia	Flavobacteriales	Cryomorphaceae	Vicingus	6	0	0	7	3	0	4	2	0
774	9	5004	Bacteria	Bacteroidota	Bacteroidia	Flavobacteriales	Flavobacteriaceae	(Flavobacteriaceae)	412	441	660	1053	832	143	887	342	234
775	9	36	Bacteria	Bacteroidota	Bacteroidia	Flavobacteriales	Flavobacteriaceae	Actibacter	5	3	5	8	3	1	5	2	4
776	6	15	Bacteria	Bacteroidota	Bacteroidia	Flavobacteriales	Flavobacteriaceae	Aequorivita	0	3	3	2	2	0	3	2	0
777	8	56	Bacteria	Bacteroidota	Bacteroidia	Flavobacteriales	Flavobacteriaceae	Algibacter	8	5	2	5	7	0	20	6	3
778	2	2	Bacteria	Bacteroidota	Bacteroidia	Flavobacteriales	Flavobacteriaceae	Algibacter alginicilyticus	0	0	0	0	1	0	1	0	0
779	9	83	Bacteria	Bacteroidota	Bacteroidia	Flavobacteriales	Flavobacteriaceae	Algitalea	10	16	7	20	11	1	11	6	1
780	1	1	Bacteria	Bacteroidota	Bacteroidia	Flavobacteriales	Flavobacteriaceae	Antarcticibacterium	0	0	1	0	0	0	0	0	0
781	1	2	Bacteria	Bacteroidota	Bacteroidia	Flavobacteriales	Flavobacteriaceae	Antarcticimonas	0	2	0	0	0	0	0	0	0
782	9	1205	Bacteria	Bacteroidota	Bacteroidia	Flavobacteriales	Flavobacteriaceae	Aquibacter	133	144	187	316	266	24	94	31	10
783	7	19	Bacteria	Bacteroidota	Bacteroidia	Flavobacteriales	Flavobacteriaceae	Aquimarina	3	2	3	3	4	0	2	2	0
784	9	657	Bacteria	Bacteroidota	Bacteroidia	Flavobacteriales	Flavobacteriaceae	Arcticiflavibacter	44	63	43	142	121	23	119	74	28
785	7	38	Bacteria	Bacteroidota	Bacteroidia	Flavobacteriales	Flavobacteriaceae	Arenibacter	2	1	0	14	6	0	8	5	2
786	7	20	Bacteria	Bacteroidota	Bacteroidia	Flavobacteriales	Flavobacteriaceae	Arenitalea lutea	1	1	0	2	1	2	12	1	0
787	3	3	Bacteria	Bacteroidota	Bacteroidia	Flavobacteriales	Flavobacteriaceae	Aurantivirga	0	0	0	1	0	0	1	1	0
788	1	1	Bacteria	Bacteroidota	Bacteroidia	Flavobacteriales	Flavobacteriaceae	Aureicoccus marinus	0	0	1	0	0	0	0	0	0
789	1	1	Bacteria	Bacteroidota	Bacteroidia	Flavobacteriales	Flavobacteriaceae	Aureimarina	0	1	0	0	0	0	0	0	0
790	5	126	Bacteria	Bacteroidota	Bacteroidia	Flavobacteriales	Flavobacteriaceae	Aureisphaera	21	13	80	3	9	0	0	0	0
791	7	16	Bacteria	Bacteroidota	Bacteroidia	Flavobacteriales	Flavobacteriaceae	Aureivirga	0	1	1	1	3	0	8	1	1
792	1	1	Bacteria	Bacteroidota	Bacteroidia	Flavobacteriales	Flavobacteriaceae	Bacteroidetes bacterium GMDsbM5	0	0	0	0	1	0	0	0	0
793	7	28	Bacteria	Bacteroidota	Bacteroidia	Flavobacteriales	Flavobacteriaceae	Bizionia	1	1	5	8	5	0	6	2	0
794	9	29	Bacteria	Bacteroidota	Bacteroidia	Flavobacteriales	Flavobacteriaceae	Capnocytophaga	3	2	3	3	1	10	2	1	4
795	3	6	Bacteria	Bacteroidota	Bacteroidia	Flavobacteriales	Flavobacteriaceae	Cellulophaga	1	0	0	2	0	0	3	0	0
796	4	4	Bacteria	Bacteroidota	Bacteroidia	Flavobacteriales	Flavobacteriaceae	Changchengzhania	0	1	1	1	1	0	0	0	0
797	1	1	Bacteria	Bacteroidota	Bacteroidia	Flavobacteriales	Flavobacteriaceae	Citreitalea	0	0	0	1	0	0	0	0	0
798	2	6	Bacteria	Bacteroidota	Bacteroidia	Flavobacteriales	Flavobacteriaceae	Confluentibacter	0	0	0	4	2	0	0	0	0
799	2	2	Bacteria	Bacteroidota	Bacteroidia	Flavobacteriales	Flavobacteriaceae	Corallibacter vietnamensis	0	0	0	1	0	0	0	1	0
800	5	8	Bacteria	Bacteroidota	Bacteroidia	Flavobacteriales	Flavobacteriaceae	Costertonia	2	1	2	0	2	0	1	0	0
801	1	1	Bacteria	Bacteroidota	Bacteroidia	Flavobacteriales	Flavobacteriaceae	Croceibacter	0	0	0	0	0	0	1	0	0
802	8	55	Bacteria	Bacteroidota	Bacteroidia	Flavobacteriales	Flavobacteriaceae	Croceitalea	1	5	3	13	11	2	14	6	0
803	8	25	Bacteria	Bacteroidota	Bacteroidia	Flavobacteriales	Flavobacteriaceae	Dokdonia	2	2	4	5	4	0	5	2	1
804	9	530	Bacteria	Bacteroidota	Bacteroidia	Flavobacteriales	Flavobacteriaceae	Eudoraea	29	34	50	76	57	18	97	98	71
805	7	17	Bacteria	Bacteroidota	Bacteroidia	Flavobacteriales	Flavobacteriaceae	Euzebyella	0	1	2	5	4	0	1	3	1
806	5	6	Bacteria	Bacteroidota	Bacteroidia	Flavobacteriales	Flavobacteriaceae	Flagellimonas	0	1	1	2	1	0	1	0	0
807	7	11	Bacteria	Bacteroidota	Bacteroidia	Flavobacteriales	Flavobacteriaceae	Flagellimonas sp.	1	3	2	0	1	0	2	1	1
808	7	34	Bacteria	Bacteroidota	Bacteroidia	Flavobacteriales	Flavobacteriaceae	Flavirhabdus	6	1	5	7	8	0	6	1	0
809	1	1	Bacteria	Bacteroidota	Bacteroidia	Flavobacteriales	Flavobacteriaceae	Flavivirga	0	0	0	0	0	0	1	0	0
810	8	58	Bacteria	Bacteroidota	Bacteroidia	Flavobacteriales	Flavobacteriaceae	Flavobacterium	6	6	4	8	7	0	17	8	2
811	8	127	Bacteria	Bacteroidota	Bacteroidia	Flavobacteriales	Flavobacteriaceae	Formosa	7	13	14	31	20	0	33	6	3
812	5	117	Bacteria	Bacteroidota	Bacteroidia	Flavobacteriales	Flavobacteriaceae	Gaetbulibacter	3	0	0	1	0	0	84	17	12
813	3	3	Bacteria	Bacteroidota	Bacteroidia	Flavobacteriales	Flavobacteriaceae	Galbibacter	0	0	0	0	0	1	1	1	0
814	1	1	Bacteria	Bacteroidota	Bacteroidia	Flavobacteriales	Flavobacteriaceae	Gelidibacter	0	1	0	0	0	0	0	0	0
815	4	5	Bacteria	Bacteroidota	Bacteroidia	Flavobacteriales	Flavobacteriaceae	Gillisia	1	1	2	0	0	0	0	1	0
816	8	32	Bacteria	Bacteroidota	Bacteroidia	Flavobacteriales	Flavobacteriaceae	Gilvibacter	1	2	8	5	7	0	3	4	2
817	9	719	Bacteria	Bacteroidota	Bacteroidia	Flavobacteriales	Flavobacteriaceae	Gramella	92	100	150	130	153	6	65	18	5
818	6	24	Bacteria	Bacteroidota	Bacteroidia	Flavobacteriales	Flavobacteriaceae	Hanstruepera	1	5	5	7	5	0	0	1	0
819	6	9	Bacteria	Bacteroidota	Bacteroidia	Flavobacteriales	Flavobacteriaceae	Hoppeia	0	1	1	1	3	0	1	2	0
820	3	3	Bacteria	Bacteroidota	Bacteroidia	Flavobacteriales	Flavobacteriaceae	Hwangdonia	0	0	0	1	0	0	1	1	0
821	6	15	Bacteria	Bacteroidota	Bacteroidia	Flavobacteriales	Flavobacteriaceae	Hyunsoonleella	2	1	0	1	2	0	6	3	0
822	3	3	Bacteria	Bacteroidota	Bacteroidia	Flavobacteriales	Flavobacteriaceae	Ichthyenterobacterium	0	0	0	0	0	0	1	1	1
823	6	13	Bacteria	Bacteroidota	Bacteroidia	Flavobacteriales	Flavobacteriaceae	Jejudonia	2	1	2	4	3	0	0	0	1
824	6	12	Bacteria	Bacteroidota	Bacteroidia	Flavobacteriales	Flavobacteriaceae	Joostella	1	1	2	4	1	0	3	0	0
825	8	15	Bacteria	Bacteroidota	Bacteroidia	Flavobacteriales	Flavobacteriaceae	Kordia	1	1	3	4	2	0	1	2	1
826	1	1	Bacteria	Bacteroidota	Bacteroidia	Flavobacteriales	Flavobacteriaceae	Kriegella	0	1	0	0	0	0	0	0	0
827	8	36	Bacteria	Bacteroidota	Bacteroidia	Flavobacteriales	Flavobacteriaceae	Lacinutrix	6	3	1	6	5	0	11	3	1
828	4	12	Bacteria	Bacteroidota	Bacteroidia	Flavobacteriales	Flavobacteriaceae	Leeuwenhoekiella	0	3	0	2	3	0	4	0	0
829	9	212	Bacteria	Bacteroidota	Bacteroidia	Flavobacteriales	Flavobacteriaceae	Lutibacter	2	12	2	5	3	2	149	22	15
830	9	85	Bacteria	Bacteroidota	Bacteroidia	Flavobacteriales	Flavobacteriaceae	Lutimonas	6	8	5	10	11	5	19	6	15
831	5	7	Bacteria	Bacteroidota	Bacteroidia	Flavobacteriales	Flavobacteriaceae	Mangrovimonas	0	2	2	1	1	0	1	0	0
832	9	743	Bacteria	Bacteroidota	Bacteroidia	Flavobacteriales	Flavobacteriaceae	Maribacter	27	35	39	116	68	29	211	146	72
833	1	1	Bacteria	Bacteroidota	Bacteroidia	Flavobacteriales	Flavobacteriaceae	marine bacterium II2004	0	0	0	0	0	0	0	1	0
834	3	3	Bacteria	Bacteroidota	Bacteroidia	Flavobacteriales	Flavobacteriaceae	Mariniflexile	0	0	0	1	1	0	1	0	0
835	8	102	Bacteria	Bacteroidota	Bacteroidia	Flavobacteriales	Flavobacteriaceae	Maritimimonas	0	1	4	1	3	5	59	20	9
836	4	5	Bacteria	Bacteroidota	Bacteroidia	Flavobacteriales	Flavobacteriaceae	Marixanthomonas	0	0	2	1	1	0	0	0	1
837	2	2	Bacteria	Bacteroidota	Bacteroidia	Flavobacteriales	Flavobacteriaceae	Meridianimaribacter	0	0	0	1	1	0	0	0	0
838	8	74	Bacteria	Bacteroidota	Bacteroidia	Flavobacteriales	Flavobacteriaceae	Mesoflavibacter	6	9	9	19	15	0	9	5	2
839	8	18	Bacteria	Bacteroidota	Bacteroidia	Flavobacteriales	Flavobacteriaceae	Mesonia	1	1	3	6	2	1	3	1	0
840	8	207	Bacteria	Bacteroidota	Bacteroidia	Flavobacteriales	Flavobacteriaceae	Muricauda	36	21	23	54	44	0	10	15	4
841	9	1879	Bacteria	Bacteroidota	Bacteroidia	Flavobacteriales	Flavobacteriaceae	Muriicola	144	181	218	386	306	51	360	154	79
842	8	61	Bacteria	Bacteroidota	Bacteroidia	Flavobacteriales	Flavobacteriaceae	Myroides	4	7	6	11	10	0	11	9	3
843	8	89	Bacteria	Bacteroidota	Bacteroidia	Flavobacteriales	Flavobacteriaceae	Nonlabens	9	9	11	15	11	0	23	9	2
844	7	51	Bacteria	Bacteroidota	Bacteroidia	Flavobacteriales	Flavobacteriaceae	NS2b marine group	8	7	10	14	10	0	1	1	0
845	8	23	Bacteria	Bacteroidota	Bacteroidia	Flavobacteriales	Flavobacteriaceae	NS3a marine group	2	3	3	8	4	0	1	1	1
846	7	37	Bacteria	Bacteroidota	Bacteroidia	Flavobacteriales	Flavobacteriaceae	NS4 marine group	6	5	3	8	6	0	5	4	0
847	9	129	Bacteria	Bacteroidota	Bacteroidia	Flavobacteriales	Flavobacteriaceae	NS5 marine group	13	11	14	25	19	2	25	15	5
848	8	247	Bacteria	Bacteroidota	Bacteroidia	Flavobacteriales	Flavobacteriaceae	Olleya	18	22	35	36	36	0	77	20	3
849	2	2	Bacteria	Bacteroidota	Bacteroidia	Flavobacteriales	Flavobacteriaceae	Pibocella	0	0	0	0	0	0	1	1	0
850	4	6	Bacteria	Bacteroidota	Bacteroidia	Flavobacteriales	Flavobacteriaceae	Planktosalinus	0	1	0	2	0	0	2	1	0
851	9	389	Bacteria	Bacteroidota	Bacteroidia	Flavobacteriales	Flavobacteriaceae	Polaribacter	22	24	31	59	44	2	176	19	12
852	1	1	Bacteria	Bacteroidota	Bacteroidia	Flavobacteriales	Flavobacteriaceae	Postechiella	0	0	0	0	0	0	0	1	0
853	5	5	Bacteria	Bacteroidota	Bacteroidia	Flavobacteriales	Flavobacteriaceae	Pricia	1	0	0	1	0	0	1	1	1
854	6	10	Bacteria	Bacteroidota	Bacteroidia	Flavobacteriales	Flavobacteriaceae	Pseudofulvibacter	2	1	0	2	3	1	1	0	0
855	2	3	Bacteria	Bacteroidota	Bacteroidia	Flavobacteriales	Flavobacteriaceae	Pseudozobellia	0	0	2	1	0	0	0	0	0
856	7	55	Bacteria	Bacteroidota	Bacteroidia	Flavobacteriales	Flavobacteriaceae	Psychroflexus	0	1	1	4	5	0	41	1	2
857	7	86	Bacteria	Bacteroidota	Bacteroidia	Flavobacteriales	Flavobacteriaceae	Psychroserpens	5	8	8	22	22	0	17	4	0
858	9	672	Bacteria	Bacteroidota	Bacteroidia	Flavobacteriales	Flavobacteriaceae	Robiginitalea	43	58	64	129	109	27	96	87	59
859	3	3	Bacteria	Bacteroidota	Bacteroidia	Flavobacteriales	Flavobacteriaceae	Sabulilitoribacter	1	1	0	1	0	0	0	0	0
860	1	2	Bacteria	Bacteroidota	Bacteroidia	Flavobacteriales	Flavobacteriaceae	Sabulilitoribacter arenilitoris	0	0	0	0	0	0	2	0	0
861	8	68	Bacteria	Bacteroidota	Bacteroidia	Flavobacteriales	Flavobacteriaceae	Salegentibacter	6	8	10	8	10	0	16	8	2
862	1	1	Bacteria	Bacteroidota	Bacteroidia	Flavobacteriales	Flavobacteriaceae	Salegentibacter sp. PR54-18	0	0	0	0	1	0	0	0	0
863	8	34	Bacteria	Bacteroidota	Bacteroidia	Flavobacteriales	Flavobacteriaceae	Salinimicrobium	2	1	1	4	3	0	13	7	3
864	1	1	Bacteria	Bacteroidota	Bacteroidia	Flavobacteriales	Flavobacteriaceae	Sediminibacter	0	0	0	0	1	0	0	0	0
865	1	2	Bacteria	Bacteroidota	Bacteroidia	Flavobacteriales	Flavobacteriaceae	Sediminibacter sp. Hel_I_10	0	0	0	0	0	0	2	0	0
866	3	20	Bacteria	Bacteroidota	Bacteroidia	Flavobacteriales	Flavobacteriaceae	Sediminicola	0	0	0	0	0	0	14	4	2
867	8	22	Bacteria	Bacteroidota	Bacteroidia	Flavobacteriales	Flavobacteriaceae	Seonamhaeicola	2	2	3	2	2	0	7	2	2
868	7	20	Bacteria	Bacteroidota	Bacteroidia	Flavobacteriales	Flavobacteriaceae	Siansivirga	2	1	0	3	2	0	6	4	2
869	7	20	Bacteria	Bacteroidota	Bacteroidia	Flavobacteriales	Flavobacteriaceae	Spongiibacterium	8	0	4	1	3	0	1	1	2
870	1	2	Bacteria	Bacteroidota	Bacteroidia	Flavobacteriales	Flavobacteriaceae	Spongiiferula	0	0	0	0	0	0	2	0	0
871	8	21	Bacteria	Bacteroidota	Bacteroidia	Flavobacteriales	Flavobacteriaceae	Spongiimicrobium	2	1	1	4	2	0	1	8	2
872	9	37	Bacteria	Bacteroidota	Bacteroidia	Flavobacteriales	Flavobacteriaceae	Spongiimonas	6	3	2	10	5	3	4	2	2
873	2	2	Bacteria	Bacteroidota	Bacteroidia	Flavobacteriales	Flavobacteriaceae	Subsaxibacter	0	0	0	1	1	0	0	0	0
874	3	5	Bacteria	Bacteroidota	Bacteroidia	Flavobacteriales	Flavobacteriaceae	Subsaximicrobium	0	0	0	1	0	0	3	1	0
875	1	1	Bacteria	Bacteroidota	Bacteroidia	Flavobacteriales	Flavobacteriaceae	Sufflavibacter maritimus	0	0	0	1	0	0	0	0	0
876	3	4	Bacteria	Bacteroidota	Bacteroidia	Flavobacteriales	Flavobacteriaceae	Sungkyunkwania	0	0	0	1	2	0	1	0	0
877	6	29	Bacteria	Bacteroidota	Bacteroidia	Flavobacteriales	Flavobacteriaceae	Tamlana	1	1	0	1	0	0	22	3	1
878	7	25	Bacteria	Bacteroidota	Bacteroidia	Flavobacteriales	Flavobacteriaceae	Tenacibaculum	3	3	4	0	5	1	6	3	0
879	9	490	Bacteria	Bacteroidota	Bacteroidia	Flavobacteriales	Flavobacteriaceae	Ulvibacter	49	49	67	92	73	9	81	51	19
880	9	333	Bacteria	Bacteroidota	Bacteroidia	Flavobacteriales	Flavobacteriaceae	uncultured	29	33	49	71	52	8	57	26	8
881	9	201	Bacteria	Bacteroidota	Bacteroidia	Flavobacteriales	Flavobacteriaceae	uncultured bacterium	6	26	27	36	22	9	42	20	13
882	2	3	Bacteria	Bacteroidota	Bacteroidia	Flavobacteriales	Flavobacteriaceae	Vitellibacter	0	1	0	0	2	0	0	0	0
883	2	4	Bacteria	Bacteroidota	Bacteroidia	Flavobacteriales	Flavobacteriaceae	Wenyingzhuangia	1	0	0	0	0	0	3	0	0
884	9	952	Bacteria	Bacteroidota	Bacteroidia	Flavobacteriales	Flavobacteriaceae	Winogradskyella	44	42	54	165	135	3	379	95	35
885	7	27	Bacteria	Bacteroidota	Bacteroidia	Flavobacteriales	Flavobacteriaceae	Winogradskyella sp. IMCC2192	5	3	2	3	6	0	5	3	0
886	9	297	Bacteria	Bacteroidota	Bacteroidia	Flavobacteriales	Flavobacteriaceae	Zeaxanthinibacter	13	34	66	49	43	6	46	26	14
887	7	9	Bacteria	Bacteroidota	Bacteroidia	Flavobacteriales	Flavobacteriaceae	Zobellia	0	1	1	1	2	0	2	1	1
888	4	6	Bacteria	Bacteroidota	Bacteroidia	Flavobacteriales	Flavobacteriaceae	Zunongwangia	0	0	2	1	0	0	2	1	0
889	6	8	Bacteria	Bacteroidota	Bacteroidia	Flavobacteriales	Flavobacteriales Incertae Sedis	Ichthyobacterium	0	1	2	1	1	0	2	1	0
890	1	2	Bacteria	Bacteroidota	Bacteroidia	Flavobacteriales	NS7 marine group	(NS7 marine group)	0	0	0	2	0	0	0	0	0
891	3	16	Bacteria	Bacteroidota	Bacteroidia	Flavobacteriales	NS7 marine group	uncultured bacterium	2	0	0	12	2	0	0	0	0
892	2	2	Bacteria	Bacteroidota	Bacteroidia	Flavobacteriales	NS7 marine group	uncultured organism	0	0	0	1	0	0	0	0	1
893	5	11	Bacteria	Bacteroidota	Bacteroidia	Flavobacteriales	NS9 marine group	(NS9 marine group)	2	3	0	1	0	0	4	1	0
894	2	2	Bacteria	Bacteroidota	Bacteroidia	Flavobacteriales	NS9 marine group	hydrothermal vent metagenome	0	0	1	0	0	0	1	0	0
895	3	3	Bacteria	Bacteroidota	Bacteroidia	Flavobacteriales	NS9 marine group	metagenome	1	0	1	1	0	0	0	0	0
896	7	29	Bacteria	Bacteroidota	Bacteroidia	Flavobacteriales	NS9 marine group	uncultured bacterium	4	2	4	5	7	0	5	2	0
897	4	5	Bacteria	Bacteroidota	Bacteroidia	Flavobacteriales	NS9 marine group	uncultured Bacteroidetes bacterium	1	0	1	0	1	0	2	0	0
898	1	1	Bacteria	Bacteroidota	Bacteroidia	Flavobacteriales	NS9 marine group	uncultured Cytophagaceae bacterium	1	0	0	0	0	0	0	0	0
899	1	1	Bacteria	Bacteroidota	Bacteroidia	Flavobacteriales	NS9 marine group	uncultured deep-sea bacterium	0	1	0	0	0	0	0	0	0
900	2	3	Bacteria	Bacteroidota	Bacteroidia	Flavobacteriales	NS9 marine group	uncultured Flavobacteriia bacterium	0	0	0	0	1	0	2	0	0
901	8	37	Bacteria	Bacteroidota	Bacteroidia	Flavobacteriales	NS9 marine group	uncultured marine bacterium	3	4	2	14	6	0	2	5	1
902	1	1	Bacteria	Bacteroidota	Bacteroidia	Flavobacteriales	NS9 marine group	uncultured organism	0	0	0	0	0	0	0	1	0
903	8	222	Bacteria	Bacteroidota	Bacteroidia	Flavobacteriales	Schleiferiaceae	Schleiferia	36	35	26	68	45	1	9	0	2
904	3	3	Bacteria	Bacteroidota	Bacteroidia	Flavobacteriales	Weeksellaceae	(Weeksellaceae)	1	1	0	0	0	0	0	0	1
905	4	4	Bacteria	Bacteroidota	Bacteroidia	Flavobacteriales	Weeksellaceae	Bergeyella	0	1	0	1	0	1	0	0	1
906	8	46	Bacteria	Bacteroidota	Bacteroidia	Flavobacteriales	Weeksellaceae	Chryseobacterium	3	0	4	7	2	15	10	2	3
907	5	12	Bacteria	Bacteroidota	Bacteroidia	Flavobacteriales	Weeksellaceae	Cloacibacterium	0	1	1	5	0	0	2	3	0
908	3	3	Bacteria	Bacteroidota	Bacteroidia	Flavobacteriales	Weeksellaceae	Moheibacter	1	1	1	0	0	0	0	0	0
909	1	1	Bacteria	Bacteroidota	Bacteroidia	Flavobacteriales	Weeksellaceae	Ornithobacterium	0	1	0	0	0	0	0	0	0
910	1	1	Bacteria	Bacteroidota	Bacteroidia	Flavobacteriales	Weeksellaceae	Riemerella	0	0	0	0	0	0	1	0	0
911	1	1	Bacteria	Bacteroidota	Bacteroidia	Flavobacteriales	Weeksellaceae	uncultured	0	0	0	0	0	0	1	0	0
912	8	27	Bacteria	Bacteroidota	Bacteroidia	Sphingobacteriales	(Sphingobacteriales)	(Sphingobacteriales)	3	2	5	2	4	0	7	2	2
913	1	1	Bacteria	Bacteroidota	Bacteroidia	Sphingobacteriales	ADurb.Bin408	uncultured bacterium	0	0	0	0	0	0	0	1	0
914	1	1	Bacteria	Bacteroidota	Bacteroidia	Sphingobacteriales	AKYH767	(AKYH767)	0	0	0	0	1	0	0	0	0
915	1	1	Bacteria	Bacteroidota	Bacteroidia	Sphingobacteriales	AKYH767	Bacteroidetes bacterium OLB10	0	0	0	1	0	0	0	0	0
916	2	3	Bacteria	Bacteroidota	Bacteroidia	Sphingobacteriales	AKYH767	metagenome	0	0	0	0	2	0	0	0	1
917	1	1	Bacteria	Bacteroidota	Bacteroidia	Sphingobacteriales	AKYH767	uncultured Sphingobacteriales bacterium	0	0	0	0	0	0	0	1	0
918	2	3	Bacteria	Bacteroidota	Bacteroidia	Sphingobacteriales	CMW-169	uncultured bacterium	0	0	0	2	1	0	0	0	0
919	2	2	Bacteria	Bacteroidota	Bacteroidia	Sphingobacteriales	E6aC02	uncultured bacterium	0	0	0	0	0	0	1	1	0
920	1	1	Bacteria	Bacteroidota	Bacteroidia	Sphingobacteriales	E6aC02	uncultured organism	0	0	0	0	0	0	1	0	0
921	2	3	Bacteria	Bacteroidota	Bacteroidia	Sphingobacteriales	env.OPS 17	metagenome	0	0	0	2	1	0	0	0	0
922	1	1	Bacteria	Bacteroidota	Bacteroidia	Sphingobacteriales	env.OPS 17	uncultured bacterium	1	0	0	0	0	0	0	0	0
923	1	1	Bacteria	Bacteroidota	Bacteroidia	Sphingobacteriales	FFCH9454	(FFCH9454)	0	0	0	1	0	0	0	0	0
924	2	2	Bacteria	Bacteroidota	Bacteroidia	Sphingobacteriales	FFCH9454	uncultured bacterium	1	0	0	1	0	0	0	0	0
925	7	107	Bacteria	Bacteroidota	Bacteroidia	Sphingobacteriales	FFCH9454	uncultured Bacteroidetes bacterium	29	23	11	26	10	0	6	2	0
926	1	2	Bacteria	Bacteroidota	Bacteroidia	Sphingobacteriales	GWF2-29-10	uncultured bacterium	0	0	0	2	0	0	0	0	0
927	2	2	Bacteria	Bacteroidota	Bacteroidia	Sphingobacteriales	KD1-131	uncultured bacterium	0	0	1	0	0	0	1	0	0
928	1	1	Bacteria	Bacteroidota	Bacteroidia	Sphingobacteriales	KD3-93	(KD3-93)	0	0	0	0	0	1	0	0	0
929	2	3	Bacteria	Bacteroidota	Bacteroidia	Sphingobacteriales	KD3-93	uncultured bacterium	2	0	0	0	0	0	0	1	0
930	9	38	Bacteria	Bacteroidota	Bacteroidia	Sphingobacteriales	Lentimicrobiaceae	(Lentimicrobiaceae)	1	2	6	6	4	6	1	5	7
931	8	55	Bacteria	Bacteroidota	Bacteroidia	Sphingobacteriales	Lentimicrobiaceae	Lentimicrobium	8	8	4	15	4	4	8	4	0
932	2	2	Bacteria	Bacteroidota	Bacteroidia	Sphingobacteriales	Lentimicrobiaceae	marine metagenome	0	0	0	1	0	0	0	0	1
933	3	3	Bacteria	Bacteroidota	Bacteroidia	Sphingobacteriales	Lentimicrobiaceae	metagenome	1	1	0	0	0	0	0	1	0
934	9	44	Bacteria	Bacteroidota	Bacteroidia	Sphingobacteriales	Lentimicrobiaceae	uncultured bacterium	2	1	8	5	5	7	3	8	5
935	6	24	Bacteria	Bacteroidota	Bacteroidia	Sphingobacteriales	Lentimicrobiaceae	uncultured Bacteroidetes bacterium	0	0	1	0	5	5	2	2	9
936	7	8	Bacteria	Bacteroidota	Bacteroidia	Sphingobacteriales	Lentimicrobiaceae	uncultured Cytophagales bacterium	1	0	1	0	1	1	1	1	2
937	3	3	Bacteria	Bacteroidota	Bacteroidia	Sphingobacteriales	Lentimicrobiaceae	uncultured organism	0	0	0	0	0	0	1	1	1
938	1	2	Bacteria	Bacteroidota	Bacteroidia	Sphingobacteriales	Lentimicrobiaceae	uncultured prokaryote	0	0	0	0	0	0	0	0	2
939	2	2	Bacteria	Bacteroidota	Bacteroidia	Sphingobacteriales	Lentimicrobiaceae	uncultured sediment bacterium	1	0	1	0	0	0	0	0	0
940	1	1	Bacteria	Bacteroidota	Bacteroidia	Sphingobacteriales	LiUU-11-161	metagenome	1	0	0	0	0	0	0	0	0
941	7	38	Bacteria	Bacteroidota	Bacteroidia	Sphingobacteriales	NS11-12 marine group	(NS11-12 marine group)	1	2	0	8	1	0	22	3	1
942	1	1	Bacteria	Bacteroidota	Bacteroidia	Sphingobacteriales	NS11-12 marine group	Haematococcus lacustris	0	0	0	0	1	0	0	0	0
943	8	90	Bacteria	Bacteroidota	Bacteroidia	Sphingobacteriales	NS11-12 marine group	uncultured bacterium	5	2	2	26	6	0	33	13	3
944	2	6	Bacteria	Bacteroidota	Bacteroidia	Sphingobacteriales	NS11-12 marine group	uncultured Bacteroidetes bacterium	0	0	0	0	0	0	5	1	0
945	2	4	Bacteria	Bacteroidota	Bacteroidia	Sphingobacteriales	NS11-12 marine group	uncultured marine bacterium	0	0	0	2	0	0	2	0	0
946	3	4	Bacteria	Bacteroidota	Bacteroidia	Sphingobacteriales	NS11-12 marine group	uncultured Sphingobacteriia bacterium	1	0	0	2	0	0	1	0	0
947	2	3	Bacteria	Bacteroidota	Bacteroidia	Sphingobacteriales	Sphingobacteriaceae	(Sphingobacteriaceae)	0	0	0	1	2	0	0	0	0
948	1	2	Bacteria	Bacteroidota	Bacteroidia	Sphingobacteriales	Sphingobacteriaceae	Pedobacter	0	0	0	2	0	0	0	0	0
949	4	4	Bacteria	Bacteroidota	Bacteroidia	Sphingobacteriales	Sphingobacteriaceae	Sphingobacterium	1	1	0	1	1	0	0	0	0
950	1	1	Bacteria	Bacteroidota	Bacteroidia	Sphingobacteriales	Sphingobacteriaceae	uncultured	1	0	0	0	0	0	0	0	0
951	3	4	Bacteria	Bacteroidota	Bacteroidia	Sphingobacteriales	ST-12K33	uncultured bacterium	0	0	1	0	1	0	0	0	2
952	2	3	Bacteria	Bacteroidota	Bacteroidia	Sphingobacteriales	uncultured bacterium	(uncultured bacterium)	2	0	0	0	0	0	0	1	0
953	1	1	Bacteria	Bacteroidota	Chlorobia	Chlorobiales	Chlorobiaceae	Chlorobium	0	0	0	0	0	0	0	1	0
954	9	84	Bacteria	Bacteroidota	Ignavibacteria	Ignavibacteriales	(Ignavibacteriales)	(Ignavibacteriales)	4	8	12	10	10	11	5	14	10
955	1	1	Bacteria	Bacteroidota	Ignavibacteria	Ignavibacteriales	BSV40	uncultured bacterium	0	0	1	0	0	0	0	0	0
956	9	71	Bacteria	Bacteroidota	Ignavibacteria	Ignavibacteriales	Ignavibacteriaceae	Ignavibacterium	3	4	7	8	5	12	4	17	11
957	2	2	Bacteria	Bacteroidota	Ignavibacteria	Ignavibacteriales	LD-RB-34	Ignavibacteria bacterium RIFOXYC12_FULL_35_11	0	0	0	1	0	0	0	1	0
958	6	10	Bacteria	Bacteroidota	Ignavibacteria	Ignavibacteriales	LD-RB-34	uncultured bacterium	0	0	2	1	1	2	3	1	0
959	3	5	Bacteria	Bacteroidota	Ignavibacteria	Ignavibacteriales	Melioribacteraceae	(Melioribacteraceae)	0	0	2	0	0	1	0	0	2
960	9	278	Bacteria	Bacteroidota	Ignavibacteria	Ignavibacteriales	Melioribacteraceae	IheB3-7	19	17	37	35	37	18	35	51	29
961	7	13	Bacteria	Bacteroidota	Ignavibacteria	Ignavibacteriales	Melioribacteraceae	Melioribacter	0	1	1	5	2	1	1	0	2
962	2	2	Bacteria	Bacteroidota	Ignavibacteria	Ignavibacteriales	metagenome	(metagenome)	0	0	0	0	1	0	0	0	1
963	8	38	Bacteria	Bacteroidota	Ignavibacteria	Ignavibacteriales	PHOS-HE36	(PHOS-HE36)	3	4	14	4	3	5	0	3	2
964	5	10	Bacteria	Bacteroidota	Ignavibacteria	Ignavibacteriales	PHOS-HE36	metagenome	0	2	2	1	0	0	2	0	3
965	9	159	Bacteria	Bacteroidota	Ignavibacteria	Ignavibacteriales	PHOS-HE36	uncultured bacterium	12	8	30	18	11	26	9	18	27
966	9	37	Bacteria	Bacteroidota	Ignavibacteria	Ignavibacteriales	PHOS-HE36	uncultured bacterium W5-47b	6	2	7	2	7	3	3	4	3
967	3	3	Bacteria	Bacteroidota	Ignavibacteria	Ignavibacteriales	PHOS-HE36	uncultured Bacteroidetes/Chlorobi group bacterium	0	0	1	0	0	1	0	1	0
968	3	3	Bacteria	Bacteroidota	Ignavibacteria	Ignavibacteriales	PHOS-HE36	uncultured Chlorobi bacterium	1	0	0	1	1	0	0	0	0
969	4	6	Bacteria	Bacteroidota	Ignavibacteria	Ignavibacteriales	SR-FBR-L83	uncultured bacterium	0	0	0	2	0	1	0	2	1
970	2	2	Bacteria	Bacteroidota	Kapabacteria	Kapabacteriales	(Kapabacteriales)	(Kapabacteriales)	0	0	1	0	0	1	0	0	0
971	1	1	Bacteria	Bacteroidota	Kapabacteria	Kapabacteriales	metagenome	(metagenome)	0	0	1	0	0	0	0	0	0
972	4	5	Bacteria	Bacteroidota	Kapabacteria	Kapabacteriales	uncultured bacterium	(uncultured bacterium)	1	0	0	1	0	0	2	1	0
973	1	1	Bacteria	Bacteroidota	Kryptonia	Kryptoniales	BSV26	(BSV26)	0	0	0	0	0	0	0	0	1
974	1	1	Bacteria	Bacteroidota	Kryptonia	Kryptoniales	BSV26	metagenome	0	1	0	0	0	0	0	0	0
975	6	19	Bacteria	Bacteroidota	Kryptonia	Kryptoniales	BSV26	uncultured bacterium	3	1	0	3	2	0	0	4	6
976	1	1	Bacteria	Bacteroidota	Kryptonia	Kryptoniales	Kryptoniaceae	Candidatus Chrysopegis	0	0	0	0	0	0	0	0	1
977	1	1	Bacteria	Bacteroidota	Kryptonia	Kryptoniales	Kryptoniaceae	Candidatus Kryptonium	0	0	0	0	0	0	0	1	0
978	5	18	Bacteria	Bacteroidota	Kryptonia	Kryptoniales	MSB-3C8	(MSB-3C8)	0	0	7	2	1	7	0	1	0
979	1	1	Bacteria	Bacteroidota	Kryptonia	Kryptoniales	MSB-3C8	metagenome	0	0	1	0	0	0	0	0	0
980	1	1	Bacteria	Bacteroidota	Kryptonia	Kryptoniales	MSB-3C8	uncultured bacterium	0	0	1	0	0	0	0	0	0
981	1	1	Bacteria	Bacteroidota	Kryptonia	Kryptoniales	MSB-3C8	uncultured Chlorobi bacterium	0	0	0	0	0	0	1	0	0
982	4	5	Bacteria	Bacteroidota	Kryptonia	Kryptoniales	MSB-3C8	uncultured Ignavibacteriales bacterium	1	0	2	0	1	0	0	1	0
983	2	2	Bacteria	Bacteroidota	Rhodothermia	(Rhodothermia)	(Rhodothermia)	(Rhodothermia)	1	0	0	0	0	0	1	0	0
984	6	13	Bacteria	Bacteroidota	Rhodothermia	Balneolales	Balneolaceae	(Balneolaceae)	1	0	2	1	0	0	4	2	3
985	3	5	Bacteria	Bacteroidota	Rhodothermia	Balneolales	Balneolaceae	B2706-C7	0	0	0	2	2	0	0	1	0
986	8	51	Bacteria	Bacteroidota	Rhodothermia	Balneolales	Balneolaceae	Balneola	5	3	0	17	14	1	5	3	3
987	5	31	Bacteria	Bacteroidota	Rhodothermia	Balneolales	Balneolaceae	Gracilimonas	0	2	0	3	0	0	16	5	5
988	3	4	Bacteria	Bacteroidota	Rhodothermia	Balneolales	Balneolaceae	ML310M-34	0	2	0	1	0	0	0	0	1
989	8	21	Bacteria	Bacteroidota	Rhodothermia	Balneolales	Balneolaceae	uncultured	3	2	2	5	1	0	3	3	2
990	9	101	Bacteria	Bacteroidota	Rhodothermia	Rhodothermales	Rhodothermaceae	(Rhodothermaceae)	13	19	18	28	14	3	3	2	1
991	1	1	Bacteria	Bacteroidota	Rhodothermia	Rhodothermales	Rhodothermaceae	Longimonas	0	0	1	0	0	0	0	0	0
992	2	3	Bacteria	Bacteroidota	Rhodothermia	Rhodothermales	Rhodothermaceae	metagenome	1	0	2	0	0	0	0	0	0
993	4	11	Bacteria	Bacteroidota	Rhodothermia	Rhodothermales	Rhodothermaceae	Rhodothermaceae bacterium RA	5	2	3	1	0	0	0	0	0
994	1	2	Bacteria	Bacteroidota	Rhodothermia	Rhodothermales	Rhodothermaceae	Rhodothermus	0	2	0	0	0	0	0	0	0
995	2	5	Bacteria	Bacteroidota	Rhodothermia	Rhodothermales	Rhodothermaceae	Rubricoccus	0	0	1	4	0	0	0	0	0
996	7	65	Bacteria	Bacteroidota	Rhodothermia	Rhodothermales	Rhodothermaceae	Rubrivirga	12	10	11	14	15	0	2	1	0
997	6	17	Bacteria	Bacteroidota	Rhodothermia	Rhodothermales	Rhodothermaceae	Salinibacter	3	3	2	3	3	0	3	0	0
998	9	1104	Bacteria	Bacteroidota	Rhodothermia	Rhodothermales	Rhodothermaceae	uncultured	197	208	277	188	144	20	28	32	10
999	5	8	Bacteria	Bacteroidota	Rhodothermia	Rhodothermales	Rhodothermaceae	uncultured bacterium	1	1	3	2	1	0	0	0	0
1000	2	4	Bacteria	Bacteroidota	Rhodothermia	Rhodothermales	Rhodothermaceae	uncultured Bacteroidetes bacterium	0	0	1	3	0	0	0	0	0
1001	3	3	Bacteria	Bacteroidota	Rhodothermia	Rhodothermales	Rhodothermaceae	uncultured organism	1	0	1	0	1	0	0	0	0
1002	2	2	Bacteria	Bacteroidota	SJA-28	(SJA-28)	(SJA-28)	(SJA-28)	1	0	0	0	0	0	0	1	0
1003	8	13	Bacteria	Bdellovibrionota	(Bdellovibrionota)	(Bdellovibrionota)	(Bdellovibrionota)	(Bdellovibrionota)	5	1	1	1	1	1	1	0	2
1004	2	2	Bacteria	Bdellovibrionota	Bdellovibrionia	(Bdellovibrionia)	(Bdellovibrionia)	(Bdellovibrionia)	0	0	0	0	1	0	0	1	0
1005	9	102	Bacteria	Bdellovibrionota	Bdellovibrionia	Bacteriovoracales	Bacteriovoracaceae	(Bacteriovoracaceae)	42	4	2	11	5	10	2	11	15
1006	4	7	Bacteria	Bdellovibrionota	Bdellovibrionia	Bacteriovoracales	Bacteriovoracaceae	Bacteriovorax	3	0	1	2	0	0	1	0	0
1007	7	39	Bacteria	Bdellovibrionota	Bdellovibrionia	Bacteriovoracales	Bacteriovoracaceae	Halobacteriovorax	16	0	2	5	0	1	6	7	2
1008	9	174	Bacteria	Bdellovibrionota	Bdellovibrionia	Bacteriovoracales	Bacteriovoracaceae	Peredibacter	38	13	15	29	17	4	28	20	10
1009	9	98	Bacteria	Bdellovibrionota	Bdellovibrionia	Bacteriovoracales	Bacteriovoracaceae	uncultured	15	6	13	11	3	10	12	9	19
1010	1	1	Bacteria	Bdellovibrionota	Bdellovibrionia	Bacteriovoracales	Bacteriovoracaceae	uncultured bacterium	0	0	1	0	0	0	0	0	0
1011	1	1	Bacteria	Bdellovibrionota	Bdellovibrionia	Bacteriovoracales	Bacteriovoracaceae	uncultured delta proteobacterium	0	0	0	0	0	0	0	0	1
1012	8	157	Bacteria	Bdellovibrionota	Bdellovibrionia	Bdellovibrionales	Bdellovibrionaceae	Bdellovibrio	26	17	17	38	31	0	13	10	5
1013	9	312	Bacteria	Bdellovibrionota	Bdellovibrionia	Bdellovibrionales	Bdellovibrionaceae	OM27 clade	38	40	32	76	33	4	47	28	14
1014	1	2	Bacteria	Bdellovibrionota	Oligoflexia	(Oligoflexia)	(Oligoflexia)	(Oligoflexia)	2	0	0	0	0	0	0	0	0
1015	8	35	Bacteria	Bdellovibrionota	Oligoflexia	0319-6G20	(0319-6G20)	(0319-6G20)	9	6	9	3	2	2	0	1	3
1016	1	1	Bacteria	Bdellovibrionota	Oligoflexia	0319-6G20	Bdellovibrionales bacterium GWC1_52_8	(Bdellovibrionales bacterium GWC1_52_8)	0	1	0	0	0	0	0	0	0
1017	1	1	Bacteria	Bdellovibrionota	Oligoflexia	0319-6G20	Geobacter sp. enrichment culture clone VanCtr1	(Geobacter sp. enrichment culture clone VanCtr1)	0	0	1	0	0	0	0	0	0
1018	8	16	Bacteria	Bdellovibrionota	Oligoflexia	0319-6G20	metagenome	(metagenome)	4	3	3	1	2	0	1	1	1
1019	1	1	Bacteria	Bdellovibrionota	Oligoflexia	0319-6G20	Olavius ilvae associated proteobacterium Delta 7	(Olavius ilvae associated proteobacterium Delta 7)	0	0	0	0	0	0	0	0	1
1020	9	56	Bacteria	Bdellovibrionota	Oligoflexia	0319-6G20	uncultured bacterium	(uncultured bacterium)	20	6	10	3	4	5	1	3	4
1021	4	7	Bacteria	Bdellovibrionota	Oligoflexia	0319-6G20	uncultured delta proteobacterium	(uncultured delta proteobacterium)	2	1	2	2	0	0	0	0	0
1022	2	3	Bacteria	Bdellovibrionota	Oligoflexia	0319-6G20	uncultured organism	(uncultured organism)	0	0	2	0	0	0	0	0	1
1023	4	5	Bacteria	Bdellovibrionota	Oligoflexia	0319-6G20	uncultured proteobacterium	(uncultured proteobacterium)	2	0	1	1	1	0	0	0	0
1024	2	3	Bacteria	Bdellovibrionota	Oligoflexia	053A03-B-DI-P58	(053A03-B-DI-P58)	(053A03-B-DI-P58)	0	1	2	0	0	0	0	0	0
1025	1	1	Bacteria	Bdellovibrionota	Oligoflexia	053A03-B-DI-P58	uncultured bacterium	(uncultured bacterium)	0	0	1	0	0	0	0	0	0
1026	1	1	Bacteria	Bdellovibrionota	Oligoflexia	Deltaproteobacteria bacterium RIFCSPLOWO2_01_FULL_42_9	(Deltaproteobacteria bacterium RIFCSPLOWO2_01_FULL_42_9)	(Deltaproteobacteria bacterium RIFCSPLOWO2_01_FULL_42_9)	1	0	0	0	0	0	0	0	0
1027	2	4	Bacteria	Bdellovibrionota	Oligoflexia	Oligoflexales	(Oligoflexales)	(Oligoflexales)	3	0	1	0	0	0	0	0	0
1028	1	2	Bacteria	Bdellovibrionota	Oligoflexia	Oligoflexales	Oligoflexus	metagenome	2	0	0	0	0	0	0	0	0
1029	1	1	Bacteria	Bdellovibrionota	Oligoflexia	Oligoflexales	Pseudobacteriovorax	(Pseudobacteriovorax)	1	0	0	0	0	0	0	0	0
1030	1	1	Bacteria	Bdellovibrionota	Oligoflexia	Oligoflexales	Pseudobacteriovorax	Pseudobacteriovorax antillogorgiicola	1	0	0	0	0	0	0	0	0
1031	2	2	Bacteria	Bdellovibrionota	Oligoflexia	Oligoflexales	Pseudobacteriovorax	uncultured bacterium	0	1	0	1	0	0	0	0	0
1032	1	1	Bacteria	Bdellovibrionota	Oligoflexia	Oligoflexales	Pseudobacteriovorax	uncultured delta proteobacterium	0	1	0	0	0	0	0	0	0
1033	1	1	Bacteria	Bdellovibrionota	Oligoflexia	Oligoflexales	Pseudobacteriovorax	uncultured organism	0	0	0	0	0	1	0	0	0
1034	2	3	Bacteria	Bdellovibrionota	Oligoflexia	Oligoflexales	Pseudobacteriovorax	uncultured proteobacterium	2	0	0	1	0	0	0	0	0
1035	1	1	Bacteria	Bdellovibrionota	Oligoflexia	Oligoflexales	uncultured bacterium	(uncultured bacterium)	1	0	0	0	0	0	0	0	0
1036	8	52	Bacteria	Bdellovibrionota	Oligoflexia	Oligoflexales	uncultured	(uncultured)	21	3	8	10	1	0	2	4	3
1037	3	3	Bacteria	Bdellovibrionota	Oligoflexia	Oligoflexales	uncultured	bacterium enrichment culture clone 67	1	1	1	0	0	0	0	0	0
1038	5	17	Bacteria	Bdellovibrionota	Oligoflexia	Oligoflexales	uncultured	metagenome	5	1	4	4	0	0	3	0	0
1039	7	40	Bacteria	Bdellovibrionota	Oligoflexia	Oligoflexales	uncultured	uncultured bacterium	18	3	6	6	1	0	2	4	0
1040	5	15	Bacteria	Bdellovibrionota	Oligoflexia	Oligoflexales	uncultured	uncultured delta proteobacterium	7	5	1	0	1	0	0	1	0
1041	2	2	Bacteria	Bdellovibrionota	Oligoflexia	Oligoflexales	uncultured	uncultured marine bacterium	1	0	0	1	0	0	0	0	0
1042	2	3	Bacteria	Bdellovibrionota	Oligoflexia	Oligoflexales	uncultured	uncultured marine microorganism	2	1	0	0	0	0	0	0	0
1043	4	5	Bacteria	Bdellovibrionota	Oligoflexia	Oligoflexales	uncultured	uncultured organism	2	0	1	0	1	0	0	1	0
1044	5	15	Bacteria	Bdellovibrionota	Oligoflexia	Oligoflexales	uncultured	uncultured proteobacterium	3	2	0	8	1	0	0	1	0
1045	1	1	Bacteria	Bdellovibrionota	Oligoflexia	Oligoflexales	uncultured	uncultured sediment bacterium	1	0	0	0	0	0	0	0	0
1046	3	3	Bacteria	Bdellovibrionota	Oligoflexia	Silvanigrellales	Silvanigrellaceae	uncultured	0	1	0	1	0	0	0	1	0
1047	1	1	Bacteria	BHI80-139	uncultured bacterium	(uncultured bacterium)	(uncultured bacterium)	(uncultured bacterium)	0	0	0	0	0	0	1	0	0
1048	9	11	Bacteria	Caldatribacteriota	Caldatribacteriia	Caldatribacteriales	Caldatribacteriaceae	Candidatus Caldatribacterium	2	1	1	2	1	1	1	1	1
1049	5	12	Bacteria	Caldatribacteriota	JS1	(JS1)	(JS1)	(JS1)	0	0	2	0	1	0	2	2	5
1050	4	12	Bacteria	Caldatribacteriota	JS1	Atribacteria bacterium JGI 0000014-F07	(Atribacteria bacterium JGI 0000014-F07)	(Atribacteria bacterium JGI 0000014-F07)	0	0	0	0	0	1	3	2	6
1051	1	1	Bacteria	Caldatribacteriota	JS1	Candidatus Atribacteria bacterium RBG_16_35_8	(Candidatus Atribacteria bacterium RBG_16_35_8)	(Candidatus Atribacteria bacterium RBG_16_35_8)	0	0	0	0	0	0	0	1	0
1052	6	12	Bacteria	Caldatribacteriota	JS1	terrestrial metagenome	(terrestrial metagenome)	(terrestrial metagenome)	1	1	3	0	1	0	0	5	1
1053	8	33	Bacteria	Caldatribacteriota	JS1	uncultured bacterium	(uncultured bacterium)	(uncultured bacterium)	3	5	4	8	1	1	0	4	7
1054	3	3	Bacteria	Caldatribacteriota	JS1	uncultured Candidatus Atribacteria bacterium	(uncultured Candidatus Atribacteria bacterium)	(uncultured Candidatus Atribacteria bacterium)	1	0	1	0	0	1	0	0	0
1055	1	1	Bacteria	Caldatribacteriota	JS1	uncultured organism	(uncultured organism)	(uncultured organism)	0	0	0	0	1	0	0	0	0
1056	2	2	Bacteria	Caldisericota	Caldisericia	Caldisericales	LF045	uncultured spirochete	0	0	0	0	1	0	1	0	0
1057	1	1	Bacteria	Caldisericota	Caldisericia	Caldisericales	WCHB1-02	uncultured bacterium	0	0	0	1	0	0	0	0	0
1058	9	221	Bacteria	Calditrichota	Calditrichia	Calditrichales	Calditrichaceae	(Calditrichaceae)	17	11	37	15	14	43	13	34	37
1059	9	107	Bacteria	Calditrichota	Calditrichia	Calditrichales	Calditrichaceae	Caldithrix	6	5	17	5	5	26	6	20	17
1060	9	219	Bacteria	Calditrichota	Calditrichia	Calditrichales	Calditrichaceae	Calorithrix	16	20	34	24	28	24	11	32	30
1061	9	103	Bacteria	Calditrichota	Calditrichia	Calditrichales	Calditrichaceae	JdFR-76	7	7	32	11	7	13	5	10	11
1062	6	17	Bacteria	Calditrichota	Calditrichia	Calditrichales	Calditrichaceae	saltmarsh clone LCP-26	0	0	1	1	4	2	0	3	6
1063	4	18	Bacteria	Calditrichota	Calditrichia	Calditrichales	Calditrichaceae	SM23-31	0	0	2	0	0	1	0	7	8
1064	9	408	Bacteria	Calditrichota	Calditrichia	Calditrichales	Calditrichaceae	uncultured bacterium	15	20	80	33	27	72	13	74	74
1065	1	1	Bacteria	Calditrichota	Calditrichia	Calditrichales	Calditrichaceae	uncultured Caldithrix sp.	0	0	0	0	0	0	0	1	0
1066	9	77	Bacteria	Calditrichota	Calditrichia	Calditrichales	Calditrichaceae	uncultured Deferribacteres bacterium	6	5	20	10	6	7	2	10	11
1067	6	14	Bacteria	Calditrichota	Calditrichia	Calditrichales	Calditrichaceae	uncultured organism	2	1	3	2	0	0	0	2	4
1068	6	181	Bacteria	Campilobacterota	Campylobacteria	Campylobacterales	(Campylobacterales)	(Campylobacterales)	5	0	0	0	1	4	37	91	43
1069	4	5	Bacteria	Campilobacterota	Campylobacteria	Campylobacterales	Arcobacteraceae	(Arcobacteraceae)	1	2	1	0	1	0	0	0	0
1070	2	9	Bacteria	Campilobacterota	Campylobacteria	Campylobacterales	Arcobacteraceae	Arcobacter	0	0	0	0	0	0	5	4	0
1071	2	2	Bacteria	Campilobacterota	Campylobacteria	Campylobacterales	Arcobacteraceae	Halarcobacter	1	0	0	0	0	0	1	0	0
1072	4	7	Bacteria	Campilobacterota	Campylobacteria	Campylobacterales	Arcobacteraceae	Malaciobacter	2	1	2	0	0	0	0	2	0
1073	3	4	Bacteria	Campilobacterota	Campylobacteria	Campylobacterales	Arcobacteraceae	Poseidonibacter	1	2	1	0	0	0	0	0	0
1074	3	8	Bacteria	Campilobacterota	Campylobacteria	Campylobacterales	Arcobacteraceae	Pseudarcobacter	0	0	0	0	0	0	1	5	2
1075	8	36	Bacteria	Campilobacterota	Campylobacteria	Campylobacterales	Arcobacteraceae	uncultured	1	1	4	2	0	5	7	13	3
1076	7	25	Bacteria	Campilobacterota	Campylobacteria	Campylobacterales	Campylobacteraceae	Campylobacter	2	1	0	0	3	2	3	11	3
1077	7	34	Bacteria	Campilobacterota	Campylobacteria	Campylobacterales	Helicobacteraceae	Helicobacter	4	1	3	0	2	0	13	9	2
1078	1	1	Bacteria	Campilobacterota	Campylobacteria	Campylobacterales	Helicobacteraceae	uncultured	0	0	0	0	0	0	0	0	1
1079	1	1	Bacteria	Campilobacterota	Campylobacteria	Campylobacterales	Sulfurimonadaceae	(Sulfurimonadaceae)	0	0	0	1	0	0	0	0	0
1080	9	22	Bacteria	Campilobacterota	Campylobacteria	Campylobacterales	Sulfurimonadaceae	Sulfuricurvum	3	1	2	1	1	3	4	3	4
1081	9	1080	Bacteria	Campilobacterota	Campylobacteria	Campylobacterales	Sulfurimonadaceae	Sulfurimonas	21	27	37	10	10	36	249	529	161
1082	7	21	Bacteria	Campilobacterota	Campylobacteria	Campylobacterales	Sulfurospirillaceae	Sulfurospirillum	1	3	0	3	1	0	8	2	3
1083	2	3	Bacteria	Campilobacterota	Campylobacteria	Campylobacterales	Sulfurovaceae	(Sulfurovaceae)	0	0	0	0	0	0	0	1	2
1084	1	1	Bacteria	Campilobacterota	Campylobacteria	Campylobacterales	Sulfurovaceae	Nitratifractor	0	0	0	0	0	0	1	0	0
1085	9	1883	Bacteria	Campilobacterota	Campylobacteria	Campylobacterales	Sulfurovaceae	Sulfurovum	6	3	13	24	5	9	333	1061	429
1086	1	1	Bacteria	Campilobacterota	Campylobacteria	Campylobacterales	uncultured	uncultured organism	0	0	0	0	1	0	0	0	0
1087	4	7	Bacteria	Campilobacterota	Desulfurellia	Desulfurellales	Hippeaceae	Hippea	2	3	0	1	1	0	0	0	0
1088	1	1	Bacteria	Campilobacterota	Desulfurellia	Desulfurellales	uncultured	uncultured bacterium	0	1	0	0	0	0	0	0	0
1089	1	1	Bacteria	Campilobacterota	Desulfurellia	Desulfurellales	uncultured	uncultured delta proteobacterium	0	0	0	0	0	0	0	1	0
1090	5	24	Bacteria	Chloroflexi	(Chloroflexi)	(Chloroflexi)	(Chloroflexi)	(Chloroflexi)	3	0	1	0	0	2	0	3	15
1091	9	113	Bacteria	Chloroflexi	Anaerolineae	(Anaerolineae)	(Anaerolineae)	(Anaerolineae)	10	7	18	4	9	11	5	14	35
1092	3	5	Bacteria	Chloroflexi	Anaerolineae	43831	uncultured bacterium	(uncultured bacterium)	0	0	0	0	1	1	0	0	3
1093	2	3	Bacteria	Chloroflexi	Anaerolineae	ADurb.Bin180	(ADurb.Bin180)	(ADurb.Bin180)	0	0	1	0	0	2	0	0	0
1094	1	1	Bacteria	Chloroflexi	Anaerolineae	ADurb.Bin180	Chloroflexi bacterium ADurb.Bin180	(Chloroflexi bacterium ADurb.Bin180)	0	0	0	1	0	0	0	0	0
1095	4	23	Bacteria	Chloroflexi	Anaerolineae	ADurb.Bin180	uncultured bacterium	(uncultured bacterium)	4	0	0	0	0	4	0	4	11
1096	1	1	Bacteria	Chloroflexi	Anaerolineae	ADurb.Bin180	uncultured Chloroflexi bacterium	(uncultured Chloroflexi bacterium)	0	0	0	0	0	0	0	0	1
1097	1	1	Bacteria	Chloroflexi	Anaerolineae	ADurb.Bin180	uncultured organism	(uncultured organism)	0	0	1	0	0	0	0	0	0
1098	9	78	Bacteria	Chloroflexi	Anaerolineae	Anaerolineales	Anaerolineaceae	(Anaerolineaceae)	4	2	17	3	3	11	1	11	26
1099	7	30	Bacteria	Chloroflexi	Anaerolineae	Anaerolineales	Anaerolineaceae	ADurb.Bin120	1	1	0	1	0	4	5	5	13
1100	5	7	Bacteria	Chloroflexi	Anaerolineae	Anaerolineales	Anaerolineaceae	Anaerolinea	0	1	1	2	0	0	1	0	2
1101	4	5	Bacteria	Chloroflexi	Anaerolineae	Anaerolineales	Anaerolineaceae	Anaerolineaceae UCG-001	0	0	1	1	0	0	2	1	0
1102	1	1	Bacteria	Chloroflexi	Anaerolineae	Anaerolineales	Anaerolineaceae	Bellilinea	0	0	0	0	0	0	0	0	1
1103	1	1	Bacteria	Chloroflexi	Anaerolineae	Anaerolineales	Anaerolineaceae	GWD2-49-16	0	0	0	0	0	0	0	0	1
1104	3	7	Bacteria	Chloroflexi	Anaerolineae	Anaerolineales	Anaerolineaceae	Leptolinea	1	0	0	0	0	1	0	0	5
1105	2	3	Bacteria	Chloroflexi	Anaerolineae	Anaerolineales	Anaerolineaceae	Levilinea	0	0	0	0	0	2	0	0	1
1106	3	6	Bacteria	Chloroflexi	Anaerolineae	Anaerolineales	Anaerolineaceae	Longilinea	0	0	1	0	0	2	0	0	3
1107	3	11	Bacteria	Chloroflexi	Anaerolineae	Anaerolineales	Anaerolineaceae	Ornatilinea	0	0	0	0	0	3	0	1	7
1108	8	53	Bacteria	Chloroflexi	Anaerolineae	Anaerolineales	Anaerolineaceae	Pelolinea	1	3	7	1	0	13	2	8	18
1109	5	9	Bacteria	Chloroflexi	Anaerolineae	Anaerolineales	Anaerolineaceae	RBG-16-58-14	0	0	1	2	1	4	0	1	0
1110	8	29	Bacteria	Chloroflexi	Anaerolineae	Anaerolineales	Anaerolineaceae	Thermomarinilinea	2	3	10	2	5	3	0	3	1
1111	9	980	Bacteria	Chloroflexi	Anaerolineae	Anaerolineales	Anaerolineaceae	uncultured	30	45	169	43	37	215	56	161	224
1112	3	4	Bacteria	Chloroflexi	Anaerolineae	Anaerolineales	Anaerolineaceae	UTCFX1	1	0	2	1	0	0	0	0	0
1113	5	18	Bacteria	Chloroflexi	Anaerolineae	Ardenticatenales	Ardenticatenaceae	uncultured	2	3	11	1	1	0	0	0	0
1114	9	185	Bacteria	Chloroflexi	Anaerolineae	Ardenticatenales	uncultured	(uncultured)	25	22	37	23	11	21	5	20	21
1115	1	1	Bacteria	Chloroflexi	Anaerolineae	Ardenticatenales	uncultured	bacterium YC-ZSS-LKJ68	0	0	0	0	0	0	0	0	1
1116	7	28	Bacteria	Chloroflexi	Anaerolineae	Ardenticatenales	uncultured	metagenome	3	4	6	7	2	0	2	4	0
1117	1	1	Bacteria	Chloroflexi	Anaerolineae	Ardenticatenales	uncultured	microbial mat metagenome	0	1	0	0	0	0	0	0	0
1118	2	3	Bacteria	Chloroflexi	Anaerolineae	Ardenticatenales	uncultured	uncultured Anaerolineaceae bacterium	0	0	2	0	1	0	0	0	0
1119	5	9	Bacteria	Chloroflexi	Anaerolineae	Ardenticatenales	uncultured	uncultured Ardenticatenia bacterium	2	2	1	3	0	0	0	1	0
1120	9	481	Bacteria	Chloroflexi	Anaerolineae	Ardenticatenales	uncultured	uncultured bacterium	50	44	94	63	58	49	19	56	48
1121	9	49	Bacteria	Chloroflexi	Anaerolineae	Ardenticatenales	uncultured	uncultured Chloroflexi bacterium	6	6	16	4	3	5	1	3	5
1122	7	13	Bacteria	Chloroflexi	Anaerolineae	Ardenticatenales	uncultured	uncultured organism	0	3	3	1	0	1	1	2	2
1123	5	6	Bacteria	Chloroflexi	Anaerolineae	Ardenticatenales	uncultured	uncultured sediment bacterium	2	1	0	1	0	0	0	1	1
1124	5	10	Bacteria	Chloroflexi	Anaerolineae	Caldilineales	Caldilineaceae	(Caldilineaceae)	0	0	2	2	4	1	1	0	0
1125	1	2	Bacteria	Chloroflexi	Anaerolineae	Caldilineales	Caldilineaceae	Litorilinea	0	0	0	0	0	0	2	0	0
1126	9	168	Bacteria	Chloroflexi	Anaerolineae	Caldilineales	Caldilineaceae	uncultured	18	11	34	31	32	14	4	10	14
1127	2	3	Bacteria	Chloroflexi	Anaerolineae	KZNMV-5-B42	uncultured organism	(uncultured organism)	0	0	0	0	0	0	2	1	0
1128	1	1	Bacteria	Chloroflexi	Anaerolineae	MSB-5B2	uncultured bacterium	(uncultured bacterium)	0	0	0	0	0	0	0	0	1
1129	2	2	Bacteria	Chloroflexi	Anaerolineae	MSB-5B2	uncultured organism	(uncultured organism)	0	0	0	0	0	0	1	0	1
1130	2	5	Bacteria	Chloroflexi	Anaerolineae	RBG-13-54-9	(RBG-13-54-9)	(RBG-13-54-9)	0	0	0	0	0	0	0	1	4
1131	1	1	Bacteria	Chloroflexi	Anaerolineae	RBG-13-54-9	hot springs metagenome	(hot springs metagenome)	0	0	1	0	0	0	0	0	0
1132	2	3	Bacteria	Chloroflexi	Anaerolineae	RBG-13-54-9	metagenome	(metagenome)	0	0	2	0	0	0	1	0	0
1133	7	13	Bacteria	Chloroflexi	Anaerolineae	RBG-13-54-9	uncultured bacterium	(uncultured bacterium)	1	1	2	0	1	0	2	4	2
1134	3	5	Bacteria	Chloroflexi	Anaerolineae	RBG-13-54-9	uncultured Chloroflexi bacterium	(uncultured Chloroflexi bacterium)	0	0	0	1	0	0	0	1	3
1135	1	1	Bacteria	Chloroflexi	Anaerolineae	RBG-13-54-9	uncultured microorganism	(uncultured microorganism)	0	0	0	0	0	0	0	1	0
1136	1	1	Bacteria	Chloroflexi	Anaerolineae	RBG-13-54-9	uncultured organism	(uncultured organism)	1	0	0	0	0	0	0	0	0
1137	2	9	Bacteria	Chloroflexi	Anaerolineae	RBG-13-54-9	uncultured soil bacterium	(uncultured soil bacterium)	0	0	0	3	0	0	0	0	6
1138	9	180	Bacteria	Chloroflexi	Anaerolineae	SBR1031	(SBR1031)	(SBR1031)	4	7	14	10	10	17	5	13	100
1139	9	37	Bacteria	Chloroflexi	Anaerolineae	SBR1031	A4b	(A4b)	5	4	4	8	7	2	1	1	5
1140	2	3	Bacteria	Chloroflexi	Anaerolineae	SBR1031	A4b	metagenome	0	0	1	0	2	0	0	0	0
1141	8	41	Bacteria	Chloroflexi	Anaerolineae	SBR1031	A4b	uncultured bacterium	6	9	5	9	5	3	0	2	2
1142	1	1	Bacteria	Chloroflexi	Anaerolineae	SBR1031	A4b	uncultured Caldilineaceae bacterium	0	0	1	0	0	0	0	0	0
1143	4	8	Bacteria	Chloroflexi	Anaerolineae	SBR1031	A4b	uncultured Chloroflexi bacterium	1	0	1	3	3	0	0	0	0
1144	3	5	Bacteria	Chloroflexi	Anaerolineae	SBR1031	A4b	uncultured Chloroflexus sp.	1	3	0	0	0	0	0	0	1
1145	1	1	Bacteria	Chloroflexi	Anaerolineae	SBR1031	A4b	uncultured marine bacterium	0	0	0	1	0	0	0	0	0
1146	7	14	Bacteria	Chloroflexi	Anaerolineae	SBR1031	A4b	uncultured organism	4	0	2	3	0	1	1	1	2
1147	3	7	Bacteria	Chloroflexi	Anaerolineae	SBR1031	anaerobic digester metagenome	(anaerobic digester metagenome)	0	0	0	1	0	0	1	0	5
1148	6	21	Bacteria	Chloroflexi	Anaerolineae	SBR1031	metagenome	(metagenome)	1	2	4	5	7	2	0	0	0
1149	2	4	Bacteria	Chloroflexi	Anaerolineae	SBR1031	terrestrial metagenome	(terrestrial metagenome)	0	0	0	0	0	0	0	1	3
1150	2	2	Bacteria	Chloroflexi	Anaerolineae	SBR1031	uncultured bacterium SJA-101	(uncultured bacterium SJA-101)	0	0	0	0	0	0	0	1	1
1151	9	260	Bacteria	Chloroflexi	Anaerolineae	SBR1031	uncultured bacterium	(uncultured bacterium)	7	8	35	15	15	26	5	30	119
1152	6	29	Bacteria	Chloroflexi	Anaerolineae	SBR1031	uncultured Chloroflexi bacterium	(uncultured Chloroflexi bacterium)	1	0	1	0	0	2	2	6	17
1153	1	2	Bacteria	Chloroflexi	Anaerolineae	SBR1031	uncultured microorganism	(uncultured microorganism)	0	0	0	0	0	0	0	0	2
1154	9	36	Bacteria	Chloroflexi	Anaerolineae	SBR1031	uncultured organism	(uncultured organism)	1	1	3	1	1	4	1	3	21
1155	1	1	Bacteria	Chloroflexi	Anaerolineae	SBR1031	uncultured sludge bacterium H5	(uncultured sludge bacterium H5)	0	0	1	0	0	0	0	0	0
1156	3	3	Bacteria	Chloroflexi	Anaerolineae	SBR1031	uncultured soil bacterium	(uncultured soil bacterium)	0	0	0	1	1	0	0	1	0
1157	2	2	Bacteria	Chloroflexi	Anaerolineae	SJA-15	(SJA-15)	(SJA-15)	0	0	1	0	0	1	0	0	0
1158	5	7	Bacteria	Chloroflexi	Anaerolineae	SJA-15	uncultured bacterium	(uncultured bacterium)	0	1	0	0	1	1	0	3	1
1159	1	1	Bacteria	Chloroflexi	Anaerolineae	SJA-15	uncultured Chloroflexi bacterium	(uncultured Chloroflexi bacterium)	0	0	0	0	0	1	0	0	0
1160	5	9	Bacteria	Chloroflexi	Anaerolineae	Thermoflexales	Thermoflexaceae	Thermoflexus	0	0	1	2	0	1	0	1	4
1161	5	16	Bacteria	Chloroflexi	Anaerolineae	uncultured	(uncultured)	(uncultured)	0	0	2	0	0	6	1	1	6
1162	2	2	Bacteria	Chloroflexi	Anaerolineae	uncultured	metagenome	(metagenome)	1	0	0	1	0	0	0	0	0
1163	6	37	Bacteria	Chloroflexi	Anaerolineae	uncultured	uncultured bacterium	(uncultured bacterium)	0	0	3	0	2	7	3	3	19
1164	1	4	Bacteria	Chloroflexi	Anaerolineae	uncultured	uncultured Chloroflexi bacterium	(uncultured Chloroflexi bacterium)	0	0	0	0	0	0	0	0	4
1165	1	1	Bacteria	Chloroflexi	Anaerolineae	uncultured	uncultured organism	(uncultured organism)	1	0	0	0	0	0	0	0	0
1166	1	1	Bacteria	Chloroflexi	Chloroflexia	(Chloroflexia)	(Chloroflexia)	(Chloroflexia)	0	0	0	0	0	0	0	0	1
1167	1	2	Bacteria	Chloroflexi	Chloroflexia	Chloroflexales	Chloroflexaceae	Chloronema	0	0	0	0	0	0	0	2	0
1168	1	1	Bacteria	Chloroflexi	Chloroflexia	Elev-1554	uncultured bacterium	(uncultured bacterium)	0	0	0	0	0	1	0	0	0
1169	2	2	Bacteria	Chloroflexi	Chloroflexia	Thermobaculales	Thermobaculaceae	Thermobaculum	0	0	0	0	0	0	0	1	1
1170	3	4	Bacteria	Chloroflexi	Chloroflexia	Thermomicrobiales	AKYG1722	(AKYG1722)	2	0	1	0	1	0	0	0	0
1171	3	4	Bacteria	Chloroflexi	Chloroflexia	Thermomicrobiales	AKYG1722	uncultured bacterium	0	0	2	1	1	0	0	0	0
1172	1	1	Bacteria	Chloroflexi	Chloroflexia	Thermomicrobiales	AKYG1722	uncultured Chloroflexi bacterium	0	0	1	0	0	0	0	0	0
1173	1	1	Bacteria	Chloroflexi	Chloroflexia	Thermomicrobiales	JG30-KF-CM45	(JG30-KF-CM45)	0	1	0	0	0	0	0	0	0
1174	2	3	Bacteria	Chloroflexi	Chloroflexia	Thermomicrobiales	JG30-KF-CM45	uncultured bacterium	1	0	0	0	2	0	0	0	0
1175	1	1	Bacteria	Chloroflexi	Chloroflexia	Thermomicrobiales	JG30-KF-CM45	uncultured Chloroflexi bacterium	0	0	0	0	0	0	0	0	1
1176	1	1	Bacteria	Chloroflexi	Chloroflexia	Thermomicrobiales	Thermomicrobiaceae	Nitrolancea	0	0	0	0	0	0	0	1	0
1177	4	182	Bacteria	Chloroflexi	Dehalococcoidia	(Dehalococcoidia)	(Dehalococcoidia)	(Dehalococcoidia)	0	0	0	0	0	26	5	21	130
1178	1	2	Bacteria	Chloroflexi	Dehalococcoidia	3051bac4-16	uncultured bacterium	(uncultured bacterium)	0	0	0	0	0	0	0	0	2
1179	2	18	Bacteria	Chloroflexi	Dehalococcoidia	661239	-661239	-661239	0	0	0	0	0	0	0	1	17
1180	3	30	Bacteria	Chloroflexi	Dehalococcoidia	661239	Chloroflexi bacterium RBG_13_46_14	(Chloroflexi bacterium RBG_13_46_14)	0	0	0	0	0	1	0	5	24
1181	3	17	Bacteria	Chloroflexi	Dehalococcoidia	661239	uncultured bacterium	(uncultured bacterium)	0	0	0	0	0	2	0	2	13
1182	1	1	Bacteria	Chloroflexi	Dehalococcoidia	661239	uncultured Dehalococcoides sp.	(uncultured Dehalococcoides sp.)	0	0	0	0	0	0	0	1	0
1183	1	2	Bacteria	Chloroflexi	Dehalococcoidia	Dehalococcoidales	(Dehalococcoidales)	(Dehalococcoidales)	0	0	0	0	0	2	0	0	0
1184	4	6	Bacteria	Chloroflexi	Dehalococcoidia	Dehalococcoidales	Dehalococcoidaceae	Dehalogenimonas	0	0	1	0	0	2	2	0	1
1185	4	19	Bacteria	Chloroflexi	Dehalococcoidia	Dehalococcoidales	Dehalococcoidales Incertae Sedis	Dehalobium	1	0	0	0	0	14	0	2	2
1186	2	5	Bacteria	Chloroflexi	Dehalococcoidia	Dehalococcoidales	uncultured	uncultured bacterium	0	0	0	0	0	0	0	1	4
1187	1	2	Bacteria	Chloroflexi	Dehalococcoidia	DscP2	Dehalococcoidia bacterium DscP2	(Dehalococcoidia bacterium DscP2)	0	0	0	0	0	0	0	0	2
1188	2	9	Bacteria	Chloroflexi	Dehalococcoidia	DscP2	uncultured bacterium	(uncultured bacterium)	0	0	0	0	0	1	0	0	8
1189	2	4	Bacteria	Chloroflexi	Dehalococcoidia	ER-E4-17	uncultured bacterium	(uncultured bacterium)	0	0	0	0	0	0	0	1	3
1190	3	44	Bacteria	Chloroflexi	Dehalococcoidia	FS117-23B-02	(FS117-23B-02)	(FS117-23B-02)	0	0	0	0	0	0	2	2	40
1191	3	9	Bacteria	Chloroflexi	Dehalococcoidia	FS117-23B-02	uncultured bacterium	(uncultured bacterium)	1	0	0	0	0	1	0	0	7
1192	3	11	Bacteria	Chloroflexi	Dehalococcoidia	FS117-23B-02	uncultured Chloroflexi bacterium	(uncultured Chloroflexi bacterium)	0	0	0	0	0	1	0	2	8
1193	4	20	Bacteria	Chloroflexi	Dehalococcoidia	FS117-23B-02	uncultured prokaryote	(uncultured prokaryote)	0	0	1	0	0	0	1	2	16
1194	1	3	Bacteria	Chloroflexi	Dehalococcoidia	FW22	(FW22)	(FW22)	0	0	0	0	0	0	0	0	3
1195	4	19	Bacteria	Chloroflexi	Dehalococcoidia	FW22	uncultured bacterium	(uncultured bacterium)	0	1	0	0	0	1	0	4	13
1196	2	3	Bacteria	Chloroflexi	Dehalococcoidia	FW22	uncultured organism	(uncultured organism)	0	0	0	0	0	0	0	1	2
1197	3	29	Bacteria	Chloroflexi	Dehalococcoidia	GIF3	(GIF3)	(GIF3)	0	0	0	0	0	1	0	5	23
1198	2	10	Bacteria	Chloroflexi	Dehalococcoidia	GIF3	Dehalococcoidia bacterium SCGC AB-540-C11	(Dehalococcoidia bacterium SCGC AB-540-C11)	0	0	0	0	0	0	1	0	9
1199	5	86	Bacteria	Chloroflexi	Dehalococcoidia	GIF3	uncultured bacterium	(uncultured bacterium)	0	0	0	1	0	1	2	15	67
1200	2	3	Bacteria	Chloroflexi	Dehalococcoidia	GIF3	uncultured organism	(uncultured organism)	0	0	1	0	0	0	0	2	0
1201	2	6	Bacteria	Chloroflexi	Dehalococcoidia	GIF9	(GIF9)	(GIF9)	0	0	0	0	0	1	0	0	5
1202	1	5	Bacteria	Chloroflexi	Dehalococcoidia	GIF9	AB-539-J10	(AB-539-J10)	0	0	0	0	0	0	0	0	5
1203	5	24	Bacteria	Chloroflexi	Dehalococcoidia	GIF9	AB-539-J10	SCGC-AB-539-J10	0	0	1	0	0	2	1	5	15
1204	1	10	Bacteria	Chloroflexi	Dehalococcoidia	GIF9	AB-539-J10	uncultured bacterium	0	0	0	0	0	0	0	0	10
1205	4	18	Bacteria	Chloroflexi	Dehalococcoidia	GIF9	uncultured bacterium	(uncultured bacterium)	1	0	0	0	0	1	0	2	14
1206	1	4	Bacteria	Chloroflexi	Dehalococcoidia	GIF9	uncultured Chloroflexi bacterium	(uncultured Chloroflexi bacterium)	0	0	0	0	0	0	0	0	4
1207	3	6	Bacteria	Chloroflexi	Dehalococcoidia	H3.93	uncultured bacterium	(uncultured bacterium)	1	0	0	0	0	1	0	0	4
1208	1	1	Bacteria	Chloroflexi	Dehalococcoidia	MB-C2-126	uncultured bacterium	(uncultured bacterium)	0	0	0	0	0	1	0	0	0
1209	3	35	Bacteria	Chloroflexi	Dehalococcoidia	MSBL5	(MSBL5)	(MSBL5)	0	0	0	0	0	12	0	3	20
1210	5	65	Bacteria	Chloroflexi	Dehalococcoidia	MSBL5	uncultured bacterium	(uncultured bacterium)	0	0	1	0	0	15	1	7	41
1211	2	6	Bacteria	Chloroflexi	Dehalococcoidia	MSBL5	uncultured Chloroflexi bacterium	(uncultured Chloroflexi bacterium)	0	0	0	0	0	2	0	0	4
1212	1	4	Bacteria	Chloroflexi	Dehalococcoidia	MSBL5	uncultured Dehalococcoides sp.	(uncultured Dehalococcoides sp.)	0	0	0	0	0	0	0	0	4
1213	1	1	Bacteria	Chloroflexi	Dehalococcoidia	MSBL5	uncultured organism	(uncultured organism)	0	0	0	0	0	0	0	0	1
1214	3	15	Bacteria	Chloroflexi	Dehalococcoidia	Napoli-4B-65	uncultured bacterium	(uncultured bacterium)	0	0	0	0	0	2	0	2	11
1215	1	1	Bacteria	Chloroflexi	Dehalococcoidia	Napoli-4B-65	uncultured Dehalococcoides sp.	(uncultured Dehalococcoides sp.)	0	0	0	0	0	0	0	1	0
1216	1	1	Bacteria	Chloroflexi	Dehalococcoidia	RBG-13-46-9	(RBG-13-46-9)	(RBG-13-46-9)	0	0	0	0	0	0	0	0	1
1217	1	2	Bacteria	Chloroflexi	Dehalococcoidia	RBG-13-46-9	Chloroflexi bacterium RBG_13_46_9	(Chloroflexi bacterium RBG_13_46_9)	0	0	0	0	0	0	0	0	2
1218	1	5	Bacteria	Chloroflexi	Dehalococcoidia	RBG-13-46-9	uncultured bacterium	(uncultured bacterium)	0	0	0	0	0	0	0	0	5
1219	1	1	Bacteria	Chloroflexi	Dehalococcoidia	S085	(S085)	(S085)	1	0	0	0	0	0	0	0	0
1220	2	4	Bacteria	Chloroflexi	Dehalococcoidia	S085	metagenome	(metagenome)	3	0	0	0	0	1	0	0	0
1221	2	3	Bacteria	Chloroflexi	Dehalococcoidia	S085	uncultured bacterium	(uncultured bacterium)	2	0	0	0	0	0	0	0	1
1222	5	11	Bacteria	Chloroflexi	Dehalococcoidia	SAR202 clade	(SAR202 clade)	(SAR202 clade)	3	3	3	0	0	1	0	0	1
1223	2	2	Bacteria	Chloroflexi	Dehalococcoidia	SAR202 clade	hydrothermal vent metagenome	(hydrothermal vent metagenome)	1	1	0	0	0	0	0	0	0
1224	2	2	Bacteria	Chloroflexi	Dehalococcoidia	SAR202 clade	marine metagenome	(marine metagenome)	1	1	0	0	0	0	0	0	0
1225	8	62	Bacteria	Chloroflexi	Dehalococcoidia	SAR202 clade	uncultured bacterium	(uncultured bacterium)	18	15	15	4	4	1	3	0	2
1226	6	6	Bacteria	Chloroflexi	Dehalococcoidia	SAR202 clade	uncultured Chloroflexi bacterium	(uncultured Chloroflexi bacterium)	1	1	1	1	0	0	0	1	1
1227	2	4	Bacteria	Chloroflexi	Dehalococcoidia	SAR202 clade	uncultured deep-sea bacterium	(uncultured deep-sea bacterium)	3	0	1	0	0	0	0	0	0
1228	1	1	Bacteria	Chloroflexi	Dehalococcoidia	SAR202 clade	uncultured marine microorganism	(uncultured marine microorganism)	0	0	1	0	0	0	0	0	0
1229	1	1	Bacteria	Chloroflexi	Dehalococcoidia	Sh765B-AG-111	(Sh765B-AG-111)	(Sh765B-AG-111)	0	0	0	0	0	0	0	0	1
1230	5	18	Bacteria	Chloroflexi	Dehalococcoidia	Sh765B-AG-111	uncultured bacterium	(uncultured bacterium)	1	0	2	0	0	1	0	1	13
1231	1	1	Bacteria	Chloroflexi	Dehalococcoidia	Sh765B-AG-111	uncultured Chloroflexi bacterium	(uncultured Chloroflexi bacterium)	0	0	0	0	0	0	1	0	0
1232	3	4	Bacteria	Chloroflexi	Dehalococcoidia	Sh765B-AG-111	uncultured Dehalococcoides sp.	(uncultured Dehalococcoides sp.)	0	0	0	0	0	1	1	0	2
1233	2	3	Bacteria	Chloroflexi	Dehalococcoidia	SPG12-343-353-B75	uncultured bacterium	(uncultured bacterium)	0	0	0	0	0	1	0	0	2
1234	2	8	Bacteria	Chloroflexi	Dehalococcoidia	SPG12-461-471-B8	uncultured bacterium	(uncultured bacterium)	0	0	0	0	0	0	0	1	7
1235	1	5	Bacteria	Chloroflexi	Dehalococcoidia	t0.6.f	uncultured bacterium	(uncultured bacterium)	0	0	0	0	0	0	0	0	5
1236	3	6	Bacteria	Chloroflexi	Dehalococcoidia	uncultured bacterium	(uncultured bacterium)	(uncultured bacterium)	0	0	0	0	0	1	0	1	4
1237	5	44	Bacteria	Chloroflexi	Dehalococcoidia	vadinBA26	uncultured bacterium	(uncultured bacterium)	1	0	1	0	0	27	0	2	13
1238	1	1	Bacteria	Chloroflexi	Dehalococcoidia	vadinBA26	uncultured Chloroflexi bacterium	(uncultured Chloroflexi bacterium)	1	0	0	0	0	0	0	0	0
1239	1	2	Bacteria	Chloroflexi	Gitt-GS-136	(Gitt-GS-136)	(Gitt-GS-136)	(Gitt-GS-136)	0	0	0	0	2	0	0	0	0
1240	3	4	Bacteria	Chloroflexi	Gitt-GS-136	uncultured bacterium	(uncultured bacterium)	(uncultured bacterium)	1	1	2	0	0	0	0	0	0
1241	4	9	Bacteria	Chloroflexi	JG30-KF-CM66	(JG30-KF-CM66)	(JG30-KF-CM66)	(JG30-KF-CM66)	1	3	4	1	0	0	0	0	0
1242	2	2	Bacteria	Chloroflexi	JG30-KF-CM66	metagenome	(metagenome)	(metagenome)	1	1	0	0	0	0	0	0	0
1243	5	16	Bacteria	Chloroflexi	JG30-KF-CM66	uncultured bacterium	(uncultured bacterium)	(uncultured bacterium)	4	4	6	0	0	0	1	0	1
1244	3	4	Bacteria	Chloroflexi	JG30-KF-CM66	uncultured Chloroflexi bacterium	(uncultured Chloroflexi bacterium)	(uncultured Chloroflexi bacterium)	2	1	1	0	0	0	0	0	0
1245	1	1	Bacteria	Chloroflexi	JG30-KF-CM66	uncultured soil bacterium	(uncultured soil bacterium)	(uncultured soil bacterium)	0	0	1	0	0	0	0	0	0
1246	8	31	Bacteria	Chloroflexi	KD4-96	(KD4-96)	(KD4-96)	(KD4-96)	7	5	4	4	2	4	1	4	0
1247	2	2	Bacteria	Chloroflexi	KD4-96	metagenome	(metagenome)	(metagenome)	1	0	0	0	0	0	0	1	0
1248	9	188	Bacteria	Chloroflexi	KD4-96	uncultured bacterium	(uncultured bacterium)	(uncultured bacterium)	10	23	26	27	31	19	9	17	26
1249	3	3	Bacteria	Chloroflexi	KD4-96	uncultured Chloroflexi bacterium	(uncultured Chloroflexi bacterium)	(uncultured Chloroflexi bacterium)	0	1	0	0	1	0	1	0	0
1250	2	2	Bacteria	Chloroflexi	KD4-96	uncultured Gram-positive bacterium	(uncultured Gram-positive bacterium)	(uncultured Gram-positive bacterium)	0	1	1	0	0	0	0	0	0
1251	1	1	Bacteria	Chloroflexi	Ktedonobacteria	C0119	uncultured bacterium	(uncultured bacterium)	0	0	0	1	0	0	0	0	0
1252	1	1	Bacteria	Chloroflexi	Ktedonobacteria	Ktedonobacterales	Ktedonobacteraceae	(Ktedonobacteraceae)	0	0	0	0	0	0	0	0	1
1253	1	1	Bacteria	Chloroflexi	Ktedonobacteria	MVP-21	uncultured organism	(uncultured organism)	0	0	0	0	0	0	0	1	0
1254	1	1	Bacteria	Chloroflexi	OLB14	bacterium SCGC AG-212-C10	(bacterium SCGC AG-212-C10)	(bacterium SCGC AG-212-C10)	0	0	0	0	0	0	0	1	0
1255	1	1	Bacteria	Chloroflexi	OLB14	uncultured bacterium	(uncultured bacterium)	(uncultured bacterium)	1	0	0	0	0	0	0	0	0
1256	1	1	Bacteria	Chloroflexi	TK10	marine metagenome	(marine metagenome)	(marine metagenome)	0	1	0	0	0	0	0	0	0
1257	1	1	Bacteria	Chloroflexi	TK17	uncultured Chloroflexi bacterium	(uncultured Chloroflexi bacterium)	(uncultured Chloroflexi bacterium)	0	1	0	0	0	0	0	0	0
1258	1	1	Bacteria	Chloroflexi	TK30	uncultured bacterium	(uncultured bacterium)	(uncultured bacterium)	0	1	0	0	0	0	0	0	0
1259	1	1	Bacteria	CK-2C2-2	Candidatus Cloacimonetes bacterium 4572_55	(Candidatus Cloacimonetes bacterium 4572_55)	(Candidatus Cloacimonetes bacterium 4572_55)	(Candidatus Cloacimonetes bacterium 4572_55)	0	0	0	0	0	0	1	0	0
1260	8	10	Bacteria	CK-2C2-2	uncultured bacterium	(uncultured bacterium)	(uncultured bacterium)	(uncultured bacterium)	0	1	1	1	1	1	2	1	2
1261	1	1	Bacteria	CK-2C2-2	uncultured organism	(uncultured organism)	(uncultured organism)	(uncultured organism)	0	0	0	0	0	1	0	0	0
1262	2	8	Bacteria	Cloacimonadota	Cloacimonadia	Cloacimonadales	(Cloacimonadales)	(Cloacimonadales)	0	0	0	0	0	1	0	0	7
1263	3	3	Bacteria	Cloacimonadota	Cloacimonadia	Cloacimonadales	Cloacimonadaceae	LNR A2-18	0	0	0	0	0	0	1	1	1
1264	2	3	Bacteria	Cloacimonadota	Cloacimonadia	Cloacimonadales	MSBL8	(MSBL8)	0	0	0	0	0	0	1	0	2
1265	1	1	Bacteria	Cloacimonadota	Cloacimonadia	Cloacimonadales	MSBL8	bacterium enrichment culture clone E23	0	1	0	0	0	0	0	0	0
1266	5	24	Bacteria	Cloacimonadota	Cloacimonadia	Cloacimonadales	MSBL8	uncultured bacterium	1	0	0	0	2	2	0	7	12
1267	1	1	Bacteria	Cloacimonadota	Cloacimonadia	Cloacimonadales	NK-L14	uncultured bacterium	0	0	1	0	0	0	0	0	0
1268	1	1	Bacteria	Cloacimonadota	Cloacimonadia	Cloacimonadales	SHA-4	uncultured bacterium	0	0	1	0	0	0	0	0	0
1269	4	5	Bacteria	Cloacimonadota	Cloacimonadia	Cloacimonadales	W27	bacterium enrichment culture clone E31_A	0	2	0	0	0	1	0	1	1
1270	2	2	Bacteria	Cyanobacteria	(Cyanobacteria)	(Cyanobacteria)	(Cyanobacteria)	(Cyanobacteria)	0	1	1	0	0	0	0	0	0
1271	2	4	Bacteria	Cyanobacteria	Cyanobacteriia	(Cyanobacteriia)	(Cyanobacteriia)	(Cyanobacteriia)	0	0	3	0	0	0	0	1	0
1272	2	2	Bacteria	Cyanobacteria	Cyanobacteriia	Cyanobacteriales	(Cyanobacteriales)	(Cyanobacteriales)	0	1	0	0	0	1	0	0	0
1273	1	1	Bacteria	Cyanobacteria	Cyanobacteriia	Cyanobacteriales	Chroococcidiopsaceae	Aliterella	1	0	0	0	0	0	0	0	0
1274	1	1	Bacteria	Cyanobacteria	Cyanobacteriia	Cyanobacteriales	Coleofasciculaceae	Wilmottia Ant-Ph58	0	0	0	0	0	1	0	0	0
1275	1	2	Bacteria	Cyanobacteria	Cyanobacteriia	Cyanobacteriales	Cyanobacteriaceae	(Cyanobacteriaceae)	2	0	0	0	0	0	0	0	0
1276	1	1	Bacteria	Cyanobacteria	Cyanobacteriia	Cyanobacteriales	Cyanobacteriaceae	Symphothece PCC-7002	0	1	0	0	0	0	0	0	0
1277	1	1	Bacteria	Cyanobacteria	Cyanobacteriia	Cyanobacteriales	Nostocaceae	(Nostocaceae)	0	1	0	0	0	0	0	0	0
1278	1	1	Bacteria	Cyanobacteria	Cyanobacteriia	Cyanobacteriales	Rubidibacteraceae	Dactylococcopsis PCC-8305	0	0	0	0	0	0	0	1	0
1279	1	1	Bacteria	Cyanobacteria	Cyanobacteriia	Cyanobacteriales	uncultured	Cyanobacteria bacterium CHAB 6571	1	0	0	0	0	0	0	0	0
1280	2	2	Bacteria	Cyanobacteria	Cyanobacteriia	Cyanobacteriales	Xenococcaceae	(Xenococcaceae)	0	1	0	0	0	1	0	0	0
1281	1	1	Bacteria	Cyanobacteria	Cyanobacteriia	Cyanobacteriales	Xenococcaceae	Chroococcidiopsis PCC-6712	0	1	0	0	0	0	0	0	0
1282	2	2	Bacteria	Cyanobacteria	Cyanobacteriia	Cyanobacteriales	Xenococcaceae	Pleurocapsa PCC-7319	0	0	1	0	1	0	0	0	0
1283	7	34	Bacteria	Cyanobacteria	Cyanobacteriia	Cyanobacteriales	Xenococcaceae	uncultured	4	3	0	6	3	0	11	4	3
1284	3	3	Bacteria	Cyanobacteria	Cyanobacteriia	Leptolyngbyales	Leptolyngbyaceae	uncultured	0	0	0	1	1	1	0	0	0
1285	3	3	Bacteria	Cyanobacteria	Cyanobacteriia	Phormidesmiales	Phormidesmiaceae	Phormidesmis ANT.LACV5.1	1	0	1	1	0	0	0	0	0
1286	1	1	Bacteria	Cyanobacteria	Cyanobacteriia	Synechococcales	Cyanobiaceae	Cyanobium PCC-6307	1	0	0	0	0	0	0	0	0
1287	2	5	Bacteria	Cyanobacteria	Cyanobacteriia	Synechococcales	Cyanobiaceae	Synechococcus CC9902	3	0	0	0	0	0	2	0	0
1288	2	2	Bacteria	Cyanobacteria	Cyanobacteriia	Synechococcales	Synechococcales Incertae Sedis	Schizothrix LEGE 07164	0	0	0	0	1	0	1	0	0
1289	1	1	Bacteria	Cyanobacteria	Cyanobacteriia	Thermosynechococcales	Acaryochloridaceae	Acaryochloris MBIC11017	0	0	0	0	0	0	1	0	0
1290	2	3	Bacteria	Cyanobacteria	Sericytochromatia	uncultured bacterium	(uncultured bacterium)	(uncultured bacterium)	2	0	0	1	0	0	0	0	0
1291	1	1	Bacteria	Cyanobacteria	Vampirivibrionia	(Vampirivibrionia)	(Vampirivibrionia)	(Vampirivibrionia)	0	0	1	0	0	0	0	0	0
1292	1	1	Bacteria	Cyanobacteria	Vampirivibrionia	Caenarcaniphilales	(Caenarcaniphilales)	(Caenarcaniphilales)	0	0	1	0	0	0	0	0	0
1293	1	1	Bacteria	Cyanobacteria	Vampirivibrionia	Caenarcaniphilales	uncultured bacterium	(uncultured bacterium)	1	0	0	0	0	0	0	0	0
1294	1	1	Bacteria	Cyanobacteria	Vampirivibrionia	Caenarcaniphilales	uncultured cyanobacterium	(uncultured cyanobacterium)	1	0	0	0	0	0	0	0	0
1295	1	1	Bacteria	Cyanobacteria	Vampirivibrionia	Gastranaerophilales	(Gastranaerophilales)	(Gastranaerophilales)	0	0	0	0	0	0	0	1	0
1296	2	2	Bacteria	Cyanobacteria	Vampirivibrionia	Gastranaerophilales	uncultured bacterium	(uncultured bacterium)	0	0	1	0	0	0	0	0	1
1297	1	1	Bacteria	Cyanobacteria	Vampirivibrionia	Gastranaerophilales	uncultured organism	(uncultured organism)	0	0	0	1	0	0	0	0	0
1298	1	2	Bacteria	Cyanobacteria	Vampirivibrionia	Obscuribacterales	Obscuribacteraceae	(Obscuribacteraceae)	0	2	0	0	0	0	0	0	0
1299	1	1	Bacteria	Cyanobacteria	Vampirivibrionia	Obscuribacterales	Obscuribacteraceae	uncultured bacterium	1	0	0	0	0	0	0	0	0
1300	1	1	Bacteria	Cyanobacteria	Vampirivibrionia	Obscuribacterales	Obscuribacteraceae	uncultured bacterium mle1-12	0	0	1	0	0	0	0	0	0
1301	1	1	Bacteria	Cyanobacteria	Vampirivibrionia	Vampirovibrionales	(Vampirovibrionales)	(Vampirovibrionales)	1	0	0	0	0	0	0	0	0
1302	1	1	Bacteria	Cyanobacteria	Vampirivibrionia	Vampirovibrionales	Vampirovibrionaceae	uncultured bacterium	0	0	1	0	0	0	0	0	0
1303	3	4	Bacteria	Dadabacteria	Dadabacteriia	Dadabacteriales	(Dadabacteriales)	(Dadabacteriales)	0	2	1	0	1	0	0	0	0
1304	1	1	Bacteria	Dadabacteria	Dadabacteriia	Dadabacteriales	uncultured bacterium W5-15b	(uncultured bacterium W5-15b)	1	0	0	0	0	0	0	0	0
1305	3	6	Bacteria	Dadabacteria	Dadabacteriia	Dadabacteriales	uncultured bacterium	(uncultured bacterium)	0	0	4	1	0	0	0	0	1
1306	1	1	Bacteria	Dadabacteria	Dadabacteriia	Dadabacteriales	uncultured deep-sea bacterium	(uncultured deep-sea bacterium)	1	0	0	0	0	0	0	0	0
1307	3	3	Bacteria	Dadabacteria	Dadabacteriia	Dadabacteriales	uncultured organism	(uncultured organism)	1	1	1	0	0	0	0	0	0
1308	1	1	Bacteria	Dadabacteria	Dadabacteriia	Dadabacteriales	uncultured soil bacterium	(uncultured soil bacterium)	0	1	0	0	0	0	0	0	0
1309	1	1	Bacteria	Deferribacterota	Deferribacteres	Deferribacterales	Deferribacteraceae	Deferribacter	0	0	1	0	0	0	0	0	0
1310	2	2	Bacteria	Deferribacterota	Deferribacteres	Deferribacterales	Deferribacteraceae	uncultured	0	1	0	0	0	0	0	1	0
1311	9	72	Bacteria	Deferrisomatota	Defferrisomatia	Defferrisomatales	Defferrisomataceae	Deferrisoma	5	9	24	6	9	4	1	7	7
1312	2	3	Bacteria	Deinococcota	Deinococci	Deinococcales	(Deinococcales)	(Deinococcales)	0	0	2	1	0	0	0	0	0
1313	5	32	Bacteria	Deinococcota	Deinococci	Deinococcales	Deinococcaceae	Deinococcus	0	0	2	2	0	0	24	3	1
1314	1	1	Bacteria	Deinococcota	Deinococci	Deinococcales	Deinococcaceae	uncultured bacterium	0	0	0	0	0	0	1	0	0
1315	9	190	Bacteria	Deinococcota	Deinococci	Deinococcales	Trueperaceae	Truepera	43	27	45	23	21	3	10	15	3
1316	1	2	Bacteria	Deinococcota	Deinococci	Thermales	Thermaceae	Oceanithermus	0	0	0	0	0	0	0	2	0
1317	1	1	Bacteria	Deinococcota	Deinococci	Thermales	Thermaceae	Thermus	0	0	0	0	0	0	0	1	0
1318	8	61	Bacteria	Dependentiae	Babeliae	Babeliales	(Babeliales)	(Babeliales)	8	1	7	3	0	22	3	3	14
1319	4	7	Bacteria	Dependentiae	Babeliae	Babeliales	Babeliaceae	uncultured bacterium	1	0	0	1	0	4	0	0	1
1320	4	5	Bacteria	Dependentiae	Babeliae	Babeliales	bacterium enrichment culture clone 46	(bacterium enrichment culture clone 46)	0	0	1	1	0	1	0	2	0
1321	1	1	Bacteria	Dependentiae	Babeliae	Babeliales	UBA12409	(UBA12409)	0	0	1	0	0	0	0	0	0
1322	1	1	Bacteria	Dependentiae	Babeliae	Babeliales	UBA12409	candidate division TM6 bacterium GW2011_GWA2_36_9	0	0	0	0	1	0	0	0	0
1323	2	2	Bacteria	Dependentiae	Babeliae	Babeliales	UBA12409	Candidatus Dependentiae bacterium (ex Spumella elongata CCAP 955/1)	0	1	0	1	0	0	0	0	0
1324	3	3	Bacteria	Dependentiae	Babeliae	Babeliales	UBA12409	uncultured bacterium	0	0	1	0	0	0	0	1	1
1325	1	1	Bacteria	Dependentiae	Babeliae	Babeliales	UBA12409	uncultured Candidatus Dependentiae bacterium	0	0	0	1	0	0	0	0	0
1326	1	1	Bacteria	Dependentiae	Babeliae	Babeliales	UBA12411	metagenome	0	0	0	0	0	0	0	0	1
1327	2	2	Bacteria	Dependentiae	Babeliae	Babeliales	UBA12411	uncultured bacterium	1	0	0	0	0	1	0	0	0
1328	1	1	Bacteria	Dependentiae	Babeliae	Babeliales	UBA12411	uncultured Candidatus Dependentiae bacterium	1	0	0	0	0	0	0	0	0
1329	1	1	Bacteria	Dependentiae	Babeliae	Babeliales	UBA12411	uncultured deep-sea bacterium	1	0	0	0	0	0	0	0	0
1330	9	114	Bacteria	Dependentiae	Babeliae	Babeliales	uncultured bacterium	(uncultured bacterium)	7	3	20	2	1	53	2	10	16
1331	4	5	Bacteria	Dependentiae	Babeliae	Babeliales	uncultured Candidatus Dependentiae bacterium	(uncultured Candidatus Dependentiae bacterium)	1	0	0	0	1	2	0	0	1
1332	3	4	Bacteria	Dependentiae	Babeliae	Babeliales	uncultured delta proteobacterium	(uncultured delta proteobacterium)	0	0	1	0	0	2	0	0	1
1333	2	3	Bacteria	Dependentiae	Babeliae	Babeliales	uncultured organism	(uncultured organism)	0	0	2	0	0	0	0	0	1
1334	2	3	Bacteria	Dependentiae	Babeliae	Babeliales	Vermiphilaceae	(Vermiphilaceae)	0	0	2	0	0	1	0	0	0
1335	1	1	Bacteria	Dependentiae	Babeliae	Babeliales	Vermiphilaceae	candidate division TM6 bacterium GW2011_GWF2_30_66	0	0	1	0	0	0	0	0	0
1336	1	1	Bacteria	Dependentiae	Babeliae	Babeliales	Vermiphilaceae	metagenome	0	0	1	0	0	0	0	0	0
1337	5	10	Bacteria	Dependentiae	Babeliae	Babeliales	Vermiphilaceae	uncultured bacterium	1	0	3	0	0	4	0	1	1
1338	1	2	Bacteria	Dependentiae	Babeliae	Babeliales	Vermiphilaceae	uncultured delta proteobacterium	0	0	0	0	0	2	0	0	0
1339	9	206	Bacteria	Desulfobacterota	(Desulfobacterota)	(Desulfobacterota)	(Desulfobacterota)	(Desulfobacterota)	16	5	37	32	18	20	6	22	50
1340	1	2	Bacteria	Desulfobacterota	Desulfarculia	Desulfarculales	Desulfarculaceae	Desulfarculus	0	0	2	0	0	0	0	0	0
1341	2	3	Bacteria	Desulfobacterota	Desulfarculia	Desulfarculales	Desulfarculaceae	Desulfocarbo	0	1	2	0	0	0	0	0	0
1342	6	11	Bacteria	Desulfobacterota	Desulfobaccia	Desulfobaccales	Desulfobaccaceae	Desulfobacca	1	3	2	0	2	0	2	0	1
1343	8	36	Bacteria	Desulfobacterota	Desulfobacteria	(Desulfobacteria)	(Desulfobacteria)	(Desulfobacteria)	1	0	8	2	2	5	1	6	11
1344	9	822	Bacteria	Desulfobacterota	Desulfobacteria	Desulfatiglandales	Desulfatiglandaceae	Desulfatiglans	29	29	84	32	34	129	27	129	329
1345	9	182	Bacteria	Desulfobacterota	Desulfobacteria	Desulfobacterales	(Desulfobacterales)	(Desulfobacterales)	7	8	31	7	12	39	6	24	48
1346	1	1	Bacteria	Desulfobacterota	Desulfobacteria	Desulfobacterales	Desulfatiferula	(Desulfatiferula)	0	0	0	0	0	0	0	0	1
1347	1	1	Bacteria	Desulfobacterota	Desulfobacteria	Desulfobacterales	Desulfatiferula	Desulfatiferula berrensis	0	0	0	0	0	0	1	0	0
1348	6	10	Bacteria	Desulfobacterota	Desulfobacteria	Desulfobacterales	Desulfatiferula	Desulfatiferula olefinivorans	0	0	2	0	1	2	1	1	3
1349	1	1	Bacteria	Desulfobacterota	Desulfobacteria	Desulfobacterales	Desulfatiferula	uncultured bacterium	0	0	0	0	0	0	0	0	1
1350	8	64	Bacteria	Desulfobacterota	Desulfobacteria	Desulfobacterales	Desulfobacteraceae	(Desulfobacteraceae)	3	3	16	0	2	19	4	2	15
1351	9	68	Bacteria	Desulfobacterota	Desulfobacteria	Desulfobacterales	Desulfobacteraceae	Desulfobacter	2	2	6	5	6	24	10	7	6
1352	6	23	Bacteria	Desulfobacterota	Desulfobacteria	Desulfobacterales	Desulfobacteraceae	Desulfobacterium	2	0	2	0	1	14	0	2	2
1353	7	20	Bacteria	Desulfobacterota	Desulfobacteria	Desulfobacterales	Desulfobacteraceae	Desulfobacula	0	1	10	1	2	4	1	1	0
1354	2	3	Bacteria	Desulfobacterota	Desulfobacteria	Desulfobacterales	Desulfobacteraceae	Desulfobacula sp. TS	0	0	2	1	0	0	0	0	0
1355	1	1	Bacteria	Desulfobacterota	Desulfobacteria	Desulfobacterales	Desulfobacteraceae	Desulfobotulus	0	0	0	1	0	0	0	0	0
1356	1	1	Bacteria	Desulfobacterota	Desulfobacteria	Desulfobacterales	Desulfobacteraceae	Desulfocella	0	0	0	0	0	1	0	0	0
1357	4	10	Bacteria	Desulfobacterota	Desulfobacteria	Desulfobacterales	Desulfobacteraceae	Desulfoconvexum	0	0	5	0	0	1	2	2	0
1358	4	5	Bacteria	Desulfobacterota	Desulfobacteria	Desulfobacterales	Desulfobacteraceae	Desulfospira	0	0	0	1	1	0	0	1	2
1359	9	34	Bacteria	Desulfobacterota	Desulfobacteria	Desulfobacterales	Desulfobacteraceae	Desulfotignum	3	2	4	1	5	1	6	6	6
1360	9	73	Bacteria	Desulfobacterota	Desulfobacteria	Desulfobacterales	Desulfobacteraceae	uncultured	6	5	24	6	3	12	3	6	8
1361	1	1	Bacteria	Desulfobacterota	Desulfobacteria	Desulfobacterales	Desulfobacteraceae	uncultured delta proteobacterium	0	0	0	0	0	1	0	0	0
1362	1	1	Bacteria	Desulfobacterota	Desulfobacteria	Desulfobacterales	Desulfococcaceae	(Desulfococcaceae)	0	0	0	0	0	0	0	1	0
1363	7	28	Bacteria	Desulfobacterota	Desulfobacteria	Desulfobacterales	Desulfococcaceae	Desulfococcus	2	0	5	1	0	4	2	3	11
1364	5	9	Bacteria	Desulfobacterota	Desulfobacteria	Desulfobacterales	Desulfococcaceae	Desulfonema	2	1	2	0	1	0	0	0	3
1365	9	84	Bacteria	Desulfobacterota	Desulfobacteria	Desulfobacterales	Desulfococcaceae	uncultured	4	8	16	5	10	5	11	14	11
1366	3	4	Bacteria	Desulfobacterota	Desulfobacteria	Desulfobacterales	Desulfolunaceae	(Desulfolunaceae)	0	0	1	0	0	1	0	2	0
1367	4	7	Bacteria	Desulfobacterota	Desulfobacteria	Desulfobacterales	Desulfolunaceae	Desulfofaba	1	0	1	0	0	2	0	0	3
1368	2	2	Bacteria	Desulfobacterota	Desulfobacteria	Desulfobacterales	Desulfolunaceae	Desulfofrigus	1	0	0	0	0	1	0	0	0
1369	8	13	Bacteria	Desulfobacterota	Desulfobacteria	Desulfobacterales	Desulfolunaceae	Desulfoluna	2	1	1	0	1	4	1	1	2
1370	6	10	Bacteria	Desulfobacterota	Desulfobacteria	Desulfobacterales	Desulfolunaceae	uncultured	1	2	3	0	0	1	0	1	2
1371	9	141	Bacteria	Desulfobacterota	Desulfobacteria	Desulfobacterales	Desulfolunaceae	uncultured bacterium	8	23	25	26	14	4	7	26	8
1372	1	1	Bacteria	Desulfobacterota	Desulfobacteria	Desulfobacterales	Desulforegulaceae	Desulforegula	0	0	0	1	0	0	0	0	0
1373	9	681	Bacteria	Desulfobacterota	Desulfobacteria	Desulfobacterales	Desulfosarcinaceae	(Desulfosarcinaceae)	11	30	123	33	30	149	21	114	170
1374	1	1	Bacteria	Desulfobacterota	Desulfobacteria	Desulfobacterales	Desulfosarcinaceae	Candidatus Magnetananas	0	0	0	0	0	0	0	1	0
1375	1	2	Bacteria	Desulfobacterota	Desulfobacteria	Desulfobacterales	Desulfosarcinaceae	Candidatus Magnetoglobus	0	0	0	0	0	2	0	0	0
1376	7	17	Bacteria	Desulfobacterota	Desulfobacteria	Desulfobacterales	Desulfosarcinaceae	Desulfatibacillum	3	0	7	1	0	1	1	2	2
1377	9	78	Bacteria	Desulfobacterota	Desulfobacteria	Desulfobacterales	Desulfosarcinaceae	Desulfatirhabdium	2	1	13	1	3	15	7	17	19
1378	9	103	Bacteria	Desulfobacterota	Desulfobacteria	Desulfobacterales	Desulfosarcinaceae	Desulfatitalea	2	7	6	4	1	7	6	13	57
1379	3	4	Bacteria	Desulfobacterota	Desulfobacteria	Desulfobacterales	Desulfosarcinaceae	Desulfonatronobacter	1	0	0	0	0	0	0	2	1
1380	1	1	Bacteria	Desulfobacterota	Desulfobacteria	Desulfobacterales	Desulfosarcinaceae	Desulfosalsimonas	0	0	0	0	0	0	0	1	0
1381	9	572	Bacteria	Desulfobacterota	Desulfobacteria	Desulfobacterales	Desulfosarcinaceae	Desulfosarcina	10	17	55	30	54	55	55	144	152
1382	5	17	Bacteria	Desulfobacterota	Desulfobacteria	Desulfobacterales	Desulfosarcinaceae	Incertae Sedis	4	0	2	0	0	5	0	3	3
1383	9	461	Bacteria	Desulfobacterota	Desulfobacteria	Desulfobacterales	Desulfosarcinaceae	LCP-80	12	27	107	30	43	114	14	52	62
1384	9	1305	Bacteria	Desulfobacterota	Desulfobacteria	Desulfobacterales	Desulfosarcinaceae	SEEP-SRB1	45	61	216	82	73	192	64	224	348
1385	9	1942	Bacteria	Desulfobacterota	Desulfobacteria	Desulfobacterales	Desulfosarcinaceae	Sva0081 sediment group	81	86	358	113	151	301	71	311	470
1386	9	781	Bacteria	Desulfobacterota	Desulfobacteria	Desulfobacterales	Desulfosarcinaceae	uncultured	69	52	106	75	43	91	88	122	135
1387	1	2	Bacteria	Desulfobacterota	Desulfobacteria	Desulfobacterales	Desulfosarcinaceae	uncultured bacterium	0	0	2	0	0	0	0	0	0
1388	2	6	Bacteria	Desulfobacterota	Desulfobacteria	Desulfobacterales	Desulfosarcinaceae	uncultured delta proteobacterium	0	0	0	1	5	0	0	0	0
1389	1	1	Bacteria	Desulfobacterota	Desulfobacteria	Desulfobacterales	Desulfosarcinaceae	uncultured Desulfobacteraceae bacterium	0	0	0	0	0	0	0	0	1
1390	3	3	Bacteria	Desulfobacterota	Desulfobacteria	Desulfobacterales	uncultured bacterium	(uncultured bacterium)	0	0	0	1	0	1	0	0	1
1391	4	5	Bacteria	Desulfobacterota	Desulfobacteria	Desulfobacterales	uncultured	(uncultured)	0	0	1	1	1	2	0	0	0
1392	8	24	Bacteria	Desulfobacterota	Desulfobacteria	Desulfobacterales	uncultured	uncultured bacterium	2	4	1	6	2	3	0	1	5
1393	1	1	Bacteria	Desulfobacterota	Desulfobacteria	Desulfobacterales	uncultured	uncultured Desulfobacteraceae bacterium	0	0	0	1	0	0	0	0	0
1394	1	1	Bacteria	Desulfobacterota	Desulfobacteria	Desulfobacterales	uncultured	uncultured proteobacterium	0	0	1	0	0	0	0	0	0
1395	9	235	Bacteria	Desulfobacterota	Desulfobulbia	Desulfobulbales	(Desulfobulbales)	(Desulfobulbales)	7	9	82	20	25	10	9	47	26
1396	9	57	Bacteria	Desulfobacterota	Desulfobulbia	Desulfobulbales	Desulfobulbaceae	(Desulfobulbaceae)	3	1	9	9	14	3	5	8	5
1397	2	3	Bacteria	Desulfobacterota	Desulfobulbia	Desulfobulbales	Desulfobulbaceae	Candidatus Electronema	0	0	0	0	0	1	0	2	0
1398	3	4	Bacteria	Desulfobacterota	Desulfobulbia	Desulfobulbales	Desulfobulbaceae	Candidatus Electrothrix	0	0	2	0	1	0	1	0	0
1399	9	179	Bacteria	Desulfobacterota	Desulfobulbia	Desulfobulbales	Desulfobulbaceae	Desulfobulbus	7	4	17	34	18	6	13	54	26
1400	9	773	Bacteria	Desulfobacterota	Desulfobulbia	Desulfobulbales	Desulfobulbaceae	uncultured	59	49	173	94	98	38	46	136	80
1401	3	3	Bacteria	Desulfobacterota	Desulfobulbia	Desulfobulbales	Desulfobulbaceae	uncultured delta proteobacterium	0	0	0	1	0	0	1	1	0
1402	9	292	Bacteria	Desulfobacterota	Desulfobulbia	Desulfobulbales	Desulfocapsaceae	(Desulfocapsaceae)	9	14	46	43	60	48	15	33	24
1403	5	15	Bacteria	Desulfobacterota	Desulfobulbia	Desulfobulbales	Desulfocapsaceae	[Desulfobacterium] catecholicum group	2	0	0	0	1	0	5	4	3
1404	9	128	Bacteria	Desulfobacterota	Desulfobulbia	Desulfobulbales	Desulfocapsaceae	Desulfocapsa	5	1	14	3	8	2	22	59	14
1405	1	2	Bacteria	Desulfobacterota	Desulfobulbia	Desulfobulbales	Desulfocapsaceae	Desulfofustis	0	0	0	2	0	0	0	0	0
1406	7	25	Bacteria	Desulfobacterota	Desulfobulbia	Desulfobulbales	Desulfocapsaceae	Desulfopila	0	2	3	3	1	4	4	8	0
1407	1	1	Bacteria	Desulfobacterota	Desulfobulbia	Desulfobulbales	Desulfocapsaceae	Desulfoprunum	0	0	0	0	0	0	0	0	1
1408	7	12	Bacteria	Desulfobacterota	Desulfobulbia	Desulfobulbales	Desulfocapsaceae	Desulforhopalus	0	2	1	2	3	1	2	1	0
1409	2	3	Bacteria	Desulfobacterota	Desulfobulbia	Desulfobulbales	Desulfocapsaceae	Desulfotalea	1	0	0	0	0	2	0	0	0
1410	9	160	Bacteria	Desulfobacterota	Desulfobulbia	Desulfobulbales	Desulfocapsaceae	SEEP-SRB4	7	8	29	37	22	19	6	21	11
1411	9	1045	Bacteria	Desulfobacterota	Desulfobulbia	Desulfobulbales	Desulfocapsaceae	uncultured	43	59	128	193	229	104	76	142	71
1412	1	1	Bacteria	Desulfobacterota	Desulfobulbia	Desulfobulbales	Desulfocapsaceae	uncultured bacterium	0	0	0	0	1	0	0	0	0
1413	1	1	Bacteria	Desulfobacterota	Desulfobulbia	Desulfobulbales	Desulfocapsaceae	uncultured Thiohalocapsa sp. PB-PSB1	0	0	0	0	0	0	0	1	0
1414	8	18	Bacteria	Desulfobacterota	Desulfobulbia	Desulfobulbales	Desulfurivibrionaceae	(Desulfurivibrionaceae)	1	2	5	2	1	0	1	2	4
1415	9	102	Bacteria	Desulfobacterota	Desulfobulbia	Desulfobulbales	Desulfurivibrionaceae	Desulfurivibrio	6	11	23	11	17	5	5	16	8
1416	9	218	Bacteria	Desulfobacterota	Desulfobulbia	Desulfobulbales	Desulfurivibrionaceae	MSBL7	2	7	42	9	17	7	17	75	42
1417	3	4	Bacteria	Desulfobacterota	Desulfobulbia	Desulfobulbales	uncultured	(uncultured)	1	0	2	0	0	0	0	1	0
1418	9	210	Bacteria	Desulfobacterota	Desulfobulbia	Desulfobulbales	uncultured	uncultured bacterium	18	13	88	23	24	6	1	28	9
1419	2	2	Bacteria	Desulfobacterota	Desulfobulbia	Desulfobulbales	uncultured	uncultured delta proteobacterium	0	0	0	1	1	0	0	0	0
1420	6	6	Bacteria	Desulfobacterota	Desulfobulbia	Desulfobulbales	uncultured	uncultured proteobacterium	0	0	1	1	1	0	1	1	1
1421	2	2	Bacteria	Desulfobacterota	Desulfofervidia	Desulfofervidales	Desulfofervidaceae	Candidatus Desulfofervidus	0	0	1	0	0	0	0	0	1
1422	4	12	Bacteria	Desulfobacterota	Desulfomonilia	Desulfomonilales	Desulfomonilaceae	Desulfomonile	0	0	3	0	0	3	0	4	2
1423	1	1	Bacteria	Desulfobacterota	Desulfovibrionia	Desulfovibrionales	Desulfohalobiaceae	Desulfohalobium	0	0	0	0	0	1	0	0	0
1424	4	5	Bacteria	Desulfobacterota	Desulfovibrionia	Desulfovibrionales	Desulfohalobiaceae	Desulfovermiculus	2	0	0	0	1	0	1	0	1
1425	8	55	Bacteria	Desulfobacterota	Desulfovibrionia	Desulfovibrionales	Desulfomicrobiaceae	Desulfomicrobium	4	3	5	14	4	0	16	7	2
1426	2	2	Bacteria	Desulfobacterota	Desulfovibrionia	Desulfovibrionales	Desulfonatronaceae	Desulfonatronum	0	1	0	1	0	0	0	0	0
1427	4	7	Bacteria	Desulfobacterota	Desulfovibrionia	Desulfovibrionales	Desulfonatronovibrionaceae	Desulfonatronospira	2	0	0	0	2	0	0	2	1
1428	3	4	Bacteria	Desulfobacterota	Desulfovibrionia	Desulfovibrionales	Desulfonauticaceae	Desulfonauticus	0	0	1	1	0	0	0	0	2
1429	1	1	Bacteria	Desulfobacterota	Desulfovibrionia	Desulfovibrionales	Desulfoplanaceae	Desulfoplanes	1	0	0	0	0	0	0	0	0
1430	3	3	Bacteria	Desulfobacterota	Desulfovibrionia	Desulfovibrionales	Desulfovibrionaceae	(Desulfovibrionaceae)	0	0	1	0	0	1	0	0	1
1431	2	6	Bacteria	Desulfobacterota	Desulfovibrionia	Desulfovibrionales	Desulfovibrionaceae	Desulfocurvus	5	0	0	0	0	0	0	1	0
1432	8	23	Bacteria	Desulfobacterota	Desulfovibrionia	Desulfovibrionales	Desulfovibrionaceae	Desulfovibrio	4	1	3	4	3	0	2	3	3
1433	3	4	Bacteria	Desulfobacterota	Desulfovibrionia	Desulfovibrionales	Desulfovibrionaceae	uncultured	0	0	2	0	1	0	0	1	0
1434	9	73	Bacteria	Desulfobacterota	Desulfuromonadia	(Desulfuromonadia)	(Desulfuromonadia)	(Desulfuromonadia)	6	5	5	7	3	20	7	12	8
1435	8	30	Bacteria	Desulfobacterota	Desulfuromonadia	Bradymonadales	(Bradymonadales)	(Bradymonadales)	2	2	3	11	2	0	2	3	5
1436	2	3	Bacteria	Desulfobacterota	Desulfuromonadia	Bradymonadales	Bradymonadaceae	uncultured bacterium	1	0	0	2	0	0	0	0	0
1437	1	1	Bacteria	Desulfobacterota	Desulfuromonadia	Bradymonadales	Bradymonadaceae	uncultured organism	0	1	0	0	0	0	0	0	0
1438	2	4	Bacteria	Desulfobacterota	Desulfuromonadia	Bradymonadales	delta proteobacterium GMD14H09	(delta proteobacterium GMD14H09)	0	0	0	0	0	0	2	2	0
1439	4	4	Bacteria	Desulfobacterota	Desulfuromonadia	Bradymonadales	metagenome	(metagenome)	1	0	1	1	0	0	1	0	0
1440	8	52	Bacteria	Desulfobacterota	Desulfuromonadia	Bradymonadales	uncultured bacterium	(uncultured bacterium)	3	2	9	18	7	0	7	5	1
1441	1	1	Bacteria	Desulfobacterota	Desulfuromonadia	Bradymonadales	uncultured beta proteobacterium	(uncultured beta proteobacterium)	0	0	0	1	0	0	0	0	0
1442	7	15	Bacteria	Desulfobacterota	Desulfuromonadia	Bradymonadales	uncultured delta proteobacterium	(uncultured delta proteobacterium)	3	0	1	2	2	0	2	4	1
1443	1	2	Bacteria	Desulfobacterota	Desulfuromonadia	Bradymonadales	uncultured Geobacteraceae bacterium	(uncultured Geobacteraceae bacterium)	2	0	0	0	0	0	0	0	0
1444	2	2	Bacteria	Desulfobacterota	Desulfuromonadia	Bradymonadales	uncultured marine bacterium	(uncultured marine bacterium)	1	0	0	0	1	0	0	0	0
1445	4	5	Bacteria	Desulfobacterota	Desulfuromonadia	Bradymonadales	uncultured organism	(uncultured organism)	0	0	2	0	0	1	0	1	1
1446	1	1	Bacteria	Desulfobacterota	Desulfuromonadia	Bradymonadales	uncultured rumen bacterium	(uncultured rumen bacterium)	1	0	0	0	0	0	0	0	0
1447	2	5	Bacteria	Desulfobacterota	Desulfuromonadia	C8S-102	uncultured bacterium	(uncultured bacterium)	0	0	0	1	0	4	0	0	0
1448	1	1	Bacteria	Desulfobacterota	Desulfuromonadia	C8S-102	uncultured Desulfuromonadales bacterium	(uncultured Desulfuromonadales bacterium)	0	0	0	0	0	1	0	0	0
1449	5	11	Bacteria	Desulfobacterota	Desulfuromonadia	Desulfuromonadaceae	(Desulfuromonadaceae)	(Desulfuromonadaceae)	2	0	0	0	1	3	2	0	3
1450	2	2	Bacteria	Desulfobacterota	Desulfuromonadia	Desulfuromonadaceae	Candidatus Deferrimonas	Desulfuromonas soudanensis	1	0	0	0	0	1	0	0	0
1451	2	2	Bacteria	Desulfobacterota	Desulfuromonadia	Desulfuromonadaceae	Desulfuromonas sp. WB3	(Desulfuromonas sp. WB3)	0	0	0	0	0	0	1	0	1
1452	2	3	Bacteria	Desulfobacterota	Desulfuromonadia	Desulfuromonadaceae	Desulfuromonas	(Desulfuromonas)	0	0	2	0	1	0	0	0	0
1453	8	13	Bacteria	Desulfobacterota	Desulfuromonadia	Desulfuromonadaceae	Desulfuromonas	Desulfuromonas acetoxidans DSM 684	1	1	0	2	1	4	1	2	1
1454	2	3	Bacteria	Desulfobacterota	Desulfuromonadia	Desulfuromonadaceae	Desulfuromonas	Desulfuromonas carbonis	0	0	0	0	0	1	0	0	2
1455	6	12	Bacteria	Desulfobacterota	Desulfuromonadia	Desulfuromonadaceae	Desulfuromonas	uncultured bacterium	2	1	4	0	0	3	1	1	0
1456	2	3	Bacteria	Desulfobacterota	Desulfuromonadia	Desulfuromonadaceae	Desulfuromonas	uncultured delta proteobacterium	0	0	0	0	0	0	0	2	1
1457	1	2	Bacteria	Desulfobacterota	Desulfuromonadia	Desulfuromonadaceae	Desulfuromonas	uncultured Desulfuromonadales bacterium	0	0	0	2	0	0	0	0	0
1458	1	1	Bacteria	Desulfobacterota	Desulfuromonadia	Desulfuromonadaceae	Trichloromonas	(Trichloromonas)	0	0	0	0	0	1	0	0	0
1459	1	4	Bacteria	Desulfobacterota	Desulfuromonadia	Desulfuromonadaceae	Trichloromonas	Desulfuromonas michiganensis	0	0	0	0	0	0	0	4	0
1460	1	1	Bacteria	Desulfobacterota	Desulfuromonadia	Desulfuromonadaceae	Trichloromonas	uncultured bacterium	1	0	0	0	0	0	0	0	0
1461	3	3	Bacteria	Desulfobacterota	Desulfuromonadia	Desulfuromonadaceae	Trichloromonas	uncultured Desulfuromonas sp.	0	0	0	0	1	1	0	0	1
1462	1	1	Bacteria	Desulfobacterota	Desulfuromonadia	Desulfuromonadaceae	uncultured bacterium	(uncultured bacterium)	1	0	0	0	0	0	0	0	0
1463	1	1	Bacteria	Desulfobacterota	Desulfuromonadia	Desulfuromonadaceae	uncultured Desulfuromonadales bacterium	(uncultured Desulfuromonadales bacterium)	0	1	0	0	0	0	0	0	0
1464	8	12	Bacteria	Desulfobacterota	Desulfuromonadia	Geoalkalibacteraceae	Geoalkalibacter	Geoalkalibacter subterraneus	2	2	1	1	0	1	1	2	2
1465	1	1	Bacteria	Desulfobacterota	Desulfuromonadia	Geoalkalibacteraceae	Geoalkalibacter	uncultured delta proteobacterium	0	0	0	0	0	1	0	0	0
1466	2	3	Bacteria	Desulfobacterota	Desulfuromonadia	Geobacterales	Geobacteraceae	(Geobacteraceae)	1	0	0	0	0	0	0	0	2
1467	3	4	Bacteria	Desulfobacterota	Desulfuromonadia	Geobacterales	Geobacteraceae	Citrifermentans	0	0	2	0	1	0	1	0	0
1468	6	7	Bacteria	Desulfobacterota	Desulfuromonadia	Geobacterales	Geobacteraceae	Geobacter	1	1	1	0	0	1	1	2	0
1469	2	2	Bacteria	Desulfobacterota	Desulfuromonadia	Geobacterales	Geobacteraceae	Geotalea	0	0	0	0	1	0	0	0	1
1470	2	2	Bacteria	Desulfobacterota	Desulfuromonadia	Geobacterales	Geobacteraceae	Trichlorobacter	1	1	0	0	0	0	0	0	0
1471	6	8	Bacteria	Desulfobacterota	Desulfuromonadia	Geobacterales	Geobacteraceae	uncultured	0	1	2	0	1	0	1	2	1
1472	1	1	Bacteria	Desulfobacterota	Desulfuromonadia	Geobacterales	Geobacteraceae	uncultured bacterium	1	0	0	0	0	0	0	0	0
1473	2	2	Bacteria	Desulfobacterota	Desulfuromonadia	Geobacterales	Pseudopelobacteraceae	Pseudopelobacter	0	0	1	0	1	0	0	0	0
1474	8	61	Bacteria	Desulfobacterota	Desulfuromonadia	Geopsychrobacteraceae	(Geopsychrobacteraceae)	(Geopsychrobacteraceae)	1	0	2	6	4	19	7	11	11
1475	6	27	Bacteria	Desulfobacterota	Desulfuromonadia	Geopsychrobacteraceae	Desulfuromusa	(Desulfuromusa)	2	0	1	0	0	11	3	4	6
1476	1	1	Bacteria	Desulfobacterota	Desulfuromonadia	Geopsychrobacteraceae	Desulfuromusa	bioreactor metagenome	0	0	0	0	0	0	0	1	0
1477	9	72	Bacteria	Desulfobacterota	Desulfuromonadia	Geopsychrobacteraceae	Desulfuromusa	uncultured bacterium	5	1	1	3	9	8	17	16	12
1478	5	6	Bacteria	Desulfobacterota	Desulfuromonadia	Geopsychrobacteraceae	Desulfuromusa	uncultured delta proteobacterium	0	0	0	1	0	1	1	1	2
1479	1	1	Bacteria	Desulfobacterota	Desulfuromonadia	Geopsychrobacteraceae	Desulfuromusa	uncultured Desulfuromonadaceae bacterium	1	0	0	0	0	0	0	0	0
1480	1	1	Bacteria	Desulfobacterota	Desulfuromonadia	Geopsychrobacteraceae	Desulfuromusa	uncultured Desulfuromusa sp.	0	0	0	0	0	1	0	0	0
1481	1	1	Bacteria	Desulfobacterota	Desulfuromonadia	Geopsychrobacteraceae	Desulfuromusa	uncultured sediment bacterium	0	0	0	0	0	0	0	1	0
1482	2	3	Bacteria	Desulfobacterota	Desulfuromonadia	Geopsychrobacteraceae	Geopsychrobacter	Nitrospirae bacterium CG2_30_53_67	0	0	0	0	0	0	0	1	2
1483	3	3	Bacteria	Desulfobacterota	Desulfuromonadia	Geopsychrobacteraceae	Geopsychrobacter	uncultured delta proteobacterium	1	1	1	0	0	0	0	0	0
1484	3	4	Bacteria	Desulfobacterota	Desulfuromonadia	Geopsychrobacteraceae	Malonomonas	(Malonomonas)	0	0	0	1	0	1	0	2	0
1485	8	34	Bacteria	Desulfobacterota	Desulfuromonadia	Geopsychrobacteraceae	Malonomonas	Malonomonas rubra	1	2	0	2	2	3	7	11	6
1486	6	12	Bacteria	Desulfobacterota	Desulfuromonadia	Geopsychrobacteraceae	Malonomonas	uncultured bacterium	0	0	1	0	1	4	2	3	1
1487	7	10	Bacteria	Desulfobacterota	Desulfuromonadia	Geopsychrobacteraceae	Malonomonas	uncultured delta proteobacterium	1	0	1	0	1	3	2	1	1
1488	4	5	Bacteria	Desulfobacterota	Desulfuromonadia	Geopsychrobacteraceae	Pelobacter	Pelobacter massiliensis	1	0	0	0	0	1	0	2	1
1489	7	9	Bacteria	Desulfobacterota	Desulfuromonadia	Geothermobacteraceae	Geothermobacter	(Geothermobacter)	0	1	0	1	2	2	1	1	1
1490	1	1	Bacteria	Desulfobacterota	Desulfuromonadia	Geothermobacteraceae	Geothermobacter	bacterium YC-ZSS-LKJ101	0	0	0	1	0	0	0	0	0
1491	2	2	Bacteria	Desulfobacterota	Desulfuromonadia	Geothermobacteraceae	Geothermobacter	bacterium YC-ZSS-LKJ70	1	0	0	1	0	0	0	0	0
1492	1	1	Bacteria	Desulfobacterota	Desulfuromonadia	Geothermobacteraceae	Geothermobacter	bacterium YC-ZSS-LKJ87	0	0	1	0	0	0	0	0	0
1493	8	15	Bacteria	Desulfobacterota	Desulfuromonadia	Geothermobacteraceae	Geothermobacter	Geothermobacter sp. EPR-M	4	1	1	1	4	1	2	0	1
1494	5	11	Bacteria	Desulfobacterota	Desulfuromonadia	Geothermobacteraceae	Geothermobacter	uncultured bacterium	1	0	1	0	2	5	2	0	0
1495	5	8	Bacteria	Desulfobacterota	Desulfuromonadia	Geothermobacteraceae	Geothermobacter	uncultured delta proteobacterium	0	1	1	0	0	1	0	2	3
1496	1	1	Bacteria	Desulfobacterota	Desulfuromonadia	Geothermobacteraceae	Geothermobacter	uncultured Desulfuromonadaceae bacterium	0	0	0	0	0	0	0	0	1
1497	2	2	Bacteria	Desulfobacterota	Desulfuromonadia	Geothermobacteraceae	Geothermobacter	uncultured Desulfuromonadales bacterium	0	0	1	0	0	0	1	0	0
1498	1	1	Bacteria	Desulfobacterota	Desulfuromonadia	Geothermobacteraceae	Geothermobacter	uncultured Pelobacter sp.	0	0	0	0	0	1	0	0	0
1499	2	3	Bacteria	Desulfobacterota	Desulfuromonadia	Geothermobacteraceae	Geothermobacter	uncultured soil bacterium	0	0	2	0	0	1	0	0	0
1500	1	1	Bacteria	Desulfobacterota	Desulfuromonadia	Geothermobacteraceae	Geothermobacter	unidentified marine bacterioplankton	0	0	0	0	1	0	0	0	0
1501	7	68	Bacteria	Desulfobacterota	Desulfuromonadia	PB19	(PB19)	(PB19)	16	8	15	10	13	0	0	5	1
1502	4	4	Bacteria	Desulfobacterota	Desulfuromonadia	PB19	marine metagenome	(marine metagenome)	1	0	0	0	1	0	1	0	1
1503	2	3	Bacteria	Desulfobacterota	Desulfuromonadia	PB19	metagenome	(metagenome)	2	0	0	0	0	0	0	0	1
1504	2	2	Bacteria	Desulfobacterota	Desulfuromonadia	PB19	uncultured bacterium HF0010_08B07	(uncultured bacterium HF0010_08B07)	0	1	0	0	0	0	0	0	1
1505	7	56	Bacteria	Desulfobacterota	Desulfuromonadia	PB19	uncultured bacterium	(uncultured bacterium)	6	14	9	16	9	0	0	1	1
1506	6	11	Bacteria	Desulfobacterota	Desulfuromonadia	PB19	uncultured deep-sea bacterium	(uncultured deep-sea bacterium)	3	0	3	1	2	1	1	0	0
1507	2	2	Bacteria	Desulfobacterota	Desulfuromonadia	PB19	uncultured delta proteobacterium DeepAnt-1F12	(uncultured delta proteobacterium DeepAnt-1F12)	0	0	1	0	0	0	0	1	0
1508	2	2	Bacteria	Desulfobacterota	Desulfuromonadia	PB19	uncultured delta proteobacterium DeepAnt-32C6	(uncultured delta proteobacterium DeepAnt-32C6)	1	0	0	1	0	0	0	0	0
1509	7	28	Bacteria	Desulfobacterota	Desulfuromonadia	PB19	uncultured delta proteobacterium	(uncultured delta proteobacterium)	7	2	5	6	2	0	1	5	0
1510	1	1	Bacteria	Desulfobacterota	Desulfuromonadia	PB19	uncultured marine bacterium	(uncultured marine bacterium)	0	0	0	0	1	0	0	0	0
1511	5	21	Bacteria	Desulfobacterota	Desulfuromonadia	Sva1033	(Sva1033)	(Sva1033)	0	0	0	0	2	11	1	5	2
1512	1	1	Bacteria	Desulfobacterota	Desulfuromonadia	Sva1033	bacterium YC-ZSS-LKJ193	(bacterium YC-ZSS-LKJ193)	0	0	0	0	0	1	0	0	0
1513	3	6	Bacteria	Desulfobacterota	Desulfuromonadia	Sva1033	Pelobacter sp. A3b3	(Pelobacter sp. A3b3)	0	0	0	1	0	4	0	1	0
1514	6	15	Bacteria	Desulfobacterota	Desulfuromonadia	Sva1033	uncultured bacterium	(uncultured bacterium)	2	0	0	0	1	7	2	2	1
1515	8	20	Bacteria	Desulfobacterota	Desulfuromonadia	Sva1033	uncultured delta proteobacterium	(uncultured delta proteobacterium)	1	3	2	1	0	2	4	4	3
1516	3	3	Bacteria	Desulfobacterota	Desulfuromonadia	Sva1033	uncultured Desulfuromonadaceae bacterium	(uncultured Desulfuromonadaceae bacterium)	0	0	0	0	1	1	0	1	0
1517	2	2	Bacteria	Desulfobacterota	Desulfuromonadia	Sva1033	uncultured Desulfuromonas sp.	(uncultured Desulfuromonas sp.)	0	0	0	0	0	1	0	0	1
1518	4	8	Bacteria	Desulfobacterota	Desulfuromonadia	Sva1033	uncultured Pelobacter sp.	(uncultured Pelobacter sp.)	0	0	1	0	0	1	0	4	2
1519	3	3	Bacteria	Desulfobacterota	Desulfuromonadia	Syntrophotaleaceae	Syntrophotalea	(Syntrophotalea)	0	0	1	0	0	0	1	0	1
1520	2	2	Bacteria	Desulfobacterota	Desulfuromonadia	Syntrophotaleaceae	Syntrophotalea	Pelobacter acetylenicus	0	0	0	0	1	1	0	0	0
1521	4	5	Bacteria	Desulfobacterota	Desulfuromonadia	Syntrophotaleaceae	Syntrophotalea	Pelobacter carbinolicus DSM 2380	0	2	0	0	0	0	1	1	1
1522	3	3	Bacteria	Desulfobacterota	Desulfuromonadia	Syntrophotaleaceae	Syntrophotalea	Pelobacter sp. SFB93	0	0	0	0	1	0	0	1	1
1523	5	11	Bacteria	Desulfobacterota	Desulfuromonadia	Syntrophotaleaceae	Syntrophotalea	uncultured bacterium	0	2	3	0	0	2	1	0	3
1524	3	3	Bacteria	Desulfobacterota	Dissulfuribacteria	Dissulfuribacterales	Dissulfuribacteraceae	(Dissulfuribacteraceae)	0	0	0	0	1	0	0	1	1
1525	2	2	Bacteria	Desulfobacterota	Dissulfuribacteria	Dissulfuribacterales	Dissulfuribacteraceae	Dissulfuribacter	0	0	1	0	0	0	0	0	1
1526	1	1	Bacteria	Desulfobacterota	Dissulfuribacteria	Dissulfuribacterales	Dissulfuribacteraceae	Dissulfurimicrobium	0	0	1	0	0	0	0	0	0
1527	3	8	Bacteria	Desulfobacterota	Dissulfuribacteria	Dissulfuribacterales	Dissulfuribacteraceae	SEEP-SRB2	0	0	5	0	0	0	1	2	0
1528	7	23	Bacteria	Desulfobacterota	Dissulfuribacteria	Dissulfuribacterales	Dissulfuribacteraceae	uncultured	1	4	8	2	2	1	0	0	5
1529	1	2	Bacteria	Desulfobacterota	Incertae Sedis	uncultured bacterium	(uncultured bacterium)	(uncultured bacterium)	0	0	0	0	0	2	0	0	0
1530	4	13	Bacteria	Desulfobacterota	Syntrophia	Syntrophales	(Syntrophales)	(Syntrophales)	1	0	2	0	0	0	0	1	9
1531	6	16	Bacteria	Desulfobacterota	Syntrophia	Syntrophales	Smithellaceae	Smithella	0	2	3	2	1	0	2	0	6
1532	9	25	Bacteria	Desulfobacterota	Syntrophia	Syntrophales	Syntrophaceae	Syntrophus	2	4	3	3	2	1	3	2	5
1533	1	6	Bacteria	Desulfobacterota	Syntrophia	Syntrophales	uncultured	(uncultured)	0	0	0	0	0	0	0	0	6
1534	3	3	Bacteria	Desulfobacterota	Syntrophia	Syntrophales	uncultured	bacterium enrichment culture clone E36_A	1	0	0	0	1	0	1	0	0
1535	1	2	Bacteria	Desulfobacterota	Syntrophia	Syntrophales	uncultured	delta proteobacterium MLS_D	0	0	0	0	0	0	0	2	0
1536	2	2	Bacteria	Desulfobacterota	Syntrophia	Syntrophales	uncultured	Syntrophobacterales bacterium Delta_03	0	0	0	0	0	0	1	1	0
1537	6	64	Bacteria	Desulfobacterota	Syntrophia	Syntrophales	uncultured	uncultured bacterium	2	2	1	0	0	0	9	16	34
1538	1	1	Bacteria	Desulfobacterota	Syntrophia	Syntrophales	uncultured	uncultured bacterium UASB_TL9	0	0	0	0	0	0	0	0	1
1539	1	1	Bacteria	Desulfobacterota	Syntrophia	Syntrophales	uncultured	uncultured delta proteobacterium	0	0	0	0	0	0	0	0	1
1540	1	1	Bacteria	Desulfobacterota	Syntrophobacteria	Syntrophobacterales	Syntrophobacteraceae	(Syntrophobacteraceae)	0	0	0	0	0	0	0	1	0
1541	1	1	Bacteria	Desulfobacterota	Syntrophobacteria	Syntrophobacterales	Syntrophobacteraceae	Desulfacinum	0	0	0	0	0	0	0	0	1
1542	9	28	Bacteria	Desulfobacterota	Syntrophobacteria	Syntrophobacterales	Syntrophobacteraceae	Desulfovirga	4	1	5	5	3	2	1	5	2
1543	6	9	Bacteria	Desulfobacterota	Syntrophobacteria	Syntrophobacterales	Syntrophobacteraceae	Syntrophobacter	1	2	1	2	1	2	0	0	0
1544	3	5	Bacteria	Desulfobacterota	Syntrophobacteria	Syntrophobacterales	Syntrophobacteraceae	uncultured	0	1	2	0	0	0	0	0	2
1545	3	21	Bacteria	Desulfobacterota	Syntrophobacteria	Syntrophobacterales	uncultured	(uncultured)	0	0	0	0	0	5	0	3	13
1546	9	209	Bacteria	Desulfobacterota	Syntrophobacteria	Syntrophobacterales	uncultured	uncultured bacterium	4	9	16	4	5	35	17	41	78
1547	7	18	Bacteria	Desulfobacterota	Syntrophobacteria	Syntrophobacterales	uncultured	uncultured delta proteobacterium	1	0	2	0	2	3	1	2	7
1548	8	27	Bacteria	Desulfobacterota	Syntrophorhabdia	Syntrophorhabdales	Syntrophorhabdaceae	Syntrophorhabdus	1	5	8	2	0	2	1	6	2
1549	2	2	Bacteria	Desulfobacterota	Thermodesulfobacteria	Thermodesulfobacteriales	Thermodesulfobacteriaceae	uncultured	0	1	0	0	0	0	0	1	0
1550	5	20	Bacteria	Desulfobacterota	uncultured	(uncultured)	(uncultured)	(uncultured)	1	1	2	0	0	4	0	0	12
1551	5	10	Bacteria	Desulfobacterota	uncultured	Desulfarculaceae bacterium JdFR-97	(Desulfarculaceae bacterium JdFR-97)	(Desulfarculaceae bacterium JdFR-97)	1	0	5	2	1	0	0	1	0
1552	1	1	Bacteria	Desulfobacterota	uncultured	metagenome	(metagenome)	(metagenome)	0	0	1	0	0	0	0	0	0
1553	8	50	Bacteria	Desulfobacterota	uncultured	uncultured bacterium	(uncultured bacterium)	(uncultured bacterium)	7	4	12	6	0	6	1	2	12
1554	5	10	Bacteria	Desulfobacterota	uncultured	uncultured delta proteobacterium	(uncultured delta proteobacterium)	(uncultured delta proteobacterium)	3	2	0	1	0	2	0	0	2
1555	3	3	Bacteria	Desulfobacterota	uncultured	uncultured Desulfuromonadales bacterium	(uncultured Desulfuromonadales bacterium)	(uncultured Desulfuromonadales bacterium)	1	0	0	0	1	0	0	1	0
1556	1	1	Bacteria	Desulfobacterota	uncultured	uncultured sludge bacterium H16	(uncultured sludge bacterium H16)	(uncultured sludge bacterium H16)	0	1	0	0	0	0	0	0	0
1557	2	2	Bacteria	Desulfobacterota	uncultured	uncultured soil bacterium	(uncultured soil bacterium)	(uncultured soil bacterium)	1	1	0	0	0	0	0	0	0
1558	1	1	Bacteria	Desulfobacterota	uncultured	uncultured Syntrophaceae bacterium	(uncultured Syntrophaceae bacterium)	(uncultured Syntrophaceae bacterium)	0	0	0	0	0	0	0	1	0
1559	1	2	Bacteria	DTB120	(DTB120)	(DTB120)	(DTB120)	(DTB120)	0	0	0	0	0	2	0	0	0
1560	3	3	Bacteria	DTB120	Deltaproteobacteria bacterium GWC2_55_46	(Deltaproteobacteria bacterium GWC2_55_46)	(Deltaproteobacteria bacterium GWC2_55_46)	(Deltaproteobacteria bacterium GWC2_55_46)	0	0	0	0	0	1	0	1	1
1561	2	2	Bacteria	DTB120	Deltaproteobacteria bacterium GWF2_42_12	(Deltaproteobacteria bacterium GWF2_42_12)	(Deltaproteobacteria bacterium GWF2_42_12)	(Deltaproteobacteria bacterium GWF2_42_12)	0	0	0	0	0	1	0	1	0
1562	6	10	Bacteria	DTB120	uncultured bacterium	(uncultured bacterium)	(uncultured bacterium)	(uncultured bacterium)	0	2	0	1	1	2	1	0	3
1563	1	1	Bacteria	DTB120	uncultured delta proteobacterium	(uncultured delta proteobacterium)	(uncultured delta proteobacterium)	(uncultured delta proteobacterium)	0	0	0	0	1	0	0	0	0
1564	1	1	Bacteria	Edwardsbacteria	uncultured bacterium	(uncultured bacterium)	(uncultured bacterium)	(uncultured bacterium)	0	1	0	0	0	0	0	0	0
1565	6	11	Bacteria	Elusimicrobiota	(Elusimicrobiota)	(Elusimicrobiota)	(Elusimicrobiota)	(Elusimicrobiota)	0	1	1	0	2	1	2	4	0
1566	2	2	Bacteria	Elusimicrobiota	47209	uncultured bacterium	(uncultured bacterium)	(uncultured bacterium)	1	0	0	0	0	0	0	0	1
1567	1	1	Bacteria	Elusimicrobiota	Elusimicrobia	(Elusimicrobia)	(Elusimicrobia)	(Elusimicrobia)	0	0	0	0	0	0	0	0	1
1568	1	1	Bacteria	Elusimicrobiota	Elusimicrobia	Elusimicrobiales	Elusimicrobiaceae	Elusimicrobium	0	0	0	0	1	0	0	0	0
1569	2	7	Bacteria	Elusimicrobiota	Elusimicrobia	Lineage IV	(Lineage IV)	(Lineage IV)	0	0	0	0	0	4	0	0	3
1570	1	1	Bacteria	Elusimicrobiota	Elusimicrobia	Lineage IV	Elusimicrobia bacterium CG1_02_56_21	(Elusimicrobia bacterium CG1_02_56_21)	0	0	1	0	0	0	0	0	0
1571	2	3	Bacteria	Elusimicrobiota	Elusimicrobia	Lineage IV	Elusimicrobia bacterium GWA2_69_24	(Elusimicrobia bacterium GWA2_69_24)	0	0	2	0	0	0	0	0	1
1572	2	2	Bacteria	Elusimicrobiota	Elusimicrobia	Lineage IV	groundwater metagenome	(groundwater metagenome)	0	0	1	0	0	0	0	0	1
1573	1	1	Bacteria	Elusimicrobiota	Elusimicrobia	Lineage IV	uncultured bacterium	(uncultured bacterium)	0	0	0	0	0	1	0	0	0
1574	8	24	Bacteria	Elusimicrobiota	Elusimicrobia	MD2894-B20	uncultured bacterium	(uncultured bacterium)	2	2	1	2	0	4	1	8	4
1575	4	4	Bacteria	Elusimicrobiota	Elusimicrobia	MVP-88	(MVP-88)	(MVP-88)	1	1	0	1	0	1	0	0	0
1576	3	3	Bacteria	Elusimicrobiota	Elusimicrobia	MVP-88	uncultured deep-sea bacterium	(uncultured deep-sea bacterium)	1	0	0	0	0	1	0	0	1
1577	6	15	Bacteria	Elusimicrobiota	Endomicrobia	Endomicrobiales	Endomicrobiaceae	Endomicrobium	0	1	0	2	1	3	0	5	3
1578	2	2	Bacteria	Elusimicrobiota	Lineage IIa	(Lineage IIa)	(Lineage IIa)	(Lineage IIa)	1	0	0	0	0	0	0	1	0
1579	6	10	Bacteria	Elusimicrobiota	Lineage IIa	Elusimicrobia bacterium RIFCSPLOWO2_01_FULL_59_12	(Elusimicrobia bacterium RIFCSPLOWO2_01_FULL_59_12)	(Elusimicrobia bacterium RIFCSPLOWO2_01_FULL_59_12)	1	1	0	1	0	0	3	1	3
1580	2	2	Bacteria	Elusimicrobiota	Lineage IIa	uncultured bacterium	(uncultured bacterium)	(uncultured bacterium)	0	0	1	1	0	0	0	0	0
1581	8	13	Bacteria	Elusimicrobiota	Lineage IIb	(Lineage IIb)	(Lineage IIb)	(Lineage IIb)	2	3	2	1	1	1	1	0	2
1582	1	1	Bacteria	Elusimicrobiota	Lineage IIb	metagenome	(metagenome)	(metagenome)	0	0	1	0	0	0	0	0	0
1583	4	7	Bacteria	Elusimicrobiota	Lineage IIb	uncultured archaeon	(uncultured archaeon)	(uncultured archaeon)	3	0	1	2	0	0	0	0	1
1584	6	18	Bacteria	Elusimicrobiota	Lineage IIb	uncultured bacterium	(uncultured bacterium)	(uncultured bacterium)	6	2	4	2	0	2	0	0	2
1585	2	3	Bacteria	Elusimicrobiota	Lineage IIb	uncultured Lentisphaerae bacterium	(uncultured Lentisphaerae bacterium)	(uncultured Lentisphaerae bacterium)	2	0	1	0	0	0	0	0	0
1586	3	4	Bacteria	Elusimicrobiota	Lineage IIb	uncultured soil bacterium	(uncultured soil bacterium)	(uncultured soil bacterium)	0	2	1	1	0	0	0	0	0
1587	3	3	Bacteria	Elusimicrobiota	Lineage IIc	Elusimicrobia bacterium RIFCSPHIGHO2_02_FULL_39_36	(Elusimicrobia bacterium RIFCSPHIGHO2_02_FULL_39_36)	(Elusimicrobia bacterium RIFCSPHIGHO2_02_FULL_39_36)	1	0	1	0	0	0	0	0	1
1588	4	5	Bacteria	Elusimicrobiota	Lineage IIc	uncultured bacterium	(uncultured bacterium)	(uncultured bacterium)	1	0	1	0	0	1	0	2	0
1589	5	12	Bacteria	Elusimicrobiota	Rs-M47	uncultured bacterium	(uncultured bacterium)	(uncultured bacterium)	1	0	0	0	0	7	1	2	1
1590	4	10	Bacteria	Entotheonellaeota	Entotheonellia	Entotheonellales	Entotheonellaceae	Candidatus Entotheonella	1	2	6	0	1	0	0	0	0
1591	1	1	Bacteria	Entotheonellaeota	Entotheonellia	Entotheonellales	Entotheonellaceae	metagenome	0	0	0	1	0	0	0	0	0
1592	3	4	Bacteria	Entotheonellaeota	Entotheonellia	Entotheonellales	Entotheonellaceae	uncultured bacterium	2	1	1	0	0	0	0	0	0
1593	1	1	Bacteria	Entotheonellaeota	Entotheonellia	Entotheonellales	Entotheonellaceae	uncultured delta proteobacterium	0	1	0	0	0	0	0	0	0
1594	2	2	Bacteria	FCPU426	(FCPU426)	(FCPU426)	(FCPU426)	(FCPU426)	0	0	1	0	0	0	0	1	0
1595	2	4	Bacteria	FCPU426	uncultured bacterium	(uncultured bacterium)	(uncultured bacterium)	(uncultured bacterium)	0	0	2	0	0	0	0	2	0
1596	3	26	Bacteria	Fermentibacterota	Fermentibacteria	Fermentibacterales	Fermentibacteraceae	(Fermentibacteraceae)	0	0	2	0	0	0	0	10	14
1597	1	4	Bacteria	Fermentibacterota	Fermentibacteria	Fermentibacterales	Fermentibacteraceae	bacterium YC-ZSS-LKJ186	0	0	0	0	0	0	0	0	4
1598	1	1	Bacteria	Fermentibacterota	Fermentibacteria	Fermentibacterales	Fermentibacteraceae	Candidatus Aegiribacteria bacterium MLS_C	0	0	0	0	0	0	0	0	1
1599	3	3	Bacteria	Fermentibacterota	Fermentibacteria	Fermentibacterales	Fermentibacteraceae	metagenome	1	0	0	0	0	0	1	1	0
1600	6	35	Bacteria	Fermentibacterota	Fermentibacteria	Fermentibacterales	Fermentibacteraceae	uncultured bacterium	0	1	0	2	0	2	4	7	19
1601	2	3	Bacteria	Fermentibacterota	Fermentibacteria	Fermentibacterales	Fermentibacteraceae	uncultured organism	0	0	0	0	0	0	0	1	2
1602	1	3	Bacteria	Fermentibacterota	Fermentibacteria	Fermentibacterales	Fermentibacteraceae	uncultured sediment bacterium	0	0	0	0	0	0	0	3	0
1603	1	1	Bacteria	Fibrobacterota	Chitinivibrionia	Chitinivibrionales	Chitinivibrionaceae	Chitinivibrio	0	0	0	1	0	0	0	0	0
1604	5	6	Bacteria	Fibrobacterota	Chitinivibrionia	Chitinivibrionales	Chitinivibrionaceae	possible genus 03	2	1	0	1	1	0	1	0	0
1605	1	1	Bacteria	Fibrobacterota	Chitinivibrionia	uncultured	uncultured bacterium	(uncultured bacterium)	0	1	0	0	0	0	0	0	0
1606	4	5	Bacteria	Fibrobacterota	Fibrobacteria	Fibrobacterales	(Fibrobacterales)	(Fibrobacterales)	1	0	1	0	0	0	2	1	0
1607	1	1	Bacteria	Fibrobacterota	Fibrobacteria	Fibrobacterales	09D2Z48	uncultured organism	0	0	0	0	0	1	0	0	0
1608	2	3	Bacteria	Fibrobacterota	Fibrobacteria	Fibrobacterales	BBMC-4	(BBMC-4)	0	0	0	0	0	0	0	1	2
1609	2	8	Bacteria	Fibrobacterota	Fibrobacteria	Fibrobacterales	BBMC-4	uncultured bacterium	0	0	0	0	0	0	0	4	4
1610	1	1	Bacteria	Fibrobacterota	Fibrobacteria	Fibrobacterales	BBMC-4	uncultured soil bacterium	0	0	0	0	0	0	0	0	1
1611	1	2	Bacteria	Fibrobacterota	Fibrobacteria	Fibrobacterales	Candidatus Raymondbacteria	(Candidatus Raymondbacteria)	0	0	0	0	0	2	0	0	0
1612	1	1	Bacteria	Fibrobacterota	Fibrobacteria	Fibrobacterales	Candidatus Raymondbacteria	uncultured microorganism	0	0	1	0	0	0	0	0	0
1613	1	1	Bacteria	Fibrobacterota	Fibrobacteria	Fibrobacterales	Candidatus Raymondbacteria	uncultured organism	0	0	1	0	0	0	0	0	0
1614	2	2	Bacteria	Fibrobacterota	Fibrobacteria	Fibrobacterales	Fibrobacteraceae	(Fibrobacteraceae)	1	0	0	0	1	0	0	0	0
1615	4	5	Bacteria	Fibrobacterota	Fibrobacteria	Fibrobacterales	Fibrobacteraceae	Fibrobacter	2	0	0	0	0	1	1	0	1
1616	8	43	Bacteria	Fibrobacterota	Fibrobacteria	Fibrobacterales	Fibrobacteraceae	uncultured	4	3	14	0	4	5	8	3	2
1617	3	3	Bacteria	Fibrobacterota	Fibrobacteria	Fibrobacterales	MAT-CR-H6-H10	uncultured organism	1	1	0	0	1	0	0	0	0
1618	1	1	Bacteria	Fibrobacterota	Fibrobacteria	Fibrobacterales	SBXY-748	uncultured organism	0	0	0	0	1	0	0	0	0
1619	2	2	Bacteria	Fibrobacterota	Fibrobacteria	Fibrobacterales	SBYC	uncultured organism	0	0	1	0	0	0	0	0	1
1620	2	2	Bacteria	Fibrobacterota	Fibrobacteria	Fibrobacterales	TG3	microbial mat metagenome	0	0	0	1	0	0	1	0	0
1621	1	1	Bacteria	Fibrobacterota	Fibrobacteria	Fibrobacterales	TG3	uncultured Chitinivibrionia bacterium	0	0	0	0	0	0	0	1	0
1622	1	1	Bacteria	Fibrobacterota	Fibrobacteria	Fibrobacterales	uncultured	uncultured Fibrobacteres bacterium	0	1	0	0	0	0	0	0	0
1623	9	73	Bacteria	Firmicutes	(Firmicutes)	(Firmicutes)	(Firmicutes)	(Firmicutes)	10	8	13	2	6	14	5	4	11
1624	7	18	Bacteria	Firmicutes	Bacilli	(Bacilli)	(Bacilli)	(Bacilli)	0	3	6	2	0	1	3	1	2
1625	3	3	Bacteria	Firmicutes	Bacilli	Acholeplasmatales	Acholeplasmataceae	Acholeplasma	0	0	0	0	1	1	1	0	0
1626	1	1	Bacteria	Firmicutes	Bacilli	Acholeplasmatales	Acholeplasmataceae	Anaeroplasma	0	0	0	1	0	0	0	0	0
1627	1	2	Bacteria	Firmicutes	Bacilli	Acholeplasmatales	Acholeplasmataceae	Candidatus Phytoplasma	0	0	0	0	0	0	2	0	0
1628	1	1	Bacteria	Firmicutes	Bacilli	Alicyclobacillales	Alicyclobacillaceae	Alicyclobacillus	0	0	0	1	0	0	0	0	0
1629	1	1	Bacteria	Firmicutes	Bacilli	Bacillales	(Bacillales)	(Bacillales)	0	0	0	0	1	0	0	0	0
1630	5	11	Bacteria	Firmicutes	Bacilli	Bacillales	Bacillaceae	(Bacillaceae)	3	0	4	0	1	1	0	0	2
1631	3	6	Bacteria	Firmicutes	Bacilli	Bacillales	Bacillaceae	Anaerobacillus	0	1	0	3	0	0	2	0	0
1632	1	1	Bacteria	Firmicutes	Bacilli	Bacillales	Bacillaceae	Aquibacillus	1	0	0	0	0	0	0	0	0
1633	9	1525	Bacteria	Firmicutes	Bacilli	Bacillales	Bacillaceae	Bacillus	202	180	245	212	180	49	124	203	130
1634	3	8	Bacteria	Firmicutes	Bacilli	Bacillales	Bacillaceae	Bacillus sp. SA5d-4	3	2	3	0	0	0	0	0	0
1635	1	1	Bacteria	Firmicutes	Bacilli	Bacillales	Bacillaceae	Calditerricola	0	0	0	1	0	0	0	0	0
1636	5	8	Bacteria	Firmicutes	Bacilli	Bacillales	Bacillaceae	Geobacillus	4	0	1	1	1	1	0	0	0
1637	2	3	Bacteria	Firmicutes	Bacilli	Bacillales	Bacillaceae	Gracilibacillus	0	0	2	1	0	0	0	0	0
1638	4	8	Bacteria	Firmicutes	Bacilli	Bacillales	Bacillaceae	Halobacillus	0	1	3	2	2	0	0	0	0
1639	1	1	Bacteria	Firmicutes	Bacilli	Bacillales	Bacillaceae	Halolactibacillus	0	0	0	1	0	0	0	0	0
1640	1	1	Bacteria	Firmicutes	Bacilli	Bacillales	Bacillaceae	Ornithinibacillus	0	0	0	0	0	0	1	0	0
1641	1	1	Bacteria	Firmicutes	Bacilli	Bacillales	Bacillaceae	Paraliobacillus	0	0	1	0	0	0	0	0	0
1642	2	2	Bacteria	Firmicutes	Bacilli	Bacillales	Bacillaceae	Pontibacillus	0	0	1	0	1	0	0	0	0
1643	2	2	Bacteria	Firmicutes	Bacilli	Bacillales	Bacillaceae	Salimicrobium	0	0	0	1	1	0	0	0	0
1644	1	1	Bacteria	Firmicutes	Bacilli	Bacillales	Bacillaceae	Sediminibacillus	0	0	1	0	0	0	0	0	0
1645	1	1	Bacteria	Firmicutes	Bacilli	Bacillales	Bacillaceae	Ureibacillus	0	0	0	0	0	0	0	0	1
1646	1	1	Bacteria	Firmicutes	Bacilli	Bacillales	Bacillaceae	Virgibacillus	1	0	0	0	0	0	0	0	0
1647	5	6	Bacteria	Firmicutes	Bacilli	Bacillales	Planococcaceae	(Planococcaceae)	0	0	1	1	1	2	0	1	0
1648	2	2	Bacteria	Firmicutes	Bacilli	Bacillales	Planococcaceae	Planococcus	0	0	0	0	0	0	1	0	1
1649	1	1	Bacteria	Firmicutes	Bacilli	Bacillales	Planococcaceae	Psychrobacillus	0	0	0	0	1	0	0	0	0
1650	2	3	Bacteria	Firmicutes	Bacilli	Bacillales	Planococcaceae	Sporosarcina	0	2	0	1	0	0	0	0	0
1651	1	1	Bacteria	Firmicutes	Bacilli	Bacillales	Salisediminibacteriaceae	Alkalicoccus	1	0	0	0	0	0	0	0	0
1652	4	5	Bacteria	Firmicutes	Bacilli	Bacillales	Salisediminibacteriaceae	Salipaludibacillus	1	0	1	1	0	0	2	0	0
1653	4	6	Bacteria	Firmicutes	Bacilli	Brevibacillales	Brevibacillaceae	Brevibacillus	0	0	2	2	1	0	0	1	0
1654	1	1	Bacteria	Firmicutes	Bacilli	Entomoplasmatales	Candidatus Spiroplasma	uncultured Mollicutes bacterium	0	0	0	0	0	0	0	1	0
1655	1	1	Bacteria	Firmicutes	Bacilli	Entomoplasmatales	Entomoplasmataceae	Entomoplasma	0	0	0	0	0	0	0	0	1
1656	3	3	Bacteria	Firmicutes	Bacilli	Entomoplasmatales	Spiroplasmataceae	Spiroplasma	0	1	0	1	1	0	0	0	0
1657	1	1	Bacteria	Firmicutes	Bacilli	Erysipelotrichales	(Erysipelotrichales)	(Erysipelotrichales)	0	0	0	0	0	0	0	1	0
1658	1	1	Bacteria	Firmicutes	Bacilli	Erysipelotrichales	Erysipelatoclostridiaceae	UCG-004	0	0	0	0	0	0	1	0	0
1659	2	3	Bacteria	Firmicutes	Bacilli	Erysipelotrichales	Erysipelotrichaceae	[Anaerorhabdus] furcosa group	0	0	0	0	2	0	0	0	1
1660	1	1	Bacteria	Firmicutes	Bacilli	Erysipelotrichales	Erysipelotrichaceae	Allobaculum	0	1	0	0	0	0	0	0	0
1661	2	2	Bacteria	Firmicutes	Bacilli	Erysipelotrichales	Erysipelotrichaceae	Erysipelothrix	0	0	0	0	0	0	1	1	0
1662	1	1	Bacteria	Firmicutes	Bacilli	Erysipelotrichales	Erysipelotrichaceae	Erysipelotrichaceae UCG-007	0	0	0	1	0	0	0	0	0
1663	1	1	Bacteria	Firmicutes	Bacilli	Erysipelotrichales	Erysipelotrichaceae	Solobacterium	0	0	0	0	0	0	0	0	1
1664	1	1	Bacteria	Firmicutes	Bacilli	Erysipelotrichales	Erysipelotrichaceae	Turicibacter	0	1	0	0	0	0	0	0	0
1665	1	1	Bacteria	Firmicutes	Bacilli	Erysipelotrichales	Erysipelotrichaceae	uncultured	0	0	0	1	0	0	0	0	0
1666	6	6	Bacteria	Firmicutes	Bacilli	Exiguobacterales	Exiguobacteraceae	Exiguobacterium	0	1	0	1	1	1	1	1	0
1667	1	1	Bacteria	Firmicutes	Bacilli	Haloplasmatales	Haloplasmataceae	Haloplasma	0	0	0	0	0	0	0	0	1
1668	2	4	Bacteria	Firmicutes	Bacilli	Izemoplasmatales	(Izemoplasmatales)	(Izemoplasmatales)	0	0	0	0	2	0	0	2	0
1669	1	2	Bacteria	Firmicutes	Bacilli	Izemoplasmatales	Izemoplasmataceae	(Izemoplasmataceae)	0	0	0	0	2	0	0	0	0
1670	6	24	Bacteria	Firmicutes	Bacilli	Izemoplasmatales	Izemoplasmataceae	Izimaplasma	0	1	0	3	4	0	5	9	2
1671	5	12	Bacteria	Firmicutes	Bacilli	Izemoplasmatales	uncultured bacterium	(uncultured bacterium)	5	0	0	2	2	0	2	1	0
1672	7	21	Bacteria	Firmicutes	Bacilli	Lactobacillales	(Lactobacillales)	(Lactobacillales)	0	1	4	5	1	7	1	0	2
1673	2	3	Bacteria	Firmicutes	Bacilli	Lactobacillales	Aerococcaceae	Abiotrophia	0	0	0	1	0	2	0	0	0
1674	1	2	Bacteria	Firmicutes	Bacilli	Lactobacillales	Aerococcaceae	Globicatella	0	0	0	2	0	0	0	0	0
1675	6	9	Bacteria	Firmicutes	Bacilli	Lactobacillales	Carnobacteriaceae	Carnobacterium	1	2	3	1	0	0	0	1	1
1676	7	13	Bacteria	Firmicutes	Bacilli	Lactobacillales	Carnobacteriaceae	Granulicatella	0	1	1	3	2	3	2	1	0
1677	1	1	Bacteria	Firmicutes	Bacilli	Lactobacillales	Carnobacteriaceae	Jeotgalibaca	0	0	0	1	0	0	0	0	0
1678	3	23	Bacteria	Firmicutes	Bacilli	Lactobacillales	Carnobacteriaceae	Trichococcus	0	0	0	0	0	0	6	13	4
1679	1	1	Bacteria	Firmicutes	Bacilli	Lactobacillales	Catellicoccaceae	Catellicoccus	0	0	0	0	0	0	1	0	0
1680	7	16	Bacteria	Firmicutes	Bacilli	Lactobacillales	Enterococcaceae	Enterococcus	2	0	1	1	0	4	4	2	2
1681	3	3	Bacteria	Firmicutes	Bacilli	Lactobacillales	Enterococcaceae	Tetragenococcus	1	0	1	1	0	0	0	0	0
1682	9	80	Bacteria	Firmicutes	Bacilli	Lactobacillales	Lactobacillaceae	Lactobacillus	9	8	14	14	5	1	7	10	12
1683	1	1	Bacteria	Firmicutes	Bacilli	Lactobacillales	Leuconostocaceae	(Leuconostocaceae)	0	0	0	0	0	0	0	0	1
1684	9	145	Bacteria	Firmicutes	Bacilli	Lactobacillales	Leuconostocaceae	Leuconostoc	18	13	32	19	7	6	12	26	12
1685	1	1	Bacteria	Firmicutes	Bacilli	Lactobacillales	Leuconostocaceae	Oenococcus	0	0	0	0	0	0	1	0	0
1686	5	8	Bacteria	Firmicutes	Bacilli	Lactobacillales	Leuconostocaceae	Weissella	2	0	1	1	0	0	2	2	0
1687	4	5	Bacteria	Firmicutes	Bacilli	Lactobacillales	Listeriaceae	Listeria	1	1	2	0	1	0	0	0	0
1688	5	13	Bacteria	Firmicutes	Bacilli	Lactobacillales	Streptococcaceae	(Streptococcaceae)	0	0	0	4	2	2	3	0	2
1689	9	309	Bacteria	Firmicutes	Bacilli	Lactobacillales	Streptococcaceae	Lactococcus	16	15	35	22	22	110	32	17	40
1690	9	158	Bacteria	Firmicutes	Bacilli	Lactobacillales	Streptococcaceae	Streptococcus	16	6	27	17	19	27	19	17	10
1691	2	3	Bacteria	Firmicutes	Bacilli	Mycoplasmatales	Mycoplasmataceae	Mycoplasma	0	0	0	1	0	0	2	0	0
1692	1	2	Bacteria	Firmicutes	Bacilli	Mycoplasmatales	Mycoplasmataceae	Ureaplasma	0	0	0	0	2	0	0	0	0
1693	1	1	Bacteria	Firmicutes	Bacilli	Paenibacillales	Paenibacillaceae	Bacillaceae bacterium mt6	0	0	0	0	0	0	0	1	0
1694	4	4	Bacteria	Firmicutes	Bacilli	Paenibacillales	Paenibacillaceae	Paenibacillus	1	1	0	0	1	0	1	0	0
1695	1	2	Bacteria	Firmicutes	Bacilli	Paenibacillales	Paenibacillaceae	Thermobacillus	0	0	2	0	0	0	0	0	0
1696	5	10	Bacteria	Firmicutes	Bacilli	RF39	uncultured bacterium	(uncultured bacterium)	1	0	0	3	1	0	2	3	0
1697	1	1	Bacteria	Firmicutes	Bacilli	RF39	uncultured Erysipelotrichia bacterium	(uncultured Erysipelotrichia bacterium)	0	1	0	0	0	0	0	0	0
1698	1	1	Bacteria	Firmicutes	Bacilli	RF39	uncultured rumen bacterium	(uncultured rumen bacterium)	0	1	0	0	0	0	0	0	0
1699	3	7	Bacteria	Firmicutes	Bacilli	Staphylococcales	Gemellaceae	Gemella	0	0	1	3	0	3	0	0	0
1700	9	622	Bacteria	Firmicutes	Bacilli	Staphylococcales	Staphylococcaceae	Staphylococcus	72	78	95	94	82	21	51	85	44
1701	1	2	Bacteria	Firmicutes	Bacilli	Thermoactinomycetales	Thermoactinomycetaceae	Laceyella	0	0	0	0	0	0	0	2	0
1702	1	1	Bacteria	Firmicutes	Bacilli	Thermoactinomycetales	Thermoactinomycetaceae	Novibacillus	0	1	0	0	0	0	0	0	0
1703	8	14	Bacteria	Firmicutes	Clostridia	(Clostridia)	(Clostridia)	(Clostridia)	2	2	0	2	1	3	1	2	1
1704	4	8	Bacteria	Firmicutes	Clostridia	Caldicoprobacterales	Caldicoprobacteraceae	Caldicoprobacter	0	1	0	0	0	0	3	2	2
1705	3	3	Bacteria	Firmicutes	Clostridia	Christensenellales	Christensenellaceae	Christensenellaceae R-7 group	0	0	1	1	0	0	0	0	1
1706	5	8	Bacteria	Firmicutes	Clostridia	Christensenellales	Christensenellaceae	uncultured	0	0	0	2	0	1	1	1	3
1707	4	5	Bacteria	Firmicutes	Clostridia	Clostridia UCG-014	uncultured bacterium	(uncultured bacterium)	2	1	0	1	0	1	0	0	0
1708	1	1	Bacteria	Firmicutes	Clostridia	Clostridia UCG-014	uncultured Clostridiales bacterium	(uncultured Clostridiales bacterium)	0	0	1	0	0	0	0	0	0
1709	5	9	Bacteria	Firmicutes	Clostridia	Clostridia UCG-014	uncultured rumen bacterium	(uncultured rumen bacterium)	2	0	3	0	1	0	1	2	0
1710	1	1	Bacteria	Firmicutes	Clostridia	Clostridia UCG-014	unidentified	(unidentified)	0	0	0	0	0	0	1	0	0
1711	4	5	Bacteria	Firmicutes	Clostridia	Clostridia vadinBB60 group	uncultured bacterium	(uncultured bacterium)	0	0	0	2	0	0	1	1	1
1712	1	1	Bacteria	Firmicutes	Clostridia	Clostridiales	(Clostridiales)	(Clostridiales)	0	0	0	0	0	1	0	0	0
1713	4	4	Bacteria	Firmicutes	Clostridia	Clostridiales	Caloramatoraceae	Caloramator	1	0	0	1	0	1	1	0	0
1714	1	1	Bacteria	Firmicutes	Clostridia	Clostridiales	Caloramatoraceae	Fonticella	0	0	1	0	0	0	0	0	0
1715	1	1	Bacteria	Firmicutes	Clostridia	Clostridiales	Caloramatoraceae	Thermobrachium	0	0	0	0	0	0	0	1	0
1716	3	3	Bacteria	Firmicutes	Clostridia	Clostridiales	Clostridiaceae	(Clostridiaceae)	0	0	0	0	1	1	0	0	1
1717	2	2	Bacteria	Firmicutes	Clostridia	Clostridiales	Clostridiaceae	Clostridium sensu stricto 1	0	1	0	0	0	0	0	0	1
1718	1	1	Bacteria	Firmicutes	Clostridia	Clostridiales	Clostridiaceae	Clostridium sensu stricto 12	0	0	1	0	0	0	0	0	0
1719	2	3	Bacteria	Firmicutes	Clostridia	Clostridiales	Clostridiaceae	Clostridium sensu stricto 18	0	0	0	0	0	2	0	0	1
1720	1	1	Bacteria	Firmicutes	Clostridia	Clostridiales	Clostridiaceae	Hathewaya	0	0	0	0	0	0	0	1	0
1721	5	6	Bacteria	Firmicutes	Clostridia	Clostridiales	Clostridiaceae	uncultured	0	0	0	0	2	1	1	1	1
1722	1	1	Bacteria	Firmicutes	Clostridia	Clostridiales	Oxobacteraceae	Oxobacter	0	0	0	0	0	1	0	0	0
1723	1	1	Bacteria	Firmicutes	Clostridia	Clostridiales	uncultured	uncultured bacterium	0	0	0	0	0	0	0	1	0
1724	1	1	Bacteria	Firmicutes	Clostridia	Eubacteriales	Anaerofustaceae	Anaerofustis	0	0	0	0	1	0	0	0	0
1725	1	1	Bacteria	Firmicutes	Clostridia	Eubacteriales	Eubacteriaceae	Eubacterium	0	0	0	0	1	0	0	0	0
1726	5	6	Bacteria	Firmicutes	Clostridia	Gracilibacteraceae	Gracilibacter	uncultured bacterium	1	1	0	1	2	0	0	0	1
1727	3	4	Bacteria	Firmicutes	Clostridia	Gracilibacteraceae	Lutispora	uncultured bacterium	1	0	1	0	2	0	0	0	0
1728	2	3	Bacteria	Firmicutes	Clostridia	Hungateiclostridiaceae	(Hungateiclostridiaceae)	(Hungateiclostridiaceae)	0	0	0	2	1	0	0	0	0
1729	1	1	Bacteria	Firmicutes	Clostridia	Hungateiclostridiaceae	Acetivibrio	uncultured bacterium	0	0	0	1	0	0	0	0	0
1730	2	2	Bacteria	Firmicutes	Clostridia	Hungateiclostridiaceae	Hungateiclostridium	[Clostridium] clariflavum 4-2a	1	0	1	0	0	0	0	0	0
1731	1	1	Bacteria	Firmicutes	Clostridia	Hungateiclostridiaceae	Ruminiclostridium	Ruminiclostridium cellulolyticum H10	0	1	0	0	0	0	0	0	0
1732	4	5	Bacteria	Firmicutes	Clostridia	Hungateiclostridiaceae	Ruminiclostridium	Ruminiclostridium hungatei	0	1	1	2	1	0	0	0	0
1733	5	6	Bacteria	Firmicutes	Clostridia	Hungateiclostridiaceae	Ruminiclostridium	uncultured bacterium	2	0	1	1	1	0	0	0	1
1734	1	1	Bacteria	Firmicutes	Clostridia	Hungateiclostridiaceae	Ruminiclostridium	uncultured Ruminococcaceae bacterium	0	0	1	0	0	0	0	0	0
1735	1	1	Bacteria	Firmicutes	Clostridia	Hungateiclostridiaceae	Saccharofermentans	uncultured bacterium	0	0	0	0	0	0	1	0	0
1736	1	1	Bacteria	Firmicutes	Clostridia	Hungateiclostridiaceae	Saccharofermentans	uncultured microorganism	0	0	0	0	0	0	1	0	0
1737	1	1	Bacteria	Firmicutes	Clostridia	Hungateiclostridiaceae	Thermoclostridium	Thermoclostridium caenicola	0	0	0	0	1	0	0	0	0
1738	1	1	Bacteria	Firmicutes	Clostridia	Hungateiclostridiaceae	UCG-012	(UCG-012)	0	0	0	0	0	0	0	0	1
1739	7	12	Bacteria	Firmicutes	Clostridia	Hungateiclostridiaceae	UCG-012	uncultured bacterium	1	1	1	6	0	1	0	1	1
1740	2	2	Bacteria	Firmicutes	Clostridia	Hungateiclostridiaceae	UCG-012	uncultured Firmicutes bacterium	0	0	0	0	0	1	0	0	1
1741	2	2	Bacteria	Firmicutes	Clostridia	Hungateiclostridiaceae	uncultured Clostridiales bacterium	(uncultured Clostridiales bacterium)	0	0	0	0	0	0	1	0	1
1742	3	4	Bacteria	Firmicutes	Clostridia	Hungateiclostridiaceae	uncultured	(uncultured)	0	0	0	1	0	0	0	1	2
1743	6	25	Bacteria	Firmicutes	Clostridia	Hungateiclostridiaceae	uncultured	uncultured bacterium	0	0	0	1	2	7	5	2	8
1744	1	1	Bacteria	Firmicutes	Clostridia	Hungateiclostridiaceae	uncultured	uncultured organism	0	0	0	0	0	0	0	0	1
1745	4	4	Bacteria	Firmicutes	Clostridia	Lachnospirales	Defluviitaleaceae	Defluviitaleaceae UCG-011	1	0	1	1	1	0	0	0	0
1746	6	9	Bacteria	Firmicutes	Clostridia	Lachnospirales	Lachnospiraceae	(Lachnospiraceae)	0	0	1	1	1	2	0	1	3
1747	1	1	Bacteria	Firmicutes	Clostridia	Lachnospirales	Lachnospiraceae	Anaerocolumna	1	0	0	0	0	0	0	0	0
1748	1	1	Bacteria	Firmicutes	Clostridia	Lachnospirales	Lachnospiraceae	Anaerostipes	0	0	0	0	0	1	0	0	0
1749	1	1	Bacteria	Firmicutes	Clostridia	Lachnospirales	Lachnospiraceae	Blautia	0	0	0	0	1	0	0	0	0
1750	1	1	Bacteria	Firmicutes	Clostridia	Lachnospirales	Lachnospiraceae	Butyrivibrio	0	0	0	1	0	0	0	0	0
1751	4	5	Bacteria	Firmicutes	Clostridia	Lachnospirales	Lachnospiraceae	Epulopiscium	2	0	0	0	1	1	0	1	0
1752	1	1	Bacteria	Firmicutes	Clostridia	Lachnospirales	Lachnospiraceae	Howardella	0	0	0	0	0	0	0	0	1
1753	1	1	Bacteria	Firmicutes	Clostridia	Lachnospirales	Lachnospiraceae	Hungatella	1	0	0	0	0	0	0	0	0
1754	2	3	Bacteria	Firmicutes	Clostridia	Lachnospirales	Lachnospiraceae	Lachnoanaerobaculum	0	0	1	0	0	2	0	0	0
1755	2	2	Bacteria	Firmicutes	Clostridia	Lachnospirales	Lachnospiraceae	Lachnospiraceae AC2044 group	0	0	0	0	1	0	0	1	0
1756	2	2	Bacteria	Firmicutes	Clostridia	Lachnospirales	Lachnospiraceae	Lachnospiraceae NK3A20 group	0	0	0	1	0	0	0	0	1
1757	3	4	Bacteria	Firmicutes	Clostridia	Lachnospirales	Lachnospiraceae	Lachnospiraceae NK4A136 group	1	0	0	2	0	0	1	0	0
1758	1	1	Bacteria	Firmicutes	Clostridia	Lachnospirales	Lachnospiraceae	Lachnospiraceae UCG-004	0	0	0	1	0	0	0	0	0
1759	2	2	Bacteria	Firmicutes	Clostridia	Lachnospirales	Lachnospiraceae	Lachnospiraceae XPB1014 group	0	1	0	1	0	0	0	0	0
1760	1	1	Bacteria	Firmicutes	Clostridia	Lachnospirales	Lachnospiraceae	Oribacterium	1	0	0	0	0	0	0	0	0
1761	1	1	Bacteria	Firmicutes	Clostridia	Lachnospirales	Lachnospiraceae	Robinsoniella	0	0	0	1	0	0	0	0	0
1762	1	1	Bacteria	Firmicutes	Clostridia	Lachnospirales	Lachnospiraceae	Roseburia	0	0	0	1	0	0	0	0	0
1763	8	20	Bacteria	Firmicutes	Clostridia	Lachnospirales	Lachnospiraceae	Tyzzerella	4	2	3	3	1	0	4	2	1
1764	7	11	Bacteria	Firmicutes	Clostridia	Lachnospirales	Lachnospiraceae	uncultured	2	1	0	2	1	1	0	3	1
1765	1	1	Bacteria	Firmicutes	Clostridia	Lachnospirales	Lachnospiraceae	Vallitalea	0	1	0	0	0	0	0	0	0
1766	3	3	Bacteria	Firmicutes	Clostridia	Monoglobales	Monoglobaceae	Monoglobus	0	1	0	0	0	0	0	1	1
1767	1	1	Bacteria	Firmicutes	Clostridia	Oscillospirales	[Clostridium] methylpentosum group	uncultured rumen bacterium	0	0	0	1	0	0	0	0	0
1768	1	1	Bacteria	Firmicutes	Clostridia	Oscillospirales	[Eubacterium] coprostanoligenes group	([Eubacterium] coprostanoligenes group)	1	0	0	0	0	0	0	0	0
1769	2	3	Bacteria	Firmicutes	Clostridia	Oscillospirales	[Eubacterium] coprostanoligenes group	uncultured bacterium	0	2	1	0	0	0	0	0	0
1770	1	1	Bacteria	Firmicutes	Clostridia	Oscillospirales	Butyricicoccaceae	Butyricicoccus	0	0	1	0	0	0	0	0	0
1771	1	1	Bacteria	Firmicutes	Clostridia	Oscillospirales	Hydrogenoanaerobacterium	uncultured bacterium	0	0	0	0	0	0	0	1	0
1772	1	1	Bacteria	Firmicutes	Clostridia	Oscillospirales	Oscillospiraceae	Colidextribacter	0	0	1	0	0	0	0	0	0
1773	1	1	Bacteria	Firmicutes	Clostridia	Oscillospirales	Oscillospiraceae	NK4A214 group	0	0	0	0	1	0	0	0	0
1774	4	4	Bacteria	Firmicutes	Clostridia	Oscillospirales	Oscillospiraceae	Papillibacter	0	1	1	0	0	0	1	1	0
1775	1	1	Bacteria	Firmicutes	Clostridia	Oscillospirales	Oscillospiraceae	UCG-002	0	0	0	0	0	0	1	0	0
1776	2	3	Bacteria	Firmicutes	Clostridia	Oscillospirales	Oscillospiraceae	uncultured	0	1	2	0	0	0	0	0	0
1777	1	1	Bacteria	Firmicutes	Clostridia	Oscillospirales	Ruminococcaceae	(Ruminococcaceae)	0	1	0	0	0	0	0	0	0
1778	1	1	Bacteria	Firmicutes	Clostridia	Oscillospirales	Ruminococcaceae	Candidatus Soleaferrea	1	0	0	0	0	0	0	0	0
1779	4	4	Bacteria	Firmicutes	Clostridia	Oscillospirales	Ruminococcaceae	Faecalibacterium	1	1	0	0	0	0	1	0	1
1780	1	1	Bacteria	Firmicutes	Clostridia	Oscillospirales	Ruminococcaceae	Ruminococcus	0	0	0	0	0	1	0	0	0
1781	1	1	Bacteria	Firmicutes	Clostridia	Oscillospirales	Ruminococcaceae	Subdoligranulum	0	0	0	1	0	0	0	0	0
1782	3	3	Bacteria	Firmicutes	Clostridia	Oscillospirales	Ruminococcaceae	uncultured	0	1	1	0	1	0	0	0	0
1783	1	1	Bacteria	Firmicutes	Clostridia	Oscillospirales	Ruminococcaceae	uncultured Clostridiales bacterium	0	0	0	0	0	0	0	1	0
1784	3	4	Bacteria	Firmicutes	Clostridia	Oscillospirales	UCG-010	uncultured bacterium	2	0	1	1	0	0	0	0	0
1785	1	1	Bacteria	Firmicutes	Clostridia	Peptococcales	Peptococcaceae	(Peptococcaceae)	0	0	0	0	0	0	0	0	1
1786	1	1	Bacteria	Firmicutes	Clostridia	Peptococcales	Peptococcaceae	Dehalobacterium	0	0	0	0	0	1	0	0	0
1787	4	7	Bacteria	Firmicutes	Clostridia	Peptococcales	Peptococcaceae	Peptococcus	0	0	0	2	0	0	2	1	2
1788	5	15	Bacteria	Firmicutes	Clostridia	Peptococcales	Peptococcaceae	uncultured	2	2	0	1	0	7	0	0	3
1789	5	21	Bacteria	Firmicutes	Clostridia	Peptostreptococcales-Tissierellales	(Peptostreptococcales-Tissierellales)	(Peptostreptococcales-Tissierellales)	0	0	0	1	1	14	3	2	0
1790	5	7	Bacteria	Firmicutes	Clostridia	Peptostreptococcales-Tissierellales	Alkaliphilus	uncultured bacterium	0	0	1	0	2	0	2	1	1
1791	1	1	Bacteria	Firmicutes	Clostridia	Peptostreptococcales-Tissierellales	Anaerococcus	Anaerococcus sp. Marseille-P2143	1	0	0	0	0	0	0	0	0
1792	1	1	Bacteria	Firmicutes	Clostridia	Peptostreptococcales-Tissierellales	Anaeromicrobium	Clostridiaceae bacterium UBM1-4	0	0	0	0	0	1	0	0	0
1793	1	1	Bacteria	Firmicutes	Clostridia	Peptostreptococcales-Tissierellales	Anaerovoracaceae	(Anaerovoracaceae)	0	0	0	0	0	0	1	0	0
1794	5	8	Bacteria	Firmicutes	Clostridia	Peptostreptococcales-Tissierellales	Anaerovoracaceae	[Eubacterium] nodatum group	1	2	2	0	0	2	0	1	0
1795	2	16	Bacteria	Firmicutes	Clostridia	Peptostreptococcales-Tissierellales	Anaerovoracaceae	uncultured	0	0	0	0	1	15	0	0	0
1796	5	19	Bacteria	Firmicutes	Clostridia	Peptostreptococcales-Tissierellales	Brassicibacter	Methanosarcina mazei	3	6	3	3	0	0	0	4	0
1797	1	1	Bacteria	Firmicutes	Clostridia	Peptostreptococcales-Tissierellales	Caminicellaceae	Caminicella	0	0	0	0	0	0	0	0	1
1798	1	1	Bacteria	Firmicutes	Clostridia	Peptostreptococcales-Tissierellales	Caminicellaceae	Paramaledivibacter	0	0	0	0	0	0	0	1	0
1799	1	1	Bacteria	Firmicutes	Clostridia	Peptostreptococcales-Tissierellales	Clostridiisalibacter	uncultured bacterium	0	0	0	0	0	1	0	0	0
1800	1	2	Bacteria	Firmicutes	Clostridia	Peptostreptococcales-Tissierellales	Clostridium sensu stricto	Clostridium aceticum	0	2	0	0	0	0	0	0	0
1801	5	29	Bacteria	Firmicutes	Clostridia	Peptostreptococcales-Tissierellales	Dethiosulfatibacteraceae	Dethiosulfatibacter	0	0	0	0	1	25	1	1	1
1802	2	2	Bacteria	Firmicutes	Clostridia	Peptostreptococcales-Tissierellales	Finegoldia	uncultured bacterium	0	0	0	0	0	0	0	1	1
1803	8	18	Bacteria	Firmicutes	Clostridia	Peptostreptococcales-Tissierellales	Fusibacteraceae	Fusibacter	3	0	1	1	1	2	3	3	4
1804	1	1	Bacteria	Firmicutes	Clostridia	Peptostreptococcales-Tissierellales	JTB215	(JTB215)	0	0	0	0	1	0	0	0	0
1805	1	2	Bacteria	Firmicutes	Clostridia	Peptostreptococcales-Tissierellales	livecontrolB21	uncultured bacterium	0	0	0	0	0	0	0	0	2
1806	1	1	Bacteria	Firmicutes	Clostridia	Peptostreptococcales-Tissierellales	MCWD3	bacterium enrichment culture clone PKS14	0	1	0	0	0	0	0	0	0
1807	2	2	Bacteria	Firmicutes	Clostridia	Peptostreptococcales-Tissierellales	Parvimonas	uncultured bacterium	0	0	0	0	0	1	1	0	0
1808	1	1	Bacteria	Firmicutes	Clostridia	Peptostreptococcales-Tissierellales	Peptoniphilus	(Peptoniphilus)	0	0	0	0	0	0	0	0	1
1809	1	1	Bacteria	Firmicutes	Clostridia	Peptostreptococcales-Tissierellales	Peptoniphilus	swine effluent bacterium CHNDP1	0	0	0	1	0	0	0	0	0
1810	4	5	Bacteria	Firmicutes	Clostridia	Peptostreptococcales-Tissierellales	Peptostreptococcaceae	[Eubacterium] yurii group	0	0	2	1	0	1	1	0	0
1811	1	1	Bacteria	Firmicutes	Clostridia	Peptostreptococcales-Tissierellales	Peptostreptococcaceae	Acetoanaerobium	0	0	0	1	0	0	0	0	0
1812	5	7	Bacteria	Firmicutes	Clostridia	Peptostreptococcales-Tissierellales	Peptostreptococcaceae	Clostridioides	2	1	0	1	1	2	0	0	0
1813	1	1	Bacteria	Firmicutes	Clostridia	Peptostreptococcales-Tissierellales	Peptostreptococcaceae	Filifactor	0	0	0	1	0	0	0	0	0
1814	2	4	Bacteria	Firmicutes	Clostridia	Peptostreptococcales-Tissierellales	Peptostreptococcaceae	Peptoclostridium	0	0	0	0	0	3	0	0	1
1815	3	3	Bacteria	Firmicutes	Clostridia	Peptostreptococcales-Tissierellales	Peptostreptococcaceae	Peptostreptococcus	0	0	0	1	0	1	0	0	1
1816	1	1	Bacteria	Firmicutes	Clostridia	Peptostreptococcales-Tissierellales	Peptostreptococcaceae	Tepidibacter	0	0	0	1	0	0	0	0	0
1817	5	6	Bacteria	Firmicutes	Clostridia	Peptostreptococcales-Tissierellales	Peptostreptococcaceae	uncultured	1	0	0	2	0	0	1	1	1
1818	2	2	Bacteria	Firmicutes	Clostridia	Peptostreptococcales-Tissierellales	Tepidimicrobium	Tepidimicrobium xylanilyticum DSM 23310	0	0	1	1	0	0	0	0	0
1819	2	3	Bacteria	Firmicutes	Clostridia	Peptostreptococcales-Tissierellales	Thermotaleaceae	Crassaminicella	0	0	0	0	0	2	0	1	0
1820	3	3	Bacteria	Firmicutes	Clostridia	Peptostreptococcales-Tissierellales	Thermotaleaceae	Geosporobacter	1	1	0	0	1	0	0	0	0
1821	1	2	Bacteria	Firmicutes	Clostridia	Peptostreptococcales-Tissierellales	Thermotaleaceae	Thermotalea	2	0	0	0	0	0	0	0	0
1822	1	1	Bacteria	Firmicutes	Clostridia	Peptostreptococcales-Tissierellales	Tissierella	uncultured Clostridiales bacterium	0	0	0	1	0	0	0	0	0
1823	1	1	Bacteria	Firmicutes	Clostridia	Peptostreptococcales-Tissierellales	uncultured	uncultured Firmicutes bacterium	0	0	0	0	0	0	1	0	0
1824	1	1	Bacteria	Firmicutes	Clostridia	Peptostreptococcales-Tissierellales	W5053	uncultured bacterium	0	0	0	1	0	0	0	0	0
1825	2	2	Bacteria	Firmicutes	Clostridia	Proteinivoracales	uncultured	uncultured Clostridiisalibacter sp.	1	0	0	1	0	0	0	0	0
1826	3	4	Bacteria	Firmicutes	Clostridia	Thermincolales	Thermincolaceae	Thermincola	1	0	2	0	0	0	0	1	0
1827	1	1	Bacteria	Firmicutes	Clostridia	uncultured	uncultured bacterium	(uncultured bacterium)	0	0	0	0	0	1	0	0	0
1828	1	1	Bacteria	Firmicutes	Clostridia	uncultured	uncultured Clostridiales bacterium	(uncultured Clostridiales bacterium)	0	0	0	1	0	0	0	0	0
1829	1	1	Bacteria	Firmicutes	D8A-2	(D8A-2)	(D8A-2)	(D8A-2)	0	0	0	0	0	0	0	0	1
1830	4	4	Bacteria	Firmicutes	D8A-2	uncultured bacterium	(uncultured bacterium)	(uncultured bacterium)	1	0	0	0	1	1	0	0	1
1831	1	1	Bacteria	Firmicutes	D8A-2	uncultured Clostridia bacterium	(uncultured Clostridia bacterium)	(uncultured Clostridia bacterium)	0	0	0	0	0	0	0	1	0
1832	2	4	Bacteria	Firmicutes	Desulfitobacteriia	Desulfitobacteriales	Candidatus Dichloromethanomonas	uncultured Dehalobacter sp.	0	3	1	0	0	0	0	0	0
1833	1	1	Bacteria	Firmicutes	Desulfitobacteriia	Desulfitobacteriales	Desulfitobacteriaceae	(Desulfitobacteriaceae)	0	0	0	0	1	0	0	0	0
1834	5	9	Bacteria	Firmicutes	Desulfitobacteriia	Desulfitobacteriales	Desulfitobacteriaceae	Desulfitobacterium	1	1	4	0	0	0	1	2	0
1835	9	50	Bacteria	Firmicutes	Desulfitobacteriia	Desulfitobacteriales	Desulfitobacteriaceae	Desulfosporosinus	6	6	8	8	4	1	8	6	3
1836	4	5	Bacteria	Firmicutes	Desulfitobacteriia	Desulfitobacteriales	Syntrophobotulaceae	Dehalobacter	1	0	0	0	1	0	2	0	1
1837	1	2	Bacteria	Firmicutes	Desulfitobacteriia	Desulfitobacteriales	TC1	endosymbiont 'TC1' of Trimyema compressum	0	0	0	2	0	0	0	0	0
1838	1	1	Bacteria	Firmicutes	Desulfitobacteriia	Desulfitobacteriales	TC1	uncultured bacterium	0	0	1	0	0	0	0	0	0
1839	1	1	Bacteria	Firmicutes	Desulfitobacteriia	Desulfitobacteriales	uncultured	(uncultured)	1	0	0	0	0	0	0	0	0
1840	5	6	Bacteria	Firmicutes	Desulfitobacteriia	Desulfitobacteriales	uncultured	uncultured bacterium	2	1	1	0	0	0	1	1	0
1841	1	1	Bacteria	Firmicutes	Desulfitobacteriia	Desulfitobacteriales	uncultured	uncultured Firmicutes bacterium	0	0	0	0	0	1	0	0	0
1842	1	1	Bacteria	Firmicutes	Desulfotomaculia	Ammonifexales	Ammonificaceae	sulfate-reducing bacterium KNH	0	1	0	0	0	0	0	0	0
1843	2	2	Bacteria	Firmicutes	Desulfotomaculia	Ammonifexales	Ammonificaceae	Thermodesulfitimonas	0	0	0	1	0	0	0	1	0
1844	3	3	Bacteria	Firmicutes	Desulfotomaculia	Ammonifexales	Ammonificaceae	uncultured	0	0	1	1	1	0	0	0	0
1845	7	54	Bacteria	Firmicutes	Desulfotomaculia	Ammonifexales	Desulforudaceae	Candidatus Desulforudis	12	4	2	14	6	0	14	2	0
1846	1	1	Bacteria	Firmicutes	Desulfotomaculia	Desulfotomaculales	(Desulfotomaculales)	(Desulfotomaculales)	1	0	0	0	0	0	0	0	0
1847	1	1	Bacteria	Firmicutes	Desulfotomaculia	Desulfotomaculales	Cryptanaerobacter	uncultured Pelotomaculum sp.	0	0	0	1	0	0	0	0	0
1848	6	9	Bacteria	Firmicutes	Desulfotomaculia	Desulfotomaculales	Desulfallas-Sporotomaculum	BRH-c8a	1	1	2	2	1	0	0	2	0
1849	1	1	Bacteria	Firmicutes	Desulfotomaculia	Desulfotomaculales	Desulfallas-Sporotomaculum	uncultured bacterium	1	0	0	0	0	0	0	0	0
1850	8	25	Bacteria	Firmicutes	Desulfotomaculia	Desulfotomaculales	Desulfofarcimen	uncultured bacterium	2	4	3	3	3	0	3	5	2
1851	4	6	Bacteria	Firmicutes	Desulfotomaculia	Desulfotomaculales	Desulfofundulus	Desulfofundulus kuznetsovii DSM 6115	2	1	0	1	0	0	0	0	2
1852	1	1	Bacteria	Firmicutes	Desulfotomaculia	Desulfotomaculales	Desulfofundulus	Desulfofundulus thermobenzoicus	0	0	1	0	0	0	0	0	0
1853	1	1	Bacteria	Firmicutes	Desulfotomaculia	Desulfotomaculales	Desulfofundulus	Desulfofundulus thermosubterraneus	0	0	0	0	0	0	1	0	0
1854	1	1	Bacteria	Firmicutes	Desulfotomaculia	Desulfotomaculales	Desulfofundulus	uncultured Desulfotomaculum sp.	0	0	1	0	0	0	0	0	0
1855	2	2	Bacteria	Firmicutes	Desulfotomaculia	Desulfotomaculales	Desulfotomaculum	Desulfotomaculum reducens MI-1	0	1	0	1	0	0	0	0	0
1856	1	1	Bacteria	Firmicutes	Desulfotomaculia	Desulfotomaculales	Pelotomaculum	Pelotomaculum propionicicum	0	0	0	1	0	0	0	0	0
1857	5	6	Bacteria	Firmicutes	Desulfotomaculia	Desulfotomaculales	Pelotomaculum	uncultured Peptococcaceae bacterium	1	0	0	1	0	1	1	2	0
1858	2	2	Bacteria	Firmicutes	Desulfotomaculia	Desulfotomaculales	SCADC1-2-3	terrestrial metagenome	0	0	1	0	0	0	0	0	1
1859	5	6	Bacteria	Firmicutes	Desulfotomaculia	Desulfotomaculales	SCADC1-2-3	uncultured bacterium	0	0	0	2	1	1	0	1	1
1860	1	1	Bacteria	Firmicutes	Desulfotomaculia	Desulfotomaculales	SCADC1-2-3	uncultured Peptococcaceae bacterium	0	0	0	1	0	0	0	0	0
1861	8	18	Bacteria	Firmicutes	Dethiobacteria	Dethiobacterales	Dethiobacteraceae	Dethiobacter	2	4	3	4	2	1	0	1	1
1862	4	5	Bacteria	Firmicutes	Dethiobacteria	Dethiobacterales	Dethiobacteraceae	uncultured	1	1	2	0	0	1	0	0	0
1863	4	4	Bacteria	Firmicutes	Incertae Sedis	Gelria	anaerobic digester metagenome	(anaerobic digester metagenome)	0	0	0	1	1	1	1	0	0
1864	1	1	Bacteria	Firmicutes	Incertae Sedis	Gelria	Gelria glutamica	(Gelria glutamica)	0	0	0	1	0	0	0	0	0
1865	1	1	Bacteria	Firmicutes	Incertae Sedis	Gelria	uncultured bacterium	(uncultured bacterium)	0	0	0	0	1	0	0	0	0
1866	2	2	Bacteria	Firmicutes	Incertae Sedis	Thermolithobacterales	Thermolithobacteraceae	Thermolithobacter	0	0	1	1	0	0	0	0	0
1867	1	1	Bacteria	Firmicutes	Limnochordia	(Limnochordia)	(Limnochordia)	(Limnochordia)	0	1	0	0	0	0	0	0	0
1868	1	2	Bacteria	Firmicutes	Limnochordia	Hydrogenispora	uncultured bacterium	(uncultured bacterium)	0	0	0	2	0	0	0	0	0
1869	3	3	Bacteria	Firmicutes	Moorellia	Desulfitibacterales	Desulfitibacteraceae	Desulfitibacter	0	0	0	1	0	0	0	1	1
1870	3	5	Bacteria	Firmicutes	Moorellia	Moorellales	Moorellaceae	Moorella	1	1	3	0	0	0	0	0	0
1871	4	6	Bacteria	Firmicutes	Moorellia	NRB23	uncultured Firmicutes bacterium	(uncultured Firmicutes bacterium)	0	2	0	1	0	1	0	0	2
1872	1	1	Bacteria	Firmicutes	Natranaerobiia	Natranaerobiales	Natranaerobiaceae	uncultured	0	0	0	1	0	0	0	0	0
1873	6	8	Bacteria	Firmicutes	Negativicutes	Acidaminococcales	Acidaminococcaceae	Phascolarctobacterium	0	0	2	2	0	1	1	1	1
1874	2	2	Bacteria	Firmicutes	Negativicutes	Acidaminococcales	Acidaminococcaceae	Succiniclasticum	0	0	1	0	1	0	0	0	0
1875	3	3	Bacteria	Firmicutes	Negativicutes	Acidaminococcales	Acidaminococcaceae	uncultured	1	0	1	0	0	1	0	0	0
1876	2	2	Bacteria	Firmicutes	Negativicutes	Veillonellales-Selenomonadales	(Veillonellales-Selenomonadales)	(Veillonellales-Selenomonadales)	1	1	0	0	0	0	0	0	0
1877	1	1	Bacteria	Firmicutes	Negativicutes	Veillonellales-Selenomonadales	Selenomonadaceae	Anaerovibrio	1	0	0	0	0	0	0	0	0
1878	1	1	Bacteria	Firmicutes	Negativicutes	Veillonellales-Selenomonadales	Selenomonadaceae	Megamonas	1	0	0	0	0	0	0	0	0
1879	2	2	Bacteria	Firmicutes	Negativicutes	Veillonellales-Selenomonadales	Selenomonadaceae	Mitsuokella	0	0	0	1	0	1	0	0	0
1880	9	54	Bacteria	Firmicutes	Negativicutes	Veillonellales-Selenomonadales	Selenomonadaceae	Selenomonas	8	8	12	4	7	5	2	5	3
1881	1	1	Bacteria	Firmicutes	Negativicutes	Veillonellales-Selenomonadales	Selenomonadaceae	uncultured	0	0	0	0	0	0	0	1	0
1882	1	1	Bacteria	Firmicutes	Negativicutes	Veillonellales-Selenomonadales	Sporomusaceae	Anaeromusa-Anaeroarcus	0	0	0	1	0	0	0	0	0
1883	1	1	Bacteria	Firmicutes	Negativicutes	Veillonellales-Selenomonadales	Sporomusaceae	Anaerosinus	1	0	0	0	0	0	0	0	0
1884	1	1	Bacteria	Firmicutes	Negativicutes	Veillonellales-Selenomonadales	Sporomusaceae	Anaerospora	1	0	0	0	0	0	0	0	0
1885	4	5	Bacteria	Firmicutes	Negativicutes	Veillonellales-Selenomonadales	Sporomusaceae	Pelosinus	0	1	0	1	0	0	2	1	0
1886	5	5	Bacteria	Firmicutes	Negativicutes	Veillonellales-Selenomonadales	Sporomusaceae	Propionispora	0	1	1	0	0	0	1	1	1
1887	5	7	Bacteria	Firmicutes	Negativicutes	Veillonellales-Selenomonadales	Sporomusaceae	Sporomusa	0	1	2	1	0	0	1	0	2
1888	1	1	Bacteria	Firmicutes	Negativicutes	Veillonellales-Selenomonadales	Sporomusaceae	Thermosinus	0	0	0	0	1	0	0	0	0
1889	3	3	Bacteria	Firmicutes	Negativicutes	Veillonellales-Selenomonadales	Veillonellaceae	(Veillonellaceae)	1	0	1	0	0	0	1	0	0
1890	1	1	Bacteria	Firmicutes	Negativicutes	Veillonellales-Selenomonadales	Veillonellaceae	Allisonella sp. mt62	0	0	0	1	0	0	0	0	0
1891	3	3	Bacteria	Firmicutes	Negativicutes	Veillonellales-Selenomonadales	Veillonellaceae	Dialister	0	0	1	1	0	0	1	0	0
1892	2	2	Bacteria	Firmicutes	Negativicutes	Veillonellales-Selenomonadales	Veillonellaceae	Megasphaera	1	0	0	0	0	0	0	0	1
1893	9	47	Bacteria	Firmicutes	Negativicutes	Veillonellales-Selenomonadales	Veillonellaceae	Veillonella	3	2	10	5	3	19	1	2	2
1894	1	1	Bacteria	Firmicutes	Symbiobacteriia	Symbiobacteriales	uncultured	uncultured Clostridia bacterium	0	0	0	1	0	0	0	0	0
1895	1	1	Bacteria	Firmicutes	Syntrophomonadia	Syntrophomonadales	Syntrophomonadaceae	(Syntrophomonadaceae)	0	0	1	0	0	0	0	0	0
1896	9	24	Bacteria	Firmicutes	Syntrophomonadia	Syntrophomonadales	Syntrophomonadaceae	Syntrophomonas	8	4	2	3	1	1	3	1	1
1897	4	6	Bacteria	Firmicutes	Syntrophomonadia	Syntrophomonadales	Syntrophomonadaceae	Syntrophothermus	1	2	0	0	0	0	0	1	2
1898	7	13	Bacteria	Firmicutes	Syntrophomonadia	Syntrophomonadales	Syntrophomonadaceae	Thermosyntropha	1	2	0	2	1	1	3	3	0
1899	1	1	Bacteria	Firmicutes	Thermacetogenia	Thermacetogeniales	Thermacetogeniaceae	Thermacetogenium	0	0	0	0	0	0	1	0	0
1900	1	1	Bacteria	Firmicutes	Thermacetogenia	Thermacetogeniales	Thermacetogeniaceae	uncultured	0	0	0	0	0	0	0	0	1
1901	1	1	Bacteria	Firmicutes	Thermaerobacteria	Thermaerobacterales	Thermaerobacteraceae	Thermaerobacter	0	0	0	0	0	1	0	0	0
1902	1	1	Bacteria	Firmicutes	Thermincolia	Carboxydocellales	Carboxydocellaceae	Carboxydocella	0	0	1	0	0	0	0	0	0
1903	1	1	Bacteria	Firmicutes	Thermoanaerobacteria	Thermoanaerobacterales	Family III	Thermoanaerobacterium	0	0	1	0	0	0	0	0	0
1904	1	1	Bacteria	Firmicutes	Thermoanaerobacteria	Thermoanaerobacterales	SRB2	uncultured bacterium	0	1	0	0	0	0	0	0	0
1905	7	9	Bacteria	Firmicutes	Thermoanaerobacteria	Thermoanaerobacterales	Thermoanaerobacteraceae	Caldanaerobacter	2	2	1	1	1	0	1	0	1
1906	7	21	Bacteria	Firmicutes	Thermoanaerobacteria	Thermoanaerobacterales	Thermoanaerobacteraceae	Thermoanaerobacter	5	1	6	2	1	0	4	2	0
1907	2	2	Bacteria	Firmicutes	Thermovenabulia	Thermovenabulales	Tepidanaerobacter	anaerobic bacterium TOL	0	0	0	1	0	0	0	1	0
1908	1	1	Bacteria	Firmicutes	Thermovenabulia	Thermovenabulales	Tepidanaerobacter	uncultured prokaryote	1	0	0	0	0	0	0	0	0
1909	1	1	Bacteria	Firmicutes	TSAC18	uncultured bacterium	(uncultured bacterium)	(uncultured bacterium)	0	0	0	0	0	0	0	0	1
1910	1	1	Bacteria	Firmicutes	uncultured	anaerobic bacterium sk.prop8	(anaerobic bacterium sk.prop8)	(anaerobic bacterium sk.prop8)	0	0	0	1	0	0	0	0	0
1911	1	1	Bacteria	Fusobacteriota	Fusobacteriia	Fusobacteriales	(Fusobacteriales)	(Fusobacteriales)	0	0	0	0	0	1	0	0	0
1912	3	5	Bacteria	Fusobacteriota	Fusobacteriia	Fusobacteriales	Fusobacteriaceae	(Fusobacteriaceae)	0	0	0	0	0	1	2	0	2
1913	1	1	Bacteria	Fusobacteriota	Fusobacteriia	Fusobacteriales	Fusobacteriaceae	Cetobacterium	0	0	0	0	0	0	1	0	0
1914	9	199	Bacteria	Fusobacteriota	Fusobacteriia	Fusobacteriales	Fusobacteriaceae	Fusobacterium	18	9	26	26	13	53	19	15	20
1915	5	12	Bacteria	Fusobacteriota	Fusobacteriia	Fusobacteriales	Fusobacteriaceae	Ilyobacter	1	0	0	3	0	0	1	4	3
1916	9	18	Bacteria	Fusobacteriota	Fusobacteriia	Fusobacteriales	Fusobacteriaceae	Propionigenium	3	3	1	3	1	1	2	3	1
1917	5	19	Bacteria	Fusobacteriota	Fusobacteriia	Fusobacteriales	Fusobacteriaceae	Psychrilyobacter	3	3	0	0	0	0	1	2	10
1918	1	1	Bacteria	Fusobacteriota	Fusobacteriia	Fusobacteriales	Leptotrichiaceae	(Leptotrichiaceae)	0	0	0	1	0	0	0	0	0
1919	1	1	Bacteria	Fusobacteriota	Fusobacteriia	Fusobacteriales	Leptotrichiaceae	Streptobacillus	0	0	1	0	0	0	0	0	0
1920	4	4	Bacteria	Fusobacteriota	Fusobacteriia	Fusobacteriales	Leptotrichiaceae	uncultured	1	1	0	1	0	1	0	0	0
1921	1	1	Bacteria	FW113	uncultured organism	(uncultured organism)	(uncultured organism)	(uncultured organism)	0	0	0	0	0	0	0	0	1
1922	3	5	Bacteria	GAL15	uncultured bacterium	(uncultured bacterium)	(uncultured bacterium)	(uncultured bacterium)	0	0	3	1	0	1	0	0	0
1923	7	14	Bacteria	Gemmatimonadota	(Gemmatimonadota)	(Gemmatimonadota)	(Gemmatimonadota)	(Gemmatimonadota)	2	1	4	2	1	2	0	2	0
1924	1	1	Bacteria	Gemmatimonadota	AKAU4049	(AKAU4049)	(AKAU4049)	(AKAU4049)	1	0	0	0	0	0	0	0	0
1925	3	5	Bacteria	Gemmatimonadota	AKAU4049	uncultured bacterium	(uncultured bacterium)	(uncultured bacterium)	0	2	0	0	0	2	0	0	1
1926	1	3	Bacteria	Gemmatimonadota	AKAU4049	uncultured soil bacterium	(uncultured soil bacterium)	(uncultured soil bacterium)	3	0	0	0	0	0	0	0	0
1927	9	350	Bacteria	Gemmatimonadota	BD2-11 terrestrial group	(BD2-11 terrestrial group)	(BD2-11 terrestrial group)	(BD2-11 terrestrial group)	50	38	104	44	34	15	15	25	25
1928	2	3	Bacteria	Gemmatimonadota	BD2-11 terrestrial group	Gemmatimonadetes bacterium SCGC AAA240-J22	(Gemmatimonadetes bacterium SCGC AAA240-J22)	(Gemmatimonadetes bacterium SCGC AAA240-J22)	0	1	2	0	0	0	0	0	0
1929	4	15	Bacteria	Gemmatimonadota	BD2-11 terrestrial group	metagenome	(metagenome)	(metagenome)	8	0	0	4	0	0	2	0	1
1930	3	5	Bacteria	Gemmatimonadota	BD2-11 terrestrial group	uncultured actinobacterium	(uncultured actinobacterium)	(uncultured actinobacterium)	1	2	2	0	0	0	0	0	0
1931	4	10	Bacteria	Gemmatimonadota	BD2-11 terrestrial group	uncultured bacterium AD254-A9	(uncultured bacterium AD254-A9)	(uncultured bacterium AD254-A9)	3	3	0	3	0	0	0	1	0
1932	3	5	Bacteria	Gemmatimonadota	BD2-11 terrestrial group	uncultured bacterium AD66-C11	(uncultured bacterium AD66-C11)	(uncultured bacterium AD66-C11)	1	3	1	0	0	0	0	0	0
1933	9	1211	Bacteria	Gemmatimonadota	BD2-11 terrestrial group	uncultured bacterium	(uncultured bacterium)	(uncultured bacterium)	207	174	363	144	118	57	32	69	47
1934	1	1	Bacteria	Gemmatimonadota	BD2-11 terrestrial group	uncultured Gemmatimonadales bacterium HF0200_34B24	(uncultured Gemmatimonadales bacterium HF0200_34B24)	(uncultured Gemmatimonadales bacterium HF0200_34B24)	0	0	0	0	0	0	1	0	0
1935	8	27	Bacteria	Gemmatimonadota	BD2-11 terrestrial group	uncultured Gemmatimonadetes bacterium	(uncultured Gemmatimonadetes bacterium)	(uncultured Gemmatimonadetes bacterium)	7	1	6	4	1	2	0	1	5
1936	1	2	Bacteria	Gemmatimonadota	BD2-11 terrestrial group	uncultured marine bacterium Ant4D5	(uncultured marine bacterium Ant4D5)	(uncultured marine bacterium Ant4D5)	0	0	0	2	0	0	0	0	0
1937	7	16	Bacteria	Gemmatimonadota	BD2-11 terrestrial group	uncultured marine microorganism	(uncultured marine microorganism)	(uncultured marine microorganism)	3	2	5	1	3	0	1	1	0
1938	5	15	Bacteria	Gemmatimonadota	BD2-11 terrestrial group	uncultured organism	(uncultured organism)	(uncultured organism)	1	5	4	0	4	0	0	0	1
1939	3	5	Bacteria	Gemmatimonadota	BD2-11 terrestrial group	uncultured sediment bacterium	(uncultured sediment bacterium)	(uncultured sediment bacterium)	3	0	1	1	0	0	0	0	0
1940	1	1	Bacteria	Gemmatimonadota	BD2-11 terrestrial group	uncultured soil bacterium	(uncultured soil bacterium)	(uncultured soil bacterium)	0	1	0	0	0	0	0	0	0
1941	2	2	Bacteria	Gemmatimonadota	Gemmatimonadetes	Gemmatimonadales	Gemmatimonadaceae	Gemmatimonas	0	1	0	0	0	0	0	1	0
1942	2	3	Bacteria	Gemmatimonadota	Gemmatimonadetes	Gemmatimonadales	Gemmatimonadaceae	Roseisolibacter	2	0	0	0	0	0	0	0	1
1943	9	264	Bacteria	Gemmatimonadota	Gemmatimonadetes	Gemmatimonadales	Gemmatimonadaceae	uncultured	39	28	46	23	17	48	4	24	35
1944	2	3	Bacteria	Gemmatimonadota	Longimicrobia	Longimicrobiales	Longimicrobiaceae	(Longimicrobiaceae)	1	2	0	0	0	0	0	0	0
1945	1	1	Bacteria	Gemmatimonadota	Longimicrobia	Longimicrobiales	Longimicrobiaceae	metagenome	0	1	0	0	0	0	0	0	0
1946	7	11	Bacteria	Gemmatimonadota	Longimicrobia	Longimicrobiales	Longimicrobiaceae	uncultured bacterium	2	2	2	1	2	0	0	1	1
1947	1	1	Bacteria	Gemmatimonadota	Longimicrobia	Longimicrobiales	Longimicrobiaceae	uncultured Gemmatimonadetes bacterium	0	0	0	0	1	0	0	0	0
1948	2	2	Bacteria	Gemmatimonadota	Longimicrobia	Longimicrobiales	Longimicrobiaceae	YC-ZSS-LKJ147	0	0	1	0	0	0	0	1	0
1949	5	13	Bacteria	Gemmatimonadota	MD2902-B12	uncultured bacterium	(uncultured bacterium)	(uncultured bacterium)	0	0	2	0	0	2	2	3	4
1950	9	77	Bacteria	Gemmatimonadota	PAUC43f marine benthic group	(PAUC43f marine benthic group)	(PAUC43f marine benthic group)	(PAUC43f marine benthic group)	11	11	13	4	4	19	4	9	2
1951	3	3	Bacteria	Gemmatimonadota	PAUC43f marine benthic group	uncultured actinobacterium	(uncultured actinobacterium)	(uncultured actinobacterium)	0	0	1	0	1	0	1	0	0
1952	9	241	Bacteria	Gemmatimonadota	PAUC43f marine benthic group	uncultured bacterium	(uncultured bacterium)	(uncultured bacterium)	27	34	24	27	33	14	23	40	19
1953	2	2	Bacteria	Gemmatimonadota	PAUC43f marine benthic group	uncultured Gemmatimonadetes bacterium	(uncultured Gemmatimonadetes bacterium)	(uncultured Gemmatimonadetes bacterium)	0	1	1	0	0	0	0	0	0
1954	2	6	Bacteria	Gemmatimonadota	PAUC43f marine benthic group	uncultured sediment bacterium	(uncultured sediment bacterium)	(uncultured sediment bacterium)	5	0	1	0	0	0	0	0	0
1955	2	2	Bacteria	Gemmatimonadota	PAUC43f marine benthic group	uncultured sponge symbiont PAUC43f	(uncultured sponge symbiont PAUC43f)	(uncultured sponge symbiont PAUC43f)	0	1	1	0	0	0	0	0	0
1956	5	5	Bacteria	Gemmatimonadota	S0134 terrestrial group	(S0134 terrestrial group)	(S0134 terrestrial group)	(S0134 terrestrial group)	0	1	1	1	0	1	0	1	0
1957	1	1	Bacteria	Gemmatimonadota	S0134 terrestrial group	metagenome	(metagenome)	(metagenome)	0	1	0	0	0	0	0	0	0
1958	5	7	Bacteria	Gemmatimonadota	S0134 terrestrial group	uncultured bacterium	(uncultured bacterium)	(uncultured bacterium)	1	1	2	0	0	0	1	2	0
1959	3	5	Bacteria	Gemmatimonadota	S0134 terrestrial group	uncultured Gemmatimonadetes bacterium	(uncultured Gemmatimonadetes bacterium)	(uncultured Gemmatimonadetes bacterium)	0	0	1	1	0	0	0	3	0
1960	1	1	Bacteria	GN01	(GN01)	(GN01)	(GN01)	(GN01)	0	0	0	0	0	0	0	0	1
1961	2	4	Bacteria	GN01	uncultured bacterium	(uncultured bacterium)	(uncultured bacterium)	(uncultured bacterium)	0	0	0	0	0	0	0	1	3
1962	2	4	Bacteria	GN01	uncultured Methylococcus sp.	(uncultured Methylococcus sp.)	(uncultured Methylococcus sp.)	(uncultured Methylococcus sp.)	0	0	0	1	0	0	0	0	3
1963	1	11	Bacteria	GN01	uncultured organism	(uncultured organism)	(uncultured organism)	(uncultured organism)	0	0	0	0	0	0	0	11	0
1964	8	27	Bacteria	Halanaerobiaeota	Halanaerobiia	Halanaerobiales	Halanaerobiaceae	Halanaerobium	1	4	6	3	1	0	1	3	8
1965	1	1	Bacteria	Halanaerobiaeota	Halanaerobiia	Halanaerobiales	Halanaerobiaceae	Halarsenatibacter	0	1	0	0	0	0	0	0	0
1966	1	1	Bacteria	Halanaerobiaeota	Halanaerobiia	Halanaerobiales	Halanaerobiaceae	Halocella	0	0	0	1	0	0	0	0	0
1967	8	52	Bacteria	Halanaerobiaeota	Halanaerobiia	Halanaerobiales	Halanaerobiaceae	Halothermothrix	9	9	1	9	9	0	2	12	1
1968	1	1	Bacteria	Halanaerobiaeota	Halanaerobiia	Halanaerobiales	Halobacteroidaceae	Halanaerobaculum	0	0	0	1	0	0	0	0	0
1969	1	1	Bacteria	Halanaerobiaeota	Halanaerobiia	Halanaerobiales	Halobacteroidaceae	uncultured	0	0	0	1	0	0	0	0	0
1970	9	39	Bacteria	Hydrogenedentes	Hydrogenedentia	Hydrogenedentiales	Hydrogenedensaceae	(Hydrogenedensaceae)	5	5	6	2	1	8	2	1	9
1971	2	3	Bacteria	Hydrogenedentes	Hydrogenedentia	Hydrogenedentiales	Hydrogenedensaceae	Candidatus Hydrogenedens	2	0	0	0	0	1	0	0	0
1972	1	1	Bacteria	Hydrogenedentes	Hydrogenedentia	Hydrogenedentiales	Hydrogenedensaceae	Candidatus Hydrogenedentes bacterium CG1_02_42_14	0	1	0	0	0	0	0	0	0
1973	1	1	Bacteria	Hydrogenedentes	Hydrogenedentia	Hydrogenedentiales	Hydrogenedensaceae	metagenome	0	0	0	0	0	0	0	0	1
1974	8	46	Bacteria	Hydrogenedentes	Hydrogenedentia	Hydrogenedentiales	Hydrogenedensaceae	uncultured bacterium	4	5	9	4	2	7	0	3	12
1975	1	1	Bacteria	Hydrogenedentes	Hydrogenedentia	Hydrogenedentiales	Hydrogenedensaceae	uncultured Chloroflexi bacterium	0	0	0	0	0	1	0	0	0
1976	1	1	Bacteria	Hydrogenedentes	Hydrogenedentia	Hydrogenedentiales	Hydrogenedensaceae	uncultured deep-sea bacterium	0	0	0	0	0	0	0	0	1
1977	6	10	Bacteria	Hydrogenedentes	Hydrogenedentia	Hydrogenedentiales	Hydrogenedensaceae	uncultured organism	1	0	1	0	2	4	0	1	1
1978	2	2	Bacteria	Hydrogenedentes	Hydrogenedentia	Hydrogenedentiales	Hydrogenedensaceae	uncultured sediment bacterium	0	0	0	0	0	1	0	0	1
1979	3	3	Bacteria	Hydrogenedentes	Hydrogenedentia	Hydrogenedentiales	Hydrogenedensaceae	YC-ZSS-LKJ63	0	0	1	0	0	1	0	0	1
1980	9	511	Bacteria	Latescibacterota	(Latescibacterota)	(Latescibacterota)	(Latescibacterota)	(Latescibacterota)	40	43	101	35	44	91	23	58	76
1981	4	10	Bacteria	Latescibacterota	bacterium enrichment culture clone 58	(bacterium enrichment culture clone 58)	(bacterium enrichment culture clone 58)	(bacterium enrichment culture clone 58)	0	0	1	0	0	2	0	2	5
1982	9	115	Bacteria	Latescibacterota	Latescibacteria	Latescibacterales	Latescibacteraceae	(Latescibacteraceae)	5	6	24	5	7	34	2	7	25
1983	6	8	Bacteria	Latescibacterota	Latescibacteria	Latescibacterales	Latescibacteraceae	bacterium enrichment culture clone 30(2013)	1	1	0	1	1	2	0	0	2
1984	8	34	Bacteria	Latescibacterota	Latescibacteria	Latescibacterales	Latescibacteraceae	Candidatus Latescibacter	1	1	2	0	1	7	1	6	15
1985	6	13	Bacteria	Latescibacterota	Latescibacteria	Latescibacterales	Latescibacteraceae	metagenome	4	1	2	0	2	0	0	2	2
1986	4	4	Bacteria	Latescibacterota	Latescibacteria	Latescibacterales	Latescibacteraceae	uncultured actinobacterium	1	0	1	0	1	0	1	0	0
1987	9	373	Bacteria	Latescibacterota	Latescibacteria	Latescibacterales	Latescibacteraceae	uncultured bacterium	12	18	77	18	17	80	10	58	83
1988	4	4	Bacteria	Latescibacterota	Latescibacteria	Latescibacterales	Latescibacteraceae	uncultured deep-sea bacterium	0	1	0	1	0	1	0	0	1
1989	4	8	Bacteria	Latescibacterota	Latescibacteria	Latescibacterales	Latescibacteraceae	uncultured Latescibacteria bacterium	0	0	3	1	1	0	0	0	3
1990	1	1	Bacteria	Latescibacterota	Latescibacteria	Latescibacterales	Latescibacteraceae	uncultured marine bacterium	0	0	0	0	1	0	0	0	0
1991	2	2	Bacteria	Latescibacterota	Latescibacteria	Latescibacterales	Latescibacteraceae	uncultured organism	0	0	1	0	0	0	0	0	1
1992	3	7	Bacteria	Latescibacterota	Latescibacteria	Latescibacterales	Latescibacteraceae	uncultured sediment bacterium	1	0	3	0	0	0	0	0	3
1993	4	6	Bacteria	Latescibacterota	metagenome	(metagenome)	(metagenome)	(metagenome)	0	0	2	0	0	0	1	2	1
1994	3	9	Bacteria	Latescibacterota	uncultured Acidobacterium sp.	(uncultured Acidobacterium sp.)	(uncultured Acidobacterium sp.)	(uncultured Acidobacterium sp.)	0	1	6	0	2	0	0	0	0
1995	4	10	Bacteria	Latescibacterota	uncultured bacterium mle1-16	(uncultured bacterium mle1-16)	(uncultured bacterium mle1-16)	(uncultured bacterium mle1-16)	0	0	5	0	0	2	0	1	2
1996	9	1223	Bacteria	Latescibacterota	uncultured bacterium	(uncultured bacterium)	(uncultured bacterium)	(uncultured bacterium)	95	119	205	125	140	146	66	154	173
1997	7	16	Bacteria	Latescibacterota	uncultured delta proteobacterium	(uncultured delta proteobacterium)	(uncultured delta proteobacterium)	(uncultured delta proteobacterium)	2	1	2	2	4	2	0	0	3
1998	1	1	Bacteria	Latescibacterota	uncultured Fibrobacteres bacterium	(uncultured Fibrobacteres bacterium)	(uncultured Fibrobacteres bacterium)	(uncultured Fibrobacteres bacterium)	0	0	1	0	0	0	0	0	0
[truncated: 2,088 more rows]

## Sheet: Euk_NTU
Raw NTU table (eukaryote)																						SC9685	SC9686	SC9687	SC9688	SC9689	SC9690	SC9691	SC9692	SC9693
NTU	Prevalence	Total count	Domain	Rank2	Rank3	Rank4	Rank5	Rank6	Rank7	Rank8	Rank9	Rank10	Rank11	Rank12	Rank13	Rank14	Rank15	Rank16	Rank17	Rank18	Rank19	Site A surface	Site A middle	Site A deep	Site B surface	Site B middle	Site B deep	Site C surface	Site C middle	Site C deep
1	9	263	Eukaryota	(Eukaryota)	(Eukaryota)	(Eukaryota)	(Eukaryota)	(Eukaryota)	(Eukaryota)	(Eukaryota)	(Eukaryota)	(Eukaryota)	(Eukaryota)	(Eukaryota)	(Eukaryota)	(Eukaryota)	(Eukaryota)	(Eukaryota)	(Eukaryota)	(Eukaryota)	(Eukaryota)	54	30	16	30	10	60	39	18	6
2	8	27	Eukaryota	Amorphea	(Amorphea)	(Amorphea)	(Amorphea)	(Amorphea)	(Amorphea)	(Amorphea)	(Amorphea)	(Amorphea)	(Amorphea)	(Amorphea)	(Amorphea)	(Amorphea)	(Amorphea)	(Amorphea)	(Amorphea)	(Amorphea)	(Amorphea)	7	4	2	5	1	1	3	4	0
3	1	1	Eukaryota	Amorphea	Amoebozoa	(Amoebozoa)	(Amoebozoa)	(Amoebozoa)	(Amoebozoa)	(Amoebozoa)	(Amoebozoa)	(Amoebozoa)	(Amoebozoa)	(Amoebozoa)	(Amoebozoa)	(Amoebozoa)	(Amoebozoa)	(Amoebozoa)	(Amoebozoa)	(Amoebozoa)	(Amoebozoa)	1	0	0	0	0	0	0	0	0
4	1	1	Eukaryota	Amorphea	Amoebozoa	Archamoebae	Incertae Sedis	Rhizomastix	(Rhizomastix)	(Rhizomastix)	(Rhizomastix)	(Rhizomastix)	(Rhizomastix)	(Rhizomastix)	(Rhizomastix)	(Rhizomastix)	(Rhizomastix)	(Rhizomastix)	(Rhizomastix)	(Rhizomastix)	(Rhizomastix)	0	1	0	0	0	0	0	0	0
5	1	1	Eukaryota	Amorphea	Amoebozoa	Archamoebae	Incertae Sedis	Rhizomastix	Clydonella sawyeri	(Clydonella sawyeri)	(Clydonella sawyeri)	(Clydonella sawyeri)	(Clydonella sawyeri)	(Clydonella sawyeri)	(Clydonella sawyeri)	(Clydonella sawyeri)	(Clydonella sawyeri)	(Clydonella sawyeri)	(Clydonella sawyeri)	(Clydonella sawyeri)	(Clydonella sawyeri)	1	0	0	0	0	0	0	0	0
6	2	4	Eukaryota	Amorphea	Amoebozoa	Archamoebae	Incertae Sedis	Rhizomastix	Clydonella sp. ATCC 50884	(Clydonella sp. ATCC 50884)	(Clydonella sp. ATCC 50884)	(Clydonella sp. ATCC 50884)	(Clydonella sp. ATCC 50884)	(Clydonella sp. ATCC 50884)	(Clydonella sp. ATCC 50884)	(Clydonella sp. ATCC 50884)	(Clydonella sp. ATCC 50884)	(Clydonella sp. ATCC 50884)	(Clydonella sp. ATCC 50884)	(Clydonella sp. ATCC 50884)	(Clydonella sp. ATCC 50884)	3	1	0	0	0	0	0	0	0
7	3	4	Eukaryota	Amorphea	Amoebozoa	Archamoebae	Incertae Sedis	Rhizomastix	Rhizomastix libera	(Rhizomastix libera)	(Rhizomastix libera)	(Rhizomastix libera)	(Rhizomastix libera)	(Rhizomastix libera)	(Rhizomastix libera)	(Rhizomastix libera)	(Rhizomastix libera)	(Rhizomastix libera)	(Rhizomastix libera)	(Rhizomastix libera)	(Rhizomastix libera)	2	1	0	1	0	0	0	0	0
8	3	5	Eukaryota	Amorphea	Amoebozoa	Centrohelida	(Centrohelida)	(Centrohelida)	(Centrohelida)	(Centrohelida)	(Centrohelida)	(Centrohelida)	(Centrohelida)	(Centrohelida)	(Centrohelida)	(Centrohelida)	(Centrohelida)	(Centrohelida)	(Centrohelida)	(Centrohelida)	(Centrohelida)	1	2	0	2	0	0	0	0	0
9	1	1	Eukaryota	Amorphea	Amoebozoa	Centrohelida	Acanthocystidae	Choanocystis	uncultured eukaryote	(uncultured eukaryote)	(uncultured eukaryote)	(uncultured eukaryote)	(uncultured eukaryote)	(uncultured eukaryote)	(uncultured eukaryote)	(uncultured eukaryote)	(uncultured eukaryote)	(uncultured eukaryote)	(uncultured eukaryote)	(uncultured eukaryote)	(uncultured eukaryote)	0	0	0	1	0	0	0	0	0
10	2	2	Eukaryota	Amorphea	Amoebozoa	Centrohelida	Acanthocystidae	Pterocystis	Chlamydaster sterni	(Chlamydaster sterni)	(Chlamydaster sterni)	(Chlamydaster sterni)	(Chlamydaster sterni)	(Chlamydaster sterni)	(Chlamydaster sterni)	(Chlamydaster sterni)	(Chlamydaster sterni)	(Chlamydaster sterni)	(Chlamydaster sterni)	(Chlamydaster sterni)	(Chlamydaster sterni)	1	1	0	0	0	0	0	0	0
11	1	1	Eukaryota	Amorphea	Amoebozoa	Centrohelida	Acanthocystidae	Pterocystis	uncultured marine eukaryote	(uncultured marine eukaryote)	(uncultured marine eukaryote)	(uncultured marine eukaryote)	(uncultured marine eukaryote)	(uncultured marine eukaryote)	(uncultured marine eukaryote)	(uncultured marine eukaryote)	(uncultured marine eukaryote)	(uncultured marine eukaryote)	(uncultured marine eukaryote)	(uncultured marine eukaryote)	(uncultured marine eukaryote)	0	1	0	0	0	0	0	0	0
12	2	2	Eukaryota	Amorphea	Amoebozoa	Centrohelida	Acanthocystidae	uncultured eukaryote	(uncultured eukaryote)	(uncultured eukaryote)	(uncultured eukaryote)	(uncultured eukaryote)	(uncultured eukaryote)	(uncultured eukaryote)	(uncultured eukaryote)	(uncultured eukaryote)	(uncultured eukaryote)	(uncultured eukaryote)	(uncultured eukaryote)	(uncultured eukaryote)	(uncultured eukaryote)	0	1	0	0	1	0	0	0	0
13	3	5	Eukaryota	Amorphea	Amoebozoa	Centrohelida	Heterophryidae	Heterophrys marina	(Heterophrys marina)	(Heterophrys marina)	(Heterophrys marina)	(Heterophrys marina)	(Heterophrys marina)	(Heterophrys marina)	(Heterophrys marina)	(Heterophrys marina)	(Heterophrys marina)	(Heterophrys marina)	(Heterophrys marina)	(Heterophrys marina)	(Heterophrys marina)	2	0	0	0	1	0	2	0	0
14	1	1	Eukaryota	Amorphea	Amoebozoa	Centrohelida	M1-18D08	uncultured marine eukaryote	(uncultured marine eukaryote)	(uncultured marine eukaryote)	(uncultured marine eukaryote)	(uncultured marine eukaryote)	(uncultured marine eukaryote)	(uncultured marine eukaryote)	(uncultured marine eukaryote)	(uncultured marine eukaryote)	(uncultured marine eukaryote)	(uncultured marine eukaryote)	(uncultured marine eukaryote)	(uncultured marine eukaryote)	(uncultured marine eukaryote)	0	1	0	0	0	0	0	0	0
15	1	1	Eukaryota	Amorphea	Amoebozoa	Dictyostelia	Polysphondylium	Heterostelium arachnoideum	(Heterostelium arachnoideum)	(Heterostelium arachnoideum)	(Heterostelium arachnoideum)	(Heterostelium arachnoideum)	(Heterostelium arachnoideum)	(Heterostelium arachnoideum)	(Heterostelium arachnoideum)	(Heterostelium arachnoideum)	(Heterostelium arachnoideum)	(Heterostelium arachnoideum)	(Heterostelium arachnoideum)	(Heterostelium arachnoideum)	(Heterostelium arachnoideum)	1	0	0	0	0	0	0	0	0
16	1	1	Eukaryota	Amorphea	Amoebozoa	Discosea	Flabellinia	(Flabellinia)	(Flabellinia)	(Flabellinia)	(Flabellinia)	(Flabellinia)	(Flabellinia)	(Flabellinia)	(Flabellinia)	(Flabellinia)	(Flabellinia)	(Flabellinia)	(Flabellinia)	(Flabellinia)	(Flabellinia)	0	0	0	0	1	0	0	0	0
17	2	2	Eukaryota	Amorphea	Amoebozoa	Discosea	Flabellinia	Dactylopodida	(Dactylopodida)	(Dactylopodida)	(Dactylopodida)	(Dactylopodida)	(Dactylopodida)	(Dactylopodida)	(Dactylopodida)	(Dactylopodida)	(Dactylopodida)	(Dactylopodida)	(Dactylopodida)	(Dactylopodida)	(Dactylopodida)	0	1	0	0	0	0	0	1	0
18	1	1	Eukaryota	Amorphea	Amoebozoa	Discosea	Flabellinia	Dactylopodida	Korotnevella	Korotnevella hemistylolepis	(Korotnevella hemistylolepis)	(Korotnevella hemistylolepis)	(Korotnevella hemistylolepis)	(Korotnevella hemistylolepis)	(Korotnevella hemistylolepis)	(Korotnevella hemistylolepis)	(Korotnevella hemistylolepis)	(Korotnevella hemistylolepis)	(Korotnevella hemistylolepis)	(Korotnevella hemistylolepis)	(Korotnevella hemistylolepis)	0	0	0	0	0	0	0	1	0
19	1	1	Eukaryota	Amorphea	Amoebozoa	Discosea	Flabellinia	Dactylopodida	Korotnevella	Korotnevella jeppesenii	(Korotnevella jeppesenii)	(Korotnevella jeppesenii)	(Korotnevella jeppesenii)	(Korotnevella jeppesenii)	(Korotnevella jeppesenii)	(Korotnevella jeppesenii)	(Korotnevella jeppesenii)	(Korotnevella jeppesenii)	(Korotnevella jeppesenii)	(Korotnevella jeppesenii)	(Korotnevella jeppesenii)	0	0	0	0	0	0	1	0	0
20	1	1	Eukaryota	Amorphea	Amoebozoa	Discosea	Flabellinia	Dactylopodida	Korotnevella	Korotnevella pelagolacustris	(Korotnevella pelagolacustris)	(Korotnevella pelagolacustris)	(Korotnevella pelagolacustris)	(Korotnevella pelagolacustris)	(Korotnevella pelagolacustris)	(Korotnevella pelagolacustris)	(Korotnevella pelagolacustris)	(Korotnevella pelagolacustris)	(Korotnevella pelagolacustris)	(Korotnevella pelagolacustris)	(Korotnevella pelagolacustris)	0	0	1	0	0	0	0	0	0
21	1	1	Eukaryota	Amorphea	Amoebozoa	Discosea	Flabellinia	Dactylopodida	Korotnevella	Korotnevella stella	(Korotnevella stella)	(Korotnevella stella)	(Korotnevella stella)	(Korotnevella stella)	(Korotnevella stella)	(Korotnevella stella)	(Korotnevella stella)	(Korotnevella stella)	(Korotnevella stella)	(Korotnevella stella)	(Korotnevella stella)	0	0	0	0	0	0	1	0	0
22	1	1	Eukaryota	Amorphea	Amoebozoa	Discosea	Flabellinia	Dactylopodida	Korotnevella	metagenome	(metagenome)	(metagenome)	(metagenome)	(metagenome)	(metagenome)	(metagenome)	(metagenome)	(metagenome)	(metagenome)	(metagenome)	(metagenome)	1	0	0	0	0	0	0	0	0
23	1	1	Eukaryota	Amorphea	Amoebozoa	Discosea	Flabellinia	Dactylopodida	Neoparamoeba	Paramoeba eilhardi	(Paramoeba eilhardi)	(Paramoeba eilhardi)	(Paramoeba eilhardi)	(Paramoeba eilhardi)	(Paramoeba eilhardi)	(Paramoeba eilhardi)	(Paramoeba eilhardi)	(Paramoeba eilhardi)	(Paramoeba eilhardi)	(Paramoeba eilhardi)	(Paramoeba eilhardi)	0	0	0	0	1	0	0	0	0
24	1	1	Eukaryota	Amorphea	Amoebozoa	Discosea	Flabellinia	Dactylopodida	Neoparamoeba	Paramoeba perurans	(Paramoeba perurans)	(Paramoeba perurans)	(Paramoeba perurans)	(Paramoeba perurans)	(Paramoeba perurans)	(Paramoeba perurans)	(Paramoeba perurans)	(Paramoeba perurans)	(Paramoeba perurans)	(Paramoeba perurans)	(Paramoeba perurans)	0	0	0	0	0	0	0	1	0
25	1	1	Eukaryota	Amorphea	Amoebozoa	Discosea	Flabellinia	Dactylopodida	Paramoeba	Paramoeba branchiphila	(Paramoeba branchiphila)	(Paramoeba branchiphila)	(Paramoeba branchiphila)	(Paramoeba branchiphila)	(Paramoeba branchiphila)	(Paramoeba branchiphila)	(Paramoeba branchiphila)	(Paramoeba branchiphila)	(Paramoeba branchiphila)	(Paramoeba branchiphila)	(Paramoeba branchiphila)	1	0	0	0	0	0	0	0	0
26	3	4	Eukaryota	Amorphea	Amoebozoa	Discosea	Flabellinia	Dactylopodida	Paramoeba	Paramoeba pemaquidensis	(Paramoeba pemaquidensis)	(Paramoeba pemaquidensis)	(Paramoeba pemaquidensis)	(Paramoeba pemaquidensis)	(Paramoeba pemaquidensis)	(Paramoeba pemaquidensis)	(Paramoeba pemaquidensis)	(Paramoeba pemaquidensis)	(Paramoeba pemaquidensis)	(Paramoeba pemaquidensis)	(Paramoeba pemaquidensis)	1	2	0	0	0	0	0	0	1
27	6	13	Eukaryota	Amorphea	Amoebozoa	Discosea	Flabellinia	Dactylopodida	Parvamoeba rugata	(Parvamoeba rugata)	(Parvamoeba rugata)	(Parvamoeba rugata)	(Parvamoeba rugata)	(Parvamoeba rugata)	(Parvamoeba rugata)	(Parvamoeba rugata)	(Parvamoeba rugata)	(Parvamoeba rugata)	(Parvamoeba rugata)	(Parvamoeba rugata)	(Parvamoeba rugata)	2	1	2	3	3	0	2	0	0
28	3	3	Eukaryota	Amorphea	Amoebozoa	Discosea	Flabellinia	Dactylopodida	uncultured eukaryote	(uncultured eukaryote)	(uncultured eukaryote)	(uncultured eukaryote)	(uncultured eukaryote)	(uncultured eukaryote)	(uncultured eukaryote)	(uncultured eukaryote)	(uncultured eukaryote)	(uncultured eukaryote)	(uncultured eukaryote)	(uncultured eukaryote)	(uncultured eukaryote)	1	0	0	0	0	0	1	1	0
29	2	2	Eukaryota	Amorphea	Amoebozoa	Discosea	Flabellinia	Stygamoebida	Stygamoeba regulata	(Stygamoeba regulata)	(Stygamoeba regulata)	(Stygamoeba regulata)	(Stygamoeba regulata)	(Stygamoeba regulata)	(Stygamoeba regulata)	(Stygamoeba regulata)	(Stygamoeba regulata)	(Stygamoeba regulata)	(Stygamoeba regulata)	(Stygamoeba regulata)	(Stygamoeba regulata)	0	0	1	0	0	0	1	0	0
30	1	1	Eukaryota	Amorphea	Amoebozoa	Discosea	Flabellinia	Stygamoebida	Vermistella	Vermistella antarctica	(Vermistella antarctica)	(Vermistella antarctica)	(Vermistella antarctica)	(Vermistella antarctica)	(Vermistella antarctica)	(Vermistella antarctica)	(Vermistella antarctica)	(Vermistella antarctica)	(Vermistella antarctica)	(Vermistella antarctica)	(Vermistella antarctica)	0	0	0	1	0	0	0	0	0
31	1	1	Eukaryota	Amorphea	Amoebozoa	Discosea	Flabellinia	Stygamoebida	Vermistella	Vermistella arctica	(Vermistella arctica)	(Vermistella arctica)	(Vermistella arctica)	(Vermistella arctica)	(Vermistella arctica)	(Vermistella arctica)	(Vermistella arctica)	(Vermistella arctica)	(Vermistella arctica)	(Vermistella arctica)	(Vermistella arctica)	0	0	0	1	0	0	0	0	0
32	3	4	Eukaryota	Amorphea	Amoebozoa	Discosea	Flabellinia	Vannellida	Platyamoeba	Thalassiosira rotula	(Thalassiosira rotula)	(Thalassiosira rotula)	(Thalassiosira rotula)	(Thalassiosira rotula)	(Thalassiosira rotula)	(Thalassiosira rotula)	(Thalassiosira rotula)	(Thalassiosira rotula)	(Thalassiosira rotula)	(Thalassiosira rotula)	(Thalassiosira rotula)	0	0	0	0	0	0	2	1	1
33	1	1	Eukaryota	Amorphea	Amoebozoa	Discosea	Flabellinia	Vannellida	Platyamoeba	Vannella sp. ELH1	(Vannella sp. ELH1)	(Vannella sp. ELH1)	(Vannella sp. ELH1)	(Vannella sp. ELH1)	(Vannella sp. ELH1)	(Vannella sp. ELH1)	(Vannella sp. ELH1)	(Vannella sp. ELH1)	(Vannella sp. ELH1)	(Vannella sp. ELH1)	(Vannella sp. ELH1)	0	0	0	0	1	0	0	0	0
34	1	1	Eukaryota	Amorphea	Amoebozoa	Discosea	Flabellinia	Vannellida	Platyamoeba	Vannella sp. ISCRH	(Vannella sp. ISCRH)	(Vannella sp. ISCRH)	(Vannella sp. ISCRH)	(Vannella sp. ISCRH)	(Vannella sp. ISCRH)	(Vannella sp. ISCRH)	(Vannella sp. ISCRH)	(Vannella sp. ISCRH)	(Vannella sp. ISCRH)	(Vannella sp. ISCRH)	(Vannella sp. ISCRH)	0	0	0	0	0	0	0	1	0
35	1	1	Eukaryota	Amorphea	Amoebozoa	Discosea	Flabellinia	Vannellida	Platyamoeba	Vannella sp. strain S2M2/I	(Vannella sp. strain S2M2/I)	(Vannella sp. strain S2M2/I)	(Vannella sp. strain S2M2/I)	(Vannella sp. strain S2M2/I)	(Vannella sp. strain S2M2/I)	(Vannella sp. strain S2M2/I)	(Vannella sp. strain S2M2/I)	(Vannella sp. strain S2M2/I)	(Vannella sp. strain S2M2/I)	(Vannella sp. strain S2M2/I)	(Vannella sp. strain S2M2/I)	0	0	0	1	0	0	0	0	0
36	1	1	Eukaryota	Amorphea	Amoebozoa	Discosea	Flabellinia	Vannellida	Vannella epipetala	(Vannella epipetala)	(Vannella epipetala)	(Vannella epipetala)	(Vannella epipetala)	(Vannella epipetala)	(Vannella epipetala)	(Vannella epipetala)	(Vannella epipetala)	(Vannella epipetala)	(Vannella epipetala)	(Vannella epipetala)	(Vannella epipetala)	0	0	0	0	0	0	1	0	0
37	1	1	Eukaryota	Amorphea	Amoebozoa	Discosea	Flabellinia	Vannellida	Vannella	(Vannella)	(Vannella)	(Vannella)	(Vannella)	(Vannella)	(Vannella)	(Vannella)	(Vannella)	(Vannella)	(Vannella)	(Vannella)	(Vannella)	0	0	0	0	1	0	0	0	0
38	1	1	Eukaryota	Amorphea	Amoebozoa	Discosea	Flabellinia	Vannellida	Vannella	Amoebozoa sp.	(Amoebozoa sp.)	(Amoebozoa sp.)	(Amoebozoa sp.)	(Amoebozoa sp.)	(Amoebozoa sp.)	(Amoebozoa sp.)	(Amoebozoa sp.)	(Amoebozoa sp.)	(Amoebozoa sp.)	(Amoebozoa sp.)	(Amoebozoa sp.)	0	0	0	0	0	0	0	0	1
39	1	1	Eukaryota	Amorphea	Amoebozoa	Discosea	Flabellinia	Vannellida	Vannella	Lingulamoeba sp. RSH1	(Lingulamoeba sp. RSH1)	(Lingulamoeba sp. RSH1)	(Lingulamoeba sp. RSH1)	(Lingulamoeba sp. RSH1)	(Lingulamoeba sp. RSH1)	(Lingulamoeba sp. RSH1)	(Lingulamoeba sp. RSH1)	(Lingulamoeba sp. RSH1)	(Lingulamoeba sp. RSH1)	(Lingulamoeba sp. RSH1)	(Lingulamoeba sp. RSH1)	0	0	0	0	0	0	1	0	0
40	5	14	Eukaryota	Amorphea	Amoebozoa	Discosea	Longamoebia	Centramoebida	Acanthamoeba	(Acanthamoeba)	(Acanthamoeba)	(Acanthamoeba)	(Acanthamoeba)	(Acanthamoeba)	(Acanthamoeba)	(Acanthamoeba)	(Acanthamoeba)	(Acanthamoeba)	(Acanthamoeba)	(Acanthamoeba)	(Acanthamoeba)	5	2	0	4	0	0	1	0	2
41	2	2	Eukaryota	Amorphea	Amoebozoa	Discosea	Longamoebia	Centramoebida	Acanthamoeba	Acanthamoeba culbertsoni	(Acanthamoeba culbertsoni)	(Acanthamoeba culbertsoni)	(Acanthamoeba culbertsoni)	(Acanthamoeba culbertsoni)	(Acanthamoeba culbertsoni)	(Acanthamoeba culbertsoni)	(Acanthamoeba culbertsoni)	(Acanthamoeba culbertsoni)	(Acanthamoeba culbertsoni)	(Acanthamoeba culbertsoni)	(Acanthamoeba culbertsoni)	0	0	0	1	0	0	1	0	0
42	7	23	Eukaryota	Amorphea	Amoebozoa	Discosea	Longamoebia	Centramoebida	Acanthamoeba	Acanthamoeba griffini	(Acanthamoeba griffini)	(Acanthamoeba griffini)	(Acanthamoeba griffini)	(Acanthamoeba griffini)	(Acanthamoeba griffini)	(Acanthamoeba griffini)	(Acanthamoeba griffini)	(Acanthamoeba griffini)	(Acanthamoeba griffini)	(Acanthamoeba griffini)	(Acanthamoeba griffini)	4	4	3	3	2	0	5	2	0
43	1	1	Eukaryota	Amorphea	Amoebozoa	Discosea	Longamoebia	Centramoebida	Acanthamoeba	Acanthamoeba healyi	(Acanthamoeba healyi)	(Acanthamoeba healyi)	(Acanthamoeba healyi)	(Acanthamoeba healyi)	(Acanthamoeba healyi)	(Acanthamoeba healyi)	(Acanthamoeba healyi)	(Acanthamoeba healyi)	(Acanthamoeba healyi)	(Acanthamoeba healyi)	(Acanthamoeba healyi)	1	0	0	0	0	0	0	0	0
44	1	1	Eukaryota	Amorphea	Amoebozoa	Discosea	Longamoebia	Centramoebida	Acanthamoeba	Acanthamoeba jacobsi	(Acanthamoeba jacobsi)	(Acanthamoeba jacobsi)	(Acanthamoeba jacobsi)	(Acanthamoeba jacobsi)	(Acanthamoeba jacobsi)	(Acanthamoeba jacobsi)	(Acanthamoeba jacobsi)	(Acanthamoeba jacobsi)	(Acanthamoeba jacobsi)	(Acanthamoeba jacobsi)	(Acanthamoeba jacobsi)	0	0	0	1	0	0	0	0	0
45	4	6	Eukaryota	Amorphea	Amoebozoa	Discosea	Longamoebia	Centramoebida	Acanthamoeba	Acanthamoeba lenticulata	(Acanthamoeba lenticulata)	(Acanthamoeba lenticulata)	(Acanthamoeba lenticulata)	(Acanthamoeba lenticulata)	(Acanthamoeba lenticulata)	(Acanthamoeba lenticulata)	(Acanthamoeba lenticulata)	(Acanthamoeba lenticulata)	(Acanthamoeba lenticulata)	(Acanthamoeba lenticulata)	(Acanthamoeba lenticulata)	1	1	0	1	0	0	0	3	0
46	3	3	Eukaryota	Amorphea	Amoebozoa	Discosea	Longamoebia	Centramoebida	Acanthamoeba	Acanthamoeba sp. Ac_E1a	(Acanthamoeba sp. Ac_E1a)	(Acanthamoeba sp. Ac_E1a)	(Acanthamoeba sp. Ac_E1a)	(Acanthamoeba sp. Ac_E1a)	(Acanthamoeba sp. Ac_E1a)	(Acanthamoeba sp. Ac_E1a)	(Acanthamoeba sp. Ac_E1a)	(Acanthamoeba sp. Ac_E1a)	(Acanthamoeba sp. Ac_E1a)	(Acanthamoeba sp. Ac_E1a)	(Acanthamoeba sp. Ac_E1a)	1	0	0	1	0	0	0	1	0
47	1	1	Eukaryota	Amorphea	Amoebozoa	Discosea	Longamoebia	Centramoebida	Acanthamoeba	Acanthamoeba sp. AM38/T16	(Acanthamoeba sp. AM38/T16)	(Acanthamoeba sp. AM38/T16)	(Acanthamoeba sp. AM38/T16)	(Acanthamoeba sp. AM38/T16)	(Acanthamoeba sp. AM38/T16)	(Acanthamoeba sp. AM38/T16)	(Acanthamoeba sp. AM38/T16)	(Acanthamoeba sp. AM38/T16)	(Acanthamoeba sp. AM38/T16)	(Acanthamoeba sp. AM38/T16)	(Acanthamoeba sp. AM38/T16)	0	0	0	1	0	0	0	0	0
48	1	1	Eukaryota	Amorphea	Amoebozoa	Discosea	Longamoebia	Centramoebida	Acanthamoeba	Acanthamoeba sp. boxer dog/08-001/T1	(Acanthamoeba sp. boxer dog/08-001/T1)	(Acanthamoeba sp. boxer dog/08-001/T1)	(Acanthamoeba sp. boxer dog/08-001/T1)	(Acanthamoeba sp. boxer dog/08-001/T1)	(Acanthamoeba sp. boxer dog/08-001/T1)	(Acanthamoeba sp. boxer dog/08-001/T1)	(Acanthamoeba sp. boxer dog/08-001/T1)	(Acanthamoeba sp. boxer dog/08-001/T1)	(Acanthamoeba sp. boxer dog/08-001/T1)	(Acanthamoeba sp. boxer dog/08-001/T1)	(Acanthamoeba sp. boxer dog/08-001/T1)	0	1	0	0	0	0	0	0	0
49	9	58	Eukaryota	Amorphea	Amoebozoa	Discosea	Longamoebia	Centramoebida	Acanthamoeba	Acanthamoeba sp. CDC:V621	(Acanthamoeba sp. CDC:V621)	(Acanthamoeba sp. CDC:V621)	(Acanthamoeba sp. CDC:V621)	(Acanthamoeba sp. CDC:V621)	(Acanthamoeba sp. CDC:V621)	(Acanthamoeba sp. CDC:V621)	(Acanthamoeba sp. CDC:V621)	(Acanthamoeba sp. CDC:V621)	(Acanthamoeba sp. CDC:V621)	(Acanthamoeba sp. CDC:V621)	(Acanthamoeba sp. CDC:V621)	15	5	2	12	2	1	15	5	1
50	1	1	Eukaryota	Amorphea	Amoebozoa	Discosea	Longamoebia	Centramoebida	Acanthamoeba	Acanthamoeba sp. EFW7	(Acanthamoeba sp. EFW7)	(Acanthamoeba sp. EFW7)	(Acanthamoeba sp. EFW7)	(Acanthamoeba sp. EFW7)	(Acanthamoeba sp. EFW7)	(Acanthamoeba sp. EFW7)	(Acanthamoeba sp. EFW7)	(Acanthamoeba sp. EFW7)	(Acanthamoeba sp. EFW7)	(Acanthamoeba sp. EFW7)	(Acanthamoeba sp. EFW7)	0	1	0	0	0	0	0	0	0
51	1	1	Eukaryota	Amorphea	Amoebozoa	Discosea	Longamoebia	Centramoebida	Acanthamoeba	Acanthamoeba sp. EI4	(Acanthamoeba sp. EI4)	(Acanthamoeba sp. EI4)	(Acanthamoeba sp. EI4)	(Acanthamoeba sp. EI4)	(Acanthamoeba sp. EI4)	(Acanthamoeba sp. EI4)	(Acanthamoeba sp. EI4)	(Acanthamoeba sp. EI4)	(Acanthamoeba sp. EI4)	(Acanthamoeba sp. EI4)	(Acanthamoeba sp. EI4)	0	0	0	0	1	0	0	0	0
52	1	1	Eukaryota	Amorphea	Amoebozoa	Discosea	Longamoebia	Centramoebida	Acanthamoeba	Acanthamoeba sp. KA/E13	(Acanthamoeba sp. KA/E13)	(Acanthamoeba sp. KA/E13)	(Acanthamoeba sp. KA/E13)	(Acanthamoeba sp. KA/E13)	(Acanthamoeba sp. KA/E13)	(Acanthamoeba sp. KA/E13)	(Acanthamoeba sp. KA/E13)	(Acanthamoeba sp. KA/E13)	(Acanthamoeba sp. KA/E13)	(Acanthamoeba sp. KA/E13)	(Acanthamoeba sp. KA/E13)	0	0	0	1	0	0	0	0	0
53	1	1	Eukaryota	Amorphea	Amoebozoa	Discosea	Longamoebia	Centramoebida	Acanthamoeba	Acanthamoeba sp. KA/E22	(Acanthamoeba sp. KA/E22)	(Acanthamoeba sp. KA/E22)	(Acanthamoeba sp. KA/E22)	(Acanthamoeba sp. KA/E22)	(Acanthamoeba sp. KA/E22)	(Acanthamoeba sp. KA/E22)	(Acanthamoeba sp. KA/E22)	(Acanthamoeba sp. KA/E22)	(Acanthamoeba sp. KA/E22)	(Acanthamoeba sp. KA/E22)	(Acanthamoeba sp. KA/E22)	0	0	0	0	0	0	1	0	0
54	1	1	Eukaryota	Amorphea	Amoebozoa	Discosea	Longamoebia	Centramoebida	Acanthamoeba	Acanthamoeba sp. KA/E9	(Acanthamoeba sp. KA/E9)	(Acanthamoeba sp. KA/E9)	(Acanthamoeba sp. KA/E9)	(Acanthamoeba sp. KA/E9)	(Acanthamoeba sp. KA/E9)	(Acanthamoeba sp. KA/E9)	(Acanthamoeba sp. KA/E9)	(Acanthamoeba sp. KA/E9)	(Acanthamoeba sp. KA/E9)	(Acanthamoeba sp. KA/E9)	(Acanthamoeba sp. KA/E9)	0	0	0	1	0	0	0	0	0
55	1	1	Eukaryota	Amorphea	Amoebozoa	Discosea	Longamoebia	Centramoebida	Acanthamoeba	Acanthamoeba sp. KA/MSG3	(Acanthamoeba sp. KA/MSG3)	(Acanthamoeba sp. KA/MSG3)	(Acanthamoeba sp. KA/MSG3)	(Acanthamoeba sp. KA/MSG3)	(Acanthamoeba sp. KA/MSG3)	(Acanthamoeba sp. KA/MSG3)	(Acanthamoeba sp. KA/MSG3)	(Acanthamoeba sp. KA/MSG3)	(Acanthamoeba sp. KA/MSG3)	(Acanthamoeba sp. KA/MSG3)	(Acanthamoeba sp. KA/MSG3)	0	0	0	0	0	0	0	1	0
56	1	1	Eukaryota	Amorphea	Amoebozoa	Discosea	Longamoebia	Centramoebida	Acanthamoeba	Acanthamoeba sp. OSU 04-020	(Acanthamoeba sp. OSU 04-020)	(Acanthamoeba sp. OSU 04-020)	(Acanthamoeba sp. OSU 04-020)	(Acanthamoeba sp. OSU 04-020)	(Acanthamoeba sp. OSU 04-020)	(Acanthamoeba sp. OSU 04-020)	(Acanthamoeba sp. OSU 04-020)	(Acanthamoeba sp. OSU 04-020)	(Acanthamoeba sp. OSU 04-020)	(Acanthamoeba sp. OSU 04-020)	(Acanthamoeba sp. OSU 04-020)	0	0	0	1	0	0	0	0	0
57	2	2	Eukaryota	Amorphea	Amoebozoa	Discosea	Longamoebia	Centramoebida	Acanthamoeba	Acanthamoeba sp. PJ	(Acanthamoeba sp. PJ)	(Acanthamoeba sp. PJ)	(Acanthamoeba sp. PJ)	(Acanthamoeba sp. PJ)	(Acanthamoeba sp. PJ)	(Acanthamoeba sp. PJ)	(Acanthamoeba sp. PJ)	(Acanthamoeba sp. PJ)	(Acanthamoeba sp. PJ)	(Acanthamoeba sp. PJ)	(Acanthamoeba sp. PJ)	0	0	0	1	0	0	0	1	0
58	3	4	Eukaryota	Amorphea	Amoebozoa	Discosea	Longamoebia	Centramoebida	Acanthamoeba	Acanthamoeba sp. PN15	(Acanthamoeba sp. PN15)	(Acanthamoeba sp. PN15)	(Acanthamoeba sp. PN15)	(Acanthamoeba sp. PN15)	(Acanthamoeba sp. PN15)	(Acanthamoeba sp. PN15)	(Acanthamoeba sp. PN15)	(Acanthamoeba sp. PN15)	(Acanthamoeba sp. PN15)	(Acanthamoeba sp. PN15)	(Acanthamoeba sp. PN15)	1	0	0	1	0	0	0	2	0
59	1	1	Eukaryota	Amorphea	Amoebozoa	Discosea	Longamoebia	Centramoebida	Acanthamoeba	Acanthamoeba sp. TUMSJ-321	(Acanthamoeba sp. TUMSJ-321)	(Acanthamoeba sp. TUMSJ-321)	(Acanthamoeba sp. TUMSJ-321)	(Acanthamoeba sp. TUMSJ-321)	(Acanthamoeba sp. TUMSJ-321)	(Acanthamoeba sp. TUMSJ-321)	(Acanthamoeba sp. TUMSJ-321)	(Acanthamoeba sp. TUMSJ-321)	(Acanthamoeba sp. TUMSJ-321)	(Acanthamoeba sp. TUMSJ-321)	(Acanthamoeba sp. TUMSJ-321)	0	0	0	1	0	0	0	0	0
60	1	1	Eukaryota	Amorphea	Amoebozoa	Discosea	Longamoebia	Centramoebida	Acanthamoeba	Acanthamoeba sp. U/H-C1	(Acanthamoeba sp. U/H-C1)	(Acanthamoeba sp. U/H-C1)	(Acanthamoeba sp. U/H-C1)	(Acanthamoeba sp. U/H-C1)	(Acanthamoeba sp. U/H-C1)	(Acanthamoeba sp. U/H-C1)	(Acanthamoeba sp. U/H-C1)	(Acanthamoeba sp. U/H-C1)	(Acanthamoeba sp. U/H-C1)	(Acanthamoeba sp. U/H-C1)	(Acanthamoeba sp. U/H-C1)	0	1	0	0	0	0	0	0	0
61	1	1	Eukaryota	Amorphea	Amoebozoa	Discosea	Longamoebia	Centramoebida	Acanthamoeba	Acanthamoeba sp. USP-AWW-A68	(Acanthamoeba sp. USP-AWW-A68)	(Acanthamoeba sp. USP-AWW-A68)	(Acanthamoeba sp. USP-AWW-A68)	(Acanthamoeba sp. USP-AWW-A68)	(Acanthamoeba sp. USP-AWW-A68)	(Acanthamoeba sp. USP-AWW-A68)	(Acanthamoeba sp. USP-AWW-A68)	(Acanthamoeba sp. USP-AWW-A68)	(Acanthamoeba sp. USP-AWW-A68)	(Acanthamoeba sp. USP-AWW-A68)	(Acanthamoeba sp. USP-AWW-A68)	1	0	0	0	0	0	0	0	0
62	2	2	Eukaryota	Amorphea	Amoebozoa	Discosea	Longamoebia	Centramoebida	Acanthamoeba	Acanthamoeba sp. UWET39	(Acanthamoeba sp. UWET39)	(Acanthamoeba sp. UWET39)	(Acanthamoeba sp. UWET39)	(Acanthamoeba sp. UWET39)	(Acanthamoeba sp. UWET39)	(Acanthamoeba sp. UWET39)	(Acanthamoeba sp. UWET39)	(Acanthamoeba sp. UWET39)	(Acanthamoeba sp. UWET39)	(Acanthamoeba sp. UWET39)	(Acanthamoeba sp. UWET39)	1	0	0	0	0	0	0	0	1
63	9	75	Eukaryota	Amorphea	Amoebozoa	Discosea	Longamoebia	Centramoebida	Acanthamoeba	Acanthamoeba sp.	(Acanthamoeba sp.)	(Acanthamoeba sp.)	(Acanthamoeba sp.)	(Acanthamoeba sp.)	(Acanthamoeba sp.)	(Acanthamoeba sp.)	(Acanthamoeba sp.)	(Acanthamoeba sp.)	(Acanthamoeba sp.)	(Acanthamoeba sp.)	(Acanthamoeba sp.)	15	7	7	16	1	2	23	3	1
64	1	1	Eukaryota	Amorphea	Amoebozoa	Discosea	Longamoebia	Centramoebida	Acanthamoeba	Acanthamoeba tubiashi	(Acanthamoeba tubiashi)	(Acanthamoeba tubiashi)	(Acanthamoeba tubiashi)	(Acanthamoeba tubiashi)	(Acanthamoeba tubiashi)	(Acanthamoeba tubiashi)	(Acanthamoeba tubiashi)	(Acanthamoeba tubiashi)	(Acanthamoeba tubiashi)	(Acanthamoeba tubiashi)	(Acanthamoeba tubiashi)	0	0	0	0	0	0	1	0	0
65	2	3	Eukaryota	Amorphea	Amoebozoa	Discosea	Longamoebia	Centramoebida	Acanthamoeba	uncultured Eimeriidae	(uncultured Eimeriidae)	(uncultured Eimeriidae)	(uncultured Eimeriidae)	(uncultured Eimeriidae)	(uncultured Eimeriidae)	(uncultured Eimeriidae)	(uncultured Eimeriidae)	(uncultured Eimeriidae)	(uncultured Eimeriidae)	(uncultured Eimeriidae)	(uncultured Eimeriidae)	2	0	0	1	0	0	0	0	0
66	4	6	Eukaryota	Amorphea	Amoebozoa	Discosea	Longamoebia	Centramoebida	Balamuthia	Balamuthia mandrillaris	(Balamuthia mandrillaris)	(Balamuthia mandrillaris)	(Balamuthia mandrillaris)	(Balamuthia mandrillaris)	(Balamuthia mandrillaris)	(Balamuthia mandrillaris)	(Balamuthia mandrillaris)	(Balamuthia mandrillaris)	(Balamuthia mandrillaris)	(Balamuthia mandrillaris)	(Balamuthia mandrillaris)	1	0	0	2	0	0	2	1	0
67	1	1	Eukaryota	Amorphea	Amoebozoa	Discosea	Longamoebia	Centramoebida	uncultured eukaryote	(uncultured eukaryote)	(uncultured eukaryote)	(uncultured eukaryote)	(uncultured eukaryote)	(uncultured eukaryote)	(uncultured eukaryote)	(uncultured eukaryote)	(uncultured eukaryote)	(uncultured eukaryote)	(uncultured eukaryote)	(uncultured eukaryote)	(uncultured eukaryote)	0	0	0	0	0	0	1	0	0
68	1	1	Eukaryota	Amorphea	Amoebozoa	Discosea	Mayorella sp. JJP-2003	(Mayorella sp. JJP-2003)	(Mayorella sp. JJP-2003)	(Mayorella sp. JJP-2003)	(Mayorella sp. JJP-2003)	(Mayorella sp. JJP-2003)	(Mayorella sp. JJP-2003)	(Mayorella sp. JJP-2003)	(Mayorella sp. JJP-2003)	(Mayorella sp. JJP-2003)	(Mayorella sp. JJP-2003)	(Mayorella sp. JJP-2003)	(Mayorella sp. JJP-2003)	(Mayorella sp. JJP-2003)	(Mayorella sp. JJP-2003)	1	0	0	0	0	0	0	0	0
69	2	3	Eukaryota	Amorphea	Amoebozoa	Discosea	metagenome	(metagenome)	(metagenome)	(metagenome)	(metagenome)	(metagenome)	(metagenome)	(metagenome)	(metagenome)	(metagenome)	(metagenome)	(metagenome)	(metagenome)	(metagenome)	(metagenome)	0	0	0	1	0	0	2	0	0
70	1	2	Eukaryota	Amorphea	Amoebozoa	Gracilipodida	Flamella	uncultured Eimeriidae	(uncultured Eimeriidae)	(uncultured Eimeriidae)	(uncultured Eimeriidae)	(uncultured Eimeriidae)	(uncultured Eimeriidae)	(uncultured Eimeriidae)	(uncultured Eimeriidae)	(uncultured Eimeriidae)	(uncultured Eimeriidae)	(uncultured Eimeriidae)	(uncultured Eimeriidae)	(uncultured Eimeriidae)	(uncultured Eimeriidae)	0	0	0	0	0	0	2	0	0
71	2	3	Eukaryota	Amorphea	Amoebozoa	Incertae Sedis	Apusomonadidae	Amastigomonas	uncultured Apusomonadidae	(uncultured Apusomonadidae)	(uncultured Apusomonadidae)	(uncultured Apusomonadidae)	(uncultured Apusomonadidae)	(uncultured Apusomonadidae)	(uncultured Apusomonadidae)	(uncultured Apusomonadidae)	(uncultured Apusomonadidae)	(uncultured Apusomonadidae)	(uncultured Apusomonadidae)	(uncultured Apusomonadidae)	(uncultured Apusomonadidae)	1	0	0	0	0	0	2	0	0
72	2	2	Eukaryota	Amorphea	Amoebozoa	Incertae Sedis	Apusomonadidae	Apusomonas	(Apusomonas)	(Apusomonas)	(Apusomonas)	(Apusomonas)	(Apusomonas)	(Apusomonas)	(Apusomonas)	(Apusomonas)	(Apusomonas)	(Apusomonas)	(Apusomonas)	(Apusomonas)	(Apusomonas)	0	1	0	1	0	0	0	0	0
73	1	1	Eukaryota	Amorphea	Amoebozoa	Incertae Sedis	Apusomonadidae	Apusomonas	Apusomonas proboscidea	(Apusomonas proboscidea)	(Apusomonas proboscidea)	(Apusomonas proboscidea)	(Apusomonas proboscidea)	(Apusomonas proboscidea)	(Apusomonas proboscidea)	(Apusomonas proboscidea)	(Apusomonas proboscidea)	(Apusomonas proboscidea)	(Apusomonas proboscidea)	(Apusomonas proboscidea)	(Apusomonas proboscidea)	1	0	0	0	0	0	0	0	0
74	1	1	Eukaryota	Amorphea	Amoebozoa	Incertae Sedis	Apusomonadidae	Apusomonas	uncultured Eimeriidae	(uncultured Eimeriidae)	(uncultured Eimeriidae)	(uncultured Eimeriidae)	(uncultured Eimeriidae)	(uncultured Eimeriidae)	(uncultured Eimeriidae)	(uncultured Eimeriidae)	(uncultured Eimeriidae)	(uncultured Eimeriidae)	(uncultured Eimeriidae)	(uncultured Eimeriidae)	(uncultured Eimeriidae)	0	0	0	0	0	1	0	0	0
75	1	1	Eukaryota	Amorphea	Amoebozoa	Incertae Sedis	Apusomonadidae	Hemimastix sp. YE-2017a	(Hemimastix sp. YE-2017a)	(Hemimastix sp. YE-2017a)	(Hemimastix sp. YE-2017a)	(Hemimastix sp. YE-2017a)	(Hemimastix sp. YE-2017a)	(Hemimastix sp. YE-2017a)	(Hemimastix sp. YE-2017a)	(Hemimastix sp. YE-2017a)	(Hemimastix sp. YE-2017a)	(Hemimastix sp. YE-2017a)	(Hemimastix sp. YE-2017a)	(Hemimastix sp. YE-2017a)	(Hemimastix sp. YE-2017a)	0	0	0	0	0	1	0	0	0
76	1	1	Eukaryota	Amorphea	Amoebozoa	Incertae Sedis	Apusomonadidae	metagenome	(metagenome)	(metagenome)	(metagenome)	(metagenome)	(metagenome)	(metagenome)	(metagenome)	(metagenome)	(metagenome)	(metagenome)	(metagenome)	(metagenome)	(metagenome)	0	1	0	0	0	0	0	0	0
77	2	2	Eukaryota	Amorphea	Amoebozoa	Incertae Sedis	Apusomonadidae	Multimonas	Saccharina japonica	(Saccharina japonica)	(Saccharina japonica)	(Saccharina japonica)	(Saccharina japonica)	(Saccharina japonica)	(Saccharina japonica)	(Saccharina japonica)	(Saccharina japonica)	(Saccharina japonica)	(Saccharina japonica)	(Saccharina japonica)	(Saccharina japonica)	0	0	0	0	1	0	0	0	1
78	1	1	Eukaryota	Amorphea	Amoebozoa	Incertae Sedis	Breviatea	NAMAKO-2	uncultured eukaryote	(uncultured eukaryote)	(uncultured eukaryote)	(uncultured eukaryote)	(uncultured eukaryote)	(uncultured eukaryote)	(uncultured eukaryote)	(uncultured eukaryote)	(uncultured eukaryote)	(uncultured eukaryote)	(uncultured eukaryote)	(uncultured eukaryote)	(uncultured eukaryote)	0	0	0	0	1	0	0	0	0
79	2	3	Eukaryota	Amorphea	Amoebozoa	Incertae Sedis	Ischnamoeba	Ischnamoeba montana	(Ischnamoeba montana)	(Ischnamoeba montana)	(Ischnamoeba montana)	(Ischnamoeba montana)	(Ischnamoeba montana)	(Ischnamoeba montana)	(Ischnamoeba montana)	(Ischnamoeba montana)	(Ischnamoeba montana)	(Ischnamoeba montana)	(Ischnamoeba montana)	(Ischnamoeba montana)	(Ischnamoeba montana)	0	1	2	0	0	0	0	0	0
80	1	1	Eukaryota	Amorphea	Amoebozoa	Incertae Sedis	metagenome	(metagenome)	(metagenome)	(metagenome)	(metagenome)	(metagenome)	(metagenome)	(metagenome)	(metagenome)	(metagenome)	(metagenome)	(metagenome)	(metagenome)	(metagenome)	(metagenome)	1	0	0	0	0	0	0	0	0
81	1	1	Eukaryota	Amorphea	Amoebozoa	Incertae Sedis	uncultured eukaryote	(uncultured eukaryote)	(uncultured eukaryote)	(uncultured eukaryote)	(uncultured eukaryote)	(uncultured eukaryote)	(uncultured eukaryote)	(uncultured eukaryote)	(uncultured eukaryote)	(uncultured eukaryote)	(uncultured eukaryote)	(uncultured eukaryote)	(uncultured eukaryote)	(uncultured eukaryote)	(uncultured eukaryote)	1	0	0	0	0	0	0	0	0
82	1	1	Eukaryota	Amorphea	Amoebozoa	Myxogastria	Meriderma	Meriderma aggregatum	(Meriderma aggregatum)	(Meriderma aggregatum)	(Meriderma aggregatum)	(Meriderma aggregatum)	(Meriderma aggregatum)	(Meriderma aggregatum)	(Meriderma aggregatum)	(Meriderma aggregatum)	(Meriderma aggregatum)	(Meriderma aggregatum)	(Meriderma aggregatum)	(Meriderma aggregatum)	(Meriderma aggregatum)	0	0	0	0	0	0	0	0	1
83	6	13	Eukaryota	Amorphea	Amoebozoa	Protosporangiida	Protosporangiidae	Protosporangium	uncultured marine eukaryote	(uncultured marine eukaryote)	(uncultured marine eukaryote)	(uncultured marine eukaryote)	(uncultured marine eukaryote)	(uncultured marine eukaryote)	(uncultured marine eukaryote)	(uncultured marine eukaryote)	(uncultured marine eukaryote)	(uncultured marine eukaryote)	(uncultured marine eukaryote)	(uncultured marine eukaryote)	(uncultured marine eukaryote)	2	1	4	2	2	0	0	2	0
84	1	1	Eukaryota	Amorphea	Amoebozoa	Protosteliida	Cercozoa sp. 900	(Cercozoa sp. 900)	(Cercozoa sp. 900)	(Cercozoa sp. 900)	(Cercozoa sp. 900)	(Cercozoa sp. 900)	(Cercozoa sp. 900)	(Cercozoa sp. 900)	(Cercozoa sp. 900)	(Cercozoa sp. 900)	(Cercozoa sp. 900)	(Cercozoa sp. 900)	(Cercozoa sp. 900)	(Cercozoa sp. 900)	(Cercozoa sp. 900)	1	0	0	0	0	0	0	0	0
85	1	1	Eukaryota	Amorphea	Amoebozoa	Protosteliida	metagenome	(metagenome)	(metagenome)	(metagenome)	(metagenome)	(metagenome)	(metagenome)	(metagenome)	(metagenome)	(metagenome)	(metagenome)	(metagenome)	(metagenome)	(metagenome)	(metagenome)	0	0	0	0	1	0	0	0	0
86	2	3	Eukaryota	Amorphea	Amoebozoa	Protosteliida	uncultured Eimeriidae	(uncultured Eimeriidae)	(uncultured Eimeriidae)	(uncultured Eimeriidae)	(uncultured Eimeriidae)	(uncultured Eimeriidae)	(uncultured Eimeriidae)	(uncultured Eimeriidae)	(uncultured Eimeriidae)	(uncultured Eimeriidae)	(uncultured Eimeriidae)	(uncultured Eimeriidae)	(uncultured Eimeriidae)	(uncultured Eimeriidae)	(uncultured Eimeriidae)	1	0	0	2	0	0	0	0	0
87	1	2	Eukaryota	Amorphea	Amoebozoa	SAR	Stramenopiles	Labyrinthulomycetes	Sorodiplophrys	uncultured eukaryote	(uncultured eukaryote)	(uncultured eukaryote)	(uncultured eukaryote)	(uncultured eukaryote)	(uncultured eukaryote)	(uncultured eukaryote)	(uncultured eukaryote)	(uncultured eukaryote)	(uncultured eukaryote)	(uncultured eukaryote)	(uncultured eukaryote)	0	0	0	2	0	0	0	0	0
88	2	2	Eukaryota	Amorphea	Amoebozoa	Schizoplasmodiida	Nematostelium ovatum	(Nematostelium ovatum)	(Nematostelium ovatum)	(Nematostelium ovatum)	(Nematostelium ovatum)	(Nematostelium ovatum)	(Nematostelium ovatum)	(Nematostelium ovatum)	(Nematostelium ovatum)	(Nematostelium ovatum)	(Nematostelium ovatum)	(Nematostelium ovatum)	(Nematostelium ovatum)	(Nematostelium ovatum)	(Nematostelium ovatum)	1	1	0	0	0	0	0	0	0
89	2	2	Eukaryota	Amorphea	Amoebozoa	Schizoplasmodiida	Phalansterium	Phalansterium sp. 1 JFP-2013	(Phalansterium sp. 1 JFP-2013)	(Phalansterium sp. 1 JFP-2013)	(Phalansterium sp. 1 JFP-2013)	(Phalansterium sp. 1 JFP-2013)	(Phalansterium sp. 1 JFP-2013)	(Phalansterium sp. 1 JFP-2013)	(Phalansterium sp. 1 JFP-2013)	(Phalansterium sp. 1 JFP-2013)	(Phalansterium sp. 1 JFP-2013)	(Phalansterium sp. 1 JFP-2013)	(Phalansterium sp. 1 JFP-2013)	(Phalansterium sp. 1 JFP-2013)	(Phalansterium sp. 1 JFP-2013)	1	0	0	1	0	0	0	0	0
90	1	1	Eukaryota	Amorphea	Amoebozoa	Tubulinea	Arcellinida	Echinamoebida	Echinamoeba	Echinamoeba thermarum	(Echinamoeba thermarum)	(Echinamoeba thermarum)	(Echinamoeba thermarum)	(Echinamoeba thermarum)	(Echinamoeba thermarum)	(Echinamoeba thermarum)	(Echinamoeba thermarum)	(Echinamoeba thermarum)	(Echinamoeba thermarum)	(Echinamoeba thermarum)	(Echinamoeba thermarum)	0	0	0	1	0	0	0	0	0
91	1	1	Eukaryota	Amorphea	Amoebozoa	Tubulinea	Arcellinida	Phryganellina	Cryptodifflugia	Cryptodifflugia operculata	(Cryptodifflugia operculata)	(Cryptodifflugia operculata)	(Cryptodifflugia operculata)	(Cryptodifflugia operculata)	(Cryptodifflugia operculata)	(Cryptodifflugia operculata)	(Cryptodifflugia operculata)	(Cryptodifflugia operculata)	(Cryptodifflugia operculata)	(Cryptodifflugia operculata)	(Cryptodifflugia operculata)	1	0	0	0	0	0	0	0	0
92	1	1	Eukaryota	Amorphea	Amoebozoa	Tubulinea	Euamoebida	BOLA868	uncultured Lobosea	(uncultured Lobosea)	(uncultured Lobosea)	(uncultured Lobosea)	(uncultured Lobosea)	(uncultured Lobosea)	(uncultured Lobosea)	(uncultured Lobosea)	(uncultured Lobosea)	(uncultured Lobosea)	(uncultured Lobosea)	(uncultured Lobosea)	(uncultured Lobosea)	0	0	0	0	0	0	1	0	0
93	1	2	Eukaryota	Amorphea	Amoebozoa	Tubulinea	Euamoebida	Hartmannella	Hartmannella abertawensis	(Hartmannella abertawensis)	(Hartmannella abertawensis)	(Hartmannella abertawensis)	(Hartmannella abertawensis)	(Hartmannella abertawensis)	(Hartmannella abertawensis)	(Hartmannella abertawensis)	(Hartmannella abertawensis)	(Hartmannella abertawensis)	(Hartmannella abertawensis)	(Hartmannella abertawensis)	(Hartmannella abertawensis)	0	0	0	0	0	0	0	2	0
94	1	1	Eukaryota	Amorphea	Amoebozoa	Tubulinea	Euamoebida	Hartmannella	Nolandella sp. AFSM9	(Nolandella sp. AFSM9)	(Nolandella sp. AFSM9)	(Nolandella sp. AFSM9)	(Nolandella sp. AFSM9)	(Nolandella sp. AFSM9)	(Nolandella sp. AFSM9)	(Nolandella sp. AFSM9)	(Nolandella sp. AFSM9)	(Nolandella sp. AFSM9)	(Nolandella sp. AFSM9)	(Nolandella sp. AFSM9)	(Nolandella sp. AFSM9)	0	1	0	0	0	0	0	0	0
95	3	4	Eukaryota	Amorphea	Amoebozoa	Tubulinea	Leptomyxida	(Leptomyxida)	(Leptomyxida)	(Leptomyxida)	(Leptomyxida)	(Leptomyxida)	(Leptomyxida)	(Leptomyxida)	(Leptomyxida)	(Leptomyxida)	(Leptomyxida)	(Leptomyxida)	(Leptomyxida)	(Leptomyxida)	(Leptomyxida)	2	0	0	1	0	0	0	0	1
96	1	2	Eukaryota	Amorphea	Amoebozoa	Tubulinea	Leptomyxida	Leptomyxa	(Leptomyxa)	(Leptomyxa)	(Leptomyxa)	(Leptomyxa)	(Leptomyxa)	(Leptomyxa)	(Leptomyxa)	(Leptomyxa)	(Leptomyxa)	(Leptomyxa)	(Leptomyxa)	(Leptomyxa)	(Leptomyxa)	2	0	0	0	0	0	0	0	0
97	1	1	Eukaryota	Amorphea	Amoebozoa	Tubulinea	Leptomyxida	Paraflabellula	Paraflabellula reniformis	(Paraflabellula reniformis)	(Paraflabellula reniformis)	(Paraflabellula reniformis)	(Paraflabellula reniformis)	(Paraflabellula reniformis)	(Paraflabellula reniformis)	(Paraflabellula reniformis)	(Paraflabellula reniformis)	(Paraflabellula reniformis)	(Paraflabellula reniformis)	(Paraflabellula reniformis)	(Paraflabellula reniformis)	0	1	0	0	0	0	0	0	0
98	2	2	Eukaryota	Amorphea	Amoebozoa	Tubulinea	Leptomyxida	uncultured Eimeriidae	(uncultured Eimeriidae)	(uncultured Eimeriidae)	(uncultured Eimeriidae)	(uncultured Eimeriidae)	(uncultured Eimeriidae)	(uncultured Eimeriidae)	(uncultured Eimeriidae)	(uncultured Eimeriidae)	(uncultured Eimeriidae)	(uncultured Eimeriidae)	(uncultured Eimeriidae)	(uncultured Eimeriidae)	(uncultured Eimeriidae)	0	0	0	1	0	0	1	0	0
99	1	1	Eukaryota	Amorphea	Amoebozoa	Tubulinea	Leptomyxida	uncultured eukaryote	(uncultured eukaryote)	(uncultured eukaryote)	(uncultured eukaryote)	(uncultured eukaryote)	(uncultured eukaryote)	(uncultured eukaryote)	(uncultured eukaryote)	(uncultured eukaryote)	(uncultured eukaryote)	(uncultured eukaryote)	(uncultured eukaryote)	(uncultured eukaryote)	(uncultured eukaryote)	0	0	0	1	0	0	0	0	0
100	1	1	Eukaryota	Amorphea	Amoebozoa	uncultured	uncultured Eimeriidae	(uncultured Eimeriidae)	(uncultured Eimeriidae)	(uncultured Eimeriidae)	(uncultured Eimeriidae)	(uncultured Eimeriidae)	(uncultured Eimeriidae)	(uncultured Eimeriidae)	(uncultured Eimeriidae)	(uncultured Eimeriidae)	(uncultured Eimeriidae)	(uncultured Eimeriidae)	(uncultured Eimeriidae)	(uncultured Eimeriidae)	(uncultured Eimeriidae)	0	0	0	1	0	0	0	0	0
101	6	13	Eukaryota	Amorphea	Obazoa	Opisthokonta	(Opisthokonta)	(Opisthokonta)	(Opisthokonta)	(Opisthokonta)	(Opisthokonta)	(Opisthokonta)	(Opisthokonta)	(Opisthokonta)	(Opisthokonta)	(Opisthokonta)	(Opisthokonta)	(Opisthokonta)	(Opisthokonta)	(Opisthokonta)	(Opisthokonta)	5	0	1	0	2	2	2	1	0
102	1	1	Eukaryota	Amorphea	Obazoa	Opisthokonta	Holozoa	Choanozoa	(Choanozoa)	(Choanozoa)	(Choanozoa)	(Choanozoa)	(Choanozoa)	(Choanozoa)	(Choanozoa)	(Choanozoa)	(Choanozoa)	(Choanozoa)	(Choanozoa)	(Choanozoa)	(Choanozoa)	0	0	0	0	0	0	0	0	1
103	1	1	Eukaryota	Amorphea	Obazoa	Opisthokonta	Holozoa	Choanozoa	Choanoflagellata	(Choanoflagellata)	(Choanoflagellata)	(Choanoflagellata)	(Choanoflagellata)	(Choanoflagellata)	(Choanoflagellata)	(Choanoflagellata)	(Choanoflagellata)	(Choanoflagellata)	(Choanoflagellata)	(Choanoflagellata)	(Choanoflagellata)	0	0	0	0	0	0	1	0	0
104	1	1	Eukaryota	Amorphea	Obazoa	Opisthokonta	Holozoa	Choanozoa	Choanoflagellata	Choanoflagellida	(Choanoflagellida)	(Choanoflagellida)	(Choanoflagellida)	(Choanoflagellida)	(Choanoflagellida)	(Choanoflagellida)	(Choanoflagellida)	(Choanoflagellida)	(Choanoflagellida)	(Choanoflagellida)	(Choanoflagellida)	0	0	1	0	0	0	0	0	0
105	1	1	Eukaryota	Amorphea	Obazoa	Opisthokonta	Holozoa	Choanozoa	Choanoflagellata	Choanoflagellida	Acanthoecida	Acanthoecidae	(Acanthoecidae)	(Acanthoecidae)	(Acanthoecidae)	(Acanthoecidae)	(Acanthoecidae)	(Acanthoecidae)	(Acanthoecidae)	(Acanthoecidae)	(Acanthoecidae)	0	0	0	0	1	0	0	0	0
106	1	2	Eukaryota	Amorphea	Obazoa	Opisthokonta	Holozoa	Choanozoa	Choanoflagellata	Choanoflagellida	Acanthoecida	Acanthoecidae	Savillea micropora	(Savillea micropora)	(Savillea micropora)	(Savillea micropora)	(Savillea micropora)	(Savillea micropora)	(Savillea micropora)	(Savillea micropora)	(Savillea micropora)	2	0	0	0	0	0	0	0	0
107	1	1	Eukaryota	Amorphea	Obazoa	Opisthokonta	Holozoa	Choanozoa	Choanoflagellata	Choanoflagellida	Acanthoecida	Stephanoecidae	(Stephanoecidae)	(Stephanoecidae)	(Stephanoecidae)	(Stephanoecidae)	(Stephanoecidae)	(Stephanoecidae)	(Stephanoecidae)	(Stephanoecidae)	(Stephanoecidae)	0	0	1	0	0	0	0	0	0
108	1	1	Eukaryota	Amorphea	Obazoa	Opisthokonta	Holozoa	Choanozoa	Choanoflagellata	Choanoflagellida	Acanthoecida	Stephanoecidae	Didymoeca costata	(Didymoeca costata)	(Didymoeca costata)	(Didymoeca costata)	(Didymoeca costata)	(Didymoeca costata)	(Didymoeca costata)	(Didymoeca costata)	(Didymoeca costata)	0	0	0	0	0	0	1	0	0
109	1	1	Eukaryota	Amorphea	Obazoa	Opisthokonta	Holozoa	Choanozoa	Choanoflagellata	Choanoflagellida	Acanthoecida	Stephanoecidae	Stephanoeca	Stephanoeca diplocostata	(Stephanoeca diplocostata)	(Stephanoeca diplocostata)	(Stephanoeca diplocostata)	(Stephanoeca diplocostata)	(Stephanoeca diplocostata)	(Stephanoeca diplocostata)	(Stephanoeca diplocostata)	0	0	1	0	0	0	0	0	0
110	1	1	Eukaryota	Amorphea	Obazoa	Opisthokonta	Holozoa	Choanozoa	Choanoflagellata	Choanoflagellida	Acanthoecida	Stephanoecidae	uncultured eukaryote	(uncultured eukaryote)	(uncultured eukaryote)	(uncultured eukaryote)	(uncultured eukaryote)	(uncultured eukaryote)	(uncultured eukaryote)	(uncultured eukaryote)	(uncultured eukaryote)	0	0	0	0	0	0	0	0	1
111	1	1	Eukaryota	Amorphea	Obazoa	Opisthokonta	Holozoa	Choanozoa	Choanoflagellata	Choanoflagellida	Craspedida	Codonosigidae	Monosiga	uncultured eukaryote	(uncultured eukaryote)	(uncultured eukaryote)	(uncultured eukaryote)	(uncultured eukaryote)	(uncultured eukaryote)	(uncultured eukaryote)	(uncultured eukaryote)	0	0	0	1	0	0	0	0	0
112	1	1	Eukaryota	Amorphea	Obazoa	Opisthokonta	Holozoa	Choanozoa	Choanoflagellata	Choanoflagellida	Craspedida	Codosigidae	Lagenoeca	uncultured eukaryote	(uncultured eukaryote)	(uncultured eukaryote)	(uncultured eukaryote)	(uncultured eukaryote)	(uncultured eukaryote)	(uncultured eukaryote)	(uncultured eukaryote)	0	0	1	0	0	0	0	0	0
113	2	2	Eukaryota	Amorphea	Obazoa	Opisthokonta	Holozoa	Choanozoa	Choanoflagellata	Choanoflagellida	Craspedida	Salpingoecidae	Salpingoeca	Salpingoeca infusionum	(Salpingoeca infusionum)	(Salpingoeca infusionum)	(Salpingoeca infusionum)	(Salpingoeca infusionum)	(Salpingoeca infusionum)	(Salpingoeca infusionum)	(Salpingoeca infusionum)	0	1	0	1	0	0	0	0	0
114	1	1	Eukaryota	Amorphea	Obazoa	Opisthokonta	Holozoa	Choanozoa	Choanoflagellata	Choanoflagellida	Craspedida	Salpingoecidae	Salpingoeca	Salpingoeca rosetta	(Salpingoeca rosetta)	(Salpingoeca rosetta)	(Salpingoeca rosetta)	(Salpingoeca rosetta)	(Salpingoeca rosetta)	(Salpingoeca rosetta)	(Salpingoeca rosetta)	0	1	0	0	0	0	0	0	0
115	1	1	Eukaryota	Amorphea	Obazoa	Opisthokonta	Holozoa	Choanozoa	Choanoflagellata	Choanoflagellida	Craspedida	Salpingoecidae	Salpingoeca	Salpingoeca tuba	(Salpingoeca tuba)	(Salpingoeca tuba)	(Salpingoeca tuba)	(Salpingoeca tuba)	(Salpingoeca tuba)	(Salpingoeca tuba)	(Salpingoeca tuba)	0	1	0	0	0	0	0	0	0
116	1	1	Eukaryota	Amorphea	Obazoa	Opisthokonta	Holozoa	Choanozoa	Choanoflagellata	Choanoflagellida	Craspedida	Salpingoecidae	Salpingoeca	Salpingoeca urceolata	(Salpingoeca urceolata)	(Salpingoeca urceolata)	(Salpingoeca urceolata)	(Salpingoeca urceolata)	(Salpingoeca urceolata)	(Salpingoeca urceolata)	(Salpingoeca urceolata)	1	0	0	0	0	0	0	0	0
117	1	1	Eukaryota	Amorphea	Obazoa	Opisthokonta	Holozoa	Choanozoa	Choanoflagellata	Choanoflagellida	Craspedida	Salpingoecidae	Salpingoeca	uncultured eukaryote	(uncultured eukaryote)	(uncultured eukaryote)	(uncultured eukaryote)	(uncultured eukaryote)	(uncultured eukaryote)	(uncultured eukaryote)	(uncultured eukaryote)	1	0	0	0	0	0	0	0	0
118	1	1	Eukaryota	Amorphea	Obazoa	Opisthokonta	Holozoa	Choanozoa	Choanoflagellata	Eccrinales	Enterobryus	Enterobryus sp. CMJ-2003	(Enterobryus sp. CMJ-2003)	(Enterobryus sp. CMJ-2003)	(Enterobryus sp. CMJ-2003)	(Enterobryus sp. CMJ-2003)	(Enterobryus sp. CMJ-2003)	(Enterobryus sp. CMJ-2003)	(Enterobryus sp. CMJ-2003)	(Enterobryus sp. CMJ-2003)	(Enterobryus sp. CMJ-2003)	0	0	1	0	0	0	0	0	0
119	1	1	Eukaryota	Amorphea	Obazoa	Opisthokonta	Holozoa	Choanozoa	Choanoflagellata	Eccrinales	Taeniella	Taeniella carcini	(Taeniella carcini)	(Taeniella carcini)	(Taeniella carcini)	(Taeniella carcini)	(Taeniella carcini)	(Taeniella carcini)	(Taeniella carcini)	(Taeniella carcini)	(Taeniella carcini)	0	0	0	1	0	0	0	0	0
120	1	1	Eukaryota	Amorphea	Obazoa	Opisthokonta	Holozoa	Choanozoa	Choanoflagellata	Filasterea	Ministeriida	Ministeria vibrans	(Ministeria vibrans)	(Ministeria vibrans)	(Ministeria vibrans)	(Ministeria vibrans)	(Ministeria vibrans)	(Ministeria vibrans)	(Ministeria vibrans)	(Ministeria vibrans)	(Ministeria vibrans)	1	0	0	0	0	0	0	0	0
121	1	1	Eukaryota	Amorphea	Obazoa	Opisthokonta	Holozoa	Choanozoa	Choanoflagellata	Ichthyosporea	Dermocystida	Rhinosporideacae	Rhinosporidium seeberi	(Rhinosporidium seeberi)	(Rhinosporidium seeberi)	(Rhinosporidium seeberi)	(Rhinosporidium seeberi)	(Rhinosporidium seeberi)	(Rhinosporidium seeberi)	(Rhinosporidium seeberi)	(Rhinosporidium seeberi)	1	0	0	0	0	0	0	0	0
122	2	2	Eukaryota	Amorphea	Obazoa	Opisthokonta	Holozoa	Choanozoa	Choanoflagellata	Ichthyosporea	Ichthyophonae	Pseudoperkinsidae	Creolimax fragrantissima	(Creolimax fragrantissima)	(Creolimax fragrantissima)	(Creolimax fragrantissima)	(Creolimax fragrantissima)	(Creolimax fragrantissima)	(Creolimax fragrantissima)	(Creolimax fragrantissima)	(Creolimax fragrantissima)	1	0	1	0	0	0	0	0	0
123	1	1	Eukaryota	Amorphea	Obazoa	Opisthokonta	Holozoa	Choanozoa	Choanoflagellata	Ichthyosporea	Ichthyophonae	Pseudoperkinsidae	uncultured eukaryote	(uncultured eukaryote)	(uncultured eukaryote)	(uncultured eukaryote)	(uncultured eukaryote)	(uncultured eukaryote)	(uncultured eukaryote)	(uncultured eukaryote)	(uncultured eukaryote)	0	0	0	0	0	0	0	1	0
124	1	1	Eukaryota	Amorphea	Obazoa	Opisthokonta	Holozoa	Choanozoa	Metazoa	(Metazoa)	(Metazoa)	(Metazoa)	(Metazoa)	(Metazoa)	(Metazoa)	(Metazoa)	(Metazoa)	(Metazoa)	(Metazoa)	(Metazoa)	(Metazoa)	0	0	0	0	0	0	0	1	0
125	1	2	Eukaryota	Amorphea	Obazoa	Opisthokonta	Holozoa	Choanozoa	Metazoa	Animalia	BCP clade	(BCP clade)	(BCP clade)	(BCP clade)	(BCP clade)	(BCP clade)	(BCP clade)	(BCP clade)	(BCP clade)	(BCP clade)	(BCP clade)	2	0	0	0	0	0	0	0	0
126	8	31	Eukaryota	Amorphea	Obazoa	Opisthokonta	Holozoa	Choanozoa	Metazoa	Animalia	BCP clade	Bilateria	(Bilateria)	(Bilateria)	(Bilateria)	(Bilateria)	(Bilateria)	(Bilateria)	(Bilateria)	(Bilateria)	(Bilateria)	8	1	2	9	2	0	5	3	1
127	1	1	Eukaryota	Amorphea	Obazoa	Opisthokonta	Holozoa	Choanozoa	Metazoa	Animalia	BCP clade	Bilateria	Deuterostomia	Ambulacraria	Echinodermata	Holothuroidea	Holothuria forskali	(Holothuria forskali)	(Holothuria forskali)	(Holothuria forskali)	(Holothuria forskali)	0	0	0	0	0	0	1	0	0
128	1	1	Eukaryota	Amorphea	Obazoa	Opisthokonta	Holozoa	Choanozoa	Metazoa	Animalia	BCP clade	Bilateria	Deuterostomia	Chordata	Tunicata	Appendicularia	Copelata	Oikopleuridae	uncultured eukaryote	(uncultured eukaryote)	(uncultured eukaryote)	0	0	0	1	0	0	0	0	0
129	3	3	Eukaryota	Amorphea	Obazoa	Opisthokonta	Holozoa	Choanozoa	Metazoa	Animalia	BCP clade	Bilateria	Deuterostomia	Chordata	Tunicata	Ascidiacea	Stolidobranchia	(Stolidobranchia)	(Stolidobranchia)	(Stolidobranchia)	(Stolidobranchia)	0	0	0	1	1	0	0	0	1
130	1	1	Eukaryota	Amorphea	Obazoa	Opisthokonta	Holozoa	Choanozoa	Metazoa	Animalia	BCP clade	Bilateria	Deuterostomia	Chordata	Tunicata	Ascidiacea	Stolidobranchia	Botrylloides violaceus	(Botrylloides violaceus)	(Botrylloides violaceus)	(Botrylloides violaceus)	1	0	0	0	0	0	0	0	0
131	1	1	Eukaryota	Amorphea	Obazoa	Opisthokonta	Holozoa	Choanozoa	Metazoa	Animalia	BCP clade	Bilateria	Deuterostomia	Chordata	Tunicata	Ascidiacea	Stolidobranchia	Botryllus schlosseri	(Botryllus schlosseri)	(Botryllus schlosseri)	(Botryllus schlosseri)	0	0	0	1	0	0	0	0	0
132	1	1	Eukaryota	Amorphea	Obazoa	Opisthokonta	Holozoa	Choanozoa	Metazoa	Animalia	BCP clade	Bilateria	Deuterostomia	Chordata	Tunicata	Ascidiacea	Stolidobranchia	Halocynthia spinosa	(Halocynthia spinosa)	(Halocynthia spinosa)	(Halocynthia spinosa)	0	0	0	0	0	0	0	1	0
133	2	2	Eukaryota	Amorphea	Obazoa	Opisthokonta	Holozoa	Choanozoa	Metazoa	Animalia	BCP clade	Bilateria	Deuterostomia	Chordata	Tunicata	Ascidiacea	Stolidobranchia	Herdmania momus	(Herdmania momus)	(Herdmania momus)	(Herdmania momus)	1	0	0	1	0	0	0	0	0
134	2	2	Eukaryota	Amorphea	Obazoa	Opisthokonta	Holozoa	Choanozoa	Metazoa	Animalia	BCP clade	Bilateria	Deuterostomia	Chordata	Tunicata	Ascidiacea	Stolidobranchia	Molgula complanata	(Molgula complanata)	(Molgula complanata)	(Molgula complanata)	0	0	0	0	0	0	1	0	1
135	2	2	Eukaryota	Amorphea	Obazoa	Opisthokonta	Holozoa	Choanozoa	Metazoa	Animalia	BCP clade	Bilateria	Deuterostomia	Chordata	Tunicata	Ascidiacea	Stolidobranchia	Pyura gangelion	(Pyura gangelion)	(Pyura gangelion)	(Pyura gangelion)	1	0	0	1	0	0	0	0	0
136	2	2	Eukaryota	Amorphea	Obazoa	Opisthokonta	Holozoa	Choanozoa	Metazoa	Animalia	BCP clade	Bilateria	Deuterostomia	Chordata	Tunicata	Ascidiacea	Stolidobranchia	Pyura praeputialis	(Pyura praeputialis)	(Pyura praeputialis)	(Pyura praeputialis)	0	0	1	0	0	0	0	1	0
137	9	105	Eukaryota	Amorphea	Obazoa	Opisthokonta	Holozoa	Choanozoa	Metazoa	Animalia	BCP clade	Bilateria	Deuterostomia	Chordata	Vertebrata	Gnathostomata	Chimaeriformes	Callorhinchus	Callorhinchus milii (elephant shark)	(Callorhinchus milii (elephant shark))	(Callorhinchus milii (elephant shark))	34	9	3	17	11	1	20	6	4
138	1	1	Eukaryota	Amorphea	Obazoa	Opisthokonta	Holozoa	Choanozoa	Metazoa	Animalia	BCP clade	Bilateria	Deuterostomia	Chordata	Vertebrata	Gnathostomata	Euteleostomi	(Euteleostomi)	(Euteleostomi)	(Euteleostomi)	(Euteleostomi)	0	0	0	1	0	0	0	0	0
139	1	1	Eukaryota	Amorphea	Obazoa	Opisthokonta	Holozoa	Choanozoa	Metazoa	Animalia	BCP clade	Bilateria	Deuterostomia	Chordata	Vertebrata	Gnathostomata	Euteleostomi	Actinopterygii	Neopterygii	Teleostei	Bos taurus (cattle)	0	0	0	1	0	0	0	0	0
140	9	67	Eukaryota	Amorphea	Obazoa	Opisthokonta	Holozoa	Choanozoa	Metazoa	Animalia	BCP clade	Bilateria	Deuterostomia	Chordata	Vertebrata	Gnathostomata	Euteleostomi	Actinopterygii	Neopterygii	Teleostei	Danio rerio (zebrafish)	16	9	7	13	11	1	3	6	1
141	6	6	Eukaryota	Amorphea	Obazoa	Opisthokonta	Holozoa	Choanozoa	Metazoa	Animalia	BCP clade	Bilateria	Deuterostomia	Chordata	Vertebrata	Gnathostomata	Euteleostomi	Actinopterygii	Neopterygii	Teleostei	Oncorhynchus kisutch (coho salmon)	1	1	1	1	1	0	1	0	0
142	1	1	Eukaryota	Amorphea	Obazoa	Opisthokonta	Holozoa	Choanozoa	Metazoa	Animalia	BCP clade	Bilateria	Deuterostomia	Chordata	Vertebrata	Gnathostomata	Euteleostomi	Actinopterygii	Neopterygii	Teleostei	Pangasianodon hypophthalmus	0	0	0	1	0	0	0	0	0
143	1	1	Eukaryota	Amorphea	Obazoa	Opisthokonta	Holozoa	Choanozoa	Metazoa	Animalia	BCP clade	Bilateria	Deuterostomia	Chordata	Vertebrata	Gnathostomata	Euteleostomi	Actinopterygii	Neopterygii	Teleostei	Salmo salar (Atlantic salmon)	0	0	0	0	0	0	0	1	0
144	1	1	Eukaryota	Amorphea	Obazoa	Opisthokonta	Holozoa	Choanozoa	Metazoa	Animalia	BCP clade	Bilateria	Deuterostomia	Chordata	Vertebrata	Gnathostomata	Euteleostomi	Actinopterygii	Neopterygii	Teleostei	Tor progeneius (Jungha mahseer)	1	0	0	0	0	0	0	0	0
145	1	1	Eukaryota	Amorphea	Obazoa	Opisthokonta	Holozoa	Choanozoa	Metazoa	Animalia	BCP clade	Bilateria	Deuterostomia	Chordata	Vertebrata	Gnathostomata	Euteleostomi	Tetrapoda	Lepidosauria	Macropisthodon rudis	(Macropisthodon rudis)	0	0	1	0	0	0	0	0	0
146	2	2	Eukaryota	Amorphea	Obazoa	Opisthokonta	Holozoa	Choanozoa	Metazoa	Animalia	BCP clade	Bilateria	Deuterostomia	Chordata	Vertebrata	Gnathostomata	Euteleostomi	Tetrapoda	Mammalia	(Mammalia)	(Mammalia)	1	0	0	0	0	0	1	0	0
147	2	5	Eukaryota	Amorphea	Obazoa	Opisthokonta	Holozoa	Choanozoa	Metazoa	Animalia	BCP clade	Bilateria	Deuterostomia	Chordata	Vertebrata	Gnathostomata	Euteleostomi	Tetrapoda	Mammalia	Danio rerio (zebrafish)	(Danio rerio (zebrafish))	3	0	0	0	0	0	0	2	0
148	6	20	Eukaryota	Amorphea	Obazoa	Opisthokonta	Holozoa	Choanozoa	Metazoa	Animalia	BCP clade	Bilateria	Deuterostomia	Chordata	Vertebrata	Gnathostomata	Euteleostomi	Tetrapoda	Mammalia	Homo sapiens (human)	(Homo sapiens (human))	2	0	3	8	1	0	1	5	0
149	1	1	Eukaryota	Amorphea	Obazoa	Opisthokonta	Holozoa	Choanozoa	Metazoa	Animalia	BCP clade	Bilateria	Deuterostomia	Chordata	Vertebrata	Gnathostomata	Euteleostomi	Tetrapoda	Mammalia	Monodelphis domestica (gray short-tailed opossum)	(Monodelphis domestica (gray short-tailed opossum))	0	0	0	1	0	0	0	0	0
150	7	19	Eukaryota	Amorphea	Obazoa	Opisthokonta	Holozoa	Choanozoa	Metazoa	Animalia	BCP clade	Bilateria	Deuterostomia	Chordata	Vertebrata	Gnathostomata	Euteleostomi	Tetrapoda	Mammalia	Ochotona princeps (American pika)	(Ochotona princeps (American pika))	2	3	2	4	4	0	0	3	1
151	1	1	Eukaryota	Amorphea	Obazoa	Opisthokonta	Holozoa	Choanozoa	Metazoa	Animalia	BCP clade	Bilateria	Deuterostomia	Chordata	Vertebrata	Gnathostomata	Euteleostomi	Tetrapoda	Testudines	Malaclemys terrapin terrapin	(Malaclemys terrapin terrapin)	0	1	0	0	0	0	0	0	0
152	8	51	Eukaryota	Amorphea	Obazoa	Opisthokonta	Holozoa	Choanozoa	Metazoa	Animalia	BCP clade	Bilateria	Protostomia	(Protostomia)	(Protostomia)	(Protostomia)	(Protostomia)	(Protostomia)	(Protostomia)	(Protostomia)	(Protostomia)	9	1	0	7	12	3	4	13	2
153	4	17	Eukaryota	Amorphea	Obazoa	Opisthokonta	Holozoa	Choanozoa	Metazoa	Animalia	BCP clade	Bilateria	Protostomia	Ecdysozoa	(Ecdysozoa)	(Ecdysozoa)	(Ecdysozoa)	(Ecdysozoa)	(Ecdysozoa)	(Ecdysozoa)	(Ecdysozoa)	13	1	0	1	0	0	2	0	0
154	8	51	Eukaryota	Amorphea	Obazoa	Opisthokonta	Holozoa	Choanozoa	Metazoa	Animalia	BCP clade	Bilateria	Protostomia	Ecdysozoa	Arthropoda	(Arthropoda)	(Arthropoda)	(Arthropoda)	(Arthropoda)	(Arthropoda)	(Arthropoda)	22	2	1	11	9	3	2	1	0
155	2	2	Eukaryota	Amorphea	Obazoa	Opisthokonta	Holozoa	Choanozoa	Metazoa	Animalia	BCP clade	Bilateria	Protostomia	Ecdysozoa	Arthropoda	Chelicerata	Arachnida	Acari	(Acari)	(Acari)	(Acari)	1	1	0	0	0	0	0	0	0
156	1	1	Eukaryota	Amorphea	Obazoa	Opisthokonta	Holozoa	Choanozoa	Metazoa	Animalia	BCP clade	Bilateria	Protostomia	Ecdysozoa	Arthropoda	Chelicerata	Arachnida	Acari	Alycus aff. roseus ARP-2015	(Alycus aff. roseus ARP-2015)	(Alycus aff. roseus ARP-2015)	0	0	0	0	0	0	0	1	0
157	1	1	Eukaryota	Amorphea	Obazoa	Opisthokonta	Holozoa	Choanozoa	Metazoa	Animalia	BCP clade	Bilateria	Protostomia	Ecdysozoa	Arthropoda	Chelicerata	Arachnida	Acari	Amphitetranychus viennensis (hawthorn spider mite)	(Amphitetranychus viennensis (hawthorn spider mite))	(Amphitetranychus viennensis (hawthorn spider mite))	0	0	0	0	0	0	1	0	0
158	1	1	Eukaryota	Amorphea	Obazoa	Opisthokonta	Holozoa	Choanozoa	Metazoa	Animalia	BCP clade	Bilateria	Protostomia	Ecdysozoa	Arthropoda	Chelicerata	Arachnida	Acari	Anguilla anguilla (European eel)	(Anguilla anguilla (European eel))	(Anguilla anguilla (European eel))	0	0	0	0	0	1	0	0	0
159	1	1	Eukaryota	Amorphea	Obazoa	Opisthokonta	Holozoa	Choanozoa	Metazoa	Animalia	BCP clade	Bilateria	Protostomia	Ecdysozoa	Arthropoda	Chelicerata	Arachnida	Acari	Brevipalpus sp. AD1016	(Brevipalpus sp. AD1016)	(Brevipalpus sp. AD1016)	0	1	0	0	0	0	0	0	0
160	1	1	Eukaryota	Amorphea	Obazoa	Opisthokonta	Holozoa	Choanozoa	Metazoa	Animalia	BCP clade	Bilateria	Protostomia	Ecdysozoa	Arthropoda	Chelicerata	Arachnida	Acari	Ctenacarus araneola	(Ctenacarus araneola)	(Ctenacarus araneola)	1	0	0	0	0	0	0	0	0
161	1	4	Eukaryota	Amorphea	Obazoa	Opisthokonta	Holozoa	Choanozoa	Metazoa	Animalia	BCP clade	Bilateria	Protostomia	Ecdysozoa	Arthropoda	Chelicerata	Arachnida	Acari	Dermatophagoides farinae (American house dust mite)	(Dermatophagoides farinae (American house dust mite))	(Dermatophagoides farinae (American house dust mite))	4	0	0	0	0	0	0	0	0
162	1	1	Eukaryota	Amorphea	Obazoa	Opisthokonta	Holozoa	Choanozoa	Metazoa	Animalia	BCP clade	Bilateria	Protostomia	Ecdysozoa	Arthropoda	Chelicerata	Arachnida	Acari	Eotetranychus sp. ARP-2015	(Eotetranychus sp. ARP-2015)	(Eotetranychus sp. ARP-2015)	0	0	0	0	0	0	0	1	0
163	1	3	Eukaryota	Amorphea	Obazoa	Opisthokonta	Holozoa	Choanozoa	Metazoa	Animalia	BCP clade	Bilateria	Protostomia	Ecdysozoa	Arthropoda	Chelicerata	Arachnida	Acari	Haplochthonius simplex	(Haplochthonius simplex)	(Haplochthonius simplex)	3	0	0	0	0	0	0	0	0
164	6	41	Eukaryota	Amorphea	Obazoa	Opisthokonta	Holozoa	Choanozoa	Metazoa	Animalia	BCP clade	Bilateria	Protostomia	Ecdysozoa	Arthropoda	Chelicerata	Arachnida	Acari	Harpyrhynchoides zumpti	(Harpyrhynchoides zumpti)	(Harpyrhynchoides zumpti)	15	2	0	12	8	0	2	2	0
165	1	2	Eukaryota	Amorphea	Obazoa	Opisthokonta	Holozoa	Choanozoa	Metazoa	Animalia	BCP clade	Bilateria	Protostomia	Ecdysozoa	Arthropoda	Chelicerata	Arachnida	Acari	Hydrodroma sp. HPHyd010	(Hydrodroma sp. HPHyd010)	(Hydrodroma sp. HPHyd010)	2	0	0	0	0	0	0	0	0
166	2	4	Eukaryota	Amorphea	Obazoa	Opisthokonta	Holozoa	Choanozoa	Metazoa	Animalia	BCP clade	Bilateria	Protostomia	Ecdysozoa	Arthropoda	Chelicerata	Arachnida	Acari	Linotetranidae gen. sp. AD1371	(Linotetranidae gen. sp. AD1371)	(Linotetranidae gen. sp. AD1371)	0	2	0	2	0	0	0	0	0
167	1	1	Eukaryota	Amorphea	Obazoa	Opisthokonta	Holozoa	Choanozoa	Metazoa	Animalia	BCP clade	Bilateria	Protostomia	Ecdysozoa	Arthropoda	Chelicerata	Arachnida	Acari	Liochthonius sp. AD1300	(Liochthonius sp. AD1300)	(Liochthonius sp. AD1300)	1	0	0	0	0	0	0	0	0
168	1	1	Eukaryota	Amorphea	Obazoa	Opisthokonta	Holozoa	Choanozoa	Metazoa	Animalia	BCP clade	Bilateria	Protostomia	Ecdysozoa	Arthropoda	Chelicerata	Arachnida	Acari	Tenuipalpus heveae	(Tenuipalpus heveae)	(Tenuipalpus heveae)	1	0	0	0	0	0	0	0	0
169	3	6	Eukaryota	Amorphea	Obazoa	Opisthokonta	Holozoa	Choanozoa	Metazoa	Animalia	BCP clade	Bilateria	Protostomia	Ecdysozoa	Arthropoda	Chelicerata	Arachnida	Acari	Tetranychus urticae (two-spotted spider mite)	(Tetranychus urticae (two-spotted spider mite))	(Tetranychus urticae (two-spotted spider mite))	3	0	0	0	0	0	1	2	0
170	1	1	Eukaryota	Amorphea	Obazoa	Opisthokonta	Holozoa	Choanozoa	Metazoa	Animalia	BCP clade	Bilateria	Protostomia	Ecdysozoa	Arthropoda	Chelicerata	Arachnida	Acari	Varroa destructor (honeybee mite)	(Varroa destructor (honeybee mite))	(Varroa destructor (honeybee mite))	0	0	0	0	1	0	0	0	0
171	1	1	Eukaryota	Amorphea	Obazoa	Opisthokonta	Holozoa	Choanozoa	Metazoa	Animalia	BCP clade	Bilateria	Protostomia	Ecdysozoa	Arthropoda	Chelicerata	Arachnida	Araneae	Coelotes terrestris	(Coelotes terrestris)	(Coelotes terrestris)	1	0	0	0	0	0	0	0	0
172	4	4	Eukaryota	Amorphea	Obazoa	Opisthokonta	Holozoa	Choanozoa	Metazoa	Animalia	BCP clade	Bilateria	Protostomia	Ecdysozoa	Arthropoda	Chelicerata	Arachnida	Araneae	Eriauchenius ambre	(Eriauchenius ambre)	(Eriauchenius ambre)	1	0	0	1	1	0	1	0	0
173	4	5	Eukaryota	Amorphea	Obazoa	Opisthokonta	Holozoa	Choanozoa	Metazoa	Animalia	BCP clade	Bilateria	Protostomia	Ecdysozoa	Arthropoda	Chelicerata	Arachnida	Opiliones	Daphnia magna	(Daphnia magna)	(Daphnia magna)	2	1	1	0	0	0	0	1	0
174	1	1	Eukaryota	Amorphea	Obazoa	Opisthokonta	Holozoa	Choanozoa	Metazoa	Animalia	BCP clade	Bilateria	Protostomia	Ecdysozoa	Arthropoda	Chelicerata	Merostomata	Xiphosura	Tachypleus gigas (Southeast Asian horseshoe crab)	(Tachypleus gigas (Southeast Asian horseshoe crab))	(Tachypleus gigas (Southeast Asian horseshoe crab))	0	0	0	0	0	0	0	1	0
175	4	8	Eukaryota	Amorphea	Obazoa	Opisthokonta	Holozoa	Choanozoa	Metazoa	Animalia	BCP clade	Bilateria	Protostomia	Ecdysozoa	Arthropoda	Crustacea	(Crustacea)	(Crustacea)	(Crustacea)	(Crustacea)	(Crustacea)	4	0	0	1	2	1	0	0	0
176	6	10	Eukaryota	Amorphea	Obazoa	Opisthokonta	Holozoa	Choanozoa	Metazoa	Animalia	BCP clade	Bilateria	Protostomia	Ecdysozoa	Arthropoda	Crustacea	Branchiopoda	Phyllopoda	Diplostraca	Daphnia magna	(Daphnia magna)	1	0	1	3	3	0	0	1	1
177	1	1	Eukaryota	Amorphea	Obazoa	Opisthokonta	Holozoa	Choanozoa	Metazoa	Animalia	BCP clade	Bilateria	Protostomia	Ecdysozoa	Arthropoda	Crustacea	Branchiopoda	Phyllopoda	Diplostraca	Dumontia oregonensis	(Dumontia oregonensis)	1	0	0	0	0	0	0	0	0
178	2	4	Eukaryota	Amorphea	Obazoa	Opisthokonta	Holozoa	Choanozoa	Metazoa	Animalia	BCP clade	Bilateria	Protostomia	Ecdysozoa	Arthropoda	Crustacea	Branchiopoda	Phyllopoda	Diplostraca	Latonopsis australis	(Latonopsis australis)	3	0	0	0	0	0	1	0	0
179	4	4	Eukaryota	Amorphea	Obazoa	Opisthokonta	Holozoa	Choanozoa	Metazoa	Animalia	BCP clade	Bilateria	Protostomia	Ecdysozoa	Arthropoda	Crustacea	Branchiopoda	Phyllopoda	Diplostraca	Leptodora kindtii	(Leptodora kindtii)	1	0	0	1	1	1	0	0	0
180	1	1	Eukaryota	Amorphea	Obazoa	Opisthokonta	Holozoa	Choanozoa	Metazoa	Animalia	BCP clade	Bilateria	Protostomia	Ecdysozoa	Arthropoda	Crustacea	Branchiopoda	Phyllopoda	Diplostraca	Leydigiopsis curvirostris	(Leydigiopsis curvirostris)	0	0	0	0	0	0	0	1	0
181	2	2	Eukaryota	Amorphea	Obazoa	Opisthokonta	Holozoa	Choanozoa	Metazoa	Animalia	BCP clade	Bilateria	Protostomia	Ecdysozoa	Arthropoda	Crustacea	Branchiopoda	Phyllopoda	Diplostraca	Pleuroxus truncatus	(Pleuroxus truncatus)	0	0	0	0	0	0	1	1	0
182	1	1	Eukaryota	Amorphea	Obazoa	Opisthokonta	Holozoa	Choanozoa	Metazoa	Animalia	BCP clade	Bilateria	Protostomia	Ecdysozoa	Arthropoda	Crustacea	Branchiopoda	Phyllopoda	Diplostraca	Scapholeberis mucronata	(Scapholeberis mucronata)	0	0	0	0	0	0	1	0	0
183	2	3	Eukaryota	Amorphea	Obazoa	Opisthokonta	Holozoa	Choanozoa	Metazoa	Animalia	BCP clade	Bilateria	Protostomia	Ecdysozoa	Arthropoda	Crustacea	Branchiopoda	Phyllopoda	Diplostraca	Scapholeberis rammneri	(Scapholeberis rammneri)	2	0	0	0	1	0	0	0	0
184	1	1	Eukaryota	Amorphea	Obazoa	Opisthokonta	Holozoa	Choanozoa	Metazoa	Animalia	BCP clade	Bilateria	Protostomia	Ecdysozoa	Arthropoda	Crustacea	Derocheilocaris typicus	(Derocheilocaris typicus)	(Derocheilocaris typicus)	(Derocheilocaris typicus)	(Derocheilocaris typicus)	0	0	0	0	1	0	0	0	0
185	1	1	Eukaryota	Amorphea	Obazoa	Opisthokonta	Holozoa	Choanozoa	Metazoa	Animalia	BCP clade	Bilateria	Protostomia	Ecdysozoa	Arthropoda	Crustacea	Malacostraca	Eumalacostraca	Eucarida	Cherax quadricarinatus	(Cherax quadricarinatus)	1	0	0	0	0	0	0	0	0
186	1	1	Eukaryota	Amorphea	Obazoa	Opisthokonta	Holozoa	Choanozoa	Metazoa	Animalia	BCP clade	Bilateria	Protostomia	Ecdysozoa	Arthropoda	Crustacea	Malacostraca	Eumalacostraca	Eucarida	Eumunida picta	(Eumunida picta)	1	0	0	0	0	0	0	0	0
187	1	1	Eukaryota	Amorphea	Obazoa	Opisthokonta	Holozoa	Choanozoa	Metazoa	Animalia	BCP clade	Bilateria	Protostomia	Ecdysozoa	Arthropoda	Crustacea	Malacostraca	Eumalacostraca	Eucarida	Geocharax gracilis	(Geocharax gracilis)	0	0	0	1	0	0	0	0	0
188	1	1	Eukaryota	Amorphea	Obazoa	Opisthokonta	Holozoa	Choanozoa	Metazoa	Animalia	BCP clade	Bilateria	Protostomia	Ecdysozoa	Arthropoda	Crustacea	Malacostraca	Eumalacostraca	Eucarida	Homarus americanus (American lobster)	(Homarus americanus (American lobster))	1	0	0	0	0	0	0	0	0
189	1	3	Eukaryota	Amorphea	Obazoa	Opisthokonta	Holozoa	Choanozoa	Metazoa	Animalia	BCP clade	Bilateria	Protostomia	Ecdysozoa	Arthropoda	Crustacea	Malacostraca	Eumalacostraca	Eucarida	Munidopsis erinacea	(Munidopsis erinacea)	3	0	0	0	0	0	0	0	0
190	1	13	Eukaryota	Amorphea	Obazoa	Opisthokonta	Holozoa	Choanozoa	Metazoa	Animalia	BCP clade	Bilateria	Protostomia	Ecdysozoa	Arthropoda	Crustacea	Malacostraca	Eumalacostraca	Eucarida	Natatolana rossi	(Natatolana rossi)	13	0	0	0	0	0	0	0	0
191	1	1	Eukaryota	Amorphea	Obazoa	Opisthokonta	Holozoa	Choanozoa	Metazoa	Animalia	BCP clade	Bilateria	Protostomia	Ecdysozoa	Arthropoda	Crustacea	Malacostraca	Eumalacostraca	Eucarida	Pachycheles ackleianus	(Pachycheles ackleianus)	0	0	0	0	0	0	0	1	0
192	3	19	Eukaryota	Amorphea	Obazoa	Opisthokonta	Holozoa	Choanozoa	Metazoa	Animalia	BCP clade	Bilateria	Protostomia	Ecdysozoa	Arthropoda	Crustacea	Malacostraca	Eumalacostraca	Eucarida	Paguristes nr. moorei KC6863/ULLZ11765	(Paguristes nr. moorei KC6863/ULLZ11765)	0	0	0	1	0	0	17	1	0
193	1	2	Eukaryota	Amorphea	Obazoa	Opisthokonta	Holozoa	Choanozoa	Metazoa	Animalia	BCP clade	Bilateria	Protostomia	Ecdysozoa	Arthropoda	Crustacea	Malacostraca	Eumalacostraca	Eucarida	Sergia hansjacobi	(Sergia hansjacobi)	0	0	0	0	2	0	0	0	0
194	3	5	Eukaryota	Amorphea	Obazoa	Opisthokonta	Holozoa	Choanozoa	Metazoa	Animalia	BCP clade	Bilateria	Protostomia	Ecdysozoa	Arthropoda	Crustacea	Malacostraca	Eumalacostraca	Eucarida	Stereomastis sculpta	(Stereomastis sculpta)	3	0	0	1	1	0	0	0	0
195	1	2	Eukaryota	Amorphea	Obazoa	Opisthokonta	Holozoa	Choanozoa	Metazoa	Animalia	BCP clade	Bilateria	Protostomia	Ecdysozoa	Arthropoda	Crustacea	Malacostraca	Eumalacostraca	Peracarida	Acanthaspidia drygalskii	(Acanthaspidia drygalskii)	0	0	0	0	2	0	0	0	0
196	1	1	Eukaryota	Amorphea	Obazoa	Opisthokonta	Holozoa	Choanozoa	Metazoa	Animalia	BCP clade	Bilateria	Protostomia	Ecdysozoa	Arthropoda	Crustacea	Malacostraca	Eumalacostraca	Peracarida	Andhracoides shabuddin	(Andhracoides shabuddin)	0	0	0	1	0	0	0	0	0
197	3	7	Eukaryota	Amorphea	Obazoa	Opisthokonta	Holozoa	Choanozoa	Metazoa	Animalia	BCP clade	Bilateria	Protostomia	Ecdysozoa	Arthropoda	Crustacea	Malacostraca	Eumalacostraca	Peracarida	Cymodoce tattersalli	(Cymodoce tattersalli)	5	1	0	0	1	0	0	0	0
198	1	1	Eukaryota	Amorphea	Obazoa	Opisthokonta	Holozoa	Choanozoa	Metazoa	Animalia	BCP clade	Bilateria	Protostomia	Ecdysozoa	Arthropoda	Crustacea	Malacostraca	Eumalacostraca	Peracarida	Cymodocella foveolata	(Cymodocella foveolata)	0	0	0	1	0	0	0	0	0
199	1	1	Eukaryota	Amorphea	Obazoa	Opisthokonta	Holozoa	Choanozoa	Metazoa	Animalia	BCP clade	Bilateria	Protostomia	Ecdysozoa	Arthropoda	Crustacea	Malacostraca	Eumalacostraca	Peracarida	Dynamene curalii	(Dynamene curalii)	1	0	0	0	0	0	0	0	0
200	1	1	Eukaryota	Amorphea	Obazoa	Opisthokonta	Holozoa	Choanozoa	Metazoa	Animalia	BCP clade	Bilateria	Protostomia	Ecdysozoa	Arthropoda	Crustacea	Malacostraca	Eumalacostraca	Peracarida	Eurycope sp. WW-2002	(Eurycope sp. WW-2002)	0	0	0	0	0	0	1	0	0
201	1	2	Eukaryota	Amorphea	Obazoa	Opisthokonta	Holozoa	Choanozoa	Metazoa	Animalia	BCP clade	Bilateria	Protostomia	Ecdysozoa	Arthropoda	Crustacea	Malacostraca	Eumalacostraca	Peracarida	Fageapseudes brachyomos	(Fageapseudes brachyomos)	2	0	0	0	0	0	0	0	0
202	1	1	Eukaryota	Amorphea	Obazoa	Opisthokonta	Holozoa	Choanozoa	Metazoa	Animalia	BCP clade	Bilateria	Protostomia	Ecdysozoa	Arthropoda	Crustacea	Malacostraca	Eumalacostraca	Peracarida	Ilyarachna triangulata	(Ilyarachna triangulata)	0	0	0	0	0	0	1	0	0
203	2	2	Eukaryota	Amorphea	Obazoa	Opisthokonta	Holozoa	Choanozoa	Metazoa	Animalia	BCP clade	Bilateria	Protostomia	Ecdysozoa	Arthropoda	Crustacea	Malacostraca	Eumalacostraca	Peracarida	Janira maculosa	(Janira maculosa)	1	0	0	0	0	0	1	0	0
204	1	1	Eukaryota	Amorphea	Obazoa	Opisthokonta	Holozoa	Choanozoa	Metazoa	Animalia	BCP clade	Bilateria	Protostomia	Ecdysozoa	Arthropoda	Crustacea	Malacostraca	Eumalacostraca	Peracarida	Macrostylis sp. 3 MR-2008	(Macrostylis sp. 3 MR-2008)	0	0	0	0	0	0	1	0	0
205	1	3	Eukaryota	Amorphea	Obazoa	Opisthokonta	Holozoa	Choanozoa	Metazoa	Animalia	BCP clade	Bilateria	Protostomia	Ecdysozoa	Arthropoda	Crustacea	Malacostraca	Eumalacostraca	Peracarida	Paranthura nigropunctata	(Paranthura nigropunctata)	3	0	0	0	0	0	0	0	0
206	1	1	Eukaryota	Amorphea	Obazoa	Opisthokonta	Holozoa	Choanozoa	Metazoa	Animalia	BCP clade	Bilateria	Protostomia	Ecdysozoa	Arthropoda	Crustacea	Malacostraca	Eumalacostraca	Peracarida	Siriella armata	(Siriella armata)	0	0	0	0	0	0	1	0	0
207	3	9	Eukaryota	Amorphea	Obazoa	Opisthokonta	Holozoa	Choanozoa	Metazoa	Animalia	BCP clade	Bilateria	Protostomia	Ecdysozoa	Arthropoda	Crustacea	Malacostraca	Eumalacostraca	Peracarida	Stenasellus racovitzai	(Stenasellus racovitzai)	6	2	0	0	0	0	1	0	0
208	4	9	Eukaryota	Amorphea	Obazoa	Opisthokonta	Holozoa	Choanozoa	Metazoa	Animalia	BCP clade	Bilateria	Protostomia	Ecdysozoa	Arthropoda	Crustacea	Malacostraca	Eumalacostraca	Peracarida	Thermosphaeroma subequalum	(Thermosphaeroma subequalum)	4	0	0	0	3	1	1	0	0
209	1	1	Eukaryota	Amorphea	Obazoa	Opisthokonta	Holozoa	Choanozoa	Metazoa	Animalia	BCP clade	Bilateria	Protostomia	Ecdysozoa	Arthropoda	Crustacea	Malacostraca	Eumalacostraca	Peracarida	Thylakogaster sp. 1 MR-2008	(Thylakogaster sp. 1 MR-2008)	0	0	0	1	0	0	0	0	0
210	1	1	Eukaryota	Amorphea	Obazoa	Opisthokonta	Holozoa	Choanozoa	Metazoa	Animalia	BCP clade	Bilateria	Protostomia	Ecdysozoa	Arthropoda	Crustacea	Malacostraca	Eumalacostraca	Syncarida	Paraiberobathynella cf. maghrebensis ABI-2012	(Paraiberobathynella cf. maghrebensis ABI-2012)	1	0	0	0	0	0	0	0	0
211	1	1	Eukaryota	Amorphea	Obazoa	Opisthokonta	Holozoa	Choanozoa	Metazoa	Animalia	BCP clade	Bilateria	Protostomia	Ecdysozoa	Arthropoda	Crustacea	Manawa staceyi	(Manawa staceyi)	(Manawa staceyi)	(Manawa staceyi)	(Manawa staceyi)	0	0	0	1	0	0	0	0	0
212	7	245	Eukaryota	Amorphea	Obazoa	Opisthokonta	Holozoa	Choanozoa	Metazoa	Animalia	BCP clade	Bilateria	Protostomia	Ecdysozoa	Arthropoda	Crustacea	Maxillopoda	Copepoda	(Copepoda)	(Copepoda)	(Copepoda)	94	3	4	67	65	10	2	0	0
213	2	6	Eukaryota	Amorphea	Obazoa	Opisthokonta	Holozoa	Choanozoa	Metazoa	Animalia	BCP clade	Bilateria	Protostomia	Ecdysozoa	Arthropoda	Crustacea	Maxillopoda	Copepoda	Aegisthidae sp. DZMB576	(Aegisthidae sp. DZMB576)	(Aegisthidae sp. DZMB576)	5	0	0	0	0	0	1	0	0
214	3	7	Eukaryota	Amorphea	Obazoa	Opisthokonta	Holozoa	Choanozoa	Metazoa	Animalia	BCP clade	Bilateria	Protostomia	Ecdysozoa	Arthropoda	Crustacea	Maxillopoda	Copepoda	Argestidae sp. DZMB629	(Argestidae sp. DZMB629)	(Argestidae sp. DZMB629)	4	0	0	1	2	0	0	0	0
215	1	5	Eukaryota	Amorphea	Obazoa	Opisthokonta	Holozoa	Choanozoa	Metazoa	Animalia	BCP clade	Bilateria	Protostomia	Ecdysozoa	Arthropoda	Crustacea	Maxillopoda	Copepoda	Bryocamptus stillae	(Bryocamptus stillae)	(Bryocamptus stillae)	0	0	0	5	0	0	0	0	0
216	1	1	Eukaryota	Amorphea	Obazoa	Opisthokonta	Holozoa	Choanozoa	Metazoa	Animalia	BCP clade	Bilateria	Protostomia	Ecdysozoa	Arthropoda	Crustacea	Maxillopoda	Copepoda	Calanoida	(Calanoida)	(Calanoida)	1	0	0	0	0	0	0	0	0
217	1	1	Eukaryota	Amorphea	Obazoa	Opisthokonta	Holozoa	Choanozoa	Metazoa	Animalia	BCP clade	Bilateria	Protostomia	Ecdysozoa	Arthropoda	Crustacea	Maxillopoda	Copepoda	Calanoida	Acartia bifilosa	(Acartia bifilosa)	1	0	0	0	0	0	0	0	0
218	1	1	Eukaryota	Amorphea	Obazoa	Opisthokonta	Holozoa	Choanozoa	Metazoa	Animalia	BCP clade	Bilateria	Protostomia	Ecdysozoa	Arthropoda	Crustacea	Maxillopoda	Copepoda	Calanoida	Acartia hudsonica	(Acartia hudsonica)	1	0	0	0	0	0	0	0	0
219	2	8	Eukaryota	Amorphea	Obazoa	Opisthokonta	Holozoa	Choanozoa	Metazoa	Animalia	BCP clade	Bilateria	Protostomia	Ecdysozoa	Arthropoda	Crustacea	Maxillopoda	Copepoda	Calanoida	uncultured eukaryote	(uncultured eukaryote)	7	0	0	1	0	0	0	0	0
220	1	1	Eukaryota	Amorphea	Obazoa	Opisthokonta	Holozoa	Choanozoa	Metazoa	Animalia	BCP clade	Bilateria	Protostomia	Ecdysozoa	Arthropoda	Crustacea	Maxillopoda	Copepoda	Calanoida	uncultured metazoan	(uncultured metazoan)	1	0	0	0	0	0	0	0	0
221	1	1	Eukaryota	Amorphea	Obazoa	Opisthokonta	Holozoa	Choanozoa	Metazoa	Animalia	BCP clade	Bilateria	Protostomia	Ecdysozoa	Arthropoda	Crustacea	Maxillopoda	Copepoda	Cerviniella sp. DZMB428	(Cerviniella sp. DZMB428)	(Cerviniella sp. DZMB428)	1	0	0	0	0	0	0	0	0
222	2	2	Eukaryota	Amorphea	Obazoa	Opisthokonta	Holozoa	Choanozoa	Metazoa	Animalia	BCP clade	Bilateria	Protostomia	Ecdysozoa	Arthropoda	Crustacea	Maxillopoda	Copepoda	Cyclopoida	Acanthocyclops viridis	(Acanthocyclops viridis)	0	0	0	1	1	0	0	0	0
223	2	2	Eukaryota	Amorphea	Obazoa	Opisthokonta	Holozoa	Choanozoa	Metazoa	Animalia	BCP clade	Bilateria	Protostomia	Ecdysozoa	Arthropoda	Crustacea	Maxillopoda	Copepoda	Cyclopoida	Anthessius sp. New Caledonia-RJH-2004	(Anthessius sp. New Caledonia-RJH-2004)	0	0	0	1	1	0	0	0	0
224	3	16	Eukaryota	Amorphea	Obazoa	Opisthokonta	Holozoa	Choanozoa	Metazoa	Animalia	BCP clade	Bilateria	Protostomia	Ecdysozoa	Arthropoda	Crustacea	Maxillopoda	Copepoda	Cyclopoida	Cyclopicina sp. DZMB606	(Cyclopicina sp. DZMB606)	0	0	0	6	9	0	1	0	0
225	1	1	Eukaryota	Amorphea	Obazoa	Opisthokonta	Holozoa	Choanozoa	Metazoa	Animalia	BCP clade	Bilateria	Protostomia	Ecdysozoa	Arthropoda	Crustacea	Maxillopoda	Copepoda	Cyclopoida	Eucyclops speratus	(Eucyclops speratus)	0	0	0	1	0	0	0	0	0
226	1	2	Eukaryota	Amorphea	Obazoa	Opisthokonta	Holozoa	Choanozoa	Metazoa	Animalia	BCP clade	Bilateria	Protostomia	Ecdysozoa	Arthropoda	Crustacea	Maxillopoda	Copepoda	Cyclopoida	Junceella fragilis	(Junceella fragilis)	2	0	0	0	0	0	0	0	0
227	1	1	Eukaryota	Amorphea	Obazoa	Opisthokonta	Holozoa	Choanozoa	Metazoa	Animalia	BCP clade	Bilateria	Protostomia	Ecdysozoa	Arthropoda	Crustacea	Maxillopoda	Copepoda	Cyclopoida	Paracyclopina nana	(Paracyclopina nana)	1	0	0	0	0	0	0	0	0
228	2	4	Eukaryota	Amorphea	Obazoa	Opisthokonta	Holozoa	Choanozoa	Metazoa	Animalia	BCP clade	Bilateria	Protostomia	Ecdysozoa	Arthropoda	Crustacea	Maxillopoda	Copepoda	Cyclopoida	Pterinopsyllus sp. DZMB047	(Pterinopsyllus sp. DZMB047)	0	0	0	1	3	0	0	0	0
229	1	9	Eukaryota	Amorphea	Obazoa	Opisthokonta	Holozoa	Choanozoa	Metazoa	Animalia	BCP clade	Bilateria	Protostomia	Ecdysozoa	Arthropoda	Crustacea	Maxillopoda	Copepoda	Cyclopoida	uncultured eukaryote	(uncultured eukaryote)	9	0	0	0	0	0	0	0	0
230	7	202	Eukaryota	Amorphea	Obazoa	Opisthokonta	Holozoa	Choanozoa	Metazoa	Animalia	BCP clade	Bilateria	Protostomia	Ecdysozoa	Arthropoda	Crustacea	Maxillopoda	Copepoda	Harpacticoida	(Harpacticoida)	(Harpacticoida)	77	5	3	50	50	8	9	0	0
231	1	1	Eukaryota	Amorphea	Obazoa	Opisthokonta	Holozoa	Choanozoa	Metazoa	Animalia	BCP clade	Bilateria	Protostomia	Ecdysozoa	Arthropoda	Crustacea	Maxillopoda	Copepoda	Harpacticoida	Aegisthidae sp. DZMB479	(Aegisthidae sp. DZMB479)	0	0	0	1	0	0	0	0	0
232	2	3	Eukaryota	Amorphea	Obazoa	Opisthokonta	Holozoa	Choanozoa	Metazoa	Animalia	BCP clade	Bilateria	Protostomia	Ecdysozoa	Arthropoda	Crustacea	Maxillopoda	Copepoda	Harpacticoida	Ameira scotti	(Ameira scotti)	0	0	0	2	1	0	0	0	0
233	3	15	Eukaryota	Amorphea	Obazoa	Opisthokonta	Holozoa	Choanozoa	Metazoa	Animalia	BCP clade	Bilateria	Protostomia	Ecdysozoa	Arthropoda	Crustacea	Maxillopoda	Copepoda	Harpacticoida	Argestigens sp. Greenland-RJH-2007	(Argestigens sp. Greenland-RJH-2007)	0	0	0	7	7	1	0	0	0
234	5	64	Eukaryota	Amorphea	Obazoa	Opisthokonta	Holozoa	Choanozoa	Metazoa	Animalia	BCP clade	Bilateria	Protostomia	Ecdysozoa	Arthropoda	Crustacea	Maxillopoda	Copepoda	Harpacticoida	Attheyella crassa	(Attheyella crassa)	4	1	0	27	29	3	0	0	0
235	1	1	Eukaryota	Amorphea	Obazoa	Opisthokonta	Holozoa	Choanozoa	Metazoa	Animalia	BCP clade	Bilateria	Protostomia	Ecdysozoa	Arthropoda	Crustacea	Maxillopoda	Copepoda	Harpacticoida	Bereraia sp. MCB-2018	(Bereraia sp. MCB-2018)	0	1	0	0	0	0	0	0	0
236	4	70	Eukaryota	Amorphea	Obazoa	Opisthokonta	Holozoa	Choanozoa	Metazoa	Animalia	BCP clade	Bilateria	Protostomia	Ecdysozoa	Arthropoda	Crustacea	Maxillopoda	Copepoda	Harpacticoida	Bradya sp. Greenland-RJH-2004	(Bradya sp. Greenland-RJH-2004)	61	0	0	4	4	1	0	0	0
237	4	38	Eukaryota	Amorphea	Obazoa	Opisthokonta	Holozoa	Choanozoa	Metazoa	Animalia	BCP clade	Bilateria	Protostomia	Ecdysozoa	Arthropoda	Crustacea	Maxillopoda	Copepoda	Harpacticoida	Bryocamptus pygmaeus	(Bryocamptus pygmaeus)	5	1	0	13	19	0	0	0	0
238	5	34	Eukaryota	Amorphea	Obazoa	Opisthokonta	Holozoa	Choanozoa	Metazoa	Animalia	BCP clade	Bilateria	Protostomia	Ecdysozoa	Arthropoda	Crustacea	Maxillopoda	Copepoda	Harpacticoida	Cancrincola plumipes	(Cancrincola plumipes)	28	1	0	1	2	0	2	0	0
239	1	3	Eukaryota	Amorphea	Obazoa	Opisthokonta	Holozoa	Choanozoa	Metazoa	Animalia	BCP clade	Bilateria	Protostomia	Ecdysozoa	Arthropoda	Crustacea	Maxillopoda	Copepoda	Harpacticoida	Canthocamptus staphylinus	(Canthocamptus staphylinus)	3	0	0	0	0	0	0	0	0
240	1	1	Eukaryota	Amorphea	Obazoa	Opisthokonta	Holozoa	Choanozoa	Metazoa	Animalia	BCP clade	Bilateria	Protostomia	Ecdysozoa	Arthropoda	Crustacea	Maxillopoda	Copepoda	Harpacticoida	Cerviniopsis sp. DZMB562	(Cerviniopsis sp. DZMB562)	0	0	0	1	0	0	0	0	0
241	1	1	Eukaryota	Amorphea	Obazoa	Opisthokonta	Holozoa	Choanozoa	Metazoa	Animalia	BCP clade	Bilateria	Protostomia	Ecdysozoa	Arthropoda	Crustacea	Maxillopoda	Copepoda	Harpacticoida	Dactylopusia pauciarticulata	(Dactylopusia pauciarticulata)	0	0	0	0	0	0	1	0	0
242	4	24	Eukaryota	Amorphea	Obazoa	Opisthokonta	Holozoa	Choanozoa	Metazoa	Animalia	BCP clade	Bilateria	Protostomia	Ecdysozoa	Arthropoda	Crustacea	Maxillopoda	Copepoda	Harpacticoida	Dactylopusia sp. New Caledonia-RJH-2007	(Dactylopusia sp. New Caledonia-RJH-2007)	17	0	0	0	1	0	5	1	0
243	1	5	Eukaryota	Amorphea	Obazoa	Opisthokonta	Holozoa	Choanozoa	Metazoa	Animalia	BCP clade	Bilateria	Protostomia	Ecdysozoa	Arthropoda	Crustacea	Maxillopoda	Copepoda	Harpacticoida	Diarthrodes sp. 2 New Caledonia-RJH-2007	(Diarthrodes sp. 2 New Caledonia-RJH-2007)	5	0	0	0	0	0	0	0	0
244	3	10	Eukaryota	Amorphea	Obazoa	Opisthokonta	Holozoa	Choanozoa	Metazoa	Animalia	BCP clade	Bilateria	Protostomia	Ecdysozoa	Arthropoda	Crustacea	Maxillopoda	Copepoda	Harpacticoida	Eudactylopus sp. New Caledonia-RJH-2007	(Eudactylopus sp. New Caledonia-RJH-2007)	0	0	0	4	5	1	0	0	0
245	1	12	Eukaryota	Amorphea	Obazoa	Opisthokonta	Holozoa	Choanozoa	Metazoa	Animalia	BCP clade	Bilateria	Protostomia	Ecdysozoa	Arthropoda	Crustacea	Maxillopoda	Copepoda	Harpacticoida	Harpacticus nipponicus	(Harpacticus nipponicus)	12	0	0	0	0	0	0	0	0
246	3	13	Eukaryota	Amorphea	Obazoa	Opisthokonta	Holozoa	Choanozoa	Metazoa	Animalia	BCP clade	Bilateria	Protostomia	Ecdysozoa	Arthropoda	Crustacea	Maxillopoda	Copepoda	Harpacticoida	Harpacticus sp. France_RJH_2007	(Harpacticus sp. France_RJH_2007)	0	0	0	4	7	2	0	0	0
247	7	110	Eukaryota	Amorphea	Obazoa	Opisthokonta	Holozoa	Choanozoa	Metazoa	Animalia	BCP clade	Bilateria	Protostomia	Ecdysozoa	Arthropoda	Crustacea	Maxillopoda	Copepoda	Harpacticoida	Itunella muelleri	(Itunella muelleri)	17	2	2	34	35	4	16	0	0
248	1	2	Eukaryota	Amorphea	Obazoa	Opisthokonta	Holozoa	Choanozoa	Metazoa	Animalia	BCP clade	Bilateria	Protostomia	Ecdysozoa	Arthropoda	Crustacea	Maxillopoda	Copepoda	Harpacticoida	Leptocaris brevicornis	(Leptocaris brevicornis)	0	2	0	0	0	0	0	0	0
249	1	1	Eukaryota	Amorphea	Obazoa	Opisthokonta	Holozoa	Choanozoa	Metazoa	Animalia	BCP clade	Bilateria	Protostomia	Ecdysozoa	Arthropoda	Crustacea	Maxillopoda	Copepoda	Harpacticoida	Leptopontia sp. DZMB015	(Leptopontia sp. DZMB015)	0	0	0	0	1	0	0	0	0
250	3	12	Eukaryota	Amorphea	Obazoa	Opisthokonta	Holozoa	Choanozoa	Metazoa	Animalia	BCP clade	Bilateria	Protostomia	Ecdysozoa	Arthropoda	Crustacea	Maxillopoda	Copepoda	Harpacticoida	Mesochra rapiens	(Mesochra rapiens)	9	0	0	2	1	0	0	0	0
251	2	3	Eukaryota	Amorphea	Obazoa	Opisthokonta	Holozoa	Choanozoa	Metazoa	Animalia	BCP clade	Bilateria	Protostomia	Ecdysozoa	Arthropoda	Crustacea	Maxillopoda	Copepoda	Harpacticoida	Mesochra sp. DZMB553	(Mesochra sp. DZMB553)	1	2	0	0	0	0	0	0	0
252	3	5	Eukaryota	Amorphea	Obazoa	Opisthokonta	Holozoa	Choanozoa	Metazoa	Animalia	BCP clade	Bilateria	Protostomia	Ecdysozoa	Arthropoda	Crustacea	Maxillopoda	Copepoda	Harpacticoida	Miracia efferata	(Miracia efferata)	0	0	0	2	2	1	0	0	0
253	1	1	Eukaryota	Amorphea	Obazoa	Opisthokonta	Holozoa	Choanozoa	Metazoa	Animalia	BCP clade	Bilateria	Protostomia	Ecdysozoa	Arthropoda	Crustacea	Maxillopoda	Copepoda	Harpacticoida	Nannopus serratus	(Nannopus serratus)	0	0	0	0	1	0	0	0	0
254	5	26	Eukaryota	Amorphea	Obazoa	Opisthokonta	Holozoa	Choanozoa	Metazoa	Animalia	BCP clade	Bilateria	Protostomia	Ecdysozoa	Arthropoda	Crustacea	Maxillopoda	Copepoda	Harpacticoida	Nannopus sp. 6 VV-2018	(Nannopus sp. 6 VV-2018)	3	1	0	10	9	3	0	0	0
255	3	4	Eukaryota	Amorphea	Obazoa	Opisthokonta	Holozoa	Choanozoa	Metazoa	Animalia	BCP clade	Bilateria	Protostomia	Ecdysozoa	Arthropoda	Crustacea	Maxillopoda	Copepoda	Harpacticoida	Nitokra hibernica	(Nitokra hibernica)	2	0	0	0	1	0	1	0	0
256	1	18	Eukaryota	Amorphea	Obazoa	Opisthokonta	Holozoa	Choanozoa	Metazoa	Animalia	BCP clade	Bilateria	Protostomia	Ecdysozoa	Arthropoda	Crustacea	Maxillopoda	Copepoda	Harpacticoida	Parabradya dilatata	(Parabradya dilatata)	18	0	0	0	0	0	0	0	0
257	3	4	Eukaryota	Amorphea	Obazoa	Opisthokonta	Holozoa	Choanozoa	Metazoa	Animalia	BCP clade	Bilateria	Protostomia	Ecdysozoa	Arthropoda	Crustacea	Maxillopoda	Copepoda	Harpacticoida	Parameiropsis sp. DZMB582	(Parameiropsis sp. DZMB582)	0	0	0	1	2	0	1	0	0
258	6	122	Eukaryota	Amorphea	Obazoa	Opisthokonta	Holozoa	Choanozoa	Metazoa	Animalia	BCP clade	Bilateria	Protostomia	Ecdysozoa	Arthropoda	Crustacea	Maxillopoda	Copepoda	Harpacticoida	Paramenophia sp. New Caledonia-RJH-2007	(Paramenophia sp. New Caledonia-RJH-2007)	93	9	3	3	6	0	8	0	0
259	2	19	Eukaryota	Amorphea	Obazoa	Opisthokonta	Holozoa	Choanozoa	Metazoa	Animalia	BCP clade	Bilateria	Protostomia	Ecdysozoa	Arthropoda	Crustacea	Maxillopoda	Copepoda	Harpacticoida	Paramphiascella fulvofasciata	(Paramphiascella fulvofasciata)	0	0	0	7	12	0	0	0	0
260	7	191	Eukaryota	Amorphea	Obazoa	Opisthokonta	Holozoa	Choanozoa	Metazoa	Animalia	BCP clade	Bilateria	Protostomia	Ecdysozoa	Arthropoda	Crustacea	Maxillopoda	Copepoda	Harpacticoida	Parastenhelia sp. New Caledonia-RJH-2007	(Parastenhelia sp. New Caledonia-RJH-2007)	82	5	1	46	50	4	3	0	0
261	3	25	Eukaryota	Amorphea	Obazoa	Opisthokonta	Holozoa	Choanozoa	Metazoa	Animalia	BCP clade	Bilateria	Protostomia	Ecdysozoa	Arthropoda	Crustacea	Maxillopoda	Copepoda	Harpacticoida	Phyllothalestris sp. New Caledonia-RJH-2007	(Phyllothalestris sp. New Caledonia-RJH-2007)	18	0	0	4	0	0	3	0	0
262	2	3	Eukaryota	Amorphea	Obazoa	Opisthokonta	Holozoa	Choanozoa	Metazoa	Animalia	BCP clade	Bilateria	Protostomia	Ecdysozoa	Arthropoda	Crustacea	Maxillopoda	Copepoda	Harpacticoida	Proserpinicaris amalasuntae	(Proserpinicaris amalasuntae)	0	0	0	1	2	0	0	0	0
263	3	7	Eukaryota	Amorphea	Obazoa	Opisthokonta	Holozoa	Choanozoa	Metazoa	Animalia	BCP clade	Bilateria	Protostomia	Ecdysozoa	Arthropoda	Crustacea	Maxillopoda	Copepoda	Harpacticoida	Pseudotachidius bipartitus	(Pseudotachidius bipartitus)	0	0	0	2	4	0	1	0	0
264	4	17	Eukaryota	Amorphea	Obazoa	Opisthokonta	Holozoa	Choanozoa	Metazoa	Animalia	BCP clade	Bilateria	Protostomia	Ecdysozoa	Arthropoda	Crustacea	Maxillopoda	Copepoda	Harpacticoida	Sarsameira sp. Greenland-RJH-2007	(Sarsameira sp. Greenland-RJH-2007)	6	0	0	6	4	1	0	0	0
265	3	5	Eukaryota	Amorphea	Obazoa	Opisthokonta	Holozoa	Choanozoa	Metazoa	Animalia	BCP clade	Bilateria	Protostomia	Ecdysozoa	Arthropoda	Crustacea	Maxillopoda	Copepoda	Harpacticoida	Stenhelia sp. Greenland-RJH-2007	(Stenhelia sp. Greenland-RJH-2007)	0	2	0	1	2	0	0	0	0
266	1	2	Eukaryota	Amorphea	Obazoa	Opisthokonta	Holozoa	Choanozoa	Metazoa	Animalia	BCP clade	Bilateria	Protostomia	Ecdysozoa	Arthropoda	Crustacea	Maxillopoda	Copepoda	Harpacticoida	Superornatiremidae sp. DZMB688	(Superornatiremidae sp. DZMB688)	2	0	0	0	0	0	0	0	0
267	1	2	Eukaryota	Amorphea	Obazoa	Opisthokonta	Holozoa	Choanozoa	Metazoa	Animalia	BCP clade	Bilateria	Protostomia	Ecdysozoa	Arthropoda	Crustacea	Maxillopoda	Copepoda	Harpacticoida	Tachidius triangularis	(Tachidius triangularis)	0	2	0	0	0	0	0	0	0
268	2	3	Eukaryota	Amorphea	Obazoa	Opisthokonta	Holozoa	Choanozoa	Metazoa	Animalia	BCP clade	Bilateria	Protostomia	Ecdysozoa	Arthropoda	Crustacea	Maxillopoda	Copepoda	Harpacticoida	Tegastes sp. 1 New Caledonia-RJH-2007	(Tegastes sp. 1 New Caledonia-RJH-2007)	2	0	0	1	0	0	0	0	0
269	2	3	Eukaryota	Amorphea	Obazoa	Opisthokonta	Holozoa	Choanozoa	Metazoa	Animalia	BCP clade	Bilateria	Protostomia	Ecdysozoa	Arthropoda	Crustacea	Maxillopoda	Copepoda	Harpacticoida	Tegastes sp. 2 New Caledonia-RJH-2007	(Tegastes sp. 2 New Caledonia-RJH-2007)	1	0	0	2	0	0	0	0	0
270	4	6	Eukaryota	Amorphea	Obazoa	Opisthokonta	Holozoa	Choanozoa	Metazoa	Animalia	BCP clade	Bilateria	Protostomia	Ecdysozoa	Arthropoda	Crustacea	Maxillopoda	Copepoda	Harpacticoida	Tetragonicipitidae sp. DZMB699	(Tetragonicipitidae sp. DZMB699)	0	2	0	2	1	1	0	0	0
271	2	3	Eukaryota	Amorphea	Obazoa	Opisthokonta	Holozoa	Choanozoa	Metazoa	Animalia	BCP clade	Bilateria	Protostomia	Ecdysozoa	Arthropoda	Crustacea	Maxillopoda	Copepoda	Harpacticoida	Tetragonicipitidae sp. DZMB702	(Tetragonicipitidae sp. DZMB702)	0	0	0	2	1	0	0	0	0
272	1	2	Eukaryota	Amorphea	Obazoa	Opisthokonta	Holozoa	Choanozoa	Metazoa	Animalia	BCP clade	Bilateria	Protostomia	Ecdysozoa	Arthropoda	Crustacea	Maxillopoda	Copepoda	Harpacticoida	Tigriopus californicus	(Tigriopus californicus)	0	0	0	2	0	0	0	0	0
273	1	1	Eukaryota	Amorphea	Obazoa	Opisthokonta	Holozoa	Choanozoa	Metazoa	Animalia	BCP clade	Bilateria	Protostomia	Ecdysozoa	Arthropoda	Crustacea	Maxillopoda	Copepoda	Harpacticoida	Tigriopus fulvus	(Tigriopus fulvus)	0	1	0	0	0	0	0	0	0
274	4	9	Eukaryota	Amorphea	Obazoa	Opisthokonta	Holozoa	Choanozoa	Metazoa	Animalia	BCP clade	Bilateria	Protostomia	Ecdysozoa	Arthropoda	Crustacea	Maxillopoda	Copepoda	Harpacticoida	Tigriopus japonicus	(Tigriopus japonicus)	3	0	0	4	1	1	0	0	0
275	3	9	Eukaryota	Amorphea	Obazoa	Opisthokonta	Holozoa	Choanozoa	Metazoa	Animalia	BCP clade	Bilateria	Protostomia	Ecdysozoa	Arthropoda	Crustacea	Maxillopoda	Copepoda	Harpacticoida	Tisbe sp. DZMB496	(Tisbe sp. DZMB496)	7	0	0	0	1	0	1	0	0
276	2	24	Eukaryota	Amorphea	Obazoa	Opisthokonta	Holozoa	Choanozoa	Metazoa	Animalia	BCP clade	Bilateria	Protostomia	Ecdysozoa	Arthropoda	Crustacea	Maxillopoda	Copepoda	Harpacticoida	uncultured eukaryote	(uncultured eukaryote)	19	0	0	0	0	0	5	0	0
277	1	8	Eukaryota	Amorphea	Obazoa	Opisthokonta	Holozoa	Choanozoa	Metazoa	Animalia	BCP clade	Bilateria	Protostomia	Ecdysozoa	Arthropoda	Crustacea	Maxillopoda	Copepoda	Harpacticoida	Vostoklaophonte eupenta	(Vostoklaophonte eupenta)	8	0	0	0	0	0	0	0	0
278	4	13	Eukaryota	Amorphea	Obazoa	Opisthokonta	Holozoa	Choanozoa	Metazoa	Animalia	BCP clade	Bilateria	Protostomia	Ecdysozoa	Arthropoda	Crustacea	Maxillopoda	Copepoda	Harpacticoida	Zaus caeruleus	(Zaus caeruleus)	0	0	0	5	5	2	1	0	0
279	2	5	Eukaryota	Amorphea	Obazoa	Opisthokonta	Holozoa	Choanozoa	Metazoa	Animalia	BCP clade	Bilateria	Protostomia	Ecdysozoa	Arthropoda	Crustacea	Maxillopoda	Copepoda	Laophontodes sp. DZMB547	(Laophontodes sp. DZMB547)	(Laophontodes sp. DZMB547)	0	0	0	3	2	0	0	0	0
280	2	3	Eukaryota	Amorphea	Obazoa	Opisthokonta	Holozoa	Choanozoa	Metazoa	Animalia	BCP clade	Bilateria	Protostomia	Ecdysozoa	Arthropoda	Crustacea	Maxillopoda	Copepoda	Misophriella sp. DZMB392	(Misophriella sp. DZMB392)	(Misophriella sp. DZMB392)	1	2	0	0	0	0	0	0	0
281	1	3	Eukaryota	Amorphea	Obazoa	Opisthokonta	Holozoa	Choanozoa	Metazoa	Animalia	BCP clade	Bilateria	Protostomia	Ecdysozoa	Arthropoda	Crustacea	Maxillopoda	Copepoda	Misophrioida	(Misophrioida)	(Misophrioida)	3	0	0	0	0	0	0	0	0
282	1	65	Eukaryota	Amorphea	Obazoa	Opisthokonta	Holozoa	Choanozoa	Metazoa	Animalia	BCP clade	Bilateria	Protostomia	Ecdysozoa	Arthropoda	Crustacea	Maxillopoda	Copepoda	Misophrioida	Benthomisophria palliata	(Benthomisophria palliata)	65	0	0	0	0	0	0	0	0
283	3	25	Eukaryota	Amorphea	Obazoa	Opisthokonta	Holozoa	Choanozoa	Metazoa	Animalia	BCP clade	Bilateria	Protostomia	Ecdysozoa	Arthropoda	Crustacea	Maxillopoda	Copepoda	Misophrioida	Misophriopsis sp. New Caledonia-RJH-2004	(Misophriopsis sp. New Caledonia-RJH-2004)	18	0	0	4	3	0	0	0	0
284	1	1	Eukaryota	Amorphea	Obazoa	Opisthokonta	Holozoa	Choanozoa	Metazoa	Animalia	BCP clade	Bilateria	Protostomia	Ecdysozoa	Arthropoda	Crustacea	Maxillopoda	Copepoda	Monstrilloida	Monstrilla clavata	(Monstrilla clavata)	1	0	0	0	0	0	0	0	0
285	1	1	Eukaryota	Amorphea	Obazoa	Opisthokonta	Holozoa	Choanozoa	Metazoa	Animalia	BCP clade	Bilateria	Protostomia	Ecdysozoa	Arthropoda	Crustacea	Maxillopoda	Copepoda	Monstrilloida	Monstrillopsis sp. SYB-2016	(Monstrillopsis sp. SYB-2016)	0	0	0	1	0	0	0	0	0
286	1	2	Eukaryota	Amorphea	Obazoa	Opisthokonta	Holozoa	Choanozoa	Metazoa	Animalia	BCP clade	Bilateria	Protostomia	Ecdysozoa	Arthropoda	Crustacea	Maxillopoda	Copepoda	Mormonilla sp. DZMBK37	(Mormonilla sp. DZMBK37)	(Mormonilla sp. DZMBK37)	2	0	0	0	0	0	0	0	0
287	1	13	Eukaryota	Amorphea	Obazoa	Opisthokonta	Holozoa	Choanozoa	Metazoa	Animalia	BCP clade	Bilateria	Protostomia	Ecdysozoa	Arthropoda	Crustacea	Maxillopoda	Copepoda	Poecilostomatoida	Chondracanthus lophii	(Chondracanthus lophii)	13	0	0	0	0	0	0	0	0
288	3	12	Eukaryota	Amorphea	Obazoa	Opisthokonta	Holozoa	Choanozoa	Metazoa	Animalia	BCP clade	Bilateria	Protostomia	Ecdysozoa	Arthropoda	Crustacea	Maxillopoda	Copepoda	Poecilostomatoida	Holobomolochus sp. New Caledonia-JLJ-2006	(Holobomolochus sp. New Caledonia-JLJ-2006)	0	0	1	5	6	0	0	0	0
289	1	1	Eukaryota	Amorphea	Obazoa	Opisthokonta	Holozoa	Choanozoa	Metazoa	Animalia	BCP clade	Bilateria	Protostomia	Ecdysozoa	Arthropoda	Crustacea	Maxillopoda	Copepoda	Poecilostomatoida	Mecomerinx heterocentroti	(Mecomerinx heterocentroti)	1	0	0	0	0	0	0	0	0
290	1	1	Eukaryota	Amorphea	Obazoa	Opisthokonta	Holozoa	Choanozoa	Metazoa	Animalia	BCP clade	Bilateria	Protostomia	Ecdysozoa	Arthropoda	Crustacea	Maxillopoda	Copepoda	Siphonostomatoida	(Siphonostomatoida)	(Siphonostomatoida)	1	0	0	0	0	0	0	0	0
291	1	1	Eukaryota	Amorphea	Obazoa	Opisthokonta	Holozoa	Choanozoa	Metazoa	Animalia	BCP clade	Bilateria	Protostomia	Ecdysozoa	Arthropoda	Crustacea	Maxillopoda	Copepoda	Siphonostomatoida	Caligus sp. 1 JYW-2010	(Caligus sp. 1 JYW-2010)	0	1	0	0	0	0	0	0	0
292	1	5	Eukaryota	Amorphea	Obazoa	Opisthokonta	Holozoa	Choanozoa	Metazoa	Animalia	BCP clade	Bilateria	Protostomia	Ecdysozoa	Arthropoda	Crustacea	Maxillopoda	Copepoda	Siphonostomatoida	Cyprinodon variegatus	(Cyprinodon variegatus)	5	0	0	0	0	0	0	0	0
293	1	8	Eukaryota	Amorphea	Obazoa	Opisthokonta	Holozoa	Choanozoa	Metazoa	Animalia	BCP clade	Bilateria	Protostomia	Ecdysozoa	Arthropoda	Crustacea	Maxillopoda	Copepoda	Siphonostomatoida	Ecbathyrion prolixicauda	(Ecbathyrion prolixicauda)	8	0	0	0	0	0	0	0	0
294	2	28	Eukaryota	Amorphea	Obazoa	Opisthokonta	Holozoa	Choanozoa	Metazoa	Animalia	BCP clade	Bilateria	Protostomia	Ecdysozoa	Arthropoda	Crustacea	Maxillopoda	Copepoda	Siphonostomatoida	Eudactylinodes niger	(Eudactylinodes niger)	27	0	0	1	0	0	0	0	0
295	3	11	Eukaryota	Amorphea	Obazoa	Opisthokonta	Holozoa	Choanozoa	Metazoa	Animalia	BCP clade	Bilateria	Protostomia	Ecdysozoa	Arthropoda	Crustacea	Maxillopoda	Copepoda	Siphonostomatoida	Gloiopotes watsoni	(Gloiopotes watsoni)	9	1	1	0	0	0	0	0	0
296	2	2	Eukaryota	Amorphea	Obazoa	Opisthokonta	Holozoa	Choanozoa	Metazoa	Animalia	BCP clade	Bilateria	Protostomia	Ecdysozoa	Arthropoda	Crustacea	Maxillopoda	Copepoda	Siphonostomatoida	Hatschekia sp. RJH-2006	(Hatschekia sp. RJH-2006)	0	0	0	1	1	0	0	0	0
297	1	1	Eukaryota	Amorphea	Obazoa	Opisthokonta	Holozoa	Choanozoa	Metazoa	Animalia	BCP clade	Bilateria	Protostomia	Ecdysozoa	Arthropoda	Crustacea	Maxillopoda	Copepoda	Siphonostomatoida	Kroyeria sp. RJH-2006	(Kroyeria sp. RJH-2006)	1	0	0	0	0	0	0	0	0
298	1	3	Eukaryota	Amorphea	Obazoa	Opisthokonta	Holozoa	Choanozoa	Metazoa	Animalia	BCP clade	Bilateria	Protostomia	Ecdysozoa	Arthropoda	Crustacea	Maxillopoda	Copepoda	Siphonostomatoida	Lernaeocera branchialis	(Lernaeocera branchialis)	0	0	0	3	0	0	0	0	0
299	3	5	Eukaryota	Amorphea	Obazoa	Opisthokonta	Holozoa	Choanozoa	Metazoa	Animalia	BCP clade	Bilateria	Protostomia	Ecdysozoa	Arthropoda	Crustacea	Maxillopoda	Copepoda	Siphonostomatoida	Miraciidae sp. DZMB310	(Miraciidae sp. DZMB310)	2	0	0	1	0	0	2	0	0
300	1	2	Eukaryota	Amorphea	Obazoa	Opisthokonta	Holozoa	Choanozoa	Metazoa	Animalia	BCP clade	Bilateria	Protostomia	Ecdysozoa	Arthropoda	Crustacea	Maxillopoda	Copepoda	Siphonostomatoida	Nicothoe astaci	(Nicothoe astaci)	2	0	0	0	0	0	0	0	0
301	1	1	Eukaryota	Amorphea	Obazoa	Opisthokonta	Holozoa	Choanozoa	Metazoa	Animalia	BCP clade	Bilateria	Protostomia	Ecdysozoa	Arthropoda	Crustacea	Maxillopoda	Copepoda	Siphonostomatoida	Orecturus sp. New Caledonia-RJH-2004	(Orecturus sp. New Caledonia-RJH-2004)	0	0	0	0	0	0	1	0	0
[truncated: 1,682 more rows]

## Sheet: Mito_NTU
Raw NTU table (mitochondria)									SC9685	SC9686	SC9687	SC9688	SC9689	SC9690	SC9691	SC9692	SC9693
[truncated: 133 more rows]

## Sheet: Chloro_NTU
Raw NTU table (chloroplast)									SC9685	SC9686	SC9687	SC9688	SC9689	SC9690	SC9691	SC9692	SC9693
[truncated: 210 more rows]
