# Supplementary material for: Hydrodynamic disturbance controls microbial community assembly and biogeochemical processes in coastal sediments
Source: ISME J. 2021 Sep 28;16(3):750–63. doi: 10.1038/s41396-021-01111-9 (PMC8857189; doi:10.1038/s41396-021-01111-9)
Supplement: Supplementary file 9 — Supplementary Table S8 [file 41396_2021_1111_MOESM9_ESM.xlsx]

## Sheet: Prok_domain
Relative abundance (prokaryote domain)						SC9685	SC9686	SC9687	SC9688	SC9689	SC9690	SC9691	SC9692	SC9693
Domain	Mean	Std	Median	Min	Max	Site A surface	Site A middle	Site A deep	Site B surface	Site B middle	Site B deep	Site C surface	Site C middle	Site C deep
Archaea	3.17034	2.45915	2.57437	0.817688	8.32149	2.81697	2.08021	2.57437	0.85219	1.38013	6.648	0.817688	3.04198	8.32149
Bacteria	96.8297	2.45915	97.183	2.45915	99.1823	97.183	97.9198	97.4256	99.1478	98.6199	93.352	99.1823	96.958	91.6785

## Sheet: Prok_phylum
Relative abundance (prokaryote phylum)							SC9685	SC9686	SC9687	SC9688	SC9689	SC9690	SC9691	SC9692	SC9693
Domain	Phylum	Mean	Std	Median	Min	Max	Site A surface	Site A middle	Site A deep	Site B surface	Site B middle	Site B deep	Site C surface	Site C middle	Site C deep
Archaea	(Archaea)	0.101914	0.130966	0.0344133	0.00827369	0.36632	0.0344133	0.0160428	0.0302867	0.00827369	0.0217344	0.312	0.013083	0.115075	0.36632
Archaea	Aenigmarchaeota	0.0823296	0.106882	0.0403823	0.0054336	0.300711	0.00983236	0.0160428	0.0403823	0.00827369	0.0054336	0.256	0.039249	0.0650423	0.300711
Archaea	Altiarchaeota	0.020207	0.0322139	0.00654151	0	0.092947	0	0	0.00336519	0	0	0.064	0.00654151	0.0150098	0.092947
Archaea	Asgardarchaeota	0.279123	0.323535	0.158164	0.00983236	0.934937	0.00983236	0.0213904	0.158164	0.0165474	0.0380352	0.632	0.13083	0.570371	0.934937
Archaea	Crenarchaeota	0.937922	0.683904	0.794185	0.150455	2.28111	2.28111	1.24599	0.794185	0.248211	0.326016	1.344	0.150455	0.460299	1.59103
Archaea	Euryarchaeota	0.0291806	0.0385014	0.0134608	0	0.131219	0.00983236	0	0.0134608	0.00413685	0.0108672	0.04	0.013083	0.040026	0.131219
Archaea	Hadarchaeota	0.00372694	0.0052723	0.00372694	0	0.0164024	0	0	0	0.00413685	0	0.008	0	0.00500325	0.0164024
Archaea	Halobacterota	0.235301	0.334827	0.0981226	0.0336519	1.06616	0.0688265	0.0374332	0.0336519	0.0413685	0.0760704	0.576	0.0981226	0.120078	1.06616
Archaea	Hydrothermarchaeota	0.00288274	0.00547797	0	0	0.0150098	0	0	0	0	0	0	0	0.0150098	0.0109349
Archaea	Iainarchaeota	0.0117406	0.0148807	0.0100956	0	0.0492072	0.00491618	0	0.0100956	0	0.0054336	0.016	0	0.020013	0.0492072
Archaea	Korarchaeota	0.000607497	0.00171826	0	0	0.00546747	0	0	0	0	0	0	0	0	0.00546747
Archaea	Micrarchaeota	0.0111505	0.013413	0.0106952	0	0.0437397	0	0.0106952	0.00336519	0	0	0.016	0.00654151	0.020013	0.0437397
Archaea	Nanoarchaeota	1.15185	0.865497	0.865497	0.294368	2.816	0.349049	0.668449	1.37636	0.446779	0.81504	2.816	0.294368	1.14574	2.45489
Archaea	Nanohaloarchaeota	0.000607497	0.00171826	0	0	0.00546747	0	0	0	0	0	0	0	0	0.00546747
Archaea	Thermoplasmatota	0.297696	0.376503	0.111051	0.0491618	1.23565	0.0491618	0.0641711	0.111051	0.0744632	0.0760704	0.568	0.0654151	0.435283	1.23565
Archaea	uncultured	0.00409397	0.00643782	0	0	0.0164024	0	0	0	0	0.0054336	0	0	0.0150098	0.0164024
Bacteria	(Bacteria)	4.19807	0.732686	4.19807	0.732686	5.68	4.33115	4.31551	4.77521	3.81004	4.17301	5.68	3.05488	3.30715	4.3357
Bacteria	10bav-F6	0.00194183	0.00377753	0	0	0.0109349	0	0	0	0	0	0	0.00654151	0	0.0109349
Bacteria	Abditibacteriota	0.000888889	0.00251416	0	0	0.008	0	0	0	0	0	0.008	0	0	0
Bacteria	Acetothermia	0.0259122	0.0309635	0.0201911	0	0.0874795	0	0	0.0201911	0	0.0054336	0.072	0.013083	0.0350228	0.0874795
Bacteria	Acidobacteriota	4.12819	1.3423	3.79265	1.3423	5.85543	5.77159	5.4385	5.85543	3.19365	3.79265	4.56	1.53725	3.2321	3.77255
Bacteria	Actinobacteriota	3.3936	1.01565	3.27225	1.01565	4.85597	4.09026	4.6738	4.85597	3.27225	3.88502	2.688	1.77275	3.17206	2.13231
Bacteria	Aerophobota	0.0112795	0.00682295	0.0100065	0	0.024	0.00983236	0.0106952	0.0201911	0.00827369	0.0054336	0.024	0.013083	0.0100065	0
Bacteria	AncK6	0.00856751	0.00398636	0.00673038	0.00398636	0.0160428	0.0147485	0.0160428	0.00673038	0.00413685	0.0054336	0.008	0.00654151	0.0100065	0.00546747
Bacteria	Aquificota	0.00282097	0.00255036	0.00282097	0	0.00546747	0	0.00534759	0	0.00413685	0.0054336	0	0	0.00500325	0.00546747
Bacteria	Armatimonadota	0.0108799	0.00764785	0.00764785	0	0.024	0.0196647	0	0.00673038	0.00413685	0.0054336	0.024	0.00654151	0.0150098	0.0164024
Bacteria	Bacteroidota	16.1359	7.61062	13.8341	6.32	30.4834	13.8341	15.3422	11.9195	23.9441	23.3428	6.32	30.4834	11.9728	8.06452
Bacteria	Bdellovibrionota	0.670888	0.320698	0.570528	0.304	1.44536	1.44536	0.631016	0.461031	0.889422	0.570528	0.304	0.778439	0.515335	0.442865
Bacteria	BHI80-139	0.000726834	0.0020558	0	0	0.00654151	0	0	0	0	0	0	0.00654151	0	0
Bacteria	Caldatribacteriota	0.0481164	0.0252161	0.0374332	0.0252161	0.109349	0.0344133	0.0374332	0.0370171	0.0413685	0.027168	0.032	0.039249	0.0750488	0.109349
Bacteria	Caldisericota	0.00179022	0.00259454	0	0	0.00654151	0	0	0	0.00413685	0.0054336	0	0.00654151	0	0
Bacteria	Calditrichota	0.695586	0.3898	0.494458	0.327075	1.504	0.339216	0.368984	0.760533	0.417822	0.494458	1.504	0.327075	0.965628	1.08256
Bacteria	Campilobacterota	2.00635	2.80481	0.472	0.141274	8.66563	0.245809	0.245989	0.212007	0.173748	0.141274	0.472	4.33048	8.66563	3.57026
Bacteria	Chloroflexi	2.60944	2.09665	2.01238	1.07935	7.7146	1.33228	1.39572	2.01238	1.24519	1.45077	4.728	1.07935	2.52664	7.7146
Bacteria	CK-2C2-2	0.00776066	0.00605746	0.0054336	0	0.0196245	0	0.00534759	0.00336519	0.00413685	0.0054336	0.016	0.0196245	0.00500325	0.0109349
Bacteria	Cloacimonadota	0.028269	0.036952	0.0160428	0	0.125752	0.00491618	0.0160428	0.00673038	0	0.0108672	0.032	0.013083	0.0450293	0.125752
Bacteria	Cyanobacteria	0.0500259	0.0261687	0.0370171	0.0218699	0.0981226	0.0934074	0.0588235	0.0370171	0.0413685	0.0326016	0.032	0.0981226	0.0350228	0.0218699
Bacteria	Dadabacteria	0.00792977	0.00811958	0.00546747	0	0.0213904	0.0147485	0.0213904	0.0201911	0.00413685	0.0054336	0	0	0	0.00546747
Bacteria	Deferribacterota	0.001524	0.00221235	0	0	0.00534759	0	0.00534759	0.00336519	0	0	0	0	0.00500325	0
Bacteria	Deferrisomatota	0.0376704	0.0195437	0.0350228	0.00654151	0.0807646	0.0245809	0.0481283	0.0807646	0.0248211	0.0489024	0.032	0.00654151	0.0350228	0.0382723
Bacteria	Deinococcota	0.124692	0.0682266	0.114106	0.0218699	0.228953	0.211396	0.144385	0.164894	0.107558	0.114106	0.024	0.228953	0.105068	0.0218699
Bacteria	Dependentiae	0.152686	0.214022	0.10324	0.0163008	0.736	0.10324	0.026738	0.134608	0.0372316	0.0163008	0.736	0.0327075	0.0850553	0.202296
Bacteria	Desulfobacterota	7.62476	3.94191	6.39535	3.17585	14.1389	3.17585	3.54545	7.18805	4.71187	6.39535	13.568	5.18741	10.712	14.1389
Bacteria	DTB120	0.0124575	0.0140559	0.0106952	0	0.048	0	0.0106952	0	0.00413685	0.0108672	0.048	0.00654151	0.0100065	0.0218699
Bacteria	Edwardsbacteria	0.000594177	0.00168059	0	0	0.00534759	0	0.00534759	0	0	0	0	0	0	0
Bacteria	Elusimicrobiota	0.0932856	0.0526466	0.0695187	0.027168	0.208	0.113072	0.0695187	0.0639386	0.053779	0.027168	0.208	0.052332	0.115075	0.136687
Bacteria	Entotheonellaeota	0.00769619	0.00908921	0.0054336	0	0.0235563	0.0147485	0.0213904	0.0235563	0.00413685	0.0054336	0	0	0	0
Bacteria	FCPU426	0.00278948	0.00534564	0	0	0.0150098	0	0	0.0100956	0	0	0	0	0.0150098	0
Bacteria	Fermentibacterota	0.0447495	0.0694538	0.016	0	0.218699	0.00491618	0.00534759	0.00673038	0.00827369	0	0.016	0.0327075	0.110072	0.218699
Bacteria	Fibrobacterota	0.0527976	0.0196813	0.0527976	0.0124105	0.0850396	0.054078	0.0374332	0.0605734	0.0124105	0.0434688	0.072	0.0850396	0.0500325	0.0601422
Bacteria	Firmicutes	2.42572	0.326053	2.3911	0.326053	3.224	2.42368	2.27807	2.08642	2.3911	2.33645	3.224	2.57081	2.48161	2.03937
Bacteria	Fusobacteriota	0.163035	0.110003	0.127821	0.0760704	0.456	0.127821	0.0855615	0.0942253	0.140653	0.0760704	0.456	0.170079	0.120078	0.196829
Bacteria	FW113	0.000607497	0.00171826	0	0	0.00546747	0	0	0	0	0	0	0	0	0.00546747
Bacteria	GAL15	0.00247027	0.00377292	0	0	0.0100956	0	0	0.0100956	0.00413685	0	0.008	0	0	0
Bacteria	Gemmatimonadota	1.2624	0.463874	1.18996	0.463874	1.97873	1.85832	1.69519	1.97873	1.08385	1.18996	1.296	0.56257	0.920598	0.776381
Bacteria	GN01	0.0113831	0.020871	0	0	0.060039	0	0	0	0.00413685	0	0	0	0.060039	0.0382723
Bacteria	Halanaerobiaeota	0.0453171	0.0243487	0.0491618	0	0.0750488	0.0491618	0.0748663	0.0235563	0.0620527	0.054336	0	0.0196245	0.0750488	0.0492072
Bacteria	Hydrogenedentes	0.0656965	0.0553614	0.0572082	0.013083	0.184	0.0589941	0.0588235	0.0572082	0.0248211	0.027168	0.184	0.013083	0.0250163	0.142154
Bacteria	Latescibacterota	1.4737	0.7142	1.27146	0.7142	3.048	0.865248	1.1123	1.55808	0.864601	1.27146	3.048	0.719566	1.56602	2.25806
Bacteria	LCP-89	0.0303773	0.0406649	0.020013	0	0.136687	0.00491618	0	0.016826	0.00413685	0.0217344	0.056	0.013083	0.020013	0.136687
Bacteria	Margulisbacteria	0.0166716	0.012279	0.0160428	0	0.04	0.0344133	0.0160428	0.016826	0.00827369	0	0.04	0.013083	0.00500325	0.0164024
Bacteria	Marinimicrobia (SAR406 clade)	0.128914	0.0768313	0.103238	0.0654151	0.32	0.083575	0.0748663	0.178355	0.0703264	0.103238	0.32	0.0654151	0.155101	0.109349
Bacteria	MBNT15	0.0505286	0.032174	0.0492072	0.00654151	0.128	0.0294971	0.0534759	0.0673038	0.0330948	0.0326016	0.128	0.00654151	0.0550358	0.0492072
Bacteria	Methylomirabilota	0.0155087	0.0131469	0.0106952	0.00413685	0.0437397	0.00491618	0.0106952	0.0100956	0.00413685	0.0054336	0.024	0.00654151	0.0300195	0.0437397
Bacteria	Modulibacteria	0.0509971	0.089184	0.026166	0.00827369	0.300711	0.00983236	0.0106952	0.0100956	0.00827369	0.027168	0.016	0.026166	0.0500325	0.300711
Bacteria	Myxococcota	1.54329	0.435293	1.54329	0.435293	2.04513	2.04513	1.82888	1.88114	1.78712	1.78765	1.52	0.595277	1.35088	1.09349
Bacteria	NB1-j	0.96326	0.67782	0.67782	0.176621	2.05005	2.05005	1.61497	1.88451	0.608116	0.532493	1.08	0.176621	0.285185	0.437397
Bacteria	Nitrospinota	0.0552797	0.0255124	0.0552797	0.0165474	0.087495	0.0639103	0.0802139	0.087495	0.0165474	0.027168	0.064	0.0457905	0.0850553	0.0273373
Bacteria	Nitrospirota	0.329599	0.166082	0.296	0.0784981	0.686499	0.457205	0.42246	0.686499	0.273032	0.315149	0.296	0.0784981	0.175114	0.262438
Bacteria	NKB15	0.00392261	0.00693889	0	0	0.0218699	0	0	0	0	0.0054336	0.008	0	0	0.0218699
Bacteria	Patescibacteria	1.6247	0.426685	1.57102	0.426685	2.648	1.29787	1.42246	1.59174	1.58855	1.47251	2.648	1.07281	1.57102	1.95735
Bacteria	PAUC34f	0.0736567	0.0357204	0.0656096	0.0196245	0.149733	0.0934074	0.149733	0.100956	0.0496422	0.0489024	0.08	0.0196245	0.0550358	0.0656096
Bacteria	Planctomycetota	5.23299	1.70976	5.07928	1.70976	7.27218	7.21695	7.12834	7.27218	4.73669	4.90654	5.184	1.72042	3.8525	5.07928
Bacteria	Poribacteria	0.0067905	0.00804978	0.00654151	0	0.0273373	0	0	0.0100956	0.00413685	0	0.008	0.00654151	0.00500325	0.0273373
Bacteria	Proteobacteria	34.271	5.44921	34.8802	5.44921	39.508	38.6559	39.508	34.8802	39.4407	36.1715	25.808	36.5409	33.787	23.6468
Bacteria	RCP2-54	0.012731	0.00984295	0.016	0	0.0294971	0.0294971	0.0160428	0.0201911	0.0165474	0.0163008	0.016	0	0	0
Bacteria	Rs-K70 termite group	0.00106715	0.00202093	0	0	0.00546747	0	0	0	0.00413685	0	0	0	0	0.00546747
Bacteria	SAR324 clade(Marine group B)	0.208609	0.083904	0.210979	0.026166	0.353965	0.353965	0.181818	0.218737	0.210979	0.217344	0.24	0.026166	0.155101	0.273373
Bacteria	Schekmanbacteria	0.0264947	0.036762	0.0213904	0	0.125752	0	0.0213904	0.0302867	0.00413685	0.0108672	0.016	0	0.0300195	0.125752
Bacteria	Spirochaetota	0.808558	0.694544	0.558622	0.260557	2.33461	0.260557	0.304813	0.558622	0.30199	0.320582	1.536	0.399032	1.26082	2.33461
Bacteria	Sumerlaeota	0.0601399	0.0561234	0.054078	0.013083	0.196829	0.054078	0.0213904	0.0605734	0.0206842	0.0326016	0.112	0.013083	0.0300195	0.196829
Bacteria	Sva0485	0.318803	0.234074	0.234074	0.122904	0.904	0.122904	0.176471	0.302867	0.165474	0.168442	0.904	0.183162	0.370241	0.47567
Bacteria	Synergistota	0.0210941	0.0186242	0.013083	0.00673038	0.0656096	0.0245809	0.0106952	0.00673038	0.00827369	0.0108672	0.04	0.013083	0.0100065	0.0656096
Bacteria	TA06	0.0245505	0.0242786	0.0213904	0	0.0765446	0.00983236	0.0213904	0.0134608	0.00827369	0.0054336	0.056	0	0.0300195	0.0765446
Bacteria	Thermotogota	0.00233369	0.00507737	0	0	0.016	0	0	0	0	0	0.016	0	0.00500325	0
Bacteria	uncultured Desulfuromonadales bacterium	0.000607497	0.00171826	0	0	0.00546747	0	0	0	0	0	0	0	0	0.00546747
Bacteria	Verrucomicrobiota	2.93441	0.738515	2.8	0.738515	4.70988	3.44624	2.89305	2.60129	3.05299	2.59726	2.8	4.70988	2.05634	2.2526
Bacteria	WOR-1	0.00521599	0.00845229	0	0	0.024	0	0	0	0	0	0.024	0.00654151	0	0.0164024
Bacteria	WPS-2	0.0122897	0.00851599	0.0109349	0	0.0289579	0.0147485	0.0213904	0.00673038	0.0289579	0.0163008	0	0.00654151	0.00500325	0.0109349
Bacteria	WS1	0.00332907	0.0047276	0.00332907	0	0.0150098	0	0.00534759	0	0.00413685	0	0	0	0.0150098	0.00546747
Bacteria	WS2	0.0289051	0.0256173	0.0201911	0.00534759	0.08	0.00983236	0.00534759	0.0201911	0.0165474	0.0054336	0.08	0.013083	0.0550358	0.0546747
Bacteria	Zixibacteria	0.312038	0.243552	0.243552	0.0703264	0.808	0.142569	0.112299	0.336519	0.0703264	0.179309	0.808	0.143913	0.370241	0.645161

## Sheet: Prok_class
Relative abundance (prokaryote class)								SC9685	SC9686	SC9687	SC9688	SC9689	SC9690	SC9691	SC9692	SC9693
Domain	Phylum	Class	Mean	Std	Median	Min	Max	Site A surface	Site A middle	Site A deep	Site B surface	Site B middle	Site B deep	Site C surface	Site C middle	Site C deep
Archaea	(Archaea)	(Archaea)	0.101914	0.130966	0.0344133	0.00827369	0.36632	0.0344133	0.0160428	0.0302867	0.00827369	0.0217344	0.312	0.013083	0.115075	0.36632
Archaea	Aenigmarchaeota	Aenigmarchaeia	0.0303858	0.0378284	0.0196245	0	0.109349	0.00491618	0.0106952	0.00673038	0.00413685	0	0.088	0.0196245	0.0300195	0.109349
Archaea	Aenigmarchaeota	Deep Sea Euryarchaeotic Group(DSEG)	0.051388	0.0695979	0.0300195	0.00413685	0.191361	0.00491618	0.00534759	0.0336519	0.00413685	0.0054336	0.168	0.0196245	0.0300195	0.191361
Archaea	Aenigmarchaeota	uncultured archaeon	0.000555917	0.00157237	0	0	0.00500325	0	0	0	0	0	0	0	0.00500325	0
Archaea	Altiarchaeota	Altiarchaeia	0.020207	0.0322139	0.00654151	0	0.092947	0	0	0.00336519	0	0	0.064	0.00654151	0.0150098	0.092947
Archaea	Asgardarchaeota	(Asgardarchaeota)	0.0150444	0.0177872	0.0100956	0	0.0437397	0	0	0.0100956	0	0	0.04	0.00654151	0.0350228	0.0437397
Archaea	Asgardarchaeota	Heimdallarchaeia	0.0259615	0.0318626	0.0196245	0	0.092947	0.00491618	0.00534759	0.00336519	0	0.0054336	0.072	0.0196245	0.0300195	0.092947
Archaea	Asgardarchaeota	Lokiarchaeia	0.159895	0.184053	0.0942253	0.00491618	0.524877	0.00491618	0.0106952	0.0942253	0.0124105	0.0217344	0.328	0.0719566	0.370241	0.524877
Archaea	Asgardarchaeota	Odinarchaeia	0.073136	0.0869027	0.0471127	0	0.256971	0	0.00534759	0.0471127	0.00413685	0.0108672	0.176	0.0327075	0.125081	0.256971
Archaea	Asgardarchaeota	uncultured archaeon	0.00508601	0.00669731	0.00336519	0	0.0164024	0	0	0.00336519	0	0	0.016	0	0.0100065	0.0164024
Archaea	Crenarchaeota	(Crenarchaeota)	0.00353525	0.00502332	0.00353525	0	0.016	0.00491618	0	0	0	0.0054336	0.016	0	0	0.00546747
Archaea	Crenarchaeota	Bathyarchaeia	0.389063	0.535885	0.161529	0.0054336	1.49262	0.0245809	0.0427807	0.161529	0.0206842	0.0054336	1.224	0.104664	0.425276	1.49262
Archaea	Crenarchaeota	Methanomethylicia	0.00180917	0.00363183	0	0	0.0109349	0	0.00534759	0	0	0	0	0	0	0.0109349
Archaea	Crenarchaeota	Nitrososphaeria	0.541692	0.701865	0.315149	0.0350228	2.25161	2.25161	1.19786	0.632656	0.227527	0.315149	0.104	0.0457905	0.0350228	0.0656096
Archaea	Crenarchaeota	Thermoprotei	0.00182249	0.00515478	0	0	0.0164024	0	0	0	0	0	0	0	0	0.0164024
Archaea	Euryarchaeota	(Euryarchaeota)	0.000546242	0.00154501	0	0	0.00491618	0.00491618	0	0	0	0	0	0	0	0
Archaea	Euryarchaeota	Methanobacteria	0.00433368	0.00416921	0.00433368	0	0.0100956	0	0	0.0100956	0	0.0054336	0.008	0	0.0100065	0.00546747
Archaea	Euryarchaeota	Methanococci	0.00115374	0.00216236	0	0	0.00546747	0.00491618	0	0	0	0	0	0	0	0.00546747
Archaea	Euryarchaeota	Thermococci	0.0231469	0.0362102	0.013083	0	0.120284	0	0	0.00336519	0.00413685	0.0054336	0.032	0.013083	0.0300195	0.120284
Archaea	Hadarchaeota	Hadarchaeia	0.00372694	0.0052723	0.00372694	0	0.0164024	0	0	0	0.00413685	0	0.008	0	0.00500325	0.0164024
Archaea	Halobacterota	(Halobacterota)	0.00381354	0.0052847	0.00381354	0	0.0164024	0.00491618	0	0	0	0	0.008	0	0.00500325	0.0164024
Archaea	Halobacterota	ANME-1	0.000555917	0.00157237	0	0	0.00500325	0	0	0	0	0	0	0	0.00500325	0
Archaea	Halobacterota	Halobacteria	0.0242968	0.0150198	0.0206842	0	0.0546747	0.0344133	0.0213904	0.0134608	0.0206842	0.0380352	0.016	0	0.020013	0.0546747
Archaea	Halobacterota	Methanomicrobia	0.0590249	0.145763	0.008	0	0.470202	0.00491618	0	0	0	0	0.008	0.013083	0.0350228	0.470202
Archaea	Halobacterota	Methanonatronarchaeia	0.000607497	0.00171826	0	0	0.00546747	0	0	0	0	0	0	0	0	0.00546747
Archaea	Halobacterota	Methanosarcinia	0.147002	0.206731	0.0550358	0.0160428	0.544	0.0245809	0.0160428	0.0201911	0.0206842	0.0380352	0.544	0.0850396	0.0550358	0.51941
Archaea	Hydrothermarchaeota	Hydrothermarchaeia	0.00288274	0.00547797	0	0	0.0150098	0	0	0	0	0	0	0	0.0150098	0.0109349
Archaea	Iainarchaeota	Iainarchaeia	0.0117406	0.0148807	0.0100956	0	0.0492072	0.00491618	0	0.0100956	0	0.0054336	0.016	0	0.020013	0.0492072
Archaea	Korarchaeota	Korarchaeia	0.000607497	0.00171826	0	0	0.00546747	0	0	0	0	0	0	0	0	0.00546747
Archaea	Micrarchaeota	Micrarchaeia	0.0111505	0.013413	0.0106952	0	0.0437397	0	0.0106952	0.00336519	0	0	0.016	0.00654151	0.020013	0.0437397
Archaea	Nanoarchaeota	Nanoarchaeia	1.15185	0.865497	0.865497	0.294368	2.816	0.349049	0.668449	1.37636	0.446779	0.81504	2.816	0.294368	1.14574	2.45489
Archaea	Nanohaloarchaeota	Nanosalinia	0.000607497	0.00171826	0	0	0.00546747	0	0	0	0	0	0	0	0	0.00546747
Archaea	Thermoplasmatota	(Thermoplasmatota)	0.00269806	0.00403669	0	0	0.0109349	0	0.00534759	0	0	0	0.008	0	0	0.0109349
Archaea	Thermoplasmatota	Thermoplasmata	0.287012	0.363705	0.111051	0.0491618	1.20284	0.0491618	0.0588235	0.111051	0.0744632	0.0760704	0.52	0.0654151	0.425276	1.20284
Archaea	Thermoplasmatota	uncultured	0.00798626	0.0133516	0	0	0.04	0	0	0	0	0	0.04	0	0.0100065	0.0218699
Archaea	uncultured	uncultured archaeon	0.00348648	0.00542617	0	0	0.0150098	0	0	0	0	0.0054336	0	0	0.0150098	0.0109349
Archaea	uncultured	unidentified archaeon	0.000607497	0.00171826	0	0	0.00546747	0	0	0	0	0	0	0	0	0.00546747
Bacteria	(Bacteria)	(Bacteria)	4.19807	0.732686	4.19807	0.732686	5.68	4.33115	4.31551	4.77521	3.81004	4.17301	5.68	3.05488	3.30715	4.3357
Bacteria	10bav-F6	(10bav-F6)	0.000607497	0.00171826	0	0	0.00546747	0	0	0	0	0	0	0	0	0.00546747
Bacteria	10bav-F6	uncultured delta proteobacterium	0.000726834	0.0020558	0	0	0.00654151	0	0	0	0	0	0	0.00654151	0	0
Bacteria	10bav-F6	uncultured proteobacterium	0.000607497	0.00171826	0	0	0.00546747	0	0	0	0	0	0	0	0	0.00546747
Bacteria	Abditibacteriota	Abditibacteria	0.000888889	0.00251416	0	0	0.008	0	0	0	0	0	0.008	0	0	0
Bacteria	Acetothermia	Acetothermiia	0.0259122	0.0309635	0.0201911	0	0.0874795	0	0	0.0201911	0	0.0054336	0.072	0.013083	0.0350228	0.0874795
Bacteria	Acidobacteriota	(Acidobacteriota)	0.0606537	0.0306283	0.0597696	0.0196245	0.113072	0.113072	0.0962567	0.0605734	0.0248211	0.0597696	0.088	0.0196245	0.040026	0.0437397
Bacteria	Acidobacteriota	Acidobacteriae	0.052245	0.0185689	0.0471127	0.0185689	0.0934074	0.0934074	0.0641711	0.0471127	0.0372316	0.027168	0.04	0.052332	0.0650423	0.0437397
Bacteria	Acidobacteriota	Aminicenantia	0.0780303	0.0924345	0.0403823	0.00413685	0.306178	0.0245809	0.0320856	0.0403823	0.00413685	0.0217344	0.12	0.013083	0.140091	0.306178
Bacteria	Acidobacteriota	AT-s3-28	0.0455113	0.0304458	0.0370171	0	0.112	0.0786589	0.0374332	0.0370171	0.0330948	0.027168	0.112	0	0.0350228	0.0492072
Bacteria	Acidobacteriota	Blastocatellia	0.109809	0.086449	0.081504	0.0196245	0.252389	0.186815	0.240642	0.252389	0.0786001	0.081504	0.024	0.0196245	0.0500325	0.0546747
Bacteria	Acidobacteriota	Candidatus Fischerbacteria bacterium RBG_13_37_8	0.000594177	0.00168059	0	0	0.00534759	0	0.00534759	0	0	0	0	0	0	0
Bacteria	Acidobacteriota	d142	0.00816162	0.0112898	0.00500325	0	0.0328048	0.00491618	0	0.00673038	0	0	0.024	0	0.00500325	0.0328048
Bacteria	Acidobacteriota	Holophagae	0.043541	0.00734166	0.043541	0.00734166	0.0550358	0.0393294	0.0427807	0.0269215	0.0413685	0.0489024	0.048	0.0457905	0.0550358	0.0437397
Bacteria	Acidobacteriota	Subgroup 11	0.000546242	0.00154501	0	0	0.00491618	0.00491618	0	0	0	0	0	0	0	0
Bacteria	Acidobacteriota	Subgroup 18	0.0363361	0.0481353	0.0250163	0	0.147622	0	0.00534759	0.0134608	0.0124105	0.027168	0.096	0	0.0250163	0.147622
Bacteria	Acidobacteriota	Subgroup 21	0.0797742	0.0336308	0.0760704	0.0336308	0.16	0.083575	0.0802139	0.0740342	0.0413685	0.0760704	0.16	0.039249	0.0650423	0.0984144
Bacteria	Acidobacteriota	Subgroup 22	1.46612	0.494339	1.46612	0.425198	2.144	1.701	1.64171	1.96527	1.36516	1.71702	2.144	0.425198	1.06569	1.17004
Bacteria	Acidobacteriota	Subgroup 25	0.000603733	0.00170762	0	0	0.0054336	0	0	0	0	0.0054336	0	0	0	0
Bacteria	Acidobacteriota	Subgroup 26	0.0495458	0.0353857	0.0403823	0.00654151	0.137653	0.137653	0.0641711	0.0403823	0.0455053	0.0597696	0.04	0.00654151	0.0300195	0.0218699
Bacteria	Acidobacteriota	Subgroup 5	0.00828121	0.0106693	0.00500325	0	0.0245809	0.0245809	0.0213904	0.0235563	0	0	0	0	0.00500325	0
Bacteria	Acidobacteriota	Thermoanaerobaculia	1.84894	0.750569	1.50511	0.750569	2.96137	2.8563	2.7754	2.96137	1.39825	1.50511	1.368	0.771898	1.44594	1.55823
Bacteria	Acidobacteriota	Vicinamibacteria	0.239495	0.099161	0.205133	0.099161	0.422791	0.422791	0.331551	0.306232	0.111695	0.13584	0.296	0.143913	0.205133	0.202296
Bacteria	Actinobacteriota	(Actinobacteriota)	0.0359199	0.017248	0.0359199	0.008	0.0572082	0.0344133	0.0427807	0.0572082	0.0372316	0.054336	0.008	0.0196245	0.0150098	0.0546747
Bacteria	Actinobacteriota	Acidimicrobiia	2.60593	1.07029	2.60593	1.07029	4.1089	3.42658	3.96257	4.1089	2.67654	3.2819	1.808	1.29522	1.57602	1.31766
Bacteria	Actinobacteriota	Actinobacteria	0.607067	0.31064	0.476869	0.31064	1.43593	0.476869	0.529412	0.464396	0.409548	0.472723	0.776	0.412115	1.43593	0.486605
Bacteria	Actinobacteriota	Coriobacteriia	0.0161169	0.0136963	0.0150098	0	0.0437397	0.00491618	0	0.0201911	0.00413685	0.0054336	0.032	0.0196245	0.0150098	0.0437397
Bacteria	Actinobacteriota	MB-A2-108	0.0051376	0.00341664	0.0051376	0	0.0106952	0	0.0106952	0.00336519	0.00827369	0.0054336	0.008	0	0.00500325	0.00546747
Bacteria	Actinobacteriota	RBG-16-55-12	0.00310323	0.00381468	0.00310323	0	0.0109349	0.00491618	0.00534759	0.00673038	0	0	0	0	0	0.0109349
Bacteria	Actinobacteriota	Rubrobacteria	0.00236121	0.00368149	0	0	0.0108672	0.00491618	0	0	0	0.0108672	0	0	0	0.00546747
Bacteria	Actinobacteriota	Thermoleophilia	0.0966716	0.050233	0.100065	0.0196245	0.17499	0.137653	0.117647	0.17499	0.132379	0.054336	0.024	0.0196245	0.100065	0.109349
Bacteria	Actinobacteriota	WCHB1-81	0.0212942	0.0293455	0.0201911	0	0.0984144	0	0.00534759	0.0201911	0.00413685	0	0.032	0.00654151	0.0250163	0.0984144
Bacteria	Aerophobota	Aerophobia	0.0112795	0.00682295	0.0100065	0	0.024	0.00983236	0.0106952	0.0201911	0.00827369	0.0054336	0.024	0.013083	0.0100065	0
Bacteria	AncK6	(AncK6)	0.00114042	0.00213595	0	0	0.00534759	0.00491618	0.00534759	0	0	0	0	0	0	0
Bacteria	AncK6	uncultured bacterium	0.00742709	0.00219486	0.00673038	0.00219486	0.0106952	0.00983236	0.0106952	0.00673038	0.00413685	0.0054336	0.008	0.00654151	0.0100065	0.00546747
Bacteria	Aquificota	Aquificae	0.0022268	0.00251519	0.0022268	0	0.00546747	0	0	0	0.00413685	0.0054336	0	0	0.00500325	0.00546747
Bacteria	Aquificota	Desulfurobacteriia	0.000594177	0.00168059	0	0	0.00534759	0	0.00534759	0	0	0	0	0	0	0
Bacteria	Armatimonadota	(Armatimonadota)	0.000888889	0.00251416	0	0	0.008	0	0	0	0	0	0.008	0	0	0
Bacteria	Armatimonadota	Chthonomonadetes	0.000555917	0.00157237	0	0	0.00500325	0	0	0	0	0	0	0	0.00500325	0
Bacteria	Armatimonadota	DG-56	0.00210388	0.00399633	0	0	0.0109349	0	0	0	0	0	0.008	0	0	0.0109349
Bacteria	Armatimonadota	Fimbriimonadia	0.00181932	0.0034909	0	0	0.00983236	0.00983236	0	0	0	0	0	0.00654151	0	0
Bacteria	Armatimonadota	uncultured	0.00551191	0.00348336	0.00546747	0	0.0100065	0.00983236	0	0.00673038	0.00413685	0.0054336	0.008	0	0.0100065	0.00546747
Bacteria	Bacteroidota	(Bacteroidota)	0.0256203	0.0193399	0.024	0	0.054078	0.054078	0.0427807	0.0370171	0.0455053	0.0217344	0.024	0	0	0.00546747
Bacteria	Bacteroidota	Bacteroidia	14.8985	7.5345	12.3199	5.392	29.633	12.3199	13.6845	10.3581	22.3845	21.8159	5.392	29.633	11.1172	7.38108
Bacteria	Bacteroidota	Chlorobia	0.000555917	0.00157237	0	0	0.00500325	0	0	0	0	0	0	0	0.00500325	0
Bacteria	Bacteroidota	Ignavibacteria	0.419074	0.127396	0.405573	0.127396	0.648	0.235977	0.245989	0.390362	0.364043	0.423821	0.648	0.405573	0.560364	0.49754
Bacteria	Bacteroidota	Kapabacteria	0.00465219	0.00410951	0.00465219	0	0.013083	0.00491618	0	0.00673038	0.00413685	0	0.008	0.013083	0.00500325	0
Bacteria	Bacteroidota	Kryptonia	0.0279	0.0152186	0.0217344	0.00654151	0.056	0.0196647	0.0106952	0.0370171	0.0206842	0.0217344	0.056	0.00654151	0.0350228	0.0437397
Bacteria	Bacteroidota	Rhodothermia	0.758562	0.467542	0.758562	0.136687	1.35829	1.19463	1.35829	1.09032	1.12522	1.05955	0.192	0.425198	0.245159	0.136687
Bacteria	Bacteroidota	SJA-28	0.00110216	0.00206205	0	0	0.00500325	0.00491618	0	0	0	0	0	0	0.00500325	0
Bacteria	Bdellovibrionota	(Bdellovibrionota)	0.0075934	0.0066517	0.00654151	0	0.0245809	0.0245809	0.00534759	0.00336519	0.00413685	0.0054336	0.008	0.00654151	0	0.0109349
Bacteria	Bdellovibrionota	Bdellovibrionia	0.502102	0.205712	0.43028	0.205712	0.87508	0.87508	0.427807	0.279311	0.711538	0.489024	0.232	0.713024	0.43028	0.360853
Bacteria	Bdellovibrionota	Oligoflexia	0.161193	0.145571	0.145571	0.0588736	0.545696	0.545696	0.197861	0.178355	0.173748	0.0760704	0.064	0.0588736	0.0850553	0.0710771
Bacteria	BHI80-139	uncultured bacterium	0.000726834	0.0020558	0	0	0.00654151	0	0	0	0	0	0	0.00654151	0	0
Bacteria	Caldatribacteriota	Caldatribacteriia	0.00636274	0.0018836	0.00546747	0.0018836	0.00983236	0.00983236	0.00534759	0.00336519	0.00827369	0.0054336	0.008	0.00654151	0.00500325	0.00546747
Bacteria	Caldatribacteriota	JS1	0.0417536	0.0257922	0.0327075	0.0217344	0.103882	0.0245809	0.0320856	0.0336519	0.0330948	0.0217344	0.024	0.0327075	0.0700455	0.103882
Bacteria	Caldisericota	Caldisericia	0.00179022	0.00259454	0	0	0.00654151	0	0	0	0.00413685	0.0054336	0	0.00654151	0	0
Bacteria	Calditrichota	Calditrichia	0.695586	0.3898	0.494458	0.327075	1.504	0.339216	0.368984	0.760533	0.417822	0.494458	1.504	0.327075	0.965628	1.08256
Bacteria	Campilobacterota	Campylobacteria	2.00127	2.80638	0.472	0.13584	8.66063	0.235977	0.224599	0.212007	0.169611	0.13584	0.472	4.33048	8.66063	3.57026
Bacteria	Campilobacterota	Desulfurellia	0.00508849	0.00660689	0.00500325	0	0.0213904	0.00983236	0.0213904	0	0.00413685	0.0054336	0	0	0.00500325	0
Bacteria	Chloroflexi	(Chloroflexi)	0.0145706	0.0247776	0.0145706	0	0.082012	0.0147485	0	0.00336519	0	0	0.016	0	0.0150098	0.082012
Bacteria	Chloroflexi	Anaerolineae	1.8422	1.14823	1.21169	0.87002	4.22635	0.968487	1.04278	1.74653	1.07972	1.21169	3.528	0.87002	1.90624	4.22635
Bacteria	Chloroflexi	Chloroflexia	0.0115382	0.00708834	0.0115382	0	0.0217344	0.0147485	0.00534759	0.0134608	0.00413685	0.0217344	0.008	0	0.020013	0.0164024
Bacteria	Chloroflexi	Dehalococcoidia	0.587035	0.980692	0.196647	0.0217344	3.23674	0.196647	0.117647	0.0975905	0.0248211	0.0217344	0.992	0.13083	0.465302	3.23674
Bacteria	Chloroflexi	Gitt-GS-136	0.00309571	0.00379926	0.00309571	0	0.0108672	0.00491618	0.00534759	0.00673038	0	0.0108672	0	0	0	0
Bacteria	Chloroflexi	JG30-KF-CM66	0.0159984	0.0190908	0.00654151	0	0.0481283	0.0393294	0.0481283	0.0403823	0.00413685	0	0	0.00654151	0	0.00546747
Bacteria	Chloroflexi	KD4-96	0.13049	0.0382039	0.128242	0.0382039	0.184742	0.0884912	0.160428	0.104321	0.128242	0.184742	0.184	0.0719566	0.110072	0.142154
Bacteria	Chloroflexi	Ktedonobacteria	0.00162306	0.00231733	0	0	0.00546747	0	0	0	0.00413685	0	0	0	0.00500325	0.00546747
Bacteria	Chloroflexi	OLB14	0.00110216	0.00206205	0	0	0.00500325	0.00491618	0	0	0	0	0	0	0.00500325	0
Bacteria	Chloroflexi	TK10	0.000594177	0.00168059	0	0	0.00534759	0	0.00534759	0	0	0	0	0	0	0
Bacteria	Chloroflexi	TK17	0.000594177	0.00168059	0	0	0.00534759	0	0.00534759	0	0	0	0	0	0	0
Bacteria	Chloroflexi	TK30	0.000594177	0.00168059	0	0	0.00534759	0	0.00534759	0	0	0	0	0	0	0
Bacteria	CK-2C2-2	Candidatus Cloacimonetes bacterium 4572_55	0.000726834	0.0020558	0	0	0.00654151	0	0	0	0	0	0	0.00654151	0	0
Bacteria	CK-2C2-2	uncultured bacterium	0.00614494	0.00374888	0.00534759	0	0.013083	0	0.00534759	0.00336519	0.00413685	0.0054336	0.008	0.013083	0.00500325	0.0109349
Bacteria	CK-2C2-2	uncultured organism	0.000888889	0.00251416	0	0	0.008	0	0	0	0	0	0.008	0	0	0
Bacteria	Cloacimonadota	Cloacimonadia	0.028269	0.036952	0.0160428	0	0.125752	0.00491618	0.0160428	0.00673038	0	0.0108672	0.032	0.013083	0.0450293	0.125752
Bacteria	Cyanobacteria	(Cyanobacteria)	0.000968087	0.00187043	0	0	0.00534759	0	0.00534759	0.00336519	0	0	0	0	0	0
Bacteria	Cyanobacteria	Cyanobacteriia	0.0406398	0.0242988	0.0326016	0.0164024	0.0981226	0.0639103	0.0427807	0.016826	0.0330948	0.0326016	0.032	0.0981226	0.0300195	0.0164024
Bacteria	Cyanobacteria	Sericytochromatia	0.00155213	0.00319907	0	0	0.00983236	0.00983236	0	0	0.00413685	0	0	0	0	0
Bacteria	Cyanobacteria	Vampirivibrionia	0.00686594	0.00692797	0.00546747	0	0.0196647	0.0196647	0.0106952	0.016826	0.00413685	0	0	0	0.00500325	0.00546747
Bacteria	Dadabacteria	Dadabacteriia	0.00792977	0.00811958	0.00546747	0	0.0213904	0.0147485	0.0213904	0.0201911	0.00413685	0.0054336	0	0	0	0.00546747
Bacteria	Deferribacterota	Deferribacteres	0.001524	0.00221235	0	0	0.00534759	0	0.00534759	0.00336519	0	0	0	0	0.00500325	0
Bacteria	Deferrisomatota	Defferrisomatia	0.0376704	0.0195437	0.0350228	0.00654151	0.0807646	0.0245809	0.0481283	0.0807646	0.0248211	0.0489024	0.032	0.00654151	0.0350228	0.0382723
Bacteria	Deinococcota	Deinococci	0.124692	0.0682266	0.114106	0.0218699	0.228953	0.211396	0.144385	0.164894	0.107558	0.114106	0.024	0.228953	0.105068	0.0218699
Bacteria	Dependentiae	Babeliae	0.152686	0.214022	0.10324	0.0163008	0.736	0.10324	0.026738	0.134608	0.0372316	0.0163008	0.736	0.0327075	0.0850553	0.202296
Bacteria	Desulfobacterota	(Desulfobacterota)	0.115865	0.0688492	0.110072	0.026738	0.273373	0.0786589	0.026738	0.124512	0.132379	0.0978048	0.16	0.039249	0.110072	0.273373
Bacteria	Desulfobacterota	Desulfarculia	0.00208982	0.0043523	0	0	0.0134608	0	0.00534759	0.0134608	0	0	0	0	0	0
Bacteria	Desulfobacterota	Desulfobaccia	0.00634522	0.00561382	0.00561382	0	0.0160428	0.00491618	0.0160428	0.00673038	0	0.0108672	0	0.013083	0	0.00546747
Bacteria	Desulfobacterota	Desulfobacteria	4.59521	3.20674	3.20674	1.55351	10.3773	1.55351	1.97861	4.19303	1.94018	2.72223	9.696	2.68202	6.21404	10.3773
Bacteria	Desulfobacterota	Desulfobulbia	1.94968	0.750405	1.94968	0.750405	3.20208	0.840667	0.973262	2.23785	2.01878	2.94501	2.048	1.50455	3.20208	1.77693
Bacteria	Desulfobacterota	Desulfofervidia	0.000981407	0.00190173	0	0	0.00546747	0	0	0.00336519	0	0	0	0	0	0.00546747
Bacteria	Desulfobacterota	Desulfomonilia	0.00722706	0.00899346	0.00722706	0	0.024	0	0	0.0100956	0	0	0.024	0	0.020013	0.0109349
Bacteria	Desulfobacterota	Desulfovibrionia	0.0625697	0.0315504	0.0597696	0.016	0.124289	0.0884912	0.026738	0.0403823	0.0827369	0.0597696	0.016	0.124289	0.0700455	0.0546747
Bacteria	Desulfobacterota	Desulfuromonadia	0.5326	0.230071	0.452288	0.230071	1.104	0.452288	0.304813	0.296137	0.417822	0.450989	1.104	0.575653	0.650423	0.541279
Bacteria	Desulfobacterota	Dissulfuribacteria	0.0187981	0.0148341	0.0150098	0.00491618	0.0504779	0.00491618	0.0213904	0.0504779	0.00827369	0.0163008	0.008	0.00654151	0.0150098	0.0382723
Bacteria	Desulfobacterota	Incertae Sedis	0.00177778	0.00502831	0	0	0.016	0	0	0	0	0	0.016	0	0	0
Bacteria	Desulfobacterota	Syntrophia	0.0785224	0.0983586	0.0427807	0.008	0.338983	0.0294971	0.0427807	0.0302867	0.0206842	0.0217344	0.008	0.104664	0.110072	0.338983
Bacteria	Desulfobacterota	Syntrophobacteria	0.181673	0.171643	0.124289	0.0455053	0.563149	0.0491618	0.0695187	0.087495	0.0455053	0.0597696	0.376	0.124289	0.260169	0.563149
Bacteria	Desulfobacterota	Syntrophorhabdia	0.0144828	0.0103499	0.0109349	0	0.0300195	0.00491618	0.026738	0.0269215	0.00827369	0	0.016	0.00654151	0.0300195	0.0109349
Bacteria	Desulfobacterota	Thermodesulfobacteria	0.00115009	0.00215316	0	0	0.00534759	0	0.00534759	0	0	0	0	0	0.00500325	0
Bacteria	Desulfobacterota	uncultured	0.0557855	0.0410579	0.0481283	0.00654151	0.142154	0.0688265	0.0481283	0.0673038	0.0372316	0.0108672	0.096	0.00654151	0.0250163	0.142154
Bacteria	DTB120	(DTB120)	0.00177778	0.00502831	0	0	0.016	0	0	0	0	0	0.016	0	0	0
Bacteria	DTB120	Deltaproteobacteria bacterium GWC2_55_46	0.0020523	0.00300034	0	0	0.008	0	0	0	0	0	0.008	0	0.00500325	0.00546747
Bacteria	DTB120	Deltaproteobacteria bacterium GWF2_42_12	0.00144481	0.00279375	0	0	0.008	0	0	0	0	0	0.008	0	0.00500325	0
Bacteria	DTB120	uncultured bacterium	0.00657884	0.00614026	0.00614026	0	0.0164024	0	0.0106952	0	0.00413685	0.0054336	0.016	0.00654151	0	0.0164024
Bacteria	DTB120	uncultured delta proteobacterium	0.000603733	0.00170762	0	0	0.0054336	0	0	0	0	0.0054336	0	0	0	0
Bacteria	Edwardsbacteria	uncultured bacterium	0.000594177	0.00168059	0	0	0.00534759	0	0.00534759	0	0	0	0	0	0	0
Bacteria	Elusimicrobiota	(Elusimicrobiota)	0.00674178	0.0065374	0.0065374	0	0.020013	0	0.00534759	0.00336519	0	0.0108672	0.008	0.013083	0.020013	0
Bacteria	Elusimicrobiota	47209	0.00115374	0.00216236	0	0	0.00546747	0.00491618	0	0	0	0	0	0	0	0.00546747
Bacteria	Elusimicrobiota	Elusimicrobia	0.0294541	0.0264759	0.0196647	0.0054336	0.088	0.0196647	0.0160428	0.016826	0.0124105	0.0054336	0.088	0.00654151	0.040026	0.0601422
Bacteria	Elusimicrobiota	Endomicrobia	0.00938595	0.00945494	0.00827369	0	0.0250163	0	0.00534759	0	0.00827369	0.0054336	0.024	0	0.0250163	0.0164024
Bacteria	Elusimicrobiota	Lineage IIa	0.0080947	0.00640854	0.0080947	0	0.0196245	0.00983236	0.00534759	0.00336519	0.00827369	0	0	0.0196245	0.0100065	0.0164024
Bacteria	Elusimicrobiota	Lineage IIb	0.0247921	0.0185536	0.0247921	0	0.0639103	0.0639103	0.0374332	0.0336519	0.0248211	0.0054336	0.024	0.00654151	0	0.0273373
Bacteria	Elusimicrobiota	Lineage IIc	0.00444852	0.00418851	0.00444852	0	0.0100065	0.00983236	0	0.00673038	0	0	0.008	0	0.0100065	0.00546747
Bacteria	Elusimicrobiota	Rs-M47	0.00921463	0.0168944	0.00546747	0	0.056	0.00491618	0	0	0	0	0.056	0.00654151	0.0100065	0.00546747
Bacteria	Entotheonellaeota	Entotheonellia	0.00769619	0.00908921	0.0054336	0	0.0235563	0.0147485	0.0213904	0.0235563	0.00413685	0.0054336	0	0	0	0
Bacteria	FCPU426	(FCPU426)	0.000929827	0.00178188	0	0	0.00500325	0	0	0.00336519	0	0	0	0	0.00500325	0
Bacteria	FCPU426	uncultured bacterium	0.00185965	0.00356376	0	0	0.0100065	0	0	0.00673038	0	0	0	0	0.0100065	0
Bacteria	Fermentibacterota	Fermentibacteria	0.0447495	0.0694538	0.016	0	0.218699	0.00491618	0.00534759	0.00673038	0.00827369	0	0.016	0.0327075	0.110072	0.218699
Bacteria	Fibrobacterota	Chitinivibrionia	0.00453071	0.00430873	0.00453071	0	0.0106952	0.00983236	0.0106952	0	0.00827369	0.0054336	0	0.00654151	0	0
Bacteria	Fibrobacterota	Fibrobacteria	0.0482669	0.0218698	0.0482669	0.00413685	0.0784981	0.0442456	0.026738	0.0605734	0.00413685	0.0380352	0.072	0.0784981	0.0500325	0.0601422
Bacteria	Firmicutes	(Firmicutes)	0.0446031	0.0279258	0.0427807	0.00827369	0.112	0.0491618	0.0427807	0.0437475	0.00827369	0.0326016	0.112	0.0327075	0.020013	0.0601422
Bacteria	Firmicutes	Bacilli	1.79873	0.15359	1.79125	0.15359	2.01131	1.77474	1.72727	1.64894	1.79125	1.90176	1.936	1.91012	2.01131	1.48715
Bacteria	Firmicutes	Clostridia	0.301215	0.205373	0.240893	0.131242	0.864	0.240893	0.197861	0.131242	0.264758	0.190176	0.864	0.274743	0.23015	0.317113
Bacteria	Firmicutes	D8A-2	0.00380977	0.0038249	0.0038249	0	0.0109349	0.00491618	0	0	0	0.0054336	0.008	0	0.00500325	0.0109349
Bacteria	Firmicutes	Desulfitobacteriia	0.0443052	0.0181481	0.0443052	0.016	0.0784981	0.054078	0.0588235	0.0504779	0.0413685	0.0326016	0.016	0.0784981	0.0450293	0.0218699
Bacteria	Firmicutes	Desulfotomaculia	0.0692021	0.0360702	0.0650423	0.016	0.124289	0.0983236	0.0641711	0.0370171	0.119969	0.0652032	0.016	0.124289	0.0650423	0.0328048
Bacteria	Firmicutes	Dethiobacteria	0.0124664	0.00759886	0.0124664	0	0.026738	0.0147485	0.026738	0.016826	0.0165474	0.0108672	0.016	0	0.00500325	0.00546747
Bacteria	Firmicutes	Incertae Sedis	0.00457605	0.00473488	0.00457605	0	0.0124105	0	0	0.00336519	0.0124105	0.0108672	0.008	0.00654151	0	0
Bacteria	Firmicutes	Limnochordia	0.00151348	0.00291424	0	0	0.00827369	0	0.00534759	0	0.00827369	0	0	0	0	0
Bacteria	Firmicutes	Moorellia	0.0076371	0.00562789	0.0076371	0	0.0164024	0.00491618	0.0160428	0.0100956	0.00827369	0	0.008	0	0.00500325	0.0164024
Bacteria	Firmicutes	Natranaerobiia	0.00045965	0.00130009	0	0	0.00413685	0	0	0	0.00413685	0	0	0	0	0
Bacteria	Firmicutes	Negativicutes	0.0888055	0.0475927	0.0703264	0.0475927	0.216	0.0934074	0.0748663	0.104321	0.0703264	0.0652032	0.216	0.0654151	0.0550358	0.0546747
Bacteria	Firmicutes	Symbiobacteriia	0.00045965	0.00130009	0	0	0.00413685	0	0	0	0.00413685	0	0	0	0	0
Bacteria	Firmicutes	Syntrophomonadia	0.0255841	0.0137248	0.0206842	0.0100956	0.0491618	0.0491618	0.0427807	0.0100956	0.0206842	0.0108672	0.016	0.039249	0.0250163	0.0164024
Bacteria	Firmicutes	Thermacetogenia	0.00133433	0.00250911	0	0	0.00654151	0	0	0	0	0	0	0.00654151	0	0.00546747
Bacteria	Firmicutes	Thermaerobacteria	0.000888889	0.00251416	0	0	0.008	0	0	0	0	0	0.008	0	0	0
Bacteria	Firmicutes	Thermincolia	0.00037391	0.00105758	0	0	0.00336519	0	0	0.00336519	0	0	0	0	0	0
Bacteria	Firmicutes	Thermoanaerobacteria	0.0171316	0.011533	0.0124105	0	0.0344133	0.0344133	0.0213904	0.0269215	0.0124105	0.0108672	0	0.0327075	0.0100065	0.00546747
Bacteria	Firmicutes	Thermovenabulia	0.00156181	0.00222015	0	0	0.00500325	0.00491618	0	0	0.00413685	0	0	0	0.00500325	0
Bacteria	Firmicutes	TSAC18	0.000607497	0.00171826	0	0	0.00546747	0	0	0	0	0	0	0	0	0.00546747
Bacteria	Firmicutes	uncultured	0.00045965	0.00130009	0	0	0.00413685	0	0	0	0.00413685	0	0	0	0	0
Bacteria	Fusobacteriota	Fusobacteriia	0.163035	0.110003	0.127821	0.0760704	0.456	0.127821	0.0855615	0.0942253	0.140653	0.0760704	0.456	0.170079	0.120078	0.196829
Bacteria	FW113	uncultured organism	0.000607497	0.00171826	0	0	0.00546747	0	0	0	0	0	0	0	0	0.00546747
Bacteria	GAL15	uncultured bacterium	0.00247027	0.00377292	0	0	0.0100956	0	0	0.0100956	0.00413685	0	0.008	0	0	0
Bacteria	Gemmatimonadota	(Gemmatimonadota)	0.00759495	0.00517927	0.00759495	0	0.016	0.00983236	0.00534759	0.0134608	0.00827369	0.0054336	0.016	0	0.0100065	0
Bacteria	Gemmatimonadota	AKAU4049	0.0057586	0.00736756	0.00546747	0	0.0196647	0.0196647	0.0106952	0	0	0	0.016	0	0	0.00546747
Bacteria	Gemmatimonadota	BD2-11 terrestrial group	0.86893	0.435703	0.83978	0.333617	1.64221	1.39619	1.22995	1.64221	0.83978	0.869376	0.592	0.333617	0.485315	0.43193
Bacteria	Gemmatimonadota	Gemmatimonadetes	0.159004	0.0949927	0.154799	0.026166	0.384	0.201563	0.15508	0.154799	0.0951475	0.0923712	0.384	0.026166	0.125081	0.196829
Bacteria	Gemmatimonadota	Longimicrobia	0.00972152	0.00814207	0.00972152	0	0.026738	0.0147485	0.026738	0.0100956	0.00413685	0.0163008	0	0	0.0100065	0.00546747
Bacteria	Gemmatimonadota	MD2902-B12	0.008077	0.00808913	0.008077	0	0.0218699	0	0	0.00673038	0	0	0.016	0.013083	0.0150098	0.0218699
Bacteria	Gemmatimonadota	PAUC43f marine benthic group	0.193618	0.0528229	0.193618	0.0528229	0.264	0.211396	0.251337	0.137973	0.128242	0.206477	0.264	0.183162	0.245159	0.114817
Bacteria	Gemmatimonadota	S0134 terrestrial group	0.00969494	0.00877637	0.00827369	0	0.0300195	0.00491618	0.0160428	0.0134608	0.00827369	0	0.008	0.00654151	0.0300195	0
Bacteria	GN01	(GN01)	0.000607497	0.00171826	0	0	0.00546747	0	0	0	0	0	0	0	0	0.00546747
Bacteria	GN01	uncultured bacterium	0.00237841	0.00519786	0	0	0.0164024	0	0	0	0	0	0	0	0.00500325	0.0164024
Bacteria	GN01	uncultured Methylococcus sp.	0.00228214	0.00515622	0	0	0.0164024	0	0	0	0.00413685	0	0	0	0	0.0164024
Bacteria	GN01	uncultured organism	0.00611509	0.0172961	0	0	0.0550358	0	0	0	0	0	0	0	0.0550358	0
Bacteria	Halanaerobiaeota	Halanaerobiia	0.0453171	0.0243487	0.0491618	0	0.0750488	0.0491618	0.0748663	0.0235563	0.0620527	0.054336	0	0.0196245	0.0750488	0.0492072
Bacteria	Hydrogenedentes	Hydrogenedentia	0.0656965	0.0553614	0.0572082	0.013083	0.184	0.0589941	0.0588235	0.0572082	0.0248211	0.027168	0.184	0.013083	0.0250163	0.142154
Bacteria	Latescibacterota	(Latescibacterota)	0.303835	0.171218	0.239078	0.14479	0.728	0.196647	0.229947	0.339884	0.14479	0.239078	0.728	0.150455	0.290189	0.415528
Bacteria	Latescibacterota	bacterium enrichment culture clone 58	0.006301	0.009174	0.00336519	0	0.0273373	0	0	0.00336519	0	0	0.016	0	0.0100065	0.0273373
Bacteria	Latescibacterota	Latescibacteria	0.346203	0.300742	0.300742	0.0915811	0.992	0.122904	0.149733	0.380267	0.107558	0.168442	0.992	0.0915811	0.365237	0.738108
Bacteria	Latescibacterota	metagenome	0.00319398	0.00374609	0.00319398	0	0.0100065	0	0	0.00673038	0	0	0	0.00654151	0.0100065	0.00546747
Bacteria	Latescibacterota	uncultured Acidobacterium sp.	0.0040451	0.00672565	0	0	0.0201911	0	0.00534759	0.0201911	0	0.0108672	0	0	0	0
Bacteria	Latescibacterota	uncultured bacterium	0.709687	0.223886	0.689864	0.223886	1.168	0.467037	0.636364	0.689864	0.517106	0.760704	1.168	0.431739	0.770501	0.945872
Bacteria	Latescibacterota	uncultured bacterium mle1-16	0.00541824	0.00682725	0.00500325	0	0.016826	0	0	0.016826	0	0	0.016	0	0.00500325	0.0109349
Bacteria	Latescibacterota	uncultured delta proteobacterium	0.00936898	0.0070431	0.00827369	0	0.0217344	0.00983236	0.00534759	0.00673038	0.00827369	0.0217344	0.016	0	0	0.0164024
Bacteria	Latescibacterota	uncultured Fibrobacteres bacterium	0.00037391	0.00105758	0	0	0.00336519	0	0	0.00336519	0	0	0	0	0	0
Bacteria	Latescibacterota	uncultured Gemmatimonadetes bacterium	0.00287835	0.00331001	0.00287835	0	0.00827369	0	0	0.00673038	0.00827369	0.0054336	0	0	0	0.00546747
Bacteria	Latescibacterota	uncultured Latescibacteria bacterium	0.0296386	0.0131004	0.0296386	0.013083	0.0481283	0.0442456	0.0481283	0.0370171	0.0165474	0.0163008	0.04	0.013083	0.0350228	0.0164024
Bacteria	Latescibacterota	uncultured organism	0.0388228	0.0193636	0.0374332	0.00491618	0.0656096	0.00491618	0.0374332	0.0302867	0.0579159	0.0380352	0.024	0.026166	0.0650423	0.0656096
Bacteria	Latescibacterota	uncultured prokaryote	0.00360745	0.00348488	0.00360745	0	0.00983236	0.00983236	0	0.00673038	0	0.0054336	0	0	0.00500325	0.00546747
Bacteria	Latescibacterota	uncultured soil bacterium	0.00158514	0.00231247	0	0	0.00546747	0	0	0.00336519	0	0.0054336	0	0	0	0.00546747
Bacteria	Latescibacterota	uncultured soil bacterium PBS-III-30	0.00037391	0.00105758	0	0	0.00336519	0	0	0.00336519	0	0	0	0	0	0
Bacteria	Latescibacterota	uncultured Verrucomicrobia bacterium	0.00359649	0.00742327	0	0	0.024	0	0	0.00336519	0	0	0.024	0	0.00500325	0
Bacteria	Latescibacterota	unidentified bacterium wb1_H11	0.00477472	0.00752507	0.00413685	0	0.024	0.00983236	0	0	0.00413685	0	0.024	0	0.00500325	0
Bacteria	LCP-89	(LCP-89)	0.00605256	0.00640809	0.00605256	0	0.0164024	0	0	0.0100956	0	0.0054336	0.016	0.00654151	0	0.0164024
Bacteria	LCP-89	saltmarsh clone LCP-89	0.000607497	0.00171826	0	0	0.00546747	0	0	0	0	0	0	0	0	0.00546747
Bacteria	LCP-89	uncultured bacterium	0.0231098	0.0325684	0.0163008	0	0.109349	0.00491618	0	0.00673038	0.00413685	0.0163008	0.04	0.00654151	0.020013	0.109349
Bacteria	LCP-89	uncultured candidate division KSB1 bacterium	0.000607497	0.00171826	0	0	0.00546747	0	0	0	0	0	0	0	0	0.00546747
Bacteria	Margulisbacteria	(Margulisbacteria)	0.00621521	0.00745073	0.00621521	0	0.024	0.00983236	0	0.0100956	0	0	0.024	0.00654151	0	0.00546747
Bacteria	Margulisbacteria	marine metagenome	0.000594177	0.00168059	0	0	0.00534759	0	0.00534759	0	0	0	0	0	0	0
Bacteria	Margulisbacteria	metagenome	0.000546242	0.00154501	0	0	0.00491618	0.00491618	0	0	0	0	0	0	0	0
Bacteria	Margulisbacteria	uncultured bacterium	0.00652552	0.00445766	0.00652552	0	0.0147485	0.0147485	0.0106952	0	0.00827369	0	0.008	0.00654151	0.00500325	0.00546747
Bacteria	Margulisbacteria	uncultured Candidatus Marinimicrobia bacterium	0.000546242	0.00154501	0	0	0.00491618	0.00491618	0	0	0	0	0	0	0	0
Bacteria	Margulisbacteria	uncultured organism	0.0018703	0.00286232	0	0	0.008	0	0	0.00336519	0	0	0.008	0	0	0.00546747
Bacteria	Margulisbacteria	uncultured prokaryote	0.00037391	0.00105758	0	0	0.00336519	0	0	0.00336519	0	0	0	0	0	0
Bacteria	Marinimicrobia (SAR406 clade)	(Marinimicrobia (SAR406 clade))	0.0165107	0.0131307	0.0131307	0	0.04	0.00983236	0	0.0336519	0.00413685	0.0108672	0.04	0.0196245	0.0250163	0.00546747
Bacteria	Marinimicrobia (SAR406 clade)	Alteromonas macleodii	0.000594177	0.00168059	0	0	0.00534759	0	0.00534759	0	0	0	0	0	0	0
Bacteria	Marinimicrobia (SAR406 clade)	hydrothermal vent metagenome	0.000603733	0.00170762	0	0	0.0054336	0	0	0	0	0.0054336	0	0	0	0
Bacteria	Marinimicrobia (SAR406 clade)	marine metagenome	0.00558342	0.0054394	0.00558342	0	0.0150098	0.00983236	0	0	0	0.0108672	0.008	0.00654151	0.0150098	0
Bacteria	Marinimicrobia (SAR406 clade)	Marinimicrobia bacterium 46_43	0.00120167	0.0022483	0	0	0.00546747	0	0.00534759	0	0	0	0	0	0	0.00546747
Bacteria	Marinimicrobia (SAR406 clade)	Marinimicrobia bacterium JGI 0000039-D08	0.00253588	0.00306247	0.00253588	0	0.008	0.00491618	0	0.00336519	0	0	0.008	0.00654151	0	0
Bacteria	Marinimicrobia (SAR406 clade)	Marinimicrobia bacterium JGI 0000113-D11	0.00100589	0.0018908	0	0	0.00491618	0.00491618	0	0	0.00413685	0	0	0	0	0
Bacteria	Marinimicrobia (SAR406 clade)	Marinimicrobia bacterium SCGC AAA003-E22	0.00118648	0.00229093	0	0	0.00654151	0	0	0	0.00413685	0	0	0.00654151	0	0
Bacteria	Marinimicrobia (SAR406 clade)	uncultured bacterium	0.087411	0.0627006	0.0627006	0.0196245	0.24	0.0491618	0.0534759	0.127877	0.0496422	0.0489024	0.24	0.0196245	0.105068	0.092947
Bacteria	Marinimicrobia (SAR406 clade)	uncultured bacterium 405006-B04	0.00037391	0.00105758	0	0	0.00336519	0	0	0.00336519	0	0	0	0	0	0
Bacteria	Marinimicrobia (SAR406 clade)	uncultured bacterium AD261-B2	0.000603733	0.00170762	0	0	0.0054336	0	0	0	0	0.0054336	0	0	0	0
Bacteria	Marinimicrobia (SAR406 clade)	uncultured bacterium FGYC_13M19	0.00242245	0.00292626	0.00242245	0	0.008	0	0	0.00336519	0	0.0054336	0.008	0	0.00500325	0
Bacteria	Marinimicrobia (SAR406 clade)	uncultured bacterium HF0500_01L02	0.00262378	0.00316467	0.00262378	0	0.00827369	0	0	0.00336519	0.00827369	0.0054336	0	0.00654151	0	0
Bacteria	Marinimicrobia (SAR406 clade)	uncultured deep-sea bacterium	0.000594177	0.00168059	0	0	0.00534759	0	0.00534759	0	0	0	0	0	0	0
Bacteria	Marinimicrobia (SAR406 clade)	uncultured delta proteobacterium	0.000888889	0.00251416	0	0	0.008	0	0	0	0	0	0.008	0	0	0
Bacteria	Marinimicrobia (SAR406 clade)	uncultured gamma proteobacterium	0.0027218	0.00358256	0.0027218	0	0.0108672	0.00491618	0.00534759	0.00336519	0	0.0108672	0	0	0	0
Bacteria	Marinimicrobia (SAR406 clade)	uncultured marine bacterium	0.00149639	0.00286241	0	0	0.008	0	0	0	0	0	0.008	0	0	0.00546747
Bacteria	Marinimicrobia (SAR406 clade)	uncultured marine microorganism	0.000555917	0.00157237	0	0	0.00500325	0	0	0	0	0	0	0	0.00500325	0
Bacteria	MBNT15	(MBNT15)	0.0104735	0.013755	0.00827369	0	0.048	0.00491618	0	0.00673038	0.00827369	0.0108672	0.048	0	0.0100065	0.00546747
Bacteria	MBNT15	Actinobacteria bacterium RBG_13_63_9	0.00144481	0.00279375	0	0	0.008	0	0	0	0	0	0.008	0	0.00500325	0
Bacteria	MBNT15	Deltaproteobacteria bacterium CSP1-8	0.00100589	0.0018908	0	0	0.00491618	0.00491618	0	0	0.00413685	0	0	0	0	0
Bacteria	MBNT15	Nitrospirae bacterium CG2_30_70_394	0.00151348	0.00291424	0	0	0.00827369	0	0.00534759	0	0.00827369	0	0	0	0	0
Bacteria	MBNT15	uncultured Acidobacteria bacterium	0.000603733	0.00170762	0	0	0.0054336	0	0	0	0	0.0054336	0	0	0	0
Bacteria	MBNT15	uncultured Anaeromyxobacter sp.	0.000555917	0.00157237	0	0	0.00500325	0	0	0	0	0	0	0	0.00500325	0
Bacteria	MBNT15	uncultured bacterium	0.0281364	0.018346	0.020013	0.00654151	0.064	0.0147485	0.0481283	0.0437475	0.0124105	0.0163008	0.064	0.00654151	0.020013	0.0273373
Bacteria	MBNT15	uncultured delta proteobacterium	0.00269106	0.0035734	0.00269106	0	0.0109349	0.00491618	0	0.00336519	0	0	0	0	0.00500325	0.0109349
Bacteria	MBNT15	uncultured organism	0.0020523	0.00300034	0	0	0.008	0	0	0	0	0	0.008	0	0.00500325	0.00546747
Bacteria	MBNT15	uncultured proteobacterium	0.00037391	0.00105758	0	0	0.00336519	0	0	0.00336519	0	0	0	0	0	0
Bacteria	MBNT15	uncultured sediment bacterium	0.00074782	0.00211515	0	0	0.00673038	0	0	0.00673038	0	0	0	0	0	0
Bacteria	MBNT15	uncultured Sorangiineae bacterium	0.000555917	0.00157237	0	0	0.00500325	0	0	0	0	0	0	0	0.00500325	0
Bacteria	MBNT15	uncultured Syntrophaceae bacterium	0.00037391	0.00105758	0	0	0.00336519	0	0	0.00336519	0	0	0	0	0	0
Bacteria	Methylomirabilota	Methylomirabilia	0.0155087	0.0131469	0.0106952	0.00413685	0.0437397	0.00491618	0.0106952	0.0100956	0.00413685	0.0054336	0.024	0.00654151	0.0300195	0.0437397
Bacteria	Modulibacteria	Moduliflexia	0.0509971	0.089184	0.026166	0.00827369	0.300711	0.00983236	0.0106952	0.0100956	0.00827369	0.027168	0.016	0.026166	0.0500325	0.300711
Bacteria	Myxococcota	(Myxococcota)	0.0151229	0.0124014	0.0150098	0	0.04	0.00983236	0	0.0302867	0.00827369	0.0163008	0.04	0	0.0150098	0.0164024
Bacteria	Myxococcota	bacteriap25	0.0930789	0.04401	0.0910106	0.013083	0.176982	0.176982	0.101604	0.127877	0.0910106	0.081504	0.12	0.013083	0.060039	0.0656096
Bacteria	Myxococcota	Myxococcia	0.172148	0.0985391	0.130406	0.052332	0.336	0.176982	0.294118	0.27258	0.111695	0.130406	0.336	0.052332	0.115075	0.0601422
Bacteria	Myxococcota	Polyangia	1.26294	0.3539	1.26294	0.3539	1.68133	1.68133	1.43316	1.4504	1.57614	1.55944	1.024	0.529862	1.16075	0.95134
Bacteria	NB1-j	(NB1-j)	0.334522	0.237993	0.237993	0.039249	0.693181	0.693181	0.561497	0.656212	0.202705	0.179309	0.424	0.039249	0.0850553	0.169492
Bacteria	NB1-j	hydrothermal vent metagenome	0.00233833	0.00363425	0	0	0.0106952	0.00491618	0.0106952	0	0	0.0054336	0	0	0	0
Bacteria	NB1-j	marine metagenome	0.00734879	0.00812947	0.0054336	0	0.0235563	0.0196647	0.00534759	0.0235563	0.00413685	0.0054336	0.008	0	0	0
Bacteria	NB1-j	metagenome	0.0030352	0.00370396	0.0030352	0	0.00983236	0.00983236	0.00534759	0	0.00413685	0	0.008	0	0	0
Bacteria	NB1-j	uncultured Acidobacteria bacterium	0.0137094	0.020352	0.00546747	0	0.064	0	0.0106952	0.0336519	0.00413685	0.0054336	0.064	0	0	0.00546747
Bacteria	NB1-j	uncultured bacterium	0.474562	0.342974	0.342974	0.117747	1.06681	1.06681	0.807487	0.942253	0.335085	0.27168	0.384	0.117747	0.160104	0.185894
Bacteria	NB1-j	uncultured bacterium W4-39b	0.0166113	0.0176317	0.0166113	0	0.0481283	0.0245809	0.0481283	0.0403823	0.0124105	0	0.024	0	0	0
Bacteria	NB1-j	uncultured Colwellia sp.	0.00037391	0.00105758	0	0	0.00336519	0	0	0.00336519	0	0	0	0	0	0
Bacteria	NB1-j	uncultured deep-sea bacterium	0.00348251	0.00552558	0	0	0.0160428	0.00983236	0.0160428	0	0	0	0	0	0	0.00546747
Bacteria	NB1-j	uncultured delta proteobacterium	0.0924963	0.0602042	0.0652032	0.013083	0.186815	0.186815	0.139037	0.148068	0.0330948	0.0652032	0.152	0.013083	0.0350228	0.0601422
Bacteria	NB1-j	uncultured Desulfoglaeba sp.	0.00074782	0.00211515	0	0	0.00673038	0	0	0.00673038	0	0	0	0	0	0
Bacteria	NB1-j	uncultured organism	0.00980978	0.0100215	0.00980978	0	0.0294971	0.0294971	0.00534759	0.0235563	0.0124105	0	0	0.00654151	0	0.0109349
Bacteria	NB1-j	uncultured prokaryote	0.00037391	0.00105758	0	0	0.00336519	0	0	0.00336519	0	0	0	0	0	0
Bacteria	NB1-j	uncultured sediment bacterium	0.00384802	0.00485177	0.00384802	0	0.016	0.00491618	0.00534759	0.00336519	0	0	0.016	0	0.00500325	0
Bacteria	Nitrospinota	MT5B39	0.00938299	0.0118285	0.00938299	0	0.039249	0.00491618	0.0160428	0.00336519	0	0.0108672	0	0.039249	0.0100065	0
Bacteria	Nitrospinota	Nitrospinia	0.0184393	0.0182953	0.0182953	0	0.0491618	0.0491618	0.0374332	0.0336519	0.00827369	0.0054336	0.032	0	0	0
Bacteria	Nitrospinota	P9X2b3D02	0.0274574	0.0216215	0.026738	0.00654151	0.0750488	0.00983236	0.026738	0.0504779	0.00827369	0.0108672	0.032	0.00654151	0.0750488	0.0273373
Bacteria	Nitrospirota	4-29-1	0.000981407	0.00190173	0	0	0.00546747	0	0	0.00336519	0	0	0	0	0	0.00546747
Bacteria	Nitrospirota	661256	0.00203886	0.00298664	0	0	0.008	0.00491618	0	0	0	0.0054336	0.008	0	0	0
Bacteria	Nitrospirota	BMS9AB35	0.000968087	0.00187043	0	0	0.00534759	0	0.00534759	0.00336519	0	0	0	0	0	0
Bacteria	Nitrospirota	Leptospirillia	0.00645979	0.00463433	0.00546747	0	0.0147485	0.0147485	0.00534759	0.00673038	0.0124105	0.0054336	0.008	0	0	0.00546747
Bacteria	Nitrospirota	Nitrospiria	0.0693847	0.0727285	0.0489024	0.00500325	0.186815	0.186815	0.13369	0.185085	0.0289579	0.0489024	0.024	0.00654151	0.00500325	0.00546747
Bacteria	Nitrospirota	Thermodesulfovibrionia	0.249767	0.10323	0.249767	0.0719566	0.487953	0.250725	0.278075	0.487953	0.231663	0.255379	0.256	0.0719566	0.170111	0.246036
Bacteria	NKB15	uncultured bacterium	0.00121499	0.00343652	0	0	0.0109349	0	0	0	0	0	0	0	0	0.0109349
Bacteria	NKB15	uncultured hydrocarbon seep bacterium BPC065	0.000888889	0.00251416	0	0	0.008	0	0	0	0	0	0.008	0	0	0
Bacteria	NKB15	uncultured organism	0.00181873	0.00364123	0	0	0.0109349	0	0	0	0	0.0054336	0	0	0	0.0109349
Bacteria	Patescibacteria	(Patescibacteria)	0.0328861	0.030759	0.0302867	0	0.112	0.0196647	0.0160428	0.0302867	0.0165474	0.0326016	0.112	0.0196245	0	0.0492072
Bacteria	Patescibacteria	ABY1	0.404844	0.391431	0.300195	0.0850396	1.408	0.142569	0.294118	0.461031	0.128242	0.190176	1.408	0.0850396	0.300195	0.634226
Bacteria	Patescibacteria	Berkelbacteria	0.00392261	0.00693889	0	0	0.0218699	0	0	0	0	0.0054336	0.008	0	0	0.0218699
Bacteria	Patescibacteria	CPR2	0.00118648	0.00229093	0	0	0.00654151	0	0	0	0.00413685	0	0	0.00654151	0	0
Bacteria	Patescibacteria	Dojkabacteria	0.00767625	0.00952253	0.0054336	0	0.0245809	0.0245809	0	0	0.00413685	0.0054336	0.024	0	0	0.0109349
Bacteria	Patescibacteria	Gracilibacteria	0.237518	0.0348869	0.235977	0.0348869	0.287826	0.235977	0.192513	0.205277	0.244074	0.190176	0.272	0.287826	0.280182	0.229634
Bacteria	Patescibacteria	Kazania	0.00368598	0.00368745	0.00368745	0	0.0109349	0.00491618	0.00534759	0	0	0.0054336	0	0.00654151	0	0.0109349
Bacteria	Patescibacteria	MD2896-B216	0.00171933	0.00338983	0	0	0.0100065	0	0	0	0	0	0	0	0.0100065	0.00546747
Bacteria	Patescibacteria	Microgenomatia	0.132583	0.121797	0.0841298	0.0327075	0.420995	0.0393294	0.0641711	0.0841298	0.0744632	0.054336	0.248	0.0327075	0.175114	0.420995
Bacteria	Patescibacteria	Parcubacteria	0.56504	0.116833	0.56504	0.116833	0.703264	0.555528	0.636364	0.612465	0.703264	0.684634	0.432	0.444822	0.655426	0.360853
Bacteria	Patescibacteria	Saccharimonadia	0.199332	0.0986297	0.189704	0.088	0.401274	0.260557	0.208556	0.148068	0.401274	0.293414	0.088	0.189704	0.0950618	0.109349
Bacteria	Patescibacteria	uncultured	0.000546242	0.00154501	0	0	0.00491618	0.00491618	0	0	0	0	0	0	0	0
Bacteria	Patescibacteria	WWE3	0.0337615	0.0327334	0.0327334	0	0.103882	0.00983236	0.00534759	0.0504779	0.0124105	0.0108672	0.056	0	0.0550358	0.103882
Bacteria	PAUC34f	(PAUC34f)	0.0145097	0.00808733	0.0145097	0	0.0269215	0.00983236	0.0160428	0.0269215	0	0.0163008	0.024	0.00654151	0.020013	0.0109349
Bacteria	PAUC34f	hydrothermal vent metagenome	0.00118835	0.00336117	0	0	0.0106952	0	0.0106952	0	0	0	0	0	0	0
Bacteria	PAUC34f	marine metagenome	0.00219425	0.00353297	0	0	0.0106952	0.00491618	0.0106952	0	0.00413685	0	0	0	0	0
Bacteria	PAUC34f	uncultured Acidobacteria bacterium	0.000607497	0.00171826	0	0	0.00546747	0	0	0	0	0	0	0	0	0.00546747
Bacteria	PAUC34f	uncultured bacterium	0.0514675	0.0272336	0.0492072	0.013083	0.112299	0.0688265	0.112299	0.0639386	0.0372316	0.0326016	0.056	0.013083	0.0300195	0.0492072
Bacteria	PAUC34f	uncultured bacterium HF0500_16O16	0.00146554	0.0028537	0	0	0.00827369	0.00491618	0	0	0.00827369	0	0	0	0	0
Bacteria	PAUC34f	uncultured Deferribacteres bacterium	0.000546242	0.00154501	0	0	0.00491618	0.00491618	0	0	0	0	0	0	0	0
Bacteria	PAUC34f	uncultured organism	0.000929827	0.00178188	0	0	0.00500325	0	0	0.00336519	0	0	0	0	0.00500325	0
Bacteria	PAUC34f	uncultured planctomycete	0.00074782	0.00211515	0	0	0.00673038	0	0	0.00673038	0	0	0	0	0	0
Bacteria	Planctomycetota	(Planctomycetota)	0.0975298	0.0489824	0.0884912	0.00654151	0.174959	0.0884912	0.165775	0.114416	0.0868738	0.108672	0.072	0.00654151	0.060039	0.174959
Bacteria	Planctomycetota	028H05-P-BN-P5	0.0108128	0.0062149	0.0108128	0	0.0217344	0.0147485	0.00534759	0.0134608	0.0165474	0.0217344	0.008	0.00654151	0	0.0109349
Bacteria	Planctomycetota	BD7-11	0.0992113	0.0620159	0.081504	0.0350228	0.250725	0.250725	0.139037	0.0841298	0.0744632	0.081504	0.072	0.117747	0.0350228	0.0382723
Bacteria	Planctomycetota	Brocadiae	0.013213	0.0198088	0.00983236	0	0.0656096	0.00983236	0	0.0201911	0.00827369	0	0	0	0.0150098	0.0656096
Bacteria	Planctomycetota	ODP123	0.00260822	0.00384127	0	0	0.0100065	0	0	0	0	0	0.008	0	0.0100065	0.00546747
Bacteria	Planctomycetota	OM190	1.29085	0.61537	1.29085	0.431739	2.29506	1.67642	2.06417	2.29506	1.39825	1.36927	1.096	0.431739	0.745485	0.541279
Bacteria	Planctomycetota	Phycisphaerae	1.34485	0.532808	1.34485	0.366324	2.2526	1.66167	1.40107	1.39992	0.926654	1.04869	1.936	0.366324	1.11072	2.2526
Bacteria	Planctomycetota	Pla3 lineage	0.190154	0.0746993	0.190154	0.052332	0.275946	0.27039	0.262032	0.275946	0.124105	0.184742	0.224	0.052332	0.110072	0.207764
Bacteria	Planctomycetota	Pla4 lineage	0.311831	0.108168	0.311831	0.0981226	0.501413	0.383462	0.342246	0.501413	0.2358	0.266246	0.392	0.0981226	0.330215	0.256971
Bacteria	Planctomycetota	Planctomycetes	1.74776	0.693769	1.74419	0.60836	2.72848	2.72848	2.6631	2.43303	1.81194	1.74419	1.176	0.60836	1.29084	1.27392
Bacteria	Planctomycetota	SGST604	0.00266667	0.00754247	0	0	0.024	0	0	0	0	0	0.024	0	0	0
Bacteria	Planctomycetota	SPG12-343-353-B69	0.0208127	0.0332696	0.0106952	0	0.096	0	0.0106952	0	0	0	0.096	0	0.0150098	0.0656096
Bacteria	Planctomycetota	vadinHA49	0.100687	0.045444	0.081504	0.0327075	0.185894	0.132737	0.0748663	0.134608	0.053779	0.081504	0.08	0.0327075	0.130085	0.185894
Bacteria	Poribacteria	(Poribacteria)	0.00265605	0.00509886	0	0	0.0164024	0	0	0.00336519	0.00413685	0	0	0	0	0.0164024
Bacteria	Poribacteria	marine metagenome	0.000726834	0.0020558	0	0	0.00654151	0	0	0	0	0	0	0.00654151	0	0
Bacteria	Poribacteria	uncultured bacterium	0.00149639	0.00286241	0	0	0.008	0	0	0	0	0	0.008	0	0	0.00546747
Bacteria	Poribacteria	uncultured Firmicutes bacterium	0.00191123	0.00273554	0	0	0.00673038	0	0	0.00673038	0	0	0	0	0.00500325	0.00546747
Bacteria	Proteobacteria	(Proteobacteria)	0.194226	0.054409	0.194226	0.054409	0.300909	0.221228	0.149733	0.201911	0.231663	0.228211	0.144	0.300909	0.150098	0.120284
Bacteria	Proteobacteria	Alphaproteobacteria	4.5126	1.72992	4.45551	1.72992	8.66095	5.06366	5.01604	4.45551	4.68705	4.27081	2.584	8.66095	3.3822	2.49317
Bacteria	Proteobacteria	Gammaproteobacteria	29.546	4.54211	30.1996	4.54211	34.4972	33.3514	34.3316	30.216	34.4972	31.6616	23.064	27.5594	30.1996	21.0334
Bacteria	Proteobacteria	Magnetococcia	0.00128275	0.00242704	0	0	0.00654151	0	0	0	0	0	0	0.00654151	0.00500325	0
Bacteria	Proteobacteria	Zetaproteobacteria	0.0168771	0.0135296	0.0135296	0	0.0500325	0.0196647	0.0106952	0.00673038	0.0248211	0.0108672	0.016	0.013083	0.0500325	0
Bacteria	RCP2-54	hydrothermal vent metagenome	0.001648	0.00344895	0	0	0.0106952	0	0.0106952	0	0.00413685	0	0	0	0	0
Bacteria	RCP2-54	metagenome	0.000968087	0.00187043	0	0	0.00534759	0	0.00534759	0.00336519	0	0	0	0	0	0
Bacteria	RCP2-54	uncultured bacterium	0.00965528	0.0100241	0.00965528	0	0.0294971	0.0294971	0	0.016826	0.00827369	0.0163008	0.016	0	0	0
Bacteria	RCP2-54	uncultured delta proteobacterium	0.00045965	0.00130009	0	0	0.00413685	0	0	0	0.00413685	0	0	0	0	0
Bacteria	Rs-K70 termite group	termite gut metagenome	0.000607497	0.00171826	0	0	0.00546747	0	0	0	0	0	0	0	0	0.00546747
Bacteria	Rs-K70 termite group	uncultured bacterium	0.00045965	0.00130009	0	0	0.00413685	0	0	0	0.00413685	0	0	0	0	0
Bacteria	SAR324 clade(Marine group B)	(SAR324 clade(Marine group B))	0.075108	0.033701	0.0740342	0.0196245	0.12	0.117988	0.0374332	0.0740342	0.0827369	0.0597696	0.12	0.0196245	0.0550358	0.109349
Bacteria	SAR324 clade(Marine group B)	metagenome	0.000594177	0.00168059	0	0	0.00534759	0	0.00534759	0	0	0	0	0	0	0
Bacteria	SAR324 clade(Marine group B)	uncultured bacterium	0.0912883	0.0498715	0.0912883	0.00654151	0.191731	0.191731	0.106952	0.107686	0.107558	0.119539	0.04	0.00654151	0.0650423	0.0765446
Bacteria	SAR324 clade(Marine group B)	uncultured bacterium zdt-33i5	0.00425248	0.0120278	0	0	0.0382723	0	0	0	0	0	0	0	0	0.0382723
Bacteria	SAR324 clade(Marine group B)	uncultured deep-sea bacterium	0.000546242	0.00154501	0	0	0.00491618	0.00491618	0	0	0	0	0	0	0	0
Bacteria	SAR324 clade(Marine group B)	uncultured delta proteobacterium	0.0259123	0.0120866	0.0250163	0	0.048	0.0245809	0.026738	0.0336519	0.0206842	0.0217344	0.048	0	0.0250163	0.0328048
Bacteria	SAR324 clade(Marine group B)	uncultured organism	0.00734126	0.008151	0.00734126	0	0.024	0.00983236	0	0	0	0.0163008	0.024	0	0.00500325	0.0109349
Bacteria	SAR324 clade(Marine group B)	uncultured proteobacterium	0.00207025	0.00236994	0.00207025	0	0.00534759	0.00491618	0.00534759	0.00336519	0	0	0	0	0.00500325	0
Bacteria	SAR324 clade(Marine group B)	uncultured soil bacterium	0.00149639	0.00286241	0	0	0.008	0	0	0	0	0	0.008	0	0	0.00546747
Bacteria	Schekmanbacteria	(Schekmanbacteria)	0.000603733	0.00170762	0	0	0.0054336	0	0	0	0	0.0054336	0	0	0	0
Bacteria	Schekmanbacteria	Candidatus Schekmanbacteria bacterium RIFCSPLOWO2_02_FULL_38_14	0.00323689	0.00392494	0.00323689	0	0.0106952	0	0.0106952	0	0	0.0054336	0.008	0	0.00500325	0
Bacteria	Schekmanbacteria	uncultured bacterium	0.0185628	0.0302212	0.008	0	0.0984144	0	0.00534759	0.0302867	0	0	0.008	0	0.0250163	0.0984144
Bacteria	Schekmanbacteria	uncultured delta proteobacterium	0.00242999	0.00687304	0	0	0.0218699	0	0	0	0	0	0	0	0	0.0218699
Bacteria	Schekmanbacteria	uncultured proteobacterium	0.00105383	0.00199208	0	0	0.00534759	0	0.00534759	0	0.00413685	0	0	0	0	0
Bacteria	Schekmanbacteria	uncultured Syntrophobacterales bacterium	0.000607497	0.00171826	0	0	0.00546747	0	0	0	0	0	0	0	0	0.00546747
Bacteria	Spirochaetota	(Spirochaetota)	0.00350915	0.00561232	0	0	0.0164024	0.00983236	0.00534759	0	0	0	0	0	0	0.0164024
Bacteria	Spirochaetota	Brachyspirae	0.00233672	0.00437608	0	0	0.0109349	0	0	0.0100956	0	0	0	0	0	0.0109349
Bacteria	Spirochaetota	Brevinematia	0.000603733	0.00170762	0	0	0.0054336	0	0	0	0	0.0054336	0	0	0	0
Bacteria	Spirochaetota	Leptospirae	0.0668418	0.0729636	0.0326016	0	0.235101	0.0245809	0.0213904	0.0302867	0.0165474	0.0326016	0.136	0	0.105068	0.235101
Bacteria	Spirochaetota	metagenome	0.00134854	0.00268217	0	0	0.008	0	0	0	0.00413685	0	0.008	0	0	0
Bacteria	Spirochaetota	MVP-15	0.00718067	0.00887111	0.00546747	0	0.027168	0	0.00534759	0.0100956	0.0165474	0.027168	0	0	0	0.00546747
Bacteria	Spirochaetota	Spirochaetia	0.723523	0.619502	0.508144	0.221228	2.05577	0.221228	0.272727	0.508144	0.264758	0.255379	1.392	0.385949	1.15575	2.05577
Bacteria	Spirochaetota	uncultured	0.00206116	0.0042534	0	0	0.013083	0	0	0	0	0	0	0.013083	0	0.00546747
Bacteria	Spirochaetota	V2072-189E03	0.00115374	0.00216236	0	0	0.00546747	0.00491618	0	0	0	0	0	0	0	0.00546747
Bacteria	Sumerlaeota	Sumerlaeia	0.0601399	0.0561234	0.054078	0.013083	0.196829	0.054078	0.0213904	0.0605734	0.0206842	0.0326016	0.112	0.013083	0.0300195	0.196829
Bacteria	Sva0485	(Sva0485)	0.0686573	0.0748572	0.0686573	0.00827369	0.248	0.0196647	0.0213904	0.0740342	0.00827369	0.0217344	0.248	0.013083	0.0750488	0.136687
Bacteria	Sva0485	bacterium enrichment culture clone 22(2013)	0.00045965	0.00130009	0	0	0.00413685	0	0	0	0.00413685	0	0	0	0	0
Bacteria	Sva0485	bioreactor metagenome	0.00185698	0.00284578	0	0	0.008	0	0.00534759	0.00336519	0	0	0.008	0	0	0
Bacteria	Sva0485	uncultured bacterium	0.160083	0.110991	0.110991	0.054078	0.432	0.054078	0.0909091	0.134608	0.0992843	0.108672	0.432	0.0850396	0.190124	0.246036
Bacteria	Sva0485	uncultured delta proteobacterium	0.0829968	0.045219	0.0829968	0.0380352	0.2	0.0491618	0.0588235	0.0841298	0.053779	0.0380352	0.2	0.0850396	0.0850553	0.092947
Bacteria	Sva0485	uncultured Desulfobulbaceae bacterium	0.00037391	0.00105758	0	0	0.00336519	0	0	0.00336519	0	0	0	0	0	0
Bacteria	Sva0485	uncultured Desulfuromonadales bacterium	0.00215169	0.00500729	0	0	0.016	0	0	0.00336519	0	0	0.016	0	0	0
Bacteria	Sva0485	uncultured organism	0.00166775	0.00471711	0	0	0.0150098	0	0	0	0	0	0	0	0.0150098	0
Bacteria	Sva0485	uncultured sediment bacterium	0.000555917	0.00157237	0	0	0.00500325	0	0	0	0	0	0	0	0.00500325	0
Bacteria	Synergistota	Synergistia	0.0210941	0.0186242	0.013083	0.00673038	0.0656096	0.0245809	0.0106952	0.00673038	0.00827369	0.0108672	0.04	0.013083	0.0100065	0.0656096
Bacteria	TA06	(TA06)	0.000888889	0.00251416	0	0	0.008	0	0	0	0	0	0.008	0	0	0
Bacteria	TA06	candidate division TA06 bacterium SM1_40	0.00511461	0.00493749	0.00493749	0	0.0160428	0.00491618	0.0160428	0.00336519	0.00827369	0.0054336	0.008	0	0	0
Bacteria	TA06	uncultured bacterium	0.0173321	0.0217483	0.0100956	0	0.0656096	0.00491618	0.00534759	0.0100956	0	0	0.04	0	0.0300195	0.0656096
Bacteria	TA06	uncultured candidate division AC1 bacterium	0.00121499	0.00343652	0	0	0.0109349	0	0	0	0	0	0	0	0	0.0109349
Bacteria	Thermotogota	Thermotogae	0.00233369	0.00507737	0	0	0.016	0	0	0	0	0	0.016	0	0.00500325	0
Bacteria	uncultured Desulfuromonadales bacterium	(uncultured Desulfuromonadales bacterium)	0.000607497	0.00171826	0	0	0.00546747	0	0	0	0	0	0	0	0	0.00546747
Bacteria	Verrucomicrobiota	(Verrucomicrobiota)	0.024599	0.0124331	0.0245809	0	0.0434688	0.0245809	0.0160428	0.0269215	0.0330948	0.0434688	0.024	0	0.0150098	0.0382723
Bacteria	Verrucomicrobiota	Chlamydiae	0.150402	0.0793163	0.150402	0.052332	0.328048	0.157318	0.181818	0.16826	0.0992843	0.081504	0.2	0.052332	0.0850553	0.328048
Bacteria	Verrucomicrobiota	Kiritimatiellae	0.559633	0.145091	0.559633	0.145091	0.81553	0.452288	0.427807	0.292772	0.595706	0.635731	0.664	0.627985	0.81553	0.524877
Bacteria	Verrucomicrobiota	Lentisphaeria	0.116121	0.0677341	0.112299	0.053779	0.296	0.117988	0.112299	0.0605734	0.053779	0.119539	0.296	0.0850396	0.0850553	0.114817
Bacteria	Verrucomicrobiota	Omnitrophia	0.602199	0.303501	0.566845	0.0850396	1.176	0.619439	0.566845	0.733612	0.376453	0.396653	1.176	0.0850396	0.525341	0.940405
Bacteria	Verrucomicrobiota	Verrucomicrobiae	1.48145	1.03343	1.32037	0.306178	3.85949	2.07463	1.58824	1.31915	1.89468	1.32037	0.44	3.85949	0.530345	0.306178
Bacteria	WOR-1	(WOR-1)	0.000607497	0.00171826	0	0	0.00546747	0	0	0	0	0	0	0	0	0.00546747
Bacteria	WOR-1	candidate division WOR-1 bacterium RIFOXYA2_FULL_46_56	0.000607497	0.00171826	0	0	0.00546747	0	0	0	0	0	0	0	0	0.00546747
Bacteria	WOR-1	candidate division WOR-1 bacterium RIFOXYB2_FULL_36_35	0.000726834	0.0020558	0	0	0.00654151	0	0	0	0	0	0	0.00654151	0	0
Bacteria	WOR-1	candidate division WOR-1 bacterium RIFOXYC12_FULL_54_18	0.00177778	0.00502831	0	0	0.016	0	0	0	0	0	0.016	0	0	0
Bacteria	WOR-1	uncultured bacterium	0.00149639	0.00286241	0	0	0.008	0	0	0	0	0	0.008	0	0	0.00546747
Bacteria	WPS-2	bacterium ADurb.Bin236	0.000607497	0.00171826	0	0	0.00546747	0	0	0	0	0	0	0	0	0.00546747
Bacteria	WPS-2	bacterium enrichment culture clone Anammox_3	0.000603733	0.00170762	0	0	0.0054336	0	0	0	0	0.0054336	0	0	0	0
Bacteria	WPS-2	hydrothermal vent metagenome	0.000603733	0.00170762	0	0	0.0054336	0	0	0	0	0.0054336	0	0	0	0
Bacteria	WPS-2	marine metagenome	0.000726834	0.0020558	0	0	0.00654151	0	0	0	0	0	0	0.00654151	0	0
Bacteria	WPS-2	metagenome	0.00115009	0.00215316	0	0	0.00534759	0	0.00534759	0	0	0	0	0	0.00500325	0
Bacteria	WPS-2	uncultured bacterium	0.00799036	0.00950825	0.00673038	0	0.0289579	0.0147485	0.0160428	0.00673038	0.0289579	0.0054336	0	0	0	0
Bacteria	WPS-2	uncultured rumen bacterium	0.000607497	0.00171826	0	0	0.00546747	0	0	0	0	0	0	0	0	0.00546747
Bacteria	WS1	(WS1)	0.000555917	0.00157237	0	0	0.00500325	0	0	0	0	0	0	0	0.00500325	0
Bacteria	WS1	uncultured bacterium	0.00217898	0.00340596	0	0	0.0100065	0	0	0	0.00413685	0	0	0	0.0100065	0.00546747
Bacteria	WS1	uncultured bacterium SJA-43	0.000594177	0.00168059	0	0	0.00534759	0	0.00534759	0	0	0	0	0	0	0
Bacteria	WS2	(WS2)	0.00384252	0.00289578	0.00413685	0	0.008	0	0	0	0.00413685	0.0054336	0.008	0.00654151	0.00500325	0.00546747
Bacteria	WS2	uncultured bacterium	0.022749	0.0229559	0.0201911	0	0.072	0.00983236	0	0.0201911	0.0124105	0	0.072	0.00654151	0.040026	0.0437397
Bacteria	WS2	uncultured microorganism	0.00170601	0.00337528	0	0	0.0100065	0	0.00534759	0	0	0	0	0	0.0100065	0
Bacteria	WS2	uncultured organism	0.000607497	0.00171826	0	0	0.00546747	0	0	0	0	0	0	0	0	0.00546747
Bacteria	Zixibacteria	(Zixibacteria)	0.0640437	0.0578977	0.0550358	0.0106952	0.2	0.0245809	0.0106952	0.0773994	0.0165474	0.0326016	0.2	0.039249	0.0550358	0.120284
Bacteria	Zixibacteria	bioreactor metagenome	0.000555917	0.00157237	0	0	0.00500325	0	0	0	0	0	0	0	0.00500325	0
Bacteria	Zixibacteria	candidate division Zixibacteria bacterium RBG-1	0.000603733	0.00170762	0	0	0.0054336	0	0	0	0	0.0054336	0	0	0	0
Bacteria	Zixibacteria	candidate division Zixibacteria bacterium RBG_16_43_9	0.00037391	0.00105758	0	0	0.00336519	0	0	0.00336519	0	0	0	0	0	0
Bacteria	Zixibacteria	candidate division Zixibacteria bacterium SM1_73	0.00375445	0.00333122	0.00375445	0	0.0109349	0.00491618	0	0.00336519	0.00413685	0.0054336	0	0	0.00500325	0.0109349
Bacteria	Zixibacteria	uncultured bacterium	0.222006	0.17301	0.17301	0.0496422	0.544	0.108156	0.0855615	0.222103	0.0496422	0.13584	0.544	0.0850396	0.270176	0.49754
Bacteria	Zixibacteria	uncultured deep-sea bacterium	0.000888889	0.00251416	0	0	0.008	0	0	0	0	0	0.008	0	0	0
Bacteria	Zixibacteria	uncultured delta proteobacterium	0.00200072	0.00377277	0	0	0.0100065	0	0	0	0	0	0.008	0	0.0100065	0
Bacteria	Zixibacteria	uncultured Nitrospinaceae bacterium	0.00648245	0.00634379	0.00648245	0	0.016	0	0.0106952	0.0100956	0	0	0.016	0.00654151	0.0150098	0
Bacteria	Zixibacteria	uncultured organism	0.0113274	0.00983185	0.0100065	0	0.032	0.00491618	0.00534759	0.0201911	0	0	0.032	0.013083	0.0100065	0.0164024

## Sheet: Prok_order
Relative abundance (prokaryote order)									SC9685	SC9686	SC9687	SC9688	SC9689	SC9690	SC9691	SC9692	SC9693
Domain	Phylum	Class	Order	Mean	Std	Median	Min	Max	Site A surface	Site A middle	Site A deep	Site B surface	Site B middle	Site B deep	Site C surface	Site C middle	Site C deep
Archaea	(Archaea)	(Archaea)	(Archaea)	0.101914	0.130966	0.0344133	0.00827369	0.36632	0.0344133	0.0160428	0.0302867	0.00827369	0.0217344	0.312	0.013083	0.115075	0.36632
Archaea	Aenigmarchaeota	Aenigmarchaeia	Aenigmarchaeales	0.0303858	0.0378284	0.0196245	0	0.109349	0.00491618	0.0106952	0.00673038	0.00413685	0	0.088	0.0196245	0.0300195	0.109349
Archaea	Aenigmarchaeota	Deep Sea Euryarchaeotic Group(DSEG)	(Deep Sea Euryarchaeotic Group(DSEG))	0.011199	0.012183	0.011199	0	0.032	0	0	0.016826	0	0	0.032	0.0196245	0.00500325	0.0273373
Archaea	Aenigmarchaeota	Deep Sea Euryarchaeotic Group(DSEG)	uncultured archaeon	0.0363754	0.0547991	0.016826	0	0.147622	0	0.00534759	0.016826	0.00413685	0.0054336	0.128	0	0.020013	0.147622
Archaea	Aenigmarchaeota	Deep Sea Euryarchaeotic Group(DSEG)	uncultured euryarchaeote	0.00292465	0.0051775	0	0	0.0164024	0.00491618	0	0	0	0	0	0	0.00500325	0.0164024
Archaea	Aenigmarchaeota	Deep Sea Euryarchaeotic Group(DSEG)	uncultured sediment archaeon	0.000888889	0.00251416	0	0	0.008	0	0	0	0	0	0.008	0	0	0
Archaea	Aenigmarchaeota	uncultured archaeon	(uncultured archaeon)	0.000555917	0.00157237	0	0	0.00500325	0	0	0	0	0	0	0	0.00500325	0
Archaea	Altiarchaeota	Altiarchaeia	Altiarchaeales	0.020207	0.0322139	0.00654151	0	0.092947	0	0	0.00336519	0	0	0.064	0.00654151	0.0150098	0.092947
Archaea	Asgardarchaeota	(Asgardarchaeota)	(Asgardarchaeota)	0.0150444	0.0177872	0.0100956	0	0.0437397	0	0	0.0100956	0	0	0.04	0.00654151	0.0350228	0.0437397
Archaea	Asgardarchaeota	Heimdallarchaeia	Candidatus Heimdallarchaeota archaeon AB_125	0.00381354	0.0052847	0.00381354	0	0.0164024	0.00491618	0	0	0	0	0.008	0	0.00500325	0.0164024
Archaea	Asgardarchaeota	Heimdallarchaeia	uncultured archaeon	0.022148	0.0271225	0.0196245	0	0.0765446	0	0.00534759	0.00336519	0	0.0054336	0.064	0.0196245	0.0250163	0.0765446
Archaea	Asgardarchaeota	Lokiarchaeia	(Lokiarchaeia)	0.0100791	0.0111527	0.00654151	0	0.0300195	0.00491618	0	0.00336519	0	0	0.024	0.00654151	0.0300195	0.0218699
Archaea	Asgardarchaeota	Lokiarchaeia	uncultured archaeon	0.147263	0.173954	0.0841298	0	0.49754	0	0.00534759	0.0841298	0.0124105	0.0163008	0.304	0.0654151	0.340221	0.49754
Archaea	Asgardarchaeota	Lokiarchaeia	uncultured crenarchaeote	0.00195905	0.00279234	0	0	0.00673038	0	0	0.00673038	0	0.0054336	0	0	0	0.00546747
Archaea	Asgardarchaeota	Lokiarchaeia	unidentified archaeon	0.000594177	0.00168059	0	0	0.00534759	0	0.00534759	0	0	0	0	0	0	0
Archaea	Asgardarchaeota	Odinarchaeia	(Odinarchaeia)	0.00984969	0.0143459	0.00336519	0	0.0382723	0	0	0.00336519	0	0	0.032	0	0.0150098	0.0382723
Archaea	Asgardarchaeota	Odinarchaeia	Candidatus Odinarchaeota archaeon LCB_4	0.000555917	0.00157237	0	0	0.00500325	0	0	0	0	0	0	0	0.00500325	0
Archaea	Asgardarchaeota	Odinarchaeia	uncultured archaeon	0.0533734	0.0675038	0.026166	0	0.213231	0	0.00534759	0.0235563	0.00413685	0.0108672	0.112	0.026166	0.0850553	0.213231
Archaea	Asgardarchaeota	Odinarchaeia	uncultured crenarchaeote	0.00770035	0.0106908	0.00546747	0	0.032	0	0	0.016826	0	0	0.032	0	0.0150098	0.00546747
Archaea	Asgardarchaeota	Odinarchaeia	uncultured eukaryote	0.000726834	0.0020558	0	0	0.00654151	0	0	0	0	0	0	0.00654151	0	0
Archaea	Asgardarchaeota	Odinarchaeia	uncultured marine archaeon	0.000555917	0.00157237	0	0	0.00500325	0	0	0	0	0	0	0	0.00500325	0
Archaea	Asgardarchaeota	Odinarchaeia	unidentified archaeon	0.00037391	0.00105758	0	0	0.00336519	0	0	0.00336519	0	0	0	0	0	0
Archaea	Asgardarchaeota	uncultured archaeon	(uncultured archaeon)	0.00508601	0.00669731	0.00336519	0	0.0164024	0	0	0.00336519	0	0	0.016	0	0.0100065	0.0164024
Archaea	Crenarchaeota	(Crenarchaeota)	(Crenarchaeota)	0.00353525	0.00502332	0.00353525	0	0.016	0.00491618	0	0	0	0.0054336	0.016	0	0	0.00546747
Archaea	Crenarchaeota	Bathyarchaeia	(Bathyarchaeia)	0.0770887	0.112415	0.0302867	0	0.289776	0.00983236	0.00534759	0.0302867	0	0.0054336	0.28	0.013083	0.060039	0.289776
Archaea	Crenarchaeota	Bathyarchaeia	marine metagenome	0.00554941	0.00845709	0	0	0.024	0	0	0	0	0	0.024	0	0.0150098	0.0109349
Archaea	Crenarchaeota	Bathyarchaeia	miscellaneous Crenarchaeota group archaeon SMTZ1-55	0.00182249	0.00515478	0	0	0.0164024	0	0	0	0	0	0	0	0	0.0164024
Archaea	Crenarchaeota	Bathyarchaeia	uncultured archaeon	0.274856	0.374354	0.114416	0	1.07162	0.00983236	0.0374332	0.114416	0.0206842	0	0.816	0.0784981	0.325211	1.07162
Archaea	Crenarchaeota	Bathyarchaeia	uncultured crenarchaeote	0.0211362	0.0306712	0.0134608	0	0.096	0	0	0.0134608	0	0	0.096	0.00654151	0.0250163	0.0492072
Archaea	Crenarchaeota	Bathyarchaeia	uncultured Desulfurococcales archaeon	0.00182249	0.00515478	0	0	0.0164024	0	0	0	0	0	0	0	0	0.0164024
Archaea	Crenarchaeota	Bathyarchaeia	uncultured marine crenarchaeote E48-1C	0.00037391	0.00105758	0	0	0.00336519	0	0	0.00336519	0	0	0	0	0	0
Archaea	Crenarchaeota	Bathyarchaeia	uncultured marine crenarchaeote E6-3G	0.00115374	0.00216236	0	0	0.00546747	0.00491618	0	0	0	0	0	0	0	0.00546747
Archaea	Crenarchaeota	Bathyarchaeia	uncultured miscellaneous Crenarchaeota group	0.00465321	0.00855863	0	0	0.0273373	0	0	0	0	0	0.008	0.00654151	0	0.0273373
Archaea	Crenarchaeota	Bathyarchaeia	uncultured Thermoprotei archaeon	0.000607497	0.00171826	0	0	0.00546747	0	0	0	0	0	0	0	0	0.00546747
Archaea	Crenarchaeota	Methanomethylicia	Methanomethyliales	0.00180917	0.00363183	0	0	0.0109349	0	0.00534759	0	0	0	0	0	0	0.0109349
Archaea	Crenarchaeota	Nitrososphaeria	(Nitrososphaeria)	0.000607497	0.00171826	0	0	0.00546747	0	0	0	0	0	0	0	0	0.00546747
Archaea	Crenarchaeota	Nitrososphaeria	Caldiarchaeales	0.00177091	0.00359599	0	0	0.0109349	0	0	0	0	0	0	0	0.00500325	0.0109349
Archaea	Crenarchaeota	Nitrososphaeria	Group 1.1c	0.00148307	0.00284412	0	0	0.008	0	0.00534759	0	0	0	0.008	0	0	0
Archaea	Crenarchaeota	Nitrososphaeria	Marine Benthic Group A	0.00288274	0.00547797	0	0	0.0150098	0	0	0	0	0	0	0	0.0150098	0.0109349
Archaea	Crenarchaeota	Nitrososphaeria	Nitrosopumilales	0.532669	0.703638	0.315149	0.0150098	2.24178	2.24178	1.19251	0.632656	0.22339	0.315149	0.096	0.039249	0.0150098	0.0382723
Archaea	Crenarchaeota	Nitrososphaeria	Nitrososphaerales	0.00100589	0.0018908	0	0	0.00491618	0.00491618	0	0	0.00413685	0	0	0	0	0
Archaea	Crenarchaeota	Nitrososphaeria	Nitrosotaleales	0.00127308	0.00241232	0	0	0.00654151	0.00491618	0	0	0	0	0	0.00654151	0	0
Archaea	Crenarchaeota	Thermoprotei	Desulfurococcales	0.000607497	0.00171826	0	0	0.00546747	0	0	0	0	0	0	0	0	0.00546747
Archaea	Crenarchaeota	Thermoprotei	Sulfolobales	0.000607497	0.00171826	0	0	0.00546747	0	0	0	0	0	0	0	0	0.00546747
Archaea	Crenarchaeota	Thermoprotei	Thermoproteales	0.000607497	0.00171826	0	0	0.00546747	0	0	0	0	0	0	0	0	0.00546747
Archaea	Euryarchaeota	(Euryarchaeota)	(Euryarchaeota)	0.000546242	0.00154501	0	0	0.00491618	0.00491618	0	0	0	0	0	0	0	0
Archaea	Euryarchaeota	Methanobacteria	Methanobacteriales	0.00433368	0.00416921	0.00433368	0	0.0100956	0	0	0.0100956	0	0.0054336	0.008	0	0.0100065	0.00546747
Archaea	Euryarchaeota	Methanococci	Methanococcales	0.00115374	0.00216236	0	0	0.00546747	0.00491618	0	0	0	0	0	0	0	0.00546747
Archaea	Euryarchaeota	Thermococci	Methanofastidiosales	0.0202275	0.0337639	0.00654151	0	0.109349	0	0	0	0.00413685	0	0.032	0.00654151	0.0300195	0.109349
Archaea	Euryarchaeota	Thermococci	Thermococcales	0.00291947	0.00374912	0.00291947	0	0.0109349	0	0	0.00336519	0	0.0054336	0	0.00654151	0	0.0109349
Archaea	Hadarchaeota	Hadarchaeia	Hadarchaeales	0.00372694	0.0052723	0.00372694	0	0.0164024	0	0	0	0.00413685	0	0.008	0	0.00500325	0.0164024
Archaea	Halobacterota	(Halobacterota)	(Halobacterota)	0.00381354	0.0052847	0.00381354	0	0.0164024	0.00491618	0	0	0	0	0.008	0	0.00500325	0.0164024
Archaea	Halobacterota	ANME-1	ANME-1b	0.000555917	0.00157237	0	0	0.00500325	0	0	0	0	0	0	0	0.00500325	0
Archaea	Halobacterota	Halobacteria	Halobacterales	0.0242968	0.0150198	0.0206842	0	0.0546747	0.0344133	0.0213904	0.0134608	0.0206842	0.0380352	0.016	0	0.020013	0.0546747
Archaea	Halobacterota	Methanomicrobia	Methanomicrobiales	0.0590249	0.145763	0.008	0	0.470202	0.00491618	0	0	0	0	0.008	0.013083	0.0350228	0.470202
Archaea	Halobacterota	Methanonatronarchaeia	Methanonatronaechaeales	0.000607497	0.00171826	0	0	0.00546747	0	0	0	0	0	0	0	0	0.00546747
Archaea	Halobacterota	Methanosarcinia	Methanosarciniales	0.147002	0.206731	0.0550358	0.0160428	0.544	0.0245809	0.0160428	0.0201911	0.0206842	0.0380352	0.544	0.0850396	0.0550358	0.51941
Archaea	Hydrothermarchaeota	Hydrothermarchaeia	Hydrothermarchaeales	0.00288274	0.00547797	0	0	0.0150098	0	0	0	0	0	0	0	0.0150098	0.0109349
Archaea	Iainarchaeota	Iainarchaeia	Iainarchaeales	0.0117406	0.0148807	0.0100956	0	0.0492072	0.00491618	0	0.0100956	0	0.0054336	0.016	0	0.020013	0.0492072
Archaea	Korarchaeota	Korarchaeia	Korarchaeales	0.000607497	0.00171826	0	0	0.00546747	0	0	0	0	0	0	0	0	0.00546747
Archaea	Micrarchaeota	Micrarchaeia	Micrarchaeales	0.0111505	0.013413	0.0106952	0	0.0437397	0	0.0106952	0.00336519	0	0	0.016	0.00654151	0.020013	0.0437397
Archaea	Nanoarchaeota	Nanoarchaeia	Nanoarchaeales	0.000888889	0.00251416	0	0	0.008	0	0	0	0	0	0.008	0	0	0
Archaea	Nanoarchaeota	Nanoarchaeia	Woesearchaeales	1.15097	0.86379	0.86379	0.294368	2.808	0.349049	0.668449	1.37636	0.446779	0.81504	2.808	0.294368	1.14574	2.45489
Archaea	Nanohaloarchaeota	Nanosalinia	Nanosalinales	0.000607497	0.00171826	0	0	0.00546747	0	0	0	0	0	0	0	0	0.00546747
Archaea	Thermoplasmatota	(Thermoplasmatota)	(Thermoplasmatota)	0.00269806	0.00403669	0	0	0.0109349	0	0.00534759	0	0	0	0.008	0	0	0.0109349
Archaea	Thermoplasmatota	Thermoplasmata	(Thermoplasmata)	0.0072652	0.00727452	0.0072652	0	0.024	0.00491618	0	0.0100956	0	0.0054336	0.024	0	0.0100065	0.0109349
Archaea	Thermoplasmatota	Thermoplasmata	A10	0.000607497	0.00171826	0	0	0.00546747	0	0	0	0	0	0	0	0	0.00546747
Archaea	Thermoplasmatota	Thermoplasmata	Acidiprofundales	0.000607497	0.00171826	0	0	0.00546747	0	0	0	0	0	0	0	0	0.00546747
Archaea	Thermoplasmatota	Thermoplasmata	JdFR-43	0.0026343	0.00298496	0.0026343	0	0.00673038	0	0	0.00673038	0	0.0054336	0	0.00654151	0.00500325	0
Archaea	Thermoplasmatota	Thermoplasmata	Marine Benthic Group D and DHVEG-1	0.154274	0.254567	0.026166	0.0054336	0.825588	0.00983236	0.0160428	0.016826	0.0124105	0.0054336	0.216	0.026166	0.260169	0.825588
Archaea	Thermoplasmatota	Thermoplasmata	Marine Group II	0.0243527	0.0176972	0.0245809	0	0.0496422	0.0245809	0.0374332	0.0437475	0.0496422	0.0326016	0	0.026166	0.00500325	0
Archaea	Thermoplasmatota	Thermoplasmata	Marine Group III	0.00510975	0.00449088	0.00491618	0	0.0134608	0.00491618	0	0.0134608	0.00413685	0	0.008	0	0.0100065	0.00546747
Archaea	Thermoplasmatota	Thermoplasmata	Methanomassiliicoccales	0.00935491	0.0100938	0.00935491	0	0.032	0	0.00534759	0	0.00413685	0.0163008	0.032	0	0.0100065	0.0164024
Archaea	Thermoplasmatota	Thermoplasmata	SG8-5	0.0213643	0.0449605	0	0	0.144	0	0	0	0	0	0.144	0	0.0100065	0.0382723
Archaea	Thermoplasmatota	Thermoplasmata	Thermoplasmatales	0.00214482	0.00356725	0	0	0.0109349	0	0	0.00336519	0	0	0	0	0.00500325	0.0109349
Archaea	Thermoplasmatota	Thermoplasmata	uncultured	0.0592964	0.0888217	0.016826	0	0.284308	0.00491618	0	0.016826	0.00413685	0.0108672	0.096	0.00654151	0.110072	0.284308
Archaea	Thermoplasmatota	uncultured	(uncultured)	0.00260822	0.00384127	0	0	0.0100065	0	0	0	0	0	0.008	0	0.0100065	0.00546747
Archaea	Thermoplasmatota	uncultured	uncultured archaeon	0.00416305	0.00998841	0	0	0.032	0	0	0	0	0	0.032	0	0	0.00546747
Archaea	Thermoplasmatota	uncultured	uncultured euryarchaeote	0.000607497	0.00171826	0	0	0.00546747	0	0	0	0	0	0	0	0	0.00546747
Archaea	Thermoplasmatota	uncultured	unidentified archaeon	0.000607497	0.00171826	0	0	0.00546747	0	0	0	0	0	0	0	0	0.00546747
Archaea	uncultured	uncultured archaeon	(uncultured archaeon)	0.00348648	0.00542617	0	0	0.0150098	0	0	0	0	0.0054336	0	0	0.0150098	0.0109349
Archaea	uncultured	unidentified archaeon	(unidentified archaeon)	0.000607497	0.00171826	0	0	0.00546747	0	0	0	0	0	0	0	0	0.00546747
Bacteria	(Bacteria)	(Bacteria)	(Bacteria)	4.19807	0.732686	4.19807	0.732686	5.68	4.33115	4.31551	4.77521	3.81004	4.17301	5.68	3.05488	3.30715	4.3357
Bacteria	10bav-F6	(10bav-F6)	(10bav-F6)	0.000607497	0.00171826	0	0	0.00546747	0	0	0	0	0	0	0	0	0.00546747
Bacteria	10bav-F6	uncultured delta proteobacterium	(uncultured delta proteobacterium)	0.000726834	0.0020558	0	0	0.00654151	0	0	0	0	0	0	0.00654151	0	0
Bacteria	10bav-F6	uncultured proteobacterium	(uncultured proteobacterium)	0.000607497	0.00171826	0	0	0.00546747	0	0	0	0	0	0	0	0	0.00546747
Bacteria	Abditibacteriota	Abditibacteria	Abditibacteriales	0.000888889	0.00251416	0	0	0.008	0	0	0	0	0	0.008	0	0	0
Bacteria	Acetothermia	Acetothermiia	(Acetothermiia)	0.00299277	0.00572483	0	0	0.016	0	0	0	0	0	0.016	0	0	0.0109349
Bacteria	Acetothermia	Acetothermiia	Acetothermia bacterium 64_32	0.000603733	0.00170762	0	0	0.0054336	0	0	0	0	0.0054336	0	0	0	0
Bacteria	Acetothermia	Acetothermiia	Acetothermia bacterium SCGC AAA255-C06	0.00116341	0.0021793	0	0	0.00546747	0	0	0	0	0	0	0	0.00500325	0.00546747
Bacteria	Acetothermia	Acetothermiia	bacterium enrichment culture clone 73(2013)	0.000607497	0.00171826	0	0	0.00546747	0	0	0	0	0	0	0	0	0.00546747
Bacteria	Acetothermia	Acetothermiia	uncultured Acetothermia bacterium	0.00144481	0.00279375	0	0	0.008	0	0	0	0	0	0.008	0	0.00500325	0
Bacteria	Acetothermia	Acetothermiia	uncultured bacterium	0.0184925	0.0212079	0.0184925	0	0.0601422	0	0	0.0201911	0	0	0.048	0.013083	0.0250163	0.0601422
Bacteria	Acetothermia	Acetothermiia	uncultured organism	0.000607497	0.00171826	0	0	0.00546747	0	0	0	0	0	0	0	0	0.00546747
Bacteria	Acidobacteriota	(Acidobacteriota)	(Acidobacteriota)	0.0606537	0.0306283	0.0597696	0.0196245	0.113072	0.113072	0.0962567	0.0605734	0.0248211	0.0597696	0.088	0.0196245	0.040026	0.0437397
Bacteria	Acidobacteriota	Acidobacteriae	(Acidobacteriae)	0.00479911	0.00535804	0.00413685	0	0.0147485	0.0147485	0	0.00336519	0.00413685	0	0	0	0.0100065	0.0109349
Bacteria	Acidobacteriota	Acidobacteriae	Acidobacteriales	0.00271647	0.00447309	0	0	0.013083	0	0	0.00336519	0	0	0.008	0.013083	0	0
Bacteria	Acidobacteriota	Acidobacteriae	Bryobacterales	0.00037391	0.00105758	0	0	0.00336519	0	0	0.00336519	0	0	0	0	0	0
Bacteria	Acidobacteriota	Acidobacteriae	Paludibaculum	0.000594177	0.00168059	0	0	0.00534759	0	0.00534759	0	0	0	0	0	0	0
Bacteria	Acidobacteriota	Acidobacteriae	PAUC26f	0.0385412	0.0131806	0.0330948	0.0131806	0.0639103	0.0639103	0.0534759	0.0336519	0.0330948	0.0217344	0.032	0.026166	0.0500325	0.0328048
Bacteria	Acidobacteriota	Acidobacteriae	Solibacterales	0.00187681	0.00268292	0	0	0.00654151	0.00491618	0	0	0	0.0054336	0	0.00654151	0	0
Bacteria	Acidobacteriota	Acidobacteriae	Subgroup 12	0.000594177	0.00168059	0	0	0.00534759	0	0.00534759	0	0	0	0	0	0	0
Bacteria	Acidobacteriota	Acidobacteriae	Subgroup 13	0.000920152	0.00175984	0	0	0.00491618	0.00491618	0	0.00336519	0	0	0	0	0	0
Bacteria	Acidobacteriota	Acidobacteriae	Subgroup 15	0.000555917	0.00157237	0	0	0.00500325	0	0	0	0	0	0	0	0.00500325	0
Bacteria	Acidobacteriota	Acidobacteriae	Subgroup 2	0.00127308	0.00241232	0	0	0.00654151	0.00491618	0	0	0	0	0	0.00654151	0	0
Bacteria	Acidobacteriota	Aminicenantia	Aminicenantales	0.0780303	0.0924345	0.0403823	0.00413685	0.306178	0.0245809	0.0320856	0.0403823	0.00413685	0.0217344	0.12	0.013083	0.140091	0.306178
Bacteria	Acidobacteriota	AT-s3-28	(AT-s3-28)	0.0106004	0.0124284	0.00673038	0	0.04	0.0245809	0.00534759	0.00673038	0.00827369	0	0.04	0	0.00500325	0.00546747
Bacteria	Acidobacteriota	AT-s3-28	uncultured Acidobacteria bacterium	0.0020868	0.0030355	0	0	0.008	0	0.00534759	0	0	0.0054336	0.008	0	0	0
Bacteria	Acidobacteriota	AT-s3-28	uncultured Acidobacteriaceae bacterium	0.00100589	0.0018908	0	0	0.00491618	0.00491618	0	0	0.00413685	0	0	0	0	0
Bacteria	Acidobacteriota	AT-s3-28	uncultured Acidobacterium sp.	0.000546242	0.00154501	0	0	0.00491618	0.00491618	0	0	0	0	0	0	0	0
Bacteria	Acidobacteriota	AT-s3-28	uncultured actinobacterium	0.00215587	0.00335796	0	0	0.00983236	0.00983236	0	0	0.00413685	0.0054336	0	0	0	0
Bacteria	Acidobacteriota	AT-s3-28	uncultured bacterium	0.0291162	0.0171159	0.0291162	0	0.064	0.0344133	0.026738	0.0302867	0.0165474	0.0163008	0.064	0	0.0300195	0.0437397
Bacteria	Acidobacteriota	Blastocatellia	(Blastocatellia)	0.000968087	0.00187043	0	0	0.00534759	0	0.00534759	0.00336519	0	0	0	0	0	0
Bacteria	Acidobacteriota	Blastocatellia	45597	0.00444812	0.00438858	0.00444812	0	0.0108672	0	0.0106952	0	0	0.0108672	0.008	0	0.00500325	0.00546747
Bacteria	Acidobacteriota	Blastocatellia	Blastocatellales	0.0731662	0.063101	0.054336	0.013083	0.188451	0.117988	0.165775	0.188451	0.0455053	0.054336	0.016	0.013083	0.0300195	0.0273373
Bacteria	Acidobacteriota	Blastocatellia	Pyrinomonadales	0.0312267	0.024032	0.024032	0	0.0688265	0.0688265	0.0588235	0.0605734	0.0330948	0.0163008	0	0.00654151	0.0150098	0.0218699
Bacteria	Acidobacteriota	Candidatus Fischerbacteria bacterium RBG_13_37_8	(Candidatus Fischerbacteria bacterium RBG_13_37_8)	0.000594177	0.00168059	0	0	0.00534759	0	0.00534759	0	0	0	0	0	0	0
Bacteria	Acidobacteriota	d142	uncultured Acidobacteria bacterium	0.00579289	0.00825531	0.00500325	0	0.024	0	0	0.00673038	0	0	0.024	0	0.00500325	0.0164024
Bacteria	Acidobacteriota	d142	uncultured organism	0.00236873	0.00519305	0	0	0.0164024	0.00491618	0	0	0	0	0	0	0	0.0164024
Bacteria	Acidobacteriota	Holophagae	Acanthopleuribacterales	0.0069896	0.00663885	0.00663885	0	0.0218699	0	0.00534759	0	0.00827369	0.0108672	0	0.00654151	0.0100065	0.0218699
Bacteria	Acidobacteriota	Holophagae	Holophagales	0.00170601	0.00337528	0	0	0.0100065	0	0.00534759	0	0	0	0	0	0.0100065	0
Bacteria	Acidobacteriota	Holophagae	Subgroup 7	0.0348454	0.00718472	0.0348454	0.00718472	0.048	0.0393294	0.0320856	0.0269215	0.0330948	0.0380352	0.048	0.039249	0.0350228	0.0218699
Bacteria	Acidobacteriota	Subgroup 11	uncultured Acidobacteria bacterium	0.000546242	0.00154501	0	0	0.00491618	0.00491618	0	0	0	0	0	0	0	0
Bacteria	Acidobacteriota	Subgroup 18	(Subgroup 18)	0.0128663	0.0180242	0.00673038	0	0.0601422	0	0.00534759	0.00673038	0.00413685	0.0054336	0.024	0	0.0100065	0.0601422
Bacteria	Acidobacteriota	Subgroup 18	uncultured Acidobacteria bacterium	0.0104012	0.012674	0.00500325	0	0.0328048	0	0	0.00336519	0.00413685	0.0163008	0.032	0	0.00500325	0.0328048
Bacteria	Acidobacteriota	Subgroup 18	uncultured bacterium	0.0130685	0.0188866	0.0054336	0	0.0546747	0	0	0.00336519	0.00413685	0.0054336	0.04	0	0.0100065	0.0546747
Bacteria	Acidobacteriota	Subgroup 21	(Subgroup 21)	0.0118062	0.00606077	0.0106952	0.00336519	0.0218699	0.0196647	0.0106952	0.00336519	0.00827369	0.0163008	0.008	0.013083	0.00500325	0.0218699
Bacteria	Acidobacteriota	Subgroup 21	uncultured Acidobacteria bacterium	0.00496299	0.00440883	0.00491618	0	0.016	0.00491618	0.00534759	0.00336519	0.00413685	0.0054336	0.016	0	0	0.00546747
Bacteria	Acidobacteriota	Subgroup 21	uncultured bacterium	0.063005	0.0298694	0.060039	0.026166	0.136	0.0589941	0.0641711	0.0673038	0.0289579	0.054336	0.136	0.026166	0.060039	0.0710771
Bacteria	Acidobacteriota	Subgroup 22	(Subgroup 22)	0.425035	0.163785	0.379679	0.150455	0.736	0.43754	0.379679	0.62256	0.359906	0.483591	0.736	0.150455	0.300195	0.355385
Bacteria	Acidobacteriota	Subgroup 22	Acidobacteria bacterium Mor1	0.00350186	0.00554804	0	0	0.0160428	0	0.0160428	0	0	0	0	0	0.0100065	0.00546747
Bacteria	Acidobacteriota	Subgroup 22	bacterium enrichment culture clone 49	0.001648	0.00344895	0	0	0.0106952	0	0.0106952	0	0.00413685	0	0	0	0	0
Bacteria	Acidobacteriota	Subgroup 22	metagenome	0.000594177	0.00168059	0	0	0.00534759	0	0.00534759	0	0	0	0	0	0	0
Bacteria	Acidobacteriota	Subgroup 22	uncultured Acidobacteria bacterium	0.0730606	0.0343759	0.0730606	0.013083	0.112299	0.0393294	0.112299	0.100956	0.0868738	0.0923712	0.112	0.013083	0.0350228	0.0656096
Bacteria	Acidobacteriota	Subgroup 22	uncultured Acidobacteriaceae bacterium	0.0266529	0.0147245	0.0266529	0	0.0550358	0	0.0374332	0.0201911	0.0330948	0.027168	0.032	0.013083	0.0550358	0.0218699
Bacteria	Acidobacteriota	Subgroup 22	uncultured Acidobacteriales bacterium	0.00110216	0.00206205	0	0	0.00500325	0.00491618	0	0	0	0	0	0	0.00500325	0
Bacteria	Acidobacteriota	Subgroup 22	uncultured Acidobacterium sp.	0.00253729	0.00376781	0	0	0.00983236	0.00983236	0	0	0	0	0.008	0	0.00500325	0
Bacteria	Acidobacteriota	Subgroup 22	uncultured bacterium	0.905521	0.313688	0.905521	0.235494	1.21147	1.19463	1.05348	1.21147	0.848054	1.07585	1.2	0.235494	0.625407	0.705303
Bacteria	Acidobacteriota	Subgroup 22	uncultured deep-sea bacterium	0.00694771	0.0100981	0.00491618	0	0.032	0.00491618	0.0160428	0	0.00413685	0.0054336	0.032	0	0	0
Bacteria	Acidobacteriota	Subgroup 22	uncultured delta proteobacterium	0.00110216	0.00206205	0	0	0.00500325	0.00491618	0	0	0	0	0	0	0.00500325	0
Bacteria	Acidobacteriota	Subgroup 22	uncultured Holophaga/Acidobacterium Sva0515	0.00284492	0.00505706	0	0	0.016	0	0	0	0.00413685	0	0.016	0	0	0.00546747
Bacteria	Acidobacteriota	Subgroup 22	uncultured organism	0.013676	0.00929254	0.0109349	0	0.027168	0	0.0106952	0.00336519	0.0248211	0.027168	0.008	0.013083	0.0250163	0.0109349
Bacteria	Acidobacteriota	Subgroup 22	uncultured prokaryote	0.000603733	0.00170762	0	0	0.0054336	0	0	0	0	0.0054336	0	0	0	0
Bacteria	Acidobacteriota	Subgroup 22	uncultured sediment bacterium	0.00129406	0.00245844	0	0	0.00673038	0.00491618	0	0.00673038	0	0	0	0	0	0
Bacteria	Acidobacteriota	Subgroup 25	uncultured Acidobacteria bacterium	0.000603733	0.00170762	0	0	0.0054336	0	0	0	0	0.0054336	0	0	0	0
Bacteria	Acidobacteriota	Subgroup 26	(Subgroup 26)	0.0178307	0.0139472	0.0139472	0	0.0442456	0.0442456	0.0320856	0.0100956	0.0124105	0.027168	0.024	0	0.00500325	0.00546747
Bacteria	Acidobacteriota	Subgroup 26	uncultured Acidobacteria bacterium	0.00580674	0.00571842	0.00546747	0	0.016	0.00491618	0	0.00673038	0.00413685	0	0.016	0	0.0150098	0.00546747
Bacteria	Acidobacteriota	Subgroup 26	uncultured Acidobacterium sp.	0.00037391	0.00105758	0	0	0.00336519	0	0	0.00336519	0	0	0	0	0	0
Bacteria	Acidobacteriota	Subgroup 26	uncultured bacterium	0.0226366	0.02223	0.02223	0	0.0786589	0.0786589	0.026738	0.0201911	0.0289579	0.027168	0	0.00654151	0.0100065	0.00546747
Bacteria	Acidobacteriota	Subgroup 26	uncultured bacterium AD257-B4	0.000546242	0.00154501	0	0	0.00491618	0.00491618	0	0	0	0	0	0	0	0
Bacteria	Acidobacteriota	Subgroup 26	uncultured bacterium SAT52-B4	0.00235165	0.00263334	0.00235165	0	0.00546747	0.00491618	0.00534759	0	0	0.0054336	0	0	0	0.00546747
Bacteria	Acidobacteriota	Subgroup 5	(Subgroup 5)	0.00340257	0.00481647	0	0	0.0106952	0.00983236	0.0106952	0.0100956	0	0	0	0	0	0
Bacteria	Acidobacteriota	Subgroup 5	uncultured bacterium	0.00413082	0.00525636	0.00413082	0	0.0147485	0.0147485	0.0106952	0.00673038	0	0	0	0	0.00500325	0
Bacteria	Acidobacteriota	Subgroup 5	uncultured deep-sea bacterium	0.00074782	0.00211515	0	0	0.00673038	0	0	0.00673038	0	0	0	0	0	0
Bacteria	Acidobacteriota	Thermoanaerobaculia	Thermoanaerobaculales	1.84894	0.750569	1.50511	0.750569	2.96137	2.8563	2.7754	2.96137	1.39825	1.50511	1.368	0.771898	1.44594	1.55823
Bacteria	Acidobacteriota	Vicinamibacteria	(Vicinamibacteria)	0.00149262	0.00285721	0	0	0.008	0	0	0	0	0.0054336	0.008	0	0	0
Bacteria	Acidobacteriota	Vicinamibacteria	Subgroup 17	0.0868106	0.043625	0.0737427	0.027168	0.16	0.0737427	0.0641711	0.0773994	0.053779	0.027168	0.16	0.052332	0.125081	0.147622
Bacteria	Acidobacteriota	Vicinamibacteria	Subgroup 9	0.0439349	0.0320179	0.040026	0	0.112	0.054078	0.0588235	0.0639386	0	0.0217344	0.112	0.00654151	0.040026	0.0382723
Bacteria	Acidobacteriota	Vicinamibacteria	Vicinamibacterales	0.107257	0.0903781	0.0850396	0.016	0.294971	0.294971	0.208556	0.164894	0.0579159	0.081504	0.016	0.0850396	0.040026	0.0164024
Bacteria	Actinobacteriota	(Actinobacteriota)	(Actinobacteriota)	0.0359199	0.017248	0.0359199	0.008	0.0572082	0.0344133	0.0427807	0.0572082	0.0372316	0.054336	0.008	0.0196245	0.0150098	0.0546747
Bacteria	Actinobacteriota	Acidimicrobiia	(Acidimicrobiia)	0.0465888	0.023172	0.0437397	0.00500325	0.0737427	0.0737427	0.0695187	0.0639386	0.0330948	0.0706368	0.04	0.0196245	0.00500325	0.0437397
Bacteria	Actinobacteriota	Acidimicrobiia	Actinomarinales	1.42341	0.456127	1.41066	0.456127	2.02921	1.76491	2	2.02921	1.41066	1.76592	1.176	0.798064	0.985641	0.880262
Bacteria	Actinobacteriota	Acidimicrobiia	IMCC26256	0.0125193	0.00999696	0.0109349	0	0.0289579	0.00491618	0.026738	0.016826	0.0289579	0.0163008	0.008	0	0	0.0109349
Bacteria	Actinobacteriota	Acidimicrobiia	Microtrichales	1.116	0.591624	1.116	0.377255	1.99556	1.57318	1.85027	1.99556	1.18728	1.4236	0.584	0.47753	0.575374	0.377255
Bacteria	Actinobacteriota	Acidimicrobiia	uncultured	0.00741059	0.00581648	0.00581648	0	0.0165474	0.00983236	0.0160428	0.00336519	0.0165474	0.0054336	0	0	0.0100065	0.00546747
Bacteria	Actinobacteriota	Actinobacteria	(Actinobacteria)	0.0414477	0.0538554	0.0327075	0.008	0.190124	0.0344133	0.026738	0.0100956	0.0165474	0.0434688	0.008	0.0327075	0.190124	0.0109349
Bacteria	Actinobacteriota	Actinobacteria	0319-7L14	0.00114998	0.00215486	0	0	0.0054336	0.00491618	0	0	0	0.0054336	0	0	0	0
Bacteria	Actinobacteriota	Actinobacteria	Actinomycetales	0.174173	0.177826	0.132737	0.0320856	0.656	0.132737	0.0320856	0.0908601	0.0910106	0.103238	0.656	0.228953	0.0850553	0.147622
Bacteria	Actinobacteriota	Actinobacteria	Bifidobacteriales	0.00120747	0.00234022	0	0	0.00673038	0	0	0.00673038	0.00413685	0	0	0	0	0
Bacteria	Actinobacteriota	Actinobacteria	Corynebacteriales	0.0533557	0.0236444	0.0442456	0.0236444	0.110072	0.0442456	0.0641711	0.0605734	0.0248211	0.0434688	0.04	0.0327075	0.110072	0.0601422
Bacteria	Actinobacteriota	Actinobacteria	Euzebyales	0.0197222	0.0197201	0.0197201	0	0.0605734	0.0344133	0.0374332	0.0605734	0.0124105	0.0217344	0	0	0	0.0109349
Bacteria	Actinobacteriota	Actinobacteria	Frankiales	0.0174308	0.00905776	0.016	0.00654151	0.0374332	0.0245809	0.0374332	0.00673038	0.0124105	0.0163008	0.016	0.00654151	0.0150098	0.0218699
Bacteria	Actinobacteriota	Actinobacteria	Glycomycetales	0.000603733	0.00170762	0	0	0.0054336	0	0	0	0	0.0054336	0	0	0	0
Bacteria	Actinobacteriota	Actinobacteria	Kineosporiales	0.00563273	0.006977	0.00413685	0	0.0213904	0	0.0213904	0.00336519	0.00413685	0.0108672	0	0	0	0.0109349
Bacteria	Actinobacteriota	Actinobacteria	Micrococcales	0.0407984	0.0217063	0.0407984	0	0.0748663	0.054078	0.0748663	0.0370171	0.0289579	0.0163008	0	0.0457905	0.0500325	0.0601422
Bacteria	Actinobacteriota	Actinobacteria	Micromonosporales	0.0849047	0.233569	0.00491618	0	0.745485	0.00491618	0	0	0.00827369	0	0	0	0.745485	0.00546747
Bacteria	Actinobacteriota	Actinobacteria	Nitriliruptorales	0.0584201	0.0503668	0.0584201	0	0.136516	0.083575	0.112299	0.0740342	0.136516	0.0978048	0	0.00654151	0.0150098	0
Bacteria	Actinobacteriota	Actinobacteria	PeM15	0.00386147	0.00529643	0.00386147	0	0.0164024	0	0.00534759	0	0	0	0.008	0	0.00500325	0.0164024
Bacteria	Actinobacteriota	Actinobacteria	Propionibacteriales	0.0569719	0.0234931	0.0496422	0.0234931	0.115075	0.0442456	0.0641711	0.0673038	0.0496422	0.0434688	0.048	0.026166	0.115075	0.0546747
Bacteria	Actinobacteriota	Actinobacteria	Pseudonocardiales	0.0123301	0.0168682	0.0106952	0	0.0546747	0	0.0106952	0.00336519	0.00413685	0	0	0.013083	0.0250163	0.0546747
Bacteria	Actinobacteriota	Actinobacteria	Streptomycetales	0.0263858	0.0168625	0.0263858	0	0.054336	0.0147485	0.0320856	0.0403823	0.0165474	0.054336	0	0.00654151	0.040026	0.0328048
Bacteria	Actinobacteriota	Actinobacteria	Streptosporangiales	0.00867073	0.0122039	0.00867073	0	0.040026	0	0.0106952	0.00336519	0	0.0108672	0	0.013083	0.040026	0
Bacteria	Actinobacteriota	Coriobacteriia	Coriobacteriales	0.00312933	0.00519281	0	0	0.016	0	0	0.00673038	0	0.0054336	0.016	0	0	0
Bacteria	Actinobacteriota	Coriobacteriia	FS118-23B-02	0.00101557	0.00191089	0	0	0.00500325	0	0	0	0.00413685	0	0	0	0.00500325	0
Bacteria	Actinobacteriota	Coriobacteriia	OPB41	0.011972	0.013207	0.011972	0	0.0437397	0.00491618	0	0.0134608	0	0	0.016	0.0196245	0.0100065	0.0437397
Bacteria	Actinobacteriota	MB-A2-108	(MB-A2-108)	0.00045965	0.00130009	0	0	0.00413685	0	0	0	0.00413685	0	0	0	0	0
Bacteria	Actinobacteriota	MB-A2-108	Actinobacteria bacterium RBG_19FT_COMBO_70_19	0.000603733	0.00170762	0	0	0.0054336	0	0	0	0	0.0054336	0	0	0	0
Bacteria	Actinobacteriota	MB-A2-108	uncultured bacterium	0.00407422	0.0035333	0.00407422	0	0.0106952	0	0.0106952	0.00336519	0.00413685	0	0.008	0	0.00500325	0.00546747
Bacteria	Actinobacteriota	RBG-16-55-12	(RBG-16-55-12)	0.00121499	0.00343652	0	0	0.0109349	0	0	0	0	0	0	0	0	0.0109349
Bacteria	Actinobacteriota	RBG-16-55-12	uncultured bacterium	0.00188824	0.00270749	0	0	0.00673038	0.00491618	0.00534759	0.00673038	0	0	0	0	0	0
Bacteria	Actinobacteriota	Rubrobacteria	Rubrobacterales	0.00236121	0.00368149	0	0	0.0108672	0.00491618	0	0	0	0.0108672	0	0	0	0.00546747
Bacteria	Actinobacteriota	Thermoleophilia	(Thermoleophilia)	0.00210851	0.00349393	0	0	0.0106952	0.00491618	0.0106952	0.00336519	0	0	0	0	0	0
Bacteria	Actinobacteriota	Thermoleophilia	Gaiellales	0.0817503	0.0457624	0.0817503	0.013083	0.151434	0.117988	0.0748663	0.151434	0.119969	0.0434688	0.016	0.013083	0.0950618	0.103882
Bacteria	Actinobacteriota	Thermoleophilia	Solirubrobacterales	0.0109149	0.00707279	0.0108672	0	0.026738	0.0147485	0.026738	0.0134608	0.0124105	0.0108672	0.008	0.00654151	0	0.00546747
Bacteria	Actinobacteriota	Thermoleophilia	uncultured	0.00189791	0.00271843	0	0	0.00673038	0	0.00534759	0.00673038	0	0	0	0	0.00500325	0
Bacteria	Actinobacteriota	WCHB1-81	(WCHB1-81)	0.0147089	0.0235615	0.0147089	0	0.0765446	0	0	0.016826	0	0	0.024	0	0.0150098	0.0765446
Bacteria	Actinobacteriota	WCHB1-81	Actinobacteria bacterium RBG_19FT_COMBO_36_27	0.00045965	0.00130009	0	0	0.00413685	0	0	0	0.00413685	0	0	0	0	0
Bacteria	Actinobacteriota	WCHB1-81	uncultured actinobacterium	0.00177091	0.00359599	0	0	0.0109349	0	0	0	0	0	0	0	0.00500325	0.0109349
Bacteria	Actinobacteriota	WCHB1-81	uncultured bacterium	0.00435472	0.00366129	0.00435472	0	0.0109349	0	0.00534759	0.00336519	0	0	0.008	0.00654151	0.00500325	0.0109349
Bacteria	Aerophobota	Aerophobia	Aerophobales	0.0112795	0.00682295	0.0100065	0	0.024	0.00983236	0.0106952	0.0201911	0.00827369	0.0054336	0.024	0.013083	0.0100065	0
Bacteria	AncK6	(AncK6)	(AncK6)	0.00114042	0.00213595	0	0	0.00534759	0.00491618	0.00534759	0	0	0	0	0	0	0
Bacteria	AncK6	uncultured bacterium	(uncultured bacterium)	0.00742709	0.00219486	0.00673038	0.00219486	0.0106952	0.00983236	0.0106952	0.00673038	0.00413685	0.0054336	0.008	0.00654151	0.0100065	0.00546747
Bacteria	Aquificota	Aquificae	Aquificales	0.0022268	0.00251519	0.0022268	0	0.00546747	0	0	0	0.00413685	0.0054336	0	0	0.00500325	0.00546747
Bacteria	Aquificota	Desulfurobacteriia	Desulfurobacteriales	0.000594177	0.00168059	0	0	0.00534759	0	0.00534759	0	0	0	0	0	0	0
Bacteria	Armatimonadota	(Armatimonadota)	(Armatimonadota)	0.000888889	0.00251416	0	0	0.008	0	0	0	0	0	0.008	0	0	0
Bacteria	Armatimonadota	Chthonomonadetes	Chthonomonadales	0.000555917	0.00157237	0	0	0.00500325	0	0	0	0	0	0	0	0.00500325	0
Bacteria	Armatimonadota	DG-56	(DG-56)	0.000607497	0.00171826	0	0	0.00546747	0	0	0	0	0	0	0	0	0.00546747
Bacteria	Armatimonadota	DG-56	uncultured bacterium	0.00149639	0.00286241	0	0	0.008	0	0	0	0	0	0.008	0	0	0.00546747
Bacteria	Armatimonadota	Fimbriimonadia	Fimbriimonadales	0.00181932	0.0034909	0	0	0.00983236	0.00983236	0	0	0	0	0	0.00654151	0	0
Bacteria	Armatimonadota	uncultured	(uncultured)	0.00148574	0.00319005	0	0	0.0100065	0	0	0.00336519	0	0	0	0	0.0100065	0
Bacteria	Armatimonadota	uncultured	Armatimonadetes bacterium GXS	0.000607497	0.00171826	0	0	0.00546747	0	0	0	0	0	0	0	0	0.00546747
Bacteria	Armatimonadota	uncultured	metagenome	0.000546242	0.00154501	0	0	0.00491618	0.00491618	0	0	0	0	0	0	0	0
Bacteria	Armatimonadota	uncultured	uncultured bacterium	0.00134854	0.00268217	0	0	0.008	0	0	0	0.00413685	0	0.008	0	0	0
Bacteria	Armatimonadota	uncultured	uncultured Firmicutes bacterium	0.00152389	0.00221403	0	0	0.0054336	0.00491618	0	0.00336519	0	0.0054336	0	0	0	0
Bacteria	Bacteroidota	(Bacteroidota)	(Bacteroidota)	0.0256203	0.0193399	0.024	0	0.054078	0.054078	0.0427807	0.0370171	0.0455053	0.0217344	0.024	0	0	0.00546747
Bacteria	Bacteroidota	Bacteroidia	(Bacteroidia)	0.368262	0.113411	0.326203	0.113411	0.566748	0.432624	0.326203	0.255754	0.566748	0.494458	0.208	0.438281	0.275179	0.317113
Bacteria	Bacteroidota	Bacteroidia	Bacteroidales	0.705967	0.406596	0.597696	0.314635	1.61837	0.314635	0.374332	0.329789	0.455053	0.597696	0.832	0.726107	1.10572	1.61837
Bacteria	Bacteroidota	Bacteroidia	Bacteroidetes VC2.1 Bac22	0.0426979	0.017594	0.0426979	0.016826	0.0700455	0.0245809	0.026738	0.016826	0.0455053	0.0652032	0.048	0.0327075	0.0700455	0.0546747
Bacteria	Bacteroidota	Bacteroidia	Chitinophagales	2.44832	1.46887	2.40727	0.546747	5.05936	3.13652	3.16578	1.89797	5.05936	4.05347	0.552	2.40727	1.21579	0.546747
Bacteria	Bacteroidota	Bacteroidia	Cytophagales	0.655998	0.324763	0.655998	0.192	1.2121	0.766924	0.705882	0.504779	1.2121	1.05955	0.192	0.73919	0.510332	0.213231
Bacteria	Bacteroidota	Bacteroidia	Flavobacteriales	10.3852	6.31786	7.70001	3.368	24.668	7.33986	8.86096	7.21497	14.6072	15.2739	3.368	24.668	7.70001	4.43412
Bacteria	Bacteroidota	Bacteroidia	Sphingobacteriales	0.291999	0.141651	0.240156	0.137973	0.621443	0.304803	0.224599	0.137973	0.438506	0.27168	0.192	0.621443	0.240156	0.196829
Bacteria	Bacteroidota	Chlorobia	Chlorobiales	0.000555917	0.00157237	0	0	0.00500325	0	0	0	0	0	0	0	0.00500325	0
Bacteria	Bacteroidota	Ignavibacteria	Ignavibacteriales	0.419074	0.127396	0.405573	0.127396	0.648	0.235977	0.245989	0.390362	0.364043	0.423821	0.648	0.405573	0.560364	0.49754
Bacteria	Bacteroidota	Kapabacteria	Kapabacteriales	0.00465219	0.00410951	0.00465219	0	0.013083	0.00491618	0	0.00673038	0.00413685	0	0.008	0.013083	0.00500325	0
Bacteria	Bacteroidota	Kryptonia	Kryptoniales	0.0279	0.0152186	0.0217344	0.00654151	0.056	0.0196647	0.0106952	0.0370171	0.0206842	0.0217344	0.056	0.00654151	0.0350228	0.0437397
Bacteria	Bacteroidota	Rhodothermia	(Rhodothermia)	0.00127308	0.00241232	0	0	0.00654151	0.00491618	0	0	0	0	0	0.00654151	0	0
Bacteria	Bacteroidota	Rhodothermia	Balneolales	0.0728808	0.0515897	0.0700455	0.008	0.183162	0.0442456	0.0481283	0.0134608	0.119969	0.0923712	0.008	0.183162	0.0700455	0.0765446
Bacteria	Bacteroidota	Rhodothermia	Rhodothermales	0.684408	0.476339	0.684408	0.0601422	1.31016	1.14547	1.31016	1.07686	1.00525	0.967181	0.184	0.235494	0.175114	0.0601422
Bacteria	Bacteroidota	SJA-28	(SJA-28)	0.00110216	0.00206205	0	0	0.00500325	0.00491618	0	0	0	0	0	0	0.00500325	0
Bacteria	Bdellovibrionota	(Bdellovibrionota)	(Bdellovibrionota)	0.0075934	0.0066517	0.00654151	0	0.0245809	0.0245809	0.00534759	0.00336519	0.00413685	0.0054336	0.008	0.00654151	0	0.0109349
Bacteria	Bdellovibrionota	Bdellovibrionia	(Bdellovibrionia)	0.00115965	0.00217188	0	0	0.0054336	0	0	0	0	0.0054336	0	0	0.00500325	0
Bacteria	Bdellovibrionota	Bdellovibrionia	Bacteriovoracales	0.242921	0.129664	0.235153	0.114416	0.560444	0.560444	0.122995	0.114416	0.239937	0.13584	0.2	0.320534	0.235153	0.256971
Bacteria	Bdellovibrionota	Bdellovibrionia	Bdellovibrionales	0.258021	0.135512	0.258021	0.032	0.471601	0.314635	0.304813	0.164894	0.471601	0.34775	0.032	0.39249	0.190124	0.103882
Bacteria	Bdellovibrionota	Oligoflexia	(Oligoflexia)	0.00109248	0.00309001	0	0	0.00983236	0.00983236	0	0	0	0	0	0	0	0
Bacteria	Bdellovibrionota	Oligoflexia	0319-6G20	0.067342	0.0476569	0.0546747	0.013083	0.181899	0.181899	0.0909091	0.0942253	0.0413685	0.0489024	0.056	0.013083	0.0250163	0.0546747
Bacteria	Bdellovibrionota	Oligoflexia	053A03-B-DI-P58	0.00171591	0.00339965	0	0	0.0100956	0	0.00534759	0.0100956	0	0	0	0	0	0
Bacteria	Bdellovibrionota	Oligoflexia	Deltaproteobacteria bacterium RIFCSPLOWO2_01_FULL_42_9	0.000546242	0.00154501	0	0	0.00491618	0.00491618	0	0	0	0	0	0	0	0
Bacteria	Bdellovibrionota	Oligoflexia	Oligoflexales	0.0888865	0.0989484	0.0740342	0.008	0.349049	0.349049	0.0962567	0.0740342	0.128242	0.027168	0.008	0.0457905	0.0550358	0.0164024
Bacteria	Bdellovibrionota	Oligoflexia	Silvanigrellales	0.00160974	0.00229544	0	0	0.00534759	0	0.00534759	0	0.00413685	0	0	0	0.00500325	0
Bacteria	BHI80-139	uncultured bacterium	(uncultured bacterium)	0.000726834	0.0020558	0	0	0.00654151	0	0	0	0	0	0	0.00654151	0	0
Bacteria	Caldatribacteriota	Caldatribacteriia	Caldatribacteriales	0.00636274	0.0018836	0.00546747	0.0018836	0.00983236	0.00983236	0.00534759	0.00336519	0.00827369	0.0054336	0.008	0.00654151	0.00500325	0.00546747
Bacteria	Caldatribacteriota	JS1	(JS1)	0.00695454	0.00855153	0.00673038	0	0.0273373	0	0	0.00673038	0	0.0054336	0	0.013083	0.0100065	0.0273373
Bacteria	Caldatribacteriota	JS1	Atribacteria bacterium JGI 0000014-F07	0.0078262	0.0109248	0.0078262	0	0.0328048	0	0	0	0	0	0.008	0.0196245	0.0100065	0.0328048
Bacteria	Caldatribacteriota	JS1	Candidatus Atribacteria bacterium RBG_16_35_8	0.000555917	0.00157237	0	0	0.00500325	0	0	0	0	0	0	0	0.00500325	0
Bacteria	Caldatribacteriota	JS1	terrestrial metagenome	0.00625296	0.00736373	0.0054336	0	0.0250163	0.00491618	0.00534759	0.0100956	0	0.0054336	0	0	0.0250163	0.00546747
Bacteria	Caldatribacteriota	JS1	uncultured bacterium	0.0177512	0.0121644	0.0147485	0	0.0382723	0.0147485	0.026738	0.0134608	0.0330948	0.0054336	0.008	0	0.020013	0.0382723
Bacteria	Caldatribacteriota	JS1	uncultured Candidatus Atribacteria bacterium	0.00180904	0.00278966	0	0	0.008	0.00491618	0	0.00336519	0	0	0.008	0	0	0
Bacteria	Caldatribacteriota	JS1	uncultured organism	0.000603733	0.00170762	0	0	0.0054336	0	0	0	0	0.0054336	0	0	0	0
Bacteria	Caldisericota	Caldisericia	Caldisericales	0.00179022	0.00259454	0	0	0.00654151	0	0	0	0.00413685	0.0054336	0	0.00654151	0	0
Bacteria	Calditrichota	Calditrichia	Calditrichales	0.695586	0.3898	0.494458	0.327075	1.504	0.339216	0.368984	0.760533	0.417822	0.494458	1.504	0.327075	0.965628	1.08256
Bacteria	Campilobacterota	Campylobacteria	Campylobacterales	2.00127	2.80638	0.472	0.13584	8.66063	0.235977	0.224599	0.212007	0.169611	0.13584	0.472	4.33048	8.66063	3.57026
Bacteria	Campilobacterota	Desulfurellia	Desulfurellales	0.00508849	0.00660689	0.00500325	0	0.0213904	0.00983236	0.0213904	0	0.00413685	0.0054336	0	0	0.00500325	0
Bacteria	Chloroflexi	(Chloroflexi)	(Chloroflexi)	0.0145706	0.0247776	0.0145706	0	0.082012	0.0147485	0	0.00336519	0	0	0.016	0	0.0150098	0.082012
Bacteria	Chloroflexi	Anaerolineae	(Anaerolineae)	0.0660814	0.0485239	0.0491618	0.0165474	0.191361	0.0491618	0.0374332	0.0605734	0.0165474	0.0489024	0.088	0.0327075	0.0700455	0.191361
Bacteria	Chloroflexi	Anaerolineae	43831	0.00331511	0.00541247	0	0	0.0164024	0	0	0	0	0.0054336	0.008	0	0	0.0164024
Bacteria	Chloroflexi	Anaerolineae	ADurb.Bin180	0.0182394	0.0222715	0.0182394	0	0.0656096	0.0196647	0	0.00673038	0.00413685	0	0.048	0	0.020013	0.0656096
Bacteria	Chloroflexi	Anaerolineae	Anaerolineales	0.753864	0.642302	0.642302	0.196647	2.064	0.196647	0.294118	0.703325	0.231663	0.249946	2.064	0.438281	0.955621	1.65118
Bacteria	Chloroflexi	Anaerolineae	Ardenticatenales	0.44071	0.112132	0.435283	0.112132	0.608	0.442456	0.459893	0.572082	0.426095	0.412954	0.608	0.183162	0.435283	0.426463
Bacteria	Chloroflexi	Anaerolineae	Caldilineales	0.0992172	0.0461035	0.0884912	0.0457905	0.19561	0.0884912	0.0588235	0.121147	0.136516	0.19561	0.12	0.0457905	0.0500325	0.0765446
Bacteria	Chloroflexi	Anaerolineae	KZNMV-5-B42	0.00200958	0.00421442	0	0	0.013083	0	0	0	0	0	0	0.013083	0.00500325	0
Bacteria	Chloroflexi	Anaerolineae	MSB-5B2	0.00194183	0.00377753	0	0	0.0109349	0	0	0	0	0	0	0.00654151	0	0.0109349
Bacteria	Chloroflexi	Anaerolineae	RBG-13-54-9	0.0211829	0.0235961	0.016826	0	0.082012	0.00983236	0.00534759	0.016826	0.0165474	0.0054336	0	0.0196245	0.0350228	0.082012
Bacteria	Chloroflexi	Anaerolineae	SBR1031	0.385027	0.412239	0.277114	0.104664	1.51996	0.152402	0.181818	0.242294	0.2358	0.277114	0.456	0.104664	0.295192	1.51996
Bacteria	Chloroflexi	Anaerolineae	SJA-15	0.00651373	0.00759219	0.0054336	0	0.024	0	0.00534759	0.00336519	0	0.0054336	0.024	0	0.0150098	0.00546747
Bacteria	Chloroflexi	Anaerolineae	Thermoflexales	0.005168	0.0067225	0.00500325	0	0.0218699	0	0	0.00336519	0.00827369	0	0.008	0	0.00500325	0.0218699
Bacteria	Chloroflexi	Anaerolineae	uncultured	0.0389331	0.0515475	0.020013	0	0.158557	0.00983236	0	0.016826	0.00413685	0.0108672	0.104	0.026166	0.020013	0.158557
Bacteria	Chloroflexi	Chloroflexia	(Chloroflexia)	0.000607497	0.00171826	0	0	0.00546747	0	0	0	0	0	0	0	0	0.00546747
Bacteria	Chloroflexi	Chloroflexia	Chloroflexales	0.00111183	0.00314474	0	0	0.0100065	0	0	0	0	0	0	0	0.0100065	0
Bacteria	Chloroflexi	Chloroflexia	Elev-1554	0.000888889	0.00251416	0	0	0.008	0	0	0	0	0	0.008	0	0	0
Bacteria	Chloroflexi	Chloroflexia	Thermobaculales	0.00116341	0.0021793	0	0	0.00546747	0	0	0	0	0	0	0	0.00500325	0.00546747
Bacteria	Chloroflexi	Chloroflexia	Thermomicrobiales	0.00776654	0.00690297	0.00546747	0	0.0217344	0.0147485	0.00534759	0.0134608	0.00413685	0.0217344	0	0	0.00500325	0.00546747
Bacteria	Chloroflexi	Dehalococcoidia	(Dehalococcoidia)	0.117394	0.220236	0.0327075	0	0.710771	0	0	0	0	0	0.208	0.0327075	0.105068	0.710771
Bacteria	Chloroflexi	Dehalococcoidia	3051bac4-16	0.00121499	0.00343652	0	0	0.0109349	0	0	0	0	0	0	0	0	0.0109349
Bacteria	Chloroflexi	Dehalococcoidia	661239	0.0404747	0.0913044	0	0	0.295243	0	0	0	0	0	0.024	0	0.0450293	0.295243
Bacteria	Chloroflexi	Dehalococcoidia	Dehalococcoidales	0.024294	0.0438696	0.013083	0	0.144	0.00491618	0	0.00336519	0	0	0.144	0.013083	0.0150098	0.0382723
Bacteria	Chloroflexi	Dehalococcoidia	DscP2	0.00696385	0.0170518	0	0	0.0546747	0	0	0	0	0	0.008	0	0	0.0546747
Bacteria	Chloroflexi	Dehalococcoidia	ER-E4-17	0.00237841	0.00519786	0	0	0.0164024	0	0	0	0	0	0	0	0.00500325	0.0164024
Bacteria	Chloroflexi	Dehalococcoidia	FS117-23B-02	0.0513462	0.119509	0.016	0	0.38819	0.00491618	0	0.00336519	0	0	0.016	0.0196245	0.0300195	0.38819
Bacteria	Chloroflexi	Dehalococcoidia	FW22	0.0151976	0.030414	0.00534759	0	0.0984144	0	0.00534759	0	0	0	0.008	0	0.0250163	0.0984144
Bacteria	Chloroflexi	Dehalococcoidia	GIF3	0.0771642	0.167392	0.016	0	0.541279	0	0	0.00336519	0.00413685	0	0.016	0.0196245	0.110072	0.541279
Bacteria	Chloroflexi	Dehalococcoidia	GIF9	0.0412913	0.0887908	0.00654151	0	0.289776	0.00491618	0	0.00336519	0	0	0.032	0.00654151	0.0350228	0.289776
Bacteria	Chloroflexi	Dehalococcoidia	H3.93	0.00386512	0.00692827	0	0	0.0218699	0.00491618	0	0	0	0	0.008	0	0	0.0218699
Bacteria	Chloroflexi	Dehalococcoidia	MB-C2-126	0.000888889	0.00251416	0	0	0.008	0	0	0	0	0	0.008	0	0	0
Bacteria	Chloroflexi	Dehalococcoidia	MSBL5	0.0749624	0.130079	0.00654151	0	0.382723	0	0	0.00336519	0	0	0.232	0.00654151	0.0500325	0.382723
Bacteria	Chloroflexi	Dehalococcoidia	Napoli-4B-65	0.010128	0.0187829	0	0	0.0601422	0	0	0	0	0	0.016	0	0.0150098	0.0601422
Bacteria	Chloroflexi	Dehalococcoidia	RBG-13-46-9	0.00485997	0.0137461	0	0	0.0437397	0	0	0	0	0	0	0	0	0.0437397
Bacteria	Chloroflexi	Dehalococcoidia	S085	0.00477384	0.0091825	0	0	0.0294971	0.0294971	0	0	0	0	0.008	0	0	0.00546747
Bacteria	Chloroflexi	Dehalococcoidia	SAR202 clade	0.0467357	0.0442354	0.0218699	0.00500325	0.132737	0.132737	0.112299	0.070669	0.0206842	0.0217344	0.016	0.0196245	0.00500325	0.0218699
Bacteria	Chloroflexi	Dehalococcoidia	Sh765B-AG-111	0.0148014	0.0262522	0.00673038	0	0.0874795	0.00491618	0	0.00673038	0	0	0.016	0.013083	0.00500325	0.0874795
Bacteria	Chloroflexi	Dehalococcoidia	SPG12-343-353-B75	0.00210388	0.00399633	0	0	0.0109349	0	0	0	0	0	0.008	0	0	0.0109349
Bacteria	Chloroflexi	Dehalococcoidia	SPG12-461-471-B8	0.00480839	0.0119337	0	0	0.0382723	0	0	0	0	0	0	0	0.00500325	0.0382723
Bacteria	Chloroflexi	Dehalococcoidia	t0.6.f	0.00303748	0.0085913	0	0	0.0273373	0	0	0	0	0	0	0	0	0.0273373
Bacteria	Chloroflexi	Dehalococcoidia	uncultured bacterium	0.00387479	0.00692979	0	0	0.0218699	0	0	0	0	0	0.008	0	0.00500325	0.0218699
Bacteria	Chloroflexi	Dehalococcoidia	vadinBA26	0.0344757	0.0676748	0.00983236	0	0.216	0.00983236	0	0.00336519	0	0	0.216	0	0.0100065	0.0710771
Bacteria	Chloroflexi	Gitt-GS-136	(Gitt-GS-136)	0.00120747	0.00341523	0	0	0.0108672	0	0	0	0	0.0108672	0	0	0	0
Bacteria	Chloroflexi	Gitt-GS-136	uncultured bacterium	0.00188824	0.00270749	0	0	0.00673038	0.00491618	0.00534759	0.00673038	0	0	0	0	0	0
Bacteria	Chloroflexi	JG30-KF-CM66	(JG30-KF-CM66)	0.00428406	0.00591295	0.00413685	0	0.0160428	0.00491618	0.0160428	0.0134608	0.00413685	0	0	0	0	0
Bacteria	Chloroflexi	JG30-KF-CM66	metagenome	0.00114042	0.00213595	0	0	0.00534759	0.00491618	0.00534759	0	0	0	0	0	0	0
Bacteria	Chloroflexi	JG30-KF-CM66	uncultured bacterium	0.00813947	0.00899603	0.00654151	0	0.0213904	0.0196647	0.0213904	0.0201911	0	0	0	0.00654151	0	0.00546747
Bacteria	Chloroflexi	JG30-KF-CM66	uncultured Chloroflexi bacterium	0.00206057	0.00330627	0	0	0.00983236	0.00983236	0.00534759	0.00336519	0	0	0	0	0	0
Bacteria	Chloroflexi	JG30-KF-CM66	uncultured soil bacterium	0.00037391	0.00105758	0	0	0.00336519	0	0	0.00336519	0	0	0	0	0	0
Bacteria	Chloroflexi	KD4-96	(KD4-96)	0.0178423	0.0109263	0.0165474	0	0.0344133	0.0344133	0.026738	0.0134608	0.0165474	0.0108672	0.032	0.00654151	0.020013	0
Bacteria	Chloroflexi	KD4-96	metagenome	0.00110216	0.00206205	0	0	0.00500325	0.00491618	0	0	0	0	0	0	0.00500325	0
Bacteria	Chloroflexi	KD4-96	uncultured bacterium	0.108652	0.0391757	0.108652	0.0391757	0.168442	0.0491618	0.122995	0.087495	0.111695	0.168442	0.152	0.0588736	0.0850553	0.142154
Bacteria	Chloroflexi	KD4-96	uncultured Chloroflexi bacterium	0.00192474	0.00274004	0	0	0.00654151	0	0.00534759	0	0	0.0054336	0	0.00654151	0	0
Bacteria	Chloroflexi	KD4-96	uncultured Gram-positive bacterium	0.000968087	0.00187043	0	0	0.00534759	0	0.00534759	0.00336519	0	0	0	0	0	0
Bacteria	Chloroflexi	Ktedonobacteria	C0119	0.00045965	0.00130009	0	0	0.00413685	0	0	0	0.00413685	0	0	0	0	0
Bacteria	Chloroflexi	Ktedonobacteria	Ktedonobacterales	0.000607497	0.00171826	0	0	0.00546747	0	0	0	0	0	0	0	0	0.00546747
Bacteria	Chloroflexi	Ktedonobacteria	MVP-21	0.000555917	0.00157237	0	0	0.00500325	0	0	0	0	0	0	0	0.00500325	0
Bacteria	Chloroflexi	OLB14	bacterium SCGC AG-212-C10	0.000555917	0.00157237	0	0	0.00500325	0	0	0	0	0	0	0	0.00500325	0
Bacteria	Chloroflexi	OLB14	uncultured bacterium	0.000546242	0.00154501	0	0	0.00491618	0.00491618	0	0	0	0	0	0	0	0
Bacteria	Chloroflexi	TK10	marine metagenome	0.000594177	0.00168059	0	0	0.00534759	0	0.00534759	0	0	0	0	0	0	0
Bacteria	Chloroflexi	TK17	uncultured Chloroflexi bacterium	0.000594177	0.00168059	0	0	0.00534759	0	0.00534759	0	0	0	0	0	0	0
Bacteria	Chloroflexi	TK30	uncultured bacterium	0.000594177	0.00168059	0	0	0.00534759	0	0.00534759	0	0	0	0	0	0	0
Bacteria	CK-2C2-2	Candidatus Cloacimonetes bacterium 4572_55	(Candidatus Cloacimonetes bacterium 4572_55)	0.000726834	0.0020558	0	0	0.00654151	0	0	0	0	0	0	0.00654151	0	0
Bacteria	CK-2C2-2	uncultured bacterium	(uncultured bacterium)	0.00614494	0.00374888	0.00534759	0	0.013083	0	0.00534759	0.00336519	0.00413685	0.0054336	0.008	0.013083	0.00500325	0.0109349
Bacteria	CK-2C2-2	uncultured organism	(uncultured organism)	0.000888889	0.00251416	0	0	0.008	0	0	0	0	0	0.008	0	0	0
Bacteria	Cloacimonadota	Cloacimonadia	Cloacimonadales	0.028269	0.036952	0.0160428	0	0.125752	0.00491618	0.0160428	0.00673038	0	0.0108672	0.032	0.013083	0.0450293	0.125752
Bacteria	Cyanobacteria	(Cyanobacteria)	(Cyanobacteria)	0.000968087	0.00187043	0	0	0.00534759	0	0.00534759	0.00336519	0	0	0	0	0	0
Bacteria	Cyanobacteria	Cyanobacteriia	(Cyanobacteriia)	0.00167765	0.00336027	0	0	0.0100956	0	0	0.0100956	0	0	0	0	0.00500325	0
Bacteria	Cyanobacteria	Cyanobacteriia	Cyanobacteriales	0.029934	0.0184421	0.0248211	0.00336519	0.0719566	0.0393294	0.0427807	0.00336519	0.0248211	0.0217344	0.024	0.0719566	0.0250163	0.0164024
Bacteria	Cyanobacteria	Cyanobacteriia	Leptolyngbyales	0.00195227	0.00291233	0	0	0.008	0	0	0	0.00413685	0.0054336	0.008	0	0	0
Bacteria	Cyanobacteria	Cyanobacteriia	Phormidesmiales	0.0013798	0.00198528	0	0	0.00491618	0.00491618	0	0.00336519	0.00413685	0	0	0	0	0
Bacteria	Cyanobacteria	Cyanobacteriia	Synechococcales	0.0049692	0.00802157	0	0	0.0196647	0.0196647	0	0	0	0.0054336	0	0.0196245	0	0
Bacteria	Cyanobacteria	Cyanobacteriia	Thermosynechococcales	0.000726834	0.0020558	0	0	0.00654151	0	0	0	0	0	0	0.00654151	0	0
Bacteria	Cyanobacteria	Sericytochromatia	uncultured bacterium	0.00155213	0.00319907	0	0	0.00983236	0.00983236	0	0	0.00413685	0	0	0	0	0
Bacteria	Cyanobacteria	Vampirivibrionia	(Vampirivibrionia)	0.00037391	0.00105758	0	0	0.00336519	0	0	0.00336519	0	0	0	0	0	0
Bacteria	Cyanobacteria	Vampirivibrionia	Caenarcaniphilales	0.00146639	0.00313842	0	0	0.00983236	0.00983236	0	0.00336519	0	0	0	0	0	0
Bacteria	Cyanobacteria	Vampirivibrionia	Gastranaerophilales	0.00199697	0.00229668	0.00199697	0	0.00546747	0	0	0.00336519	0.00413685	0	0	0	0.00500325	0.00546747
Bacteria	Cyanobacteria	Vampirivibrionia	Obscuribacterales	0.00210851	0.00349393	0	0	0.0106952	0.00491618	0.0106952	0.00336519	0	0	0	0	0	0
Bacteria	Cyanobacteria	Vampirivibrionia	Vampirovibrionales	0.000920152	0.00175984	0	0	0.00491618	0.00491618	0	0.00336519	0	0	0	0	0	0
Bacteria	Dadabacteria	Dadabacteriia	Dadabacteriales	0.00792977	0.00811958	0.00546747	0	0.0213904	0.0147485	0.0213904	0.0201911	0.00413685	0.0054336	0	0	0	0.00546747
Bacteria	Deferribacterota	Deferribacteres	Deferribacterales	0.001524	0.00221235	0	0	0.00534759	0	0.00534759	0.00336519	0	0	0	0	0.00500325	0
Bacteria	Deferrisomatota	Defferrisomatia	Defferrisomatales	0.0376704	0.0195437	0.0350228	0.00654151	0.0807646	0.0245809	0.0481283	0.0807646	0.0248211	0.0489024	0.032	0.00654151	0.0350228	0.0382723
Bacteria	Deinococcota	Deinococci	Deinococcales	0.123024	0.0688664	0.114106	0.0218699	0.228953	0.211396	0.144385	0.164894	0.107558	0.114106	0.024	0.228953	0.0900585	0.0218699
Bacteria	Deinococcota	Deinococci	Thermales	0.00166775	0.00471711	0	0	0.0150098	0	0	0	0	0	0	0	0.0150098	0
Bacteria	Dependentiae	Babeliae	Babeliales	0.152686	0.214022	0.10324	0.0163008	0.736	0.10324	0.026738	0.134608	0.0372316	0.0163008	0.736	0.0327075	0.0850553	0.202296
Bacteria	Desulfobacterota	(Desulfobacterota)	(Desulfobacterota)	0.115865	0.0688492	0.110072	0.026738	0.273373	0.0786589	0.026738	0.124512	0.132379	0.0978048	0.16	0.039249	0.110072	0.273373
Bacteria	Desulfobacterota	Desulfarculia	Desulfarculales	0.00208982	0.0043523	0	0	0.0134608	0	0.00534759	0.0134608	0	0	0	0	0	0
Bacteria	Desulfobacterota	Desulfobaccia	Desulfobaccales	0.00634522	0.00561382	0.00561382	0	0.0160428	0.00491618	0.0160428	0.00673038	0	0.0108672	0	0.013083	0	0.00546747
Bacteria	Desulfobacterota	Desulfobacteria	(Desulfobacteria)	0.0208535	0.0188051	0.0188051	0	0.0601422	0.00491618	0	0.0269215	0.00827369	0.0108672	0.04	0.00654151	0.0300195	0.0601422
Bacteria	Desulfobacterota	Desulfobacteria	Desulfatiglandales	0.505587	0.539941	0.282676	0.132379	1.7988	0.142569	0.15508	0.282676	0.132379	0.184742	1.032	0.176621	0.64542	1.7988
Bacteria	Desulfobacterota	Desulfobacteria	Desulfobacterales	4.06877	2.68467	2.68467	1.40603	8.624	1.40603	1.82353	3.88343	1.79953	2.52662	8.624	2.49886	5.5386	8.51832
Bacteria	Desulfobacterota	Desulfobulbia	Desulfobulbales	1.94968	0.750405	1.94968	0.750405	3.20208	0.840667	0.973262	2.23785	2.01878	2.94501	2.048	1.50455	3.20208	1.77693
Bacteria	Desulfobacterota	Desulfofervidia	Desulfofervidales	0.000981407	0.00190173	0	0	0.00546747	0	0	0.00336519	0	0	0	0	0	0.00546747
Bacteria	Desulfobacterota	Desulfomonilia	Desulfomonilales	0.00722706	0.00899346	0.00722706	0	0.024	0	0	0.0100956	0	0	0.024	0	0.020013	0.0109349
Bacteria	Desulfobacterota	Desulfovibrionia	Desulfovibrionales	0.0625697	0.0315504	0.0597696	0.016	0.124289	0.0884912	0.026738	0.0403823	0.0827369	0.0597696	0.016	0.124289	0.0700455	0.0546747
Bacteria	Desulfobacterota	Desulfuromonadia	(Desulfuromonadia)	0.0475432	0.0419574	0.0419574	0.0163008	0.16	0.0294971	0.026738	0.016826	0.0289579	0.0163008	0.16	0.0457905	0.060039	0.0437397
Bacteria	Desulfobacterota	Desulfuromonadia	Bradymonadales	0.0641967	0.0372264	0.0641967	0.008	0.14479	0.0688265	0.026738	0.053843	0.14479	0.0652032	0.008	0.0915811	0.0750488	0.0437397
Bacteria	Desulfobacterota	Desulfuromonadia	C8S-102	0.00490409	0.0124751	0	0	0.04	0	0	0	0.00413685	0	0.04	0	0	0
Bacteria	Desulfobacterota	Desulfuromonadia	Desulfuromonadaceae	0.0391988	0.0282684	0.0327075	0.0160428	0.112	0.0393294	0.0160428	0.0201911	0.0165474	0.0217344	0.112	0.0327075	0.0450293	0.0492072
Bacteria	Desulfobacterota	Desulfuromonadia	Geoalkalibacteraceae	0.00794584	0.00459187	0.00794584	0	0.016	0.00983236	0.0106952	0.00336519	0.00413685	0	0.016	0.00654151	0.0100065	0.0109349
Bacteria	Desulfobacterota	Desulfuromonadia	Geobacterales	0.0163489	0.00704337	0.0196245	0	0.0218699	0.0196647	0.0160428	0.0201911	0	0.0217344	0.008	0.0196245	0.020013	0.0218699
Bacteria	Desulfobacterota	Desulfuromonadia	Geopsychrobacteraceae	0.158437	0.131008	0.131008	0.0213904	0.416	0.0639103	0.0213904	0.0235563	0.053779	0.0923712	0.416	0.255119	0.270176	0.229634
Bacteria	Desulfobacterota	Desulfuromonadia	Geothermobacteraceae	0.0344011	0.021814	0.0294971	0.0150098	0.088	0.0294971	0.0160428	0.0235563	0.0165474	0.0489024	0.088	0.039249	0.0150098	0.0328048
Bacteria	Desulfobacterota	Desulfuromonadia	PB19	0.0921687	0.0603727	0.0921687	0.008	0.176982	0.176982	0.13369	0.111051	0.140653	0.152141	0.008	0.0196245	0.060039	0.0273373
Bacteria	Desulfobacterota	Desulfuromonadia	Sva1033	0.052772	0.0649634	0.0457905	0.00827369	0.224	0.0147485	0.0160428	0.0100956	0.00827369	0.0217344	0.224	0.0457905	0.0850553	0.0492072
Bacteria	Desulfobacterota	Desulfuromonadia	Syntrophotaleaceae	0.0146838	0.0102941	0.0134608	0	0.0328048	0	0.0213904	0.0134608	0	0.0108672	0.024	0.0196245	0.0100065	0.0328048
Bacteria	Desulfobacterota	Dissulfuribacteria	Dissulfuribacterales	0.0187981	0.0148341	0.0150098	0.00491618	0.0504779	0.00491618	0.0213904	0.0504779	0.00827369	0.0163008	0.008	0.00654151	0.0150098	0.0382723
Bacteria	Desulfobacterota	Incertae Sedis	uncultured bacterium	0.00177778	0.00502831	0	0	0.016	0	0	0	0	0	0.016	0	0	0
Bacteria	Desulfobacterota	Syntrophia	Syntrophales	0.0785224	0.0983586	0.0427807	0.008	0.338983	0.0294971	0.0427807	0.0302867	0.0206842	0.0217344	0.008	0.104664	0.110072	0.338983
Bacteria	Desulfobacterota	Syntrophobacteria	Syntrophobacterales	0.181673	0.171643	0.124289	0.0455053	0.563149	0.0491618	0.0695187	0.087495	0.0455053	0.0597696	0.376	0.124289	0.260169	0.563149
Bacteria	Desulfobacterota	Syntrophorhabdia	Syntrophorhabdales	0.0144828	0.0103499	0.0109349	0	0.0300195	0.00491618	0.026738	0.0269215	0.00827369	0	0.016	0.00654151	0.0300195	0.0109349
Bacteria	Desulfobacterota	Thermodesulfobacteria	Thermodesulfobacteriales	0.00115009	0.00215316	0	0	0.00534759	0	0.00534759	0	0	0	0	0	0.00500325	0
Bacteria	Desulfobacterota	uncultured	(uncultured)	0.0127338	0.0209956	0.00534759	0	0.0656096	0.00491618	0.00534759	0.00673038	0	0	0.032	0	0	0.0656096
Bacteria	Desulfobacterota	uncultured	Desulfarculaceae bacterium JdFR-97	0.00449474	0.00525429	0.00491618	0	0.016826	0.00491618	0	0.016826	0.00827369	0.0054336	0	0	0.00500325	0
Bacteria	Desulfobacterota	uncultured	metagenome	0.00037391	0.00105758	0	0	0.00336519	0	0	0.00336519	0	0	0	0	0	0
Bacteria	Desulfobacterota	uncultured	uncultured bacterium	0.0279072	0.0200856	0.0248211	0	0.0656096	0.0344133	0.0213904	0.0403823	0.0248211	0	0.048	0.00654151	0.0100065	0.0656096
Bacteria	Desulfobacterota	uncultured	uncultured delta proteobacterium	0.0062795	0.00640923	0.0062795	0	0.016	0.0147485	0.0106952	0	0.00413685	0	0.016	0	0	0.0109349
Bacteria	Desulfobacterota	uncultured	uncultured Desulfuromonadales bacterium	0.00170589	0.00241603	0	0	0.0054336	0.00491618	0	0	0	0.0054336	0	0	0.00500325	0
Bacteria	Desulfobacterota	uncultured	uncultured sludge bacterium H16	0.000594177	0.00168059	0	0	0.00534759	0	0.00534759	0	0	0	0	0	0	0
Bacteria	Desulfobacterota	uncultured	uncultured soil bacterium	0.00114042	0.00213595	0	0	0.00534759	0.00491618	0.00534759	0	0	0	0	0	0	0
Bacteria	Desulfobacterota	uncultured	uncultured Syntrophaceae bacterium	0.000555917	0.00157237	0	0	0.00500325	0	0	0	0	0	0	0	0.00500325	0
Bacteria	DTB120	(DTB120)	(DTB120)	0.00177778	0.00502831	0	0	0.016	0	0	0	0	0	0.016	0	0	0
Bacteria	DTB120	Deltaproteobacteria bacterium GWC2_55_46	(Deltaproteobacteria bacterium GWC2_55_46)	0.0020523	0.00300034	0	0	0.008	0	0	0	0	0	0.008	0	0.00500325	0.00546747
Bacteria	DTB120	Deltaproteobacteria bacterium GWF2_42_12	(Deltaproteobacteria bacterium GWF2_42_12)	0.00144481	0.00279375	0	0	0.008	0	0	0	0	0	0.008	0	0.00500325	0
Bacteria	DTB120	uncultured bacterium	(uncultured bacterium)	0.00657884	0.00614026	0.00614026	0	0.0164024	0	0.0106952	0	0.00413685	0.0054336	0.016	0.00654151	0	0.0164024
Bacteria	DTB120	uncultured delta proteobacterium	(uncultured delta proteobacterium)	0.000603733	0.00170762	0	0	0.0054336	0	0	0	0	0.0054336	0	0	0	0
Bacteria	Edwardsbacteria	uncultured bacterium	(uncultured bacterium)	0.000594177	0.00168059	0	0	0.00534759	0	0.00534759	0	0	0	0	0	0	0
Bacteria	Elusimicrobiota	(Elusimicrobiota)	(Elusimicrobiota)	0.00674178	0.0065374	0.0065374	0	0.020013	0	0.00534759	0.00336519	0	0.0108672	0.008	0.013083	0.020013	0
Bacteria	Elusimicrobiota	47209	uncultured bacterium	0.00115374	0.00216236	0	0	0.00546747	0.00491618	0	0	0	0	0	0	0	0.00546747
Bacteria	Elusimicrobiota	Elusimicrobia	(Elusimicrobia)	0.000607497	0.00171826	0	0	0.00546747	0	0	0	0	0	0	0	0	0.00546747
Bacteria	Elusimicrobiota	Elusimicrobia	Elusimicrobiales	0.000603733	0.00170762	0	0	0.0054336	0	0	0	0	0.0054336	0	0	0	0
Bacteria	Elusimicrobiota	Elusimicrobia	Lineage IV	0.00897757	0.0141545	0	0	0.04	0	0	0.0134608	0	0	0.04	0	0	0.0273373
Bacteria	Elusimicrobiota	Elusimicrobia	MD2894-B20	0.0147338	0.012842	0.0106952	0	0.040026	0.00983236	0.0106952	0.00336519	0.00827369	0	0.032	0.00654151	0.040026	0.0218699
Bacteria	Elusimicrobiota	Elusimicrobia	MVP-88	0.00453159	0.00520108	0.00453159	0	0.016	0.00983236	0.00534759	0	0.00413685	0	0.016	0	0	0.00546747
Bacteria	Elusimicrobiota	Endomicrobia	Endomicrobiales	0.00938595	0.00945494	0.00827369	0	0.0250163	0	0.00534759	0	0.00827369	0.0054336	0.024	0	0.0250163	0.0164024
Bacteria	Elusimicrobiota	Lineage IIa	(Lineage IIa)	0.00110216	0.00206205	0	0	0.00500325	0.00491618	0	0	0	0	0	0	0.00500325	0
Bacteria	Elusimicrobiota	Lineage IIa	Elusimicrobia bacterium RIFCSPLOWO2_01_FULL_59_12	0.00615898	0.00673032	0.00500325	0	0.0196245	0.00491618	0.00534759	0	0.00413685	0	0	0.0196245	0.00500325	0.0164024
Bacteria	Elusimicrobiota	Lineage IIa	uncultured bacterium	0.00083356	0.00157002	0	0	0.00413685	0	0	0.00336519	0.00413685	0	0	0	0	0
Bacteria	Elusimicrobiota	Lineage IIb	(Lineage IIb)	0.00751693	0.00426624	0.00673038	0	0.0160428	0.00983236	0.0160428	0.00673038	0.00413685	0.0054336	0.008	0.00654151	0	0.0109349
Bacteria	Elusimicrobiota	Lineage IIb	metagenome	0.00037391	0.00105758	0	0	0.00336519	0	0	0.00336519	0	0	0	0	0	0
Bacteria	Elusimicrobiota	Lineage IIb	uncultured archaeon	0.00353943	0.00488129	0.00336519	0	0.0147485	0.0147485	0	0.00336519	0.00827369	0	0	0	0	0.00546747
Bacteria	Elusimicrobiota	Lineage IIb	uncultured bacterium	0.00987352	0.00902039	0.00987352	0	0.0294971	0.0294971	0.0106952	0.0134608	0.00827369	0	0.016	0	0	0.0109349
Bacteria	Elusimicrobiota	Lineage IIb	uncultured Lentisphaerae bacterium	0.00146639	0.00313842	0	0	0.00983236	0.00983236	0	0.00336519	0	0	0	0	0	0
Bacteria	Elusimicrobiota	Lineage IIb	uncultured soil bacterium	0.00202191	0.00343239	0	0	0.0106952	0	0.0106952	0.00336519	0.00413685	0	0	0	0	0
Bacteria	Elusimicrobiota	Lineage IIc	Elusimicrobia bacterium RIFCSPHIGHO2_02_FULL_39_36	0.00152765	0.00222069	0	0	0.00546747	0.00491618	0	0.00336519	0	0	0	0	0	0.00546747
Bacteria	Elusimicrobiota	Lineage IIc	uncultured bacterium	0.00292087	0.00369444	0.00292087	0	0.0100065	0.00491618	0	0.00336519	0	0	0.008	0	0.0100065	0
Bacteria	Elusimicrobiota	Rs-M47	uncultured bacterium	0.00921463	0.0168944	0.00546747	0	0.056	0.00491618	0	0	0	0	0.056	0.00654151	0.0100065	0.00546747
Bacteria	Entotheonellaeota	Entotheonellia	Entotheonellales	0.00769619	0.00908921	0.0054336	0	0.0235563	0.0147485	0.0213904	0.0235563	0.00413685	0.0054336	0	0	0	0
Bacteria	FCPU426	(FCPU426)	(FCPU426)	0.000929827	0.00178188	0	0	0.00500325	0	0	0.00336519	0	0	0	0	0.00500325	0
Bacteria	FCPU426	uncultured bacterium	(uncultured bacterium)	0.00185965	0.00356376	0	0	0.0100065	0	0	0.00673038	0	0	0	0	0.0100065	0
Bacteria	Fermentibacterota	Fermentibacteria	Fermentibacterales	0.0447495	0.0694538	0.016	0	0.218699	0.00491618	0.00534759	0.00673038	0.00827369	0	0.016	0.0327075	0.110072	0.218699
Bacteria	Fibrobacterota	Chitinivibrionia	Chitinivibrionales	0.00393653	0.00375019	0.00393653	0	0.00983236	0.00983236	0.00534759	0	0.00827369	0.0054336	0	0.00654151	0	0
Bacteria	Fibrobacterota	Chitinivibrionia	uncultured	0.000594177	0.00168059	0	0	0.00534759	0	0.00534759	0	0	0	0	0	0	0
Bacteria	Fibrobacterota	Fibrobacteria	Fibrobacterales	0.0482669	0.0218698	0.0482669	0.00413685	0.0784981	0.0442456	0.026738	0.0605734	0.00413685	0.0380352	0.072	0.0784981	0.0500325	0.0601422
Bacteria	Firmicutes	(Firmicutes)	(Firmicutes)	0.0446031	0.0279258	0.0427807	0.00827369	0.112	0.0491618	0.0427807	0.0437475	0.00827369	0.0326016	0.112	0.0327075	0.020013	0.0601422
Bacteria	Firmicutes	Bacilli	(Bacilli)	0.00978559	0.00719115	0.00827369	0	0.0201911	0	0.0160428	0.0201911	0.00827369	0	0.008	0.0196245	0.00500325	0.0109349
Bacteria	Firmicutes	Bacilli	Acholeplasmatales	0.00413277	0.00616478	0.00413277	0	0.0196245	0	0	0	0.00413685	0.0054336	0.008	0.0196245	0	0
Bacteria	Firmicutes	Bacilli	Alicyclobacillales	0.00045965	0.00130009	0	0	0.00413685	0	0	0	0.00413685	0	0	0	0	0
Bacteria	Firmicutes	Bacilli	Bacillales	0.880781	0.188779	0.885045	0.188779	1.06189	1.06189	0.994652	0.885045	0.930791	1.02695	0.424	0.850396	1.02066	0.732641
Bacteria	Firmicutes	Bacilli	Brevibacillales	0.00282677	0.00327266	0.00282677	0	0.00827369	0	0	0.00673038	0.00827369	0.0054336	0	0	0.00500325	0
Bacteria	Firmicutes	Bacilli	Entomoplasmatales	0.00282097	0.00255036	0.00282097	0	0.00546747	0	0.00534759	0	0.00413685	0.0054336	0	0	0.00500325	0.00546747
Bacteria	Firmicutes	Bacilli	Erysipelotrichales	0.00709562	0.00514971	0.00827369	0	0.013083	0	0.0106952	0	0.00827369	0.0108672	0	0.013083	0.0100065	0.0109349
Bacteria	Firmicutes	Bacilli	Exiguobacterales	0.0038292	0.00288854	0.00413685	0	0.008	0	0.00534759	0	0.00413685	0.0054336	0.008	0.00654151	0.00500325	0
Bacteria	Firmicutes	Bacilli	Haloplasmatales	0.000607497	0.00171826	0	0	0.00546747	0	0	0	0	0	0	0	0	0.00546747
Bacteria	Firmicutes	Bacilli	Izemoplasmatales	0.0246348	0.0220409	0.0220409	0	0.060039	0.0245809	0.00534759	0	0.0206842	0.054336	0	0.0457905	0.060039	0.0109349
Bacteria	Firmicutes	Bacilli	Lactobacillales	0.498266	0.296845	0.407188	0.251337	1.296	0.324468	0.251337	0.407188	0.38059	0.320582	1.296	0.588736	0.445289	0.470202
Bacteria	Firmicutes	Bacilli	Mycoplasmatales	0.00312078	0.00492974	0	0	0.013083	0	0	0	0.00413685	0.0108672	0	0.013083	0	0
Bacteria	Firmicutes	Bacilli	Paenibacillales	0.00377472	0.002732	0.00491618	0	0.00673038	0.00491618	0.00534759	0.00673038	0	0.0054336	0	0.00654151	0.00500325	0
Bacteria	Firmicutes	Bacilli	RF39	0.0068387	0.00575084	0.00575084	0	0.0150098	0.00491618	0.0106952	0	0.0124105	0.0054336	0	0.013083	0.0150098	0
Bacteria	Firmicutes	Bacilli	Staphylococcales	0.348047	0.0815444	0.348047	0.0815444	0.445555	0.353965	0.417112	0.323058	0.401274	0.445555	0.192	0.333617	0.425276	0.240569
Bacteria	Firmicutes	Bacilli	Thermoactinomycetales	0.00170601	0.00337528	0	0	0.0100065	0	0.00534759	0	0	0	0	0	0.0100065	0
Bacteria	Firmicutes	Clostridia	(Clostridia)	0.0089167	0.006167	0.00827369	0	0.024	0.00983236	0.0106952	0	0.00827369	0.0054336	0.024	0.00654151	0.0100065	0.00546747
Bacteria	Firmicutes	Clostridia	Caldicoprobacterales	0.00510151	0.00665994	0.00510151	0	0.0196245	0	0.00534759	0	0	0	0	0.0196245	0.0100065	0.0109349
Bacteria	Firmicutes	Clostridia	Christensenellales	0.00635448	0.00676631	0.00635448	0	0.0218699	0	0	0.00336519	0.0124105	0	0.008	0.00654151	0.00500325	0.0218699
Bacteria	Firmicutes	Clostridia	Clostridia UCG-014	0.00879256	0.00560398	0.008	0	0.0196647	0.0196647	0.00534759	0.0134608	0.00413685	0.0054336	0.008	0.013083	0.0100065	0
Bacteria	Firmicutes	Clostridia	Clostridia vadinBB60 group	0.00280955	0.00325114	0.00280955	0	0.00827369	0	0	0	0.00827369	0	0	0.00654151	0.00500325	0.00546747
Bacteria	Firmicutes	Clostridia	Clostridiales	0.0164886	0.0153478	0.0153478	0.00413685	0.056	0.00491618	0.00534759	0.00673038	0.00413685	0.0163008	0.056	0.013083	0.020013	0.0218699
Bacteria	Firmicutes	Clostridia	Eubacteriales	0.00120747	0.00341523	0	0	0.0108672	0	0	0	0	0.0108672	0	0	0	0
Bacteria	Firmicutes	Clostridia	Gracilibacteraceae	0.00554265	0.00649358	0.00534759	0	0.0217344	0.00983236	0.00534759	0.00336519	0.00413685	0.0217344	0	0	0	0.00546747
Bacteria	Firmicutes	Clostridia	Hungateiclostridiaceae	0.0416528	0.0251782	0.0326016	0.0160428	0.0874795	0.0196647	0.0160428	0.016826	0.0579159	0.0326016	0.072	0.052332	0.020013	0.0874795
Bacteria	Firmicutes	Clostridia	Lachnospirales	0.0419926	0.0145548	0.0382723	0.0145548	0.0639103	0.0639103	0.026738	0.0201911	0.0620527	0.0380352	0.056	0.0327075	0.040026	0.0382723
Bacteria	Firmicutes	Clostridia	Monoglobales	0.00175759	0.0024882	0	0	0.00546747	0	0.00534759	0	0	0	0	0	0.00500325	0.00546747
Bacteria	Firmicutes	Clostridia	Oscillospirales	0.0178128	0.00972395	0.0150098	0.00546747	0.0374332	0.0245809	0.0374332	0.0269215	0.0124105	0.0108672	0.008	0.0196245	0.0150098	0.00546747
Bacteria	Firmicutes	Clostridia	Peptococcales	0.0164255	0.0191638	0.0124105	0	0.064	0.00983236	0.0106952	0	0.0124105	0	0.064	0.013083	0.00500325	0.0328048
Bacteria	Firmicutes	Clostridia	Peptostreptococcales-Tissierellales	0.122156	0.155633	0.0765446	0.0336519	0.56	0.0688265	0.0695187	0.0336519	0.0703264	0.0489024	0.56	0.0915811	0.080052	0.0765446
Bacteria	Firmicutes	Clostridia	Proteinivoracales	0.00100589	0.0018908	0	0	0.00491618	0.00491618	0	0	0.00413685	0	0	0	0	0
Bacteria	Firmicutes	Clostridia	Thermincolales	0.00184998	0.00266036	0	0	0.00673038	0.00491618	0	0.00673038	0	0	0	0	0.00500325	0
Bacteria	Firmicutes	Clostridia	uncultured	0.00134854	0.00268217	0	0	0.008	0	0	0	0.00413685	0	0.008	0	0	0
Bacteria	Firmicutes	D8A-2	(D8A-2)	0.000607497	0.00171826	0	0	0.00546747	0	0	0	0	0	0	0	0	0.00546747
Bacteria	Firmicutes	D8A-2	uncultured bacterium	0.00264636	0.00306516	0.00264636	0	0.008	0.00491618	0	0	0	0.0054336	0.008	0	0	0.00546747
Bacteria	Firmicutes	D8A-2	uncultured Clostridia bacterium	0.000555917	0.00157237	0	0	0.00500325	0	0	0	0	0	0	0	0.00500325	0
Bacteria	Firmicutes	Desulfitobacteriia	Desulfitobacteriales	0.0443052	0.0181481	0.0443052	0.016	0.0784981	0.054078	0.0588235	0.0504779	0.0413685	0.0326016	0.016	0.0784981	0.0450293	0.0218699
Bacteria	Firmicutes	Desulfotomaculia	Ammonifexales	0.0340715	0.0303489	0.0303489	0	0.0915811	0.0589941	0.026738	0.0100956	0.0661896	0.0380352	0	0.0915811	0.0150098	0
Bacteria	Firmicutes	Desulfotomaculia	Desulfotomaculales	0.0351307	0.0110595	0.0328048	0.0110595	0.053779	0.0393294	0.0374332	0.0269215	0.053779	0.027168	0.016	0.0327075	0.0500325	0.0328048
Bacteria	Firmicutes	Dethiobacteria	Dethiobacterales	0.0124664	0.00759886	0.0124664	0	0.026738	0.0147485	0.026738	0.016826	0.0165474	0.0108672	0.016	0	0.00500325	0.00546747
Bacteria	Firmicutes	Incertae Sedis	Gelria	0.00374249	0.00431129	0.00374249	0	0.0108672	0	0	0	0.00827369	0.0108672	0.008	0.00654151	0	0
Bacteria	Firmicutes	Incertae Sedis	Thermolithobacterales	0.00083356	0.00157002	0	0	0.00413685	0	0	0.00336519	0.00413685	0	0	0	0	0
Bacteria	Firmicutes	Limnochordia	(Limnochordia)	0.000594177	0.00168059	0	0	0.00534759	0	0.00534759	0	0	0	0	0	0	0
Bacteria	Firmicutes	Limnochordia	Hydrogenispora	0.000919299	0.00260017	0	0	0.00827369	0	0	0	0.00827369	0	0	0	0	0
Bacteria	Firmicutes	Moorellia	Desulfitibacterales	0.00162306	0.00231733	0	0	0.00546747	0	0	0	0.00413685	0	0	0	0.00500325	0.00546747
Bacteria	Firmicutes	Moorellia	Moorellales	0.00226215	0.00347419	0	0	0.0100956	0.00491618	0.00534759	0.0100956	0	0	0	0	0	0
Bacteria	Firmicutes	Moorellia	NRB23	0.00375189	0.0045751	0.00375189	0	0.0109349	0	0.0106952	0	0.00413685	0	0.008	0	0	0.0109349
Bacteria	Firmicutes	Natranaerobiia	Natranaerobiales	0.00045965	0.00130009	0	0	0.00413685	0	0	0	0.00413685	0	0	0	0	0
Bacteria	Firmicutes	Negativicutes	Acidaminococcales	0.00723294	0.00454871	0.00546747	0	0.016	0.00491618	0	0.0134608	0.00827369	0.0054336	0.016	0.00654151	0.00500325	0.00546747
Bacteria	Firmicutes	Negativicutes	Veillonellales-Selenomonadales	0.0815726	0.0442444	0.0620527	0.0442444	0.2	0.0884912	0.0748663	0.0908601	0.0620527	0.0597696	0.2	0.0588736	0.0500325	0.0492072
Bacteria	Firmicutes	Symbiobacteriia	Symbiobacteriales	0.00045965	0.00130009	0	0	0.00413685	0	0	0	0.00413685	0	0	0	0	0
Bacteria	Firmicutes	Syntrophomonadia	Syntrophomonadales	0.0255841	0.0137248	0.0206842	0.0100956	0.0491618	0.0491618	0.0427807	0.0100956	0.0206842	0.0108672	0.016	0.039249	0.0250163	0.0164024
Bacteria	Firmicutes	Thermacetogenia	Thermacetogeniales	0.00133433	0.00250911	0	0	0.00654151	0	0	0	0	0	0	0.00654151	0	0.00546747
Bacteria	Firmicutes	Thermaerobacteria	Thermaerobacterales	0.000888889	0.00251416	0	0	0.008	0	0	0	0	0	0.008	0	0	0
Bacteria	Firmicutes	Thermincolia	Carboxydocellales	0.00037391	0.00105758	0	0	0.00336519	0	0	0.00336519	0	0	0	0	0	0
Bacteria	Firmicutes	Thermoanaerobacteria	Thermoanaerobacterales	0.0171316	0.011533	0.0124105	0	0.0344133	0.0344133	0.0213904	0.0269215	0.0124105	0.0108672	0	0.0327075	0.0100065	0.00546747
Bacteria	Firmicutes	Thermovenabulia	Thermovenabulales	0.00156181	0.00222015	0	0	0.00500325	0.00491618	0	0	0.00413685	0	0	0	0.00500325	0
Bacteria	Firmicutes	TSAC18	uncultured bacterium	0.000607497	0.00171826	0	0	0.00546747	0	0	0	0	0	0	0	0	0.00546747
Bacteria	Firmicutes	uncultured	anaerobic bacterium sk.prop8	0.00045965	0.00130009	0	0	0.00413685	0	0	0	0.00413685	0	0	0	0	0
Bacteria	Fusobacteriota	Fusobacteriia	Fusobacteriales	0.163035	0.110003	0.127821	0.0760704	0.456	0.127821	0.0855615	0.0942253	0.140653	0.0760704	0.456	0.170079	0.120078	0.196829
Bacteria	FW113	uncultured organism	(uncultured organism)	0.000607497	0.00171826	0	0	0.00546747	0	0	0	0	0	0	0	0	0.00546747
Bacteria	GAL15	uncultured bacterium	(uncultured bacterium)	0.00247027	0.00377292	0	0	0.0100956	0	0	0.0100956	0.00413685	0	0.008	0	0	0
Bacteria	Gemmatimonadota	(Gemmatimonadota)	(Gemmatimonadota)	0.00759495	0.00517927	0.00759495	0	0.016	0.00983236	0.00534759	0.0134608	0.00827369	0.0054336	0.016	0	0.0100065	0
Bacteria	Gemmatimonadota	AKAU4049	(AKAU4049)	0.000546242	0.00154501	0	0	0.00491618	0.00491618	0	0	0	0	0	0	0	0
Bacteria	Gemmatimonadota	AKAU4049	uncultured bacterium	0.00357363	0.0056307	0	0	0.016	0	0.0106952	0	0	0	0.016	0	0	0.00546747
Bacteria	Gemmatimonadota	AKAU4049	uncultured soil bacterium	0.00163873	0.00463502	0	0	0.0147485	0.0147485	0	0	0	0	0	0	0	0
Bacteria	Gemmatimonadota	BD2-11 terrestrial group	(BD2-11 terrestrial group)	0.18285	0.0737202	0.182021	0.0737202	0.34998	0.245809	0.203209	0.34998	0.182021	0.184742	0.12	0.0981226	0.125081	0.136687
Bacteria	Gemmatimonadota	BD2-11 terrestrial group	Gemmatimonadetes bacterium SCGC AAA240-J22	0.001342	0.00253171	0	0	0.00673038	0	0.00534759	0.00673038	0	0	0	0	0	0
Bacteria	Gemmatimonadota	BD2-11 terrestrial group	metagenome	0.0082697	0.0124997	0.00546747	0	0.0393294	0.0393294	0	0	0.0165474	0	0	0.013083	0	0.00546747
Bacteria	Gemmatimonadota	BD2-11 terrestrial group	uncultured actinobacterium	0.00248242	0.00377701	0	0	0.0106952	0.00491618	0.0106952	0.00673038	0	0	0	0	0	0
Bacteria	Gemmatimonadota	BD2-11 terrestrial group	uncultured bacterium	0.630454	0.336534	0.595706	0.209328	1.22156	1.01765	0.930481	1.22156	0.595706	0.641165	0.456	0.209328	0.345224	0.256971
Bacteria	Gemmatimonadota	BD2-11 terrestrial group	uncultured bacterium AD254-A9	0.00535612	0.00663117	0.00500325	0	0.0160428	0.0147485	0.0160428	0	0.0124105	0	0	0	0.00500325	0
Bacteria	Gemmatimonadota	BD2-11 terrestrial group	uncultured bacterium AD66-C11	0.00270268	0.00502354	0	0	0.0160428	0.00491618	0.0160428	0.00336519	0	0	0	0	0	0
Bacteria	Gemmatimonadota	BD2-11 terrestrial group	uncultured Gemmatimonadales bacterium HF0200_34B24	0.000726834	0.0020558	0	0	0.00654151	0	0	0	0	0	0	0.00654151	0	0
Bacteria	Gemmatimonadota	BD2-11 terrestrial group	uncultured Gemmatimonadetes bacterium	0.0144748	0.0108861	0.0144748	0	0.0344133	0.0344133	0.00534759	0.0201911	0.0165474	0.0054336	0.016	0	0.00500325	0.0273373
Bacteria	Gemmatimonadota	BD2-11 terrestrial group	uncultured marine bacterium Ant4D5	0.000919299	0.00260017	0	0	0.00827369	0	0	0	0.00827369	0	0	0	0	0
Bacteria	Gemmatimonadota	BD2-11 terrestrial group	uncultured marine microorganism	0.00825023	0.00626344	0.00654151	0	0.016826	0.0147485	0.0106952	0.016826	0.00413685	0.0163008	0	0.00654151	0.00500325	0
Bacteria	Gemmatimonadota	BD2-11 terrestrial group	uncultured organism	0.0080352	0.00966941	0.00546747	0	0.026738	0.00491618	0.026738	0.0134608	0	0.0217344	0	0	0	0.00546747
Bacteria	Gemmatimonadota	BD2-11 terrestrial group	uncultured sediment bacterium	0.00247229	0.00460613	0	0	0.0147485	0.0147485	0	0.00336519	0.00413685	0	0	0	0	0
Bacteria	Gemmatimonadota	BD2-11 terrestrial group	uncultured soil bacterium	0.000594177	0.00168059	0	0	0.00534759	0	0.00534759	0	0	0	0	0	0	0
Bacteria	Gemmatimonadota	Gemmatimonadetes	Gemmatimonadales	0.159004	0.0949927	0.154799	0.026166	0.384	0.201563	0.15508	0.154799	0.0951475	0.0923712	0.384	0.026166	0.125081	0.196829
Bacteria	Gemmatimonadota	Longimicrobia	Longimicrobiales	0.00972152	0.00814207	0.00972152	0	0.026738	0.0147485	0.026738	0.0100956	0.00413685	0.0163008	0	0	0.0100065	0.00546747
Bacteria	Gemmatimonadota	MD2902-B12	uncultured bacterium	0.008077	0.00808913	0.008077	0	0.0218699	0	0	0.00673038	0	0	0.016	0.013083	0.0150098	0.0218699
Bacteria	Gemmatimonadota	PAUC43f marine benthic group	(PAUC43f marine benthic group)	0.0476734	0.0401742	0.0437475	0.0109349	0.152	0.054078	0.0588235	0.0437475	0.0165474	0.0217344	0.152	0.026166	0.0450293	0.0109349
Bacteria	Gemmatimonadota	PAUC43f marine benthic group	uncultured actinobacterium	0.00170448	0.00252746	0	0	0.00654151	0	0	0.00336519	0	0.0054336	0	0.00654151	0	0
Bacteria	Gemmatimonadota	PAUC43f marine benthic group	uncultured bacterium	0.139199	0.0386787	0.132737	0.0386787	0.20013	0.132737	0.181818	0.0807646	0.111695	0.179309	0.112	0.150455	0.20013	0.103882
Bacteria	Gemmatimonadota	PAUC43f marine benthic group	uncultured Gemmatimonadetes bacterium	0.000968087	0.00187043	0	0	0.00534759	0	0.00534759	0.00336519	0	0	0	0	0	0
Bacteria	Gemmatimonadota	PAUC43f marine benthic group	uncultured sediment bacterium	0.00310512	0.00766499	0	0	0.0245809	0.0245809	0	0.00336519	0	0	0	0	0	0
Bacteria	Gemmatimonadota	PAUC43f marine benthic group	uncultured sponge symbiont PAUC43f	0.000968087	0.00187043	0	0	0.00534759	0	0.00534759	0.00336519	0	0	0	0	0	0
Bacteria	Gemmatimonadota	S0134 terrestrial group	(S0134 terrestrial group)	0.00287254	0.00282457	0.00287254	0	0.008	0	0.00534759	0.00336519	0.00413685	0	0.008	0	0.00500325	0
Bacteria	Gemmatimonadota	S0134 terrestrial group	metagenome	0.000594177	0.00168059	0	0	0.00534759	0	0.00534759	0	0	0	0	0	0	0
Bacteria	Gemmatimonadota	S0134 terrestrial group	uncultured bacterium	0.00372691	0.00358975	0.00372691	0	0.0100065	0.00491618	0.00534759	0.00673038	0	0	0	0.00654151	0.0100065	0
Bacteria	Gemmatimonadota	S0134 terrestrial group	uncultured Gemmatimonadetes bacterium	0.00250131	0.00468356	0	0	0.0150098	0	0	0.00336519	0.00413685	0	0	0	0.0150098	0
Bacteria	GN01	(GN01)	(GN01)	0.000607497	0.00171826	0	0	0.00546747	0	0	0	0	0	0	0	0	0.00546747
Bacteria	GN01	uncultured bacterium	(uncultured bacterium)	0.00237841	0.00519786	0	0	0.0164024	0	0	0	0	0	0	0	0.00500325	0.0164024
Bacteria	GN01	uncultured Methylococcus sp.	(uncultured Methylococcus sp.)	0.00228214	0.00515622	0	0	0.0164024	0	0	0	0.00413685	0	0	0	0	0.0164024
Bacteria	GN01	uncultured organism	(uncultured organism)	0.00611509	0.0172961	0	0	0.0550358	0	0	0	0	0	0	0	0.0550358	0
Bacteria	Halanaerobiaeota	Halanaerobiia	Halanaerobiales	0.0453171	0.0243487	0.0491618	0	0.0750488	0.0491618	0.0748663	0.0235563	0.0620527	0.054336	0	0.0196245	0.0750488	0.0492072
Bacteria	Hydrogenedentes	Hydrogenedentia	Hydrogenedentiales	0.0656965	0.0553614	0.0572082	0.013083	0.184	0.0589941	0.0588235	0.0572082	0.0248211	0.027168	0.184	0.013083	0.0250163	0.142154
Bacteria	Latescibacterota	(Latescibacterota)	(Latescibacterota)	0.303835	0.171218	0.239078	0.14479	0.728	0.196647	0.229947	0.339884	0.14479	0.239078	0.728	0.150455	0.290189	0.415528
Bacteria	Latescibacterota	bacterium enrichment culture clone 58	(bacterium enrichment culture clone 58)	0.006301	0.009174	0.00336519	0	0.0273373	0	0	0.00336519	0	0	0.016	0	0.0100065	0.0273373
Bacteria	Latescibacterota	Latescibacteria	Latescibacterales	0.346203	0.300742	0.300742	0.0915811	0.992	0.122904	0.149733	0.380267	0.107558	0.168442	0.992	0.0915811	0.365237	0.738108
Bacteria	Latescibacterota	metagenome	(metagenome)	0.00319398	0.00374609	0.00319398	0	0.0100065	0	0	0.00673038	0	0	0	0.00654151	0.0100065	0.00546747
Bacteria	Latescibacterota	uncultured Acidobacterium sp.	(uncultured Acidobacterium sp.)	0.0040451	0.00672565	0	0	0.0201911	0	0.00534759	0.0201911	0	0.0108672	0	0	0	0
Bacteria	Latescibacterota	uncultured bacterium	(uncultured bacterium)	0.709687	0.223886	0.689864	0.223886	1.168	0.467037	0.636364	0.689864	0.517106	0.760704	1.168	0.431739	0.770501	0.945872
Bacteria	Latescibacterota	uncultured bacterium mle1-16	(uncultured bacterium mle1-16)	0.00541824	0.00682725	0.00500325	0	0.016826	0	0	0.016826	0	0	0.016	0	0.00500325	0.0109349
Bacteria	Latescibacterota	uncultured delta proteobacterium	(uncultured delta proteobacterium)	0.00936898	0.0070431	0.00827369	0	0.0217344	0.00983236	0.00534759	0.00673038	0.00827369	0.0217344	0.016	0	0	0.0164024
Bacteria	Latescibacterota	uncultured Fibrobacteres bacterium	(uncultured Fibrobacteres bacterium)	0.00037391	0.00105758	0	0	0.00336519	0	0	0.00336519	0	0	0	0	0	0
Bacteria	Latescibacterota	uncultured Gemmatimonadetes bacterium	(uncultured Gemmatimonadetes bacterium)	0.00287835	0.00331001	0.00287835	0	0.00827369	0	0	0.00673038	0.00827369	0.0054336	0	0	0	0.00546747
Bacteria	Latescibacterota	uncultured Latescibacteria bacterium	(uncultured Latescibacteria bacterium)	0.0296386	0.0131004	0.0296386	0.013083	0.0481283	0.0442456	0.0481283	0.0370171	0.0165474	0.0163008	0.04	0.013083	0.0350228	0.0164024
Bacteria	Latescibacterota	uncultured organism	(uncultured organism)	0.0388228	0.0193636	0.0374332	0.00491618	0.0656096	0.00491618	0.0374332	0.0302867	0.0579159	0.0380352	0.024	0.026166	0.0650423	0.0656096
Bacteria	Latescibacterota	uncultured prokaryote	(uncultured prokaryote)	0.00360745	0.00348488	0.00360745	0	0.00983236	0.00983236	0	0.00673038	0	0.0054336	0	0	0.00500325	0.00546747
Bacteria	Latescibacterota	uncultured soil bacterium	(uncultured soil bacterium)	0.00158514	0.00231247	0	0	0.00546747	0	0	0.00336519	0	0.0054336	0	0	0	0.00546747
Bacteria	Latescibacterota	uncultured soil bacterium PBS-III-30	(uncultured soil bacterium PBS-III-30)	0.00037391	0.00105758	0	0	0.00336519	0	0	0.00336519	0	0	0	0	0	0
Bacteria	Latescibacterota	uncultured Verrucomicrobia bacterium	(uncultured Verrucomicrobia bacterium)	0.00359649	0.00742327	0	0	0.024	0	0	0.00336519	0	0	0.024	0	0.00500325	0
Bacteria	Latescibacterota	unidentified bacterium wb1_H11	(unidentified bacterium wb1_H11)	0.00477472	0.00752507	0.00413685	0	0.024	0.00983236	0	0	0.00413685	0	0.024	0	0.00500325	0
Bacteria	LCP-89	(LCP-89)	(LCP-89)	0.00605256	0.00640809	0.00605256	0	0.0164024	0	0	0.0100956	0	0.0054336	0.016	0.00654151	0	0.0164024
Bacteria	LCP-89	saltmarsh clone LCP-89	(saltmarsh clone LCP-89)	0.000607497	0.00171826	0	0	0.00546747	0	0	0	0	0	0	0	0	0.00546747
Bacteria	LCP-89	uncultured bacterium	(uncultured bacterium)	0.0231098	0.0325684	0.0163008	0	0.109349	0.00491618	0	0.00673038	0.00413685	0.0163008	0.04	0.00654151	0.020013	0.109349
Bacteria	LCP-89	uncultured candidate division KSB1 bacterium	(uncultured candidate division KSB1 bacterium)	0.000607497	0.00171826	0	0	0.00546747	0	0	0	0	0	0	0	0	0.00546747
Bacteria	Margulisbacteria	(Margulisbacteria)	(Margulisbacteria)	0.00621521	0.00745073	0.00621521	0	0.024	0.00983236	0	0.0100956	0	0	0.024	0.00654151	0	0.00546747
Bacteria	Margulisbacteria	marine metagenome	(marine metagenome)	0.000594177	0.00168059	0	0	0.00534759	0	0.00534759	0	0	0	0	0	0	0
Bacteria	Margulisbacteria	metagenome	(metagenome)	0.000546242	0.00154501	0	0	0.00491618	0.00491618	0	0	0	0	0	0	0	0
Bacteria	Margulisbacteria	uncultured bacterium	(uncultured bacterium)	0.00652552	0.00445766	0.00652552	0	0.0147485	0.0147485	0.0106952	0	0.00827369	0	0.008	0.00654151	0.00500325	0.00546747
Bacteria	Margulisbacteria	uncultured Candidatus Marinimicrobia bacterium	(uncultured Candidatus Marinimicrobia bacterium)	0.000546242	0.00154501	0	0	0.00491618	0.00491618	0	0	0	0	0	0	0	0
Bacteria	Margulisbacteria	uncultured organism	(uncultured organism)	0.0018703	0.00286232	0	0	0.008	0	0	0.00336519	0	0	0.008	0	0	0.00546747
Bacteria	Margulisbacteria	uncultured prokaryote	(uncultured prokaryote)	0.00037391	0.00105758	0	0	0.00336519	0	0	0.00336519	0	0	0	0	0	0
Bacteria	Marinimicrobia (SAR406 clade)	(Marinimicrobia (SAR406 clade))	(Marinimicrobia (SAR406 clade))	0.0165107	0.0131307	0.0131307	0	0.04	0.00983236	0	0.0336519	0.00413685	0.0108672	0.04	0.0196245	0.0250163	0.00546747
Bacteria	Marinimicrobia (SAR406 clade)	Alteromonas macleodii	(Alteromonas macleodii)	0.000594177	0.00168059	0	0	0.00534759	0	0.00534759	0	0	0	0	0	0	0
Bacteria	Marinimicrobia (SAR406 clade)	hydrothermal vent metagenome	(hydrothermal vent metagenome)	0.000603733	0.00170762	0	0	0.0054336	0	0	0	0	0.0054336	0	0	0	0
Bacteria	Marinimicrobia (SAR406 clade)	marine metagenome	(marine metagenome)	0.00558342	0.0054394	0.00558342	0	0.0150098	0.00983236	0	0	0	0.0108672	0.008	0.00654151	0.0150098	0
Bacteria	Marinimicrobia (SAR406 clade)	Marinimicrobia bacterium 46_43	(Marinimicrobia bacterium 46_43)	0.00120167	0.0022483	0	0	0.00546747	0	0.00534759	0	0	0	0	0	0	0.00546747
Bacteria	Marinimicrobia (SAR406 clade)	Marinimicrobia bacterium JGI 0000039-D08	(Marinimicrobia bacterium JGI 0000039-D08)	0.00253588	0.00306247	0.00253588	0	0.008	0.00491618	0	0.00336519	0	0	0.008	0.00654151	0	0
Bacteria	Marinimicrobia (SAR406 clade)	Marinimicrobia bacterium JGI 0000113-D11	(Marinimicrobia bacterium JGI 0000113-D11)	0.00100589	0.0018908	0	0	0.00491618	0.00491618	0	0	0.00413685	0	0	0	0	0
Bacteria	Marinimicrobia (SAR406 clade)	Marinimicrobia bacterium SCGC AAA003-E22	(Marinimicrobia bacterium SCGC AAA003-E22)	0.00118648	0.00229093	0	0	0.00654151	0	0	0	0.00413685	0	0	0.00654151	0	0
Bacteria	Marinimicrobia (SAR406 clade)	uncultured bacterium	(uncultured bacterium)	0.087411	0.0627006	0.0627006	0.0196245	0.24	0.0491618	0.0534759	0.127877	0.0496422	0.0489024	0.24	0.0196245	0.105068	0.092947
Bacteria	Marinimicrobia (SAR406 clade)	uncultured bacterium 405006-B04	(uncultured bacterium 405006-B04)	0.00037391	0.00105758	0	0	0.00336519	0	0	0.00336519	0	0	0	0	0	0
Bacteria	Marinimicrobia (SAR406 clade)	uncultured bacterium AD261-B2	(uncultured bacterium AD261-B2)	0.000603733	0.00170762	0	0	0.0054336	0	0	0	0	0.0054336	0	0	0	0
Bacteria	Marinimicrobia (SAR406 clade)	uncultured bacterium FGYC_13M19	(uncultured bacterium FGYC_13M19)	0.00242245	0.00292626	0.00242245	0	0.008	0	0	0.00336519	0	0.0054336	0.008	0	0.00500325	0
Bacteria	Marinimicrobia (SAR406 clade)	uncultured bacterium HF0500_01L02	(uncultured bacterium HF0500_01L02)	0.00262378	0.00316467	0.00262378	0	0.00827369	0	0	0.00336519	0.00827369	0.0054336	0	0.00654151	0	0
Bacteria	Marinimicrobia (SAR406 clade)	uncultured deep-sea bacterium	(uncultured deep-sea bacterium)	0.000594177	0.00168059	0	0	0.00534759	0	0.00534759	0	0	0	0	0	0	0
Bacteria	Marinimicrobia (SAR406 clade)	uncultured delta proteobacterium	(uncultured delta proteobacterium)	0.000888889	0.00251416	0	0	0.008	0	0	0	0	0	0.008	0	0	0
Bacteria	Marinimicrobia (SAR406 clade)	uncultured gamma proteobacterium	(uncultured gamma proteobacterium)	0.0027218	0.00358256	0.0027218	0	0.0108672	0.00491618	0.00534759	0.00336519	0	0.0108672	0	0	0	0
Bacteria	Marinimicrobia (SAR406 clade)	uncultured marine bacterium	(uncultured marine bacterium)	0.00149639	0.00286241	0	0	0.008	0	0	0	0	0	0.008	0	0	0.00546747
Bacteria	Marinimicrobia (SAR406 clade)	uncultured marine microorganism	(uncultured marine microorganism)	0.000555917	0.00157237	0	0	0.00500325	0	0	0	0	0	0	0	0.00500325	0
Bacteria	MBNT15	(MBNT15)	(MBNT15)	0.0104735	0.013755	0.00827369	0	0.048	0.00491618	0	0.00673038	0.00827369	0.0108672	0.048	0	0.0100065	0.00546747
Bacteria	MBNT15	Actinobacteria bacterium RBG_13_63_9	(Actinobacteria bacterium RBG_13_63_9)	0.00144481	0.00279375	0	0	0.008	0	0	0	0	0	0.008	0	0.00500325	0
Bacteria	MBNT15	Deltaproteobacteria bacterium CSP1-8	(Deltaproteobacteria bacterium CSP1-8)	0.00100589	0.0018908	0	0	0.00491618	0.00491618	0	0	0.00413685	0	0	0	0	0
Bacteria	MBNT15	Nitrospirae bacterium CG2_30_70_394	(Nitrospirae bacterium CG2_30_70_394)	0.00151348	0.00291424	0	0	0.00827369	0	0.00534759	0	0.00827369	0	0	0	0	0
Bacteria	MBNT15	uncultured Acidobacteria bacterium	(uncultured Acidobacteria bacterium)	0.000603733	0.00170762	0	0	0.0054336	0	0	0	0	0.0054336	0	0	0	0
Bacteria	MBNT15	uncultured Anaeromyxobacter sp.	(uncultured Anaeromyxobacter sp.)	0.000555917	0.00157237	0	0	0.00500325	0	0	0	0	0	0	0	0.00500325	0
Bacteria	MBNT15	uncultured bacterium	(uncultured bacterium)	0.0281364	0.018346	0.020013	0.00654151	0.064	0.0147485	0.0481283	0.0437475	0.0124105	0.0163008	0.064	0.00654151	0.020013	0.0273373
Bacteria	MBNT15	uncultured delta proteobacterium	(uncultured delta proteobacterium)	0.00269106	0.0035734	0.00269106	0	0.0109349	0.00491618	0	0.00336519	0	0	0	0	0.00500325	0.0109349
Bacteria	MBNT15	uncultured organism	(uncultured organism)	0.0020523	0.00300034	0	0	0.008	0	0	0	0	0	0.008	0	0.00500325	0.00546747
Bacteria	MBNT15	uncultured proteobacterium	(uncultured proteobacterium)	0.00037391	0.00105758	0	0	0.00336519	0	0	0.00336519	0	0	0	0	0	0
Bacteria	MBNT15	uncultured sediment bacterium	(uncultured sediment bacterium)	0.00074782	0.00211515	0	0	0.00673038	0	0	0.00673038	0	0	0	0	0	0
Bacteria	MBNT15	uncultured Sorangiineae bacterium	(uncultured Sorangiineae bacterium)	0.000555917	0.00157237	0	0	0.00500325	0	0	0	0	0	0	0	0.00500325	0
Bacteria	MBNT15	uncultured Syntrophaceae bacterium	(uncultured Syntrophaceae bacterium)	0.00037391	0.00105758	0	0	0.00336519	0	0	0.00336519	0	0	0	0	0	0
Bacteria	Methylomirabilota	Methylomirabilia	Methylomirabilales	0.0111946	0.00959159	0.00959159	0	0.0273373	0	0.0106952	0.00673038	0	0.0054336	0.024	0.00654151	0.020013	0.0273373
Bacteria	Methylomirabilota	Methylomirabilia	Rokubacteriales	0.00431413	0.00531529	0.00413685	0	0.0164024	0.00491618	0	0.00336519	0.00413685	0	0	0	0.0100065	0.0164024
Bacteria	Modulibacteria	Moduliflexia	Moduliflexales	0.0509971	0.089184	0.026166	0.00827369	0.300711	0.00983236	0.0106952	0.0100956	0.00827369	0.027168	0.016	0.026166	0.0500325	0.300711
Bacteria	Myxococcota	(Myxococcota)	(Myxococcota)	0.0151229	0.0124014	0.0150098	0	0.04	0.00983236	0	0.0302867	0.00827369	0.0163008	0.04	0	0.0150098	0.0164024
Bacteria	Myxococcota	bacteriap25	(bacteriap25)	0.0246175	0.0148976	0.0217344	0.0100065	0.064	0.0245809	0.026738	0.0201911	0.0248211	0.0217344	0.064	0.013083	0.0100065	0.0164024
Bacteria	Myxococcota	bacteriap25	Deltaproteobacteria bacterium GWA2_45_12	0.00037391	0.00105758	0	0	0.00336519	0	0	0.00336519	0	0	0	0	0	0
Bacteria	Myxococcota	bacteriap25	Deltaproteobacteria bacterium RIFCSPLOWO2_02_56_12	0.00478064	0.00482104	0.00482104	0	0.016	0.00491618	0	0.00336519	0.00827369	0	0.016	0	0.00500325	0.00546747
Bacteria	Myxococcota	bacteriap25	metagenome	0.0220705	0.0141368	0.0213904	0	0.0491618	0.0491618	0.0213904	0.0336519	0.0124105	0.0326016	0.008	0	0.0250163	0.0164024
Bacteria	Myxococcota	bacteriap25	uncultured bacterium	0.0286585	0.0176904	0.024	0	0.0589941	0.0589941	0.0427807	0.0504779	0.0289579	0.0163008	0.024	0	0.020013	0.0164024
Bacteria	Myxococcota	bacteriap25	uncultured deep-sea bacterium	0.00146554	0.0028537	0	0	0.00827369	0.00491618	0	0	0.00827369	0	0	0	0	0
Bacteria	Myxococcota	bacteriap25	uncultured delta proteobacterium	0.00741497	0.00737415	0.00737415	0	0.0245809	0.0245809	0.00534759	0.00673038	0.00827369	0.0108672	0	0	0	0.0109349
Bacteria	Myxococcota	bacteriap25	uncultured organism	0.00315104	0.0037907	0.00315104	0	0.0100956	0.00491618	0.00534759	0.0100956	0	0	0.008	0	0	0
Bacteria	Myxococcota	bacteriap25	uncultured soil bacterium	0.000546242	0.00154501	0	0	0.00491618	0.00491618	0	0	0	0	0	0	0	0
Bacteria	Myxococcota	Myxococcia	Myxococcales	0.172148	0.0985391	0.130406	0.052332	0.336	0.176982	0.294118	0.27258	0.111695	0.130406	0.336	0.052332	0.115075	0.0601422
Bacteria	Myxococcota	Polyangia	(Polyangia)	0.0420179	0.028136	0.0380352	0.00654151	0.114416	0.0442456	0.026738	0.114416	0.0289579	0.0380352	0.04	0.00654151	0.0300195	0.0492072
Bacteria	Myxococcota	Polyangia	Blfdi19	0.0193848	0.0169683	0.016826	0.0054336	0.0639103	0.0639103	0.0160428	0.016826	0.0206842	0.0054336	0.008	0.013083	0.0250163	0.00546747
Bacteria	Myxococcota	Polyangia	FFCH16767	0.00037391	0.00105758	0	0	0.00336519	0	0	0.00336519	0	0	0	0	0	0
Bacteria	Myxococcota	Polyangia	Haliangiales	0.225247	0.136293	0.206477	0.052332	0.452288	0.452288	0.352941	0.302867	0.351632	0.206477	0.128	0.052332	0.115075	0.0656096
Bacteria	Myxococcota	Polyangia	MidBa8	0.0366805	0.0303946	0.0303946	0.00491618	0.092947	0.00491618	0.0160428	0.0235563	0.0124105	0.0326016	0.088	0.0196245	0.040026	0.092947
Bacteria	Myxococcota	Polyangia	mle1-27	0.00306646	0.00459378	0.00306646	0	0.0147485	0.0147485	0.00534759	0.00336519	0.00413685	0	0	0	0	0
Bacteria	Myxococcota	Polyangia	MSB-4B10	0.0118113	0.00887645	0.0108672	0	0.0250163	0.00491618	0	0.016826	0.00827369	0.0108672	0.024	0	0.0250163	0.0164024
Bacteria	Myxococcota	Polyangia	Nannocystales	0.0615587	0.07131	0.0403823	0.00546747	0.20648	0.20648	0.176471	0.0403823	0.0496422	0.0380352	0.016	0.00654151	0.0150098	0.00546747
Bacteria	Myxococcota	Polyangia	Polyangiales	0.700047	0.237167	0.695452	0.237167	1.08672	0.806253	0.759358	0.62256	1.03421	1.08672	0.432	0.366324	0.695452	0.49754
Bacteria	Myxococcota	Polyangia	PS-B29	0.0400372	0.034649	0.0273373	0.00654151	0.112	0.0147485	0.026738	0.087495	0.00827369	0.027168	0.112	0.00654151	0.0500325	0.0273373
Bacteria	Myxococcota	Polyangia	UASB-TL25	0.0652179	0.0362792	0.054336	0.0196245	0.127877	0.0491618	0.0213904	0.127877	0.0330948	0.054336	0.088	0.0196245	0.0950618	0.0984144
Bacteria	Myxococcota	Polyangia	VHS-B3-70	0.0341961	0.0268141	0.0327075	0	0.082012	0.00491618	0	0.0403823	0.0124105	0.0163008	0.064	0.0327075	0.0550358	0.082012
Bacteria	Myxococcota	Polyangia	VHS-B4-70	0.0232975	0.0145956	0.0150098	0.00654151	0.0504779	0.0147485	0.0320856	0.0504779	0.0124105	0.0434688	0.024	0.00654151	0.0150098	0.0109349
Bacteria	NB1-j	(NB1-j)	(NB1-j)	0.334522	0.237993	0.237993	0.039249	0.693181	0.693181	0.561497	0.656212	0.202705	0.179309	0.424	0.039249	0.0850553	0.169492
Bacteria	NB1-j	hydrothermal vent metagenome	(hydrothermal vent metagenome)	0.00233833	0.00363425	0	0	0.0106952	0.00491618	0.0106952	0	0	0.0054336	0	0	0	0
Bacteria	NB1-j	marine metagenome	(marine metagenome)	0.00734879	0.00812947	0.0054336	0	0.0235563	0.0196647	0.00534759	0.0235563	0.00413685	0.0054336	0.008	0	0	0
Bacteria	NB1-j	metagenome	(metagenome)	0.0030352	0.00370396	0.0030352	0	0.00983236	0.00983236	0.00534759	0	0.00413685	0	0.008	0	0	0
Bacteria	NB1-j	uncultured Acidobacteria bacterium	(uncultured Acidobacteria bacterium)	0.0137094	0.020352	0.00546747	0	0.064	0	0.0106952	0.0336519	0.00413685	0.0054336	0.064	0	0	0.00546747
Bacteria	NB1-j	uncultured bacterium	(uncultured bacterium)	0.474562	0.342974	0.342974	0.117747	1.06681	1.06681	0.807487	0.942253	0.335085	0.27168	0.384	0.117747	0.160104	0.185894
Bacteria	NB1-j	uncultured bacterium W4-39b	(uncultured bacterium W4-39b)	0.0166113	0.0176317	0.0166113	0	0.0481283	0.0245809	0.0481283	0.0403823	0.0124105	0	0.024	0	0	0
Bacteria	NB1-j	uncultured Colwellia sp.	(uncultured Colwellia sp.)	0.00037391	0.00105758	0	0	0.00336519	0	0	0.00336519	0	0	0	0	0	0
Bacteria	NB1-j	uncultured deep-sea bacterium	(uncultured deep-sea bacterium)	0.00348251	0.00552558	0	0	0.0160428	0.00983236	0.0160428	0	0	0	0	0	0	0.00546747
Bacteria	NB1-j	uncultured delta proteobacterium	(uncultured delta proteobacterium)	0.0924963	0.0602042	0.0652032	0.013083	0.186815	0.186815	0.139037	0.148068	0.0330948	0.0652032	0.152	0.013083	0.0350228	0.0601422
Bacteria	NB1-j	uncultured Desulfoglaeba sp.	(uncultured Desulfoglaeba sp.)	0.00074782	0.00211515	0	0	0.00673038	0	0	0.00673038	0	0	0	0	0	0
Bacteria	NB1-j	uncultured organism	(uncultured organism)	0.00980978	0.0100215	0.00980978	0	0.0294971	0.0294971	0.00534759	0.0235563	0.0124105	0	0	0.00654151	0	0.0109349
Bacteria	NB1-j	uncultured prokaryote	(uncultured prokaryote)	0.00037391	0.00105758	0	0	0.00336519	0	0	0.00336519	0	0	0	0	0	0
Bacteria	NB1-j	uncultured sediment bacterium	(uncultured sediment bacterium)	0.00384802	0.00485177	0.00384802	0	0.016	0.00491618	0.00534759	0.00336519	0	0	0.016	0	0.00500325	0
Bacteria	Nitrospinota	MT5B39	Nitrospinae bacterium RIFCSPLOWO2_12_FULL_45_22	0.00361967	0.00481298	0.00336519	0	0.013083	0	0.0106952	0.00336519	0	0.0054336	0	0.013083	0	0
Bacteria	Nitrospinota	MT5B39	uncultured bacterium	0.0020574	0.0042504	0	0	0.013083	0	0	0	0	0.0054336	0	0.013083	0	0
Bacteria	Nitrospinota	MT5B39	uncultured proteobacterium	0.00370592	0.00471942	0.00370592	0	0.013083	0.00491618	0.00534759	0	0	0	0	0.013083	0.0100065	0
Bacteria	Nitrospinota	Nitrospinia	Nitrospinales	0.0184393	0.0182953	0.0182953	0	0.0491618	0.0491618	0.0374332	0.0336519	0.00827369	0.0054336	0.032	0	0	0
Bacteria	Nitrospinota	P9X2b3D02	(P9X2b3D02)	0.00037391	0.00105758	0	0	0.00336519	0	0	0.00336519	0	0	0	0	0	0
Bacteria	Nitrospinota	P9X2b3D02	Candidatus Tectomicrobia bacterium RIFCSPLOWO2_02_FULL_70_19	0.00045965	0.00130009	0	0	0.00413685	0	0	0	0.00413685	0	0	0	0	0
Bacteria	Nitrospinota	P9X2b3D02	uncultured bacterium	0.025735	0.0216134	0.024	0.00413685	0.0750488	0.00983236	0.026738	0.0471127	0.00413685	0.0108672	0.024	0.00654151	0.0750488	0.0273373
Bacteria	Nitrospinota	P9X2b3D02	uncultured proteobacterium	0.000888889	0.00251416	0	0	0.008	0	0	0	0	0	0.008	0	0	0
Bacteria	Nitrospirota	4-29-1	uncultured bacterium	0.000981407	0.00190173	0	0	0.00546747	0	0	0.00336519	0	0	0	0	0	0.00546747
Bacteria	Nitrospirota	661256	uncultured bacterium	0.00203886	0.00298664	0	0	0.008	0.00491618	0	0	0	0.0054336	0.008	0	0	0
Bacteria	Nitrospirota	BMS9AB35	uncultured bacterium	0.00037391	0.00105758	0	0	0.00336519	0	0	0.00336519	0	0	0	0	0	0
Bacteria	Nitrospirota	BMS9AB35	uncultured delta proteobacterium	0.000594177	0.00168059	0	0	0.00534759	0	0.00534759	0	0	0	0	0	0	0
Bacteria	Nitrospirota	Leptospirillia	Leptospirillales	0.00645979	0.00463433	0.00546747	0	0.0147485	0.0147485	0.00534759	0.00673038	0.0124105	0.0054336	0.008	0	0	0.00546747
Bacteria	Nitrospirota	Nitrospiria	Nitrospirales	0.0693847	0.0727285	0.0489024	0.00500325	0.186815	0.186815	0.13369	0.185085	0.0289579	0.0489024	0.024	0.00654151	0.00500325	0.00546747
Bacteria	Nitrospirota	Thermodesulfovibrionia	Thermodesulfovibrionales	0.0036789	0.00571529	0	0	0.0165474	0.00983236	0	0.00673038	0.0165474	0	0	0	0	0
Bacteria	Nitrospirota	Thermodesulfovibrionia	uncultured	0.246088	0.101968	0.246036	0.0719566	0.481222	0.240893	0.278075	0.481222	0.215116	0.255379	0.256	0.0719566	0.170111	0.246036
Bacteria	NKB15	uncultured bacterium	(uncultured bacterium)	0.00121499	0.00343652	0	0	0.0109349	0	0	0	0	0	0	0	0	0.0109349
Bacteria	NKB15	uncultured hydrocarbon seep bacterium BPC065	(uncultured hydrocarbon seep bacterium BPC065)	0.000888889	0.00251416	0	0	0.008	0	0	0	0	0	0.008	0	0	0
Bacteria	NKB15	uncultured organism	(uncultured organism)	0.00181873	0.00364123	0	0	0.0109349	0	0	0	0	0.0054336	0	0	0	0.0109349
Bacteria	Patescibacteria	(Patescibacteria)	(Patescibacteria)	0.0328861	0.030759	0.0302867	0	0.112	0.0196647	0.0160428	0.0302867	0.0165474	0.0326016	0.112	0.0196245	0	0.0492072
Bacteria	Patescibacteria	ABY1	(ABY1)	0.0498305	0.0582999	0.0320856	0.00654151	0.2	0.0147485	0.0320856	0.0807646	0.0124105	0.0163008	0.2	0.00654151	0.020013	0.0656096
Bacteria	Patescibacteria	ABY1	Candidatus Buchananbacteria	0.00790044	0.00708412	0.00790044	0	0.0218699	0	0.0106952	0.0100956	0	0.0054336	0.008	0	0.0150098	0.0218699
Bacteria	Patescibacteria	ABY1	Candidatus Falkowbacteria	0.118002	0.095881	0.095881	0.0245809	0.336	0.0245809	0.0641711	0.191816	0.0330948	0.0760704	0.336	0.0457905	0.110072	0.180426
Bacteria	Patescibacteria	ABY1	Candidatus Jacksonbacteria	0.000726834	0.0020558	0	0	0.00654151	0	0	0	0	0	0	0.00654151	0	0
Bacteria	Patescibacteria	ABY1	Candidatus Kerfeldbacteria	0.0445789	0.0633489	0.0350228	0	0.216	0.00491618	0.0374332	0.0302867	0	0.0108672	0.216	0.00654151	0.0350228	0.0601422
Bacteria	Patescibacteria	ABY1	Candidatus Komeilibacteria	0.037329	0.020814	0.0336519	0	0.0748663	0.0491618	0.0748663	0.0336519	0.0206842	0.0489024	0.024	0	0.0300195	0.0546747
Bacteria	Patescibacteria	ABY1	Candidatus Kuenenbacteria	0.0311812	0.0388113	0.016826	0	0.112	0	0.00534759	0.016826	0.0124105	0	0.112	0.00654151	0.040026	0.0874795
Bacteria	Patescibacteria	ABY1	Candidatus Magasanikbacteria	0.0970942	0.136231	0.0534759	0.0108672	0.464	0.0245809	0.0534759	0.0807646	0.0289579	0.0108672	0.464	0.013083	0.0450293	0.153089
Bacteria	Patescibacteria	ABY1	Candidatus Uhrbacteria	0.0182007	0.0129621	0.016826	0	0.048	0.0245809	0.0160428	0.016826	0.0206842	0.0217344	0.048	0	0.00500325	0.0109349
Bacteria	Patescibacteria	Berkelbacteria	(Berkelbacteria)	0.00121499	0.00343652	0	0	0.0109349	0	0	0	0	0	0	0	0	0.0109349
Bacteria	Patescibacteria	Berkelbacteria	Berkelbacteria bacterium GW2011_GWA2_35_9	0.000603733	0.00170762	0	0	0.0054336	0	0	0	0	0.0054336	0	0	0	0
Bacteria	Patescibacteria	Berkelbacteria	uncultured bacterium	0.00149639	0.00286241	0	0	0.008	0	0	0	0	0	0.008	0	0	0.00546747
Bacteria	Patescibacteria	Berkelbacteria	uncultured candidate division WS6 bacterium	0.000607497	0.00171826	0	0	0.00546747	0	0	0	0	0	0	0	0	0.00546747
Bacteria	Patescibacteria	CPR2	(CPR2)	0.000726834	0.0020558	0	0	0.00654151	0	0	0	0	0	0	0.00654151	0	0
Bacteria	Patescibacteria	CPR2	uncultured bacterium	0.00045965	0.00130009	0	0	0.00413685	0	0	0	0.00413685	0	0	0	0	0
Bacteria	Patescibacteria	Dojkabacteria	(Dojkabacteria)	0.00143513	0.00278153	0	0	0.008	0.00491618	0	0	0	0	0.008	0	0	0
Bacteria	Patescibacteria	Dojkabacteria	bacterium enrichment culture clone E2	0.000607497	0.00171826	0	0	0.00546747	0	0	0	0	0	0	0	0	0.00546747
Bacteria	Patescibacteria	Dojkabacteria	candidate division WS6 bacterium GW2011_GWF2_39_15	0.000546242	0.00154501	0	0	0.00491618	0.00491618	0	0	0	0	0	0	0	0
Bacteria	Patescibacteria	Dojkabacteria	candidate division WS6 bacterium OLB20	0.00109248	0.00309001	0	0	0.00983236	0.00983236	0	0	0	0	0	0	0	0
Bacteria	Patescibacteria	Dojkabacteria	Chloroflexi bacterium RBG_13_46_9	0.00045965	0.00130009	0	0	0.00413685	0	0	0	0.00413685	0	0	0	0	0
Bacteria	Patescibacteria	Dojkabacteria	uncultured bacterium	0.00143513	0.00278153	0	0	0.008	0.00491618	0	0	0	0	0.008	0	0	0
Bacteria	Patescibacteria	Dojkabacteria	uncultured candidate division WS6 bacterium	0.00121123	0.00226602	0	0	0.00546747	0	0	0	0	0.0054336	0	0	0	0.00546747
Bacteria	Patescibacteria	Dojkabacteria	uncultured organism	0.000888889	0.00251416	0	0	0.008	0	0	0	0	0	0.008	0	0	0
Bacteria	Patescibacteria	Gracilibacteria	(Gracilibacteria)	0.0258845	0.0167679	0.024	0	0.0579159	0.0196647	0.0160428	0.0471127	0.0579159	0.0108672	0.024	0	0.0300195	0.0273373
Bacteria	Patescibacteria	Gracilibacteria	Absconditabacteriales (SR1)	0.0418911	0.0360618	0.0360618	0	0.107558	0.0688265	0.0213904	0.0134608	0.107558	0.054336	0	0.0850396	0.0100065	0.0164024
Bacteria	Patescibacteria	Gracilibacteria	bacterium enrichment culture clone 24(2013)	0.000607497	0.00171826	0	0	0.00546747	0	0	0	0	0	0	0	0	0.00546747
Bacteria	Patescibacteria	Gracilibacteria	Candidatus Abawacabacteria	0.0041566	0.00428904	0.0041566	0	0.0109349	0.00983236	0	0.00336519	0.00827369	0	0	0	0.00500325	0.0109349
Bacteria	Patescibacteria	Gracilibacteria	Candidatus Peregrinibacteria	0.02981	0.0331169	0.0269215	0.00413685	0.12	0.0196647	0.0160428	0.0269215	0.00413685	0.027168	0.12	0.00654151	0.0150098	0.0328048
Bacteria	Patescibacteria	Gracilibacteria	Candidatus Peribacteria	0.025612	0.0201869	0.0201869	0	0.0588235	0.0245809	0.0588235	0.0572082	0	0.0108672	0.04	0.013083	0.0150098	0.0109349
Bacteria	Patescibacteria	Gracilibacteria	JGI 0000069-P22	0.0483538	0.0622199	0.0326016	0	0.163538	0.0196647	0	0	0.00413685	0.0326016	0	0.163538	0.155101	0.0601422
Bacteria	Patescibacteria	Gracilibacteria	marine metagenome	0.000726834	0.0020558	0	0	0.00654151	0	0	0	0	0	0	0.00654151	0	0
Bacteria	Patescibacteria	Gracilibacteria	uncultured bacterium	0.0474373	0.0165104	0.0474373	0.013083	0.0641711	0.0639103	0.0641711	0.0370171	0.0579159	0.0326016	0.064	0.013083	0.0450293	0.0492072
Bacteria	Patescibacteria	Gracilibacteria	uncultured beta proteobacterium	0.000594177	0.00168059	0	0	0.00534759	0	0.00534759	0	0	0	0	0	0	0
Bacteria	Patescibacteria	Gracilibacteria	uncultured Clostridium sp.	0.00236712	0.00516741	0	0	0.0163008	0	0	0	0	0.0163008	0	0	0.00500325	0
Bacteria	Patescibacteria	Gracilibacteria	uncultured Compostimonas sp.	0.00135155	0.00254693	0	0	0.00673038	0	0	0.00673038	0	0.0054336	0	0	0	0
Bacteria	Patescibacteria	Gracilibacteria	uncultured deep-sea bacterium	0.0012628	0.00260283	0	0	0.008	0	0	0.00336519	0	0	0.008	0	0	0
Bacteria	Patescibacteria	Gracilibacteria	uncultured organism	0.00547519	0.00567282	0.00547519	0	0.016	0.00491618	0.0106952	0.00673038	0	0	0.016	0	0	0.0109349
Bacteria	Patescibacteria	Gracilibacteria	uncultured proteobacterium	0.000546242	0.00154501	0	0	0.00491618	0.00491618	0	0	0	0	0	0	0	0
Bacteria	Patescibacteria	Gracilibacteria	uncultured sediment bacterium	0.000981407	0.00190173	0	0	0.00546747	0	0	0.00336519	0	0	0	0	0	0.00546747
Bacteria	Patescibacteria	Gracilibacteria	wastewater metagenome	0.00045965	0.00130009	0	0	0.00413685	0	0	0	0.00413685	0	0	0	0	0
Bacteria	Patescibacteria	Kazania	(Kazania)	0.00121499	0.00343652	0	0	0.0109349	0	0	0	0	0	0	0	0	0.0109349
Bacteria	Patescibacteria	Kazania	candidate division Kazan bacterium RIFCSPHIGHO2_01_FULL_44_14	0.000603733	0.00170762	0	0	0.0054336	0	0	0	0	0.0054336	0	0	0	0
Bacteria	Patescibacteria	Kazania	uncultured bacterium	0.000546242	0.00154501	0	0	0.00491618	0.00491618	0	0	0	0	0	0	0	0
Bacteria	Patescibacteria	Kazania	uncultured organism	0.00132101	0.00248736	0	0	0.00654151	0	0.00534759	0	0	0	0	0.00654151	0	0
Bacteria	Patescibacteria	MD2896-B216	uncultured bacterium	0.00171933	0.00338983	0	0	0.0100065	0	0	0	0	0	0	0	0.0100065	0.00546747
Bacteria	Patescibacteria	Microgenomatia	(Microgenomatia)	0.0123557	0.0176996	0.00491618	0	0.048	0.00491618	0	0	0	0	0.048	0	0.020013	0.0382723
Bacteria	Patescibacteria	Microgenomatia	candidate division CPR3 bacterium RIFOXYB2_FULL_35_8	0.000555917	0.00157237	0	0	0.00500325	0	0	0	0	0	0	0	0.00500325	0
Bacteria	Patescibacteria	Microgenomatia	Candidatus Beckwithbacteria	0.00214482	0.00356725	0	0	0.0109349	0	0	0.00336519	0	0	0	0	0.00500325	0.0109349
Bacteria	Patescibacteria	Microgenomatia	Candidatus Chisholmbacteria	0.0128711	0.0144209	0.0128711	0	0.04	0.0147485	0	0	0.00827369	0	0.04	0	0.020013	0.0328048
Bacteria	Patescibacteria	Microgenomatia	Candidatus Collierbacteria	0.0035285	0.00563435	0	0	0.0164024	0	0.00534759	0	0	0	0	0	0.0100065	0.0164024
Bacteria	Patescibacteria	Microgenomatia	Candidatus Curtissbacteria	0.00339054	0.00314448	0.00339054	0	0.008	0	0.00534759	0.00673038	0	0.0054336	0.008	0	0.00500325	0
Bacteria	Patescibacteria	Microgenomatia	Candidatus Gottesmanbacteria	0.00469331	0.00578116	0.00469331	0	0.0163008	0	0	0.00673038	0.00827369	0.0163008	0	0	0	0.0109349
Bacteria	Patescibacteria	Microgenomatia	Candidatus Levybacteria	0.0331221	0.018165	0.0326016	0.00983236	0.0650423	0.00983236	0.0374332	0.0201911	0.0372316	0.0326016	0.016	0.0196245	0.0650423	0.0601422
Bacteria	Patescibacteria	Microgenomatia	Candidatus Pacebacteria	0.00890413	0.00856293	0.00856293	0	0.0273373	0	0.00534759	0.0100956	0.00827369	0	0.016	0.013083	0	0.0273373
Bacteria	Patescibacteria	Microgenomatia	Candidatus Roizmanbacteria	0.00528631	0.00720541	0.00491618	0	0.0218699	0.00491618	0.0106952	0.0100956	0	0	0	0	0	0.0218699
Bacteria	Patescibacteria	Microgenomatia	Candidatus Woesebacteria	0.0379542	0.0576959	0.0235563	0	0.174959	0.00491618	0	0.0235563	0.00413685	0	0.104	0	0.0300195	0.174959
Bacteria	Patescibacteria	Microgenomatia	uncultured bacterium	0.00208271	0.00306124	0	0	0.00827369	0	0	0	0.00827369	0	0	0	0.00500325	0.00546747
Bacteria	Patescibacteria	Microgenomatia	uncultured Microgenomates group bacterium	0.00321572	0.00460236	0	0	0.0109349	0	0	0	0	0	0.008	0	0.0100065	0.0109349
Bacteria	Patescibacteria	Microgenomatia	uncultured sediment bacterium	0.00247779	0.00393901	0	0	0.0109349	0	0	0.00336519	0	0	0.008	0	0	0.0109349
Bacteria	Patescibacteria	Parcubacteria	(Parcubacteria)	0.0641342	0.025303	0.0650423	0	0.0908601	0.0884912	0.0695187	0.0908601	0.0579159	0.0597696	0.08	0	0.0650423	0.0656096
Bacteria	Patescibacteria	Parcubacteria	Candidatus Adlerbacteria	0.00474863	0.00536029	0.00474863	0	0.016	0	0	0.00673038	0.00413685	0.0108672	0.016	0	0.00500325	0
Bacteria	Patescibacteria	Parcubacteria	Candidatus Azambacteria	0.00467795	0.00323738	0.00467795	0	0.0106952	0	0.0106952	0.00336519	0.00413685	0.0054336	0.008	0	0.00500325	0.00546747
Bacteria	Patescibacteria	Parcubacteria	Candidatus Campbellbacteria	0.0367345	0.0195349	0.0370171	0	0.0588736	0.054078	0.0427807	0.0370171	0.0455053	0.054336	0.008	0.0588736	0.0300195	0
Bacteria	Patescibacteria	Parcubacteria	Candidatus Colwellbacteria	0.00774611	0.017195	0.00336519	0	0.056	0.00491618	0	0.00336519	0	0.0054336	0.056	0	0	0
Bacteria	Patescibacteria	Parcubacteria	Candidatus Kaiserbacteria	0.348869	0.123225	0.3467	0.112	0.517106	0.309719	0.438503	0.339884	0.517106	0.429255	0.112	0.3467	0.455296	0.191361
Bacteria	Patescibacteria	Parcubacteria	Candidatus Liptonbacteria	0.000603733	0.00170762	0	0	0.0054336	0	0	0	0	0.0054336	0	0	0	0
Bacteria	Patescibacteria	Parcubacteria	Candidatus Lloydbacteria	0.00198268	0.00405745	0	0	0.0124105	0	0	0	0.0124105	0.0054336	0	0	0	0
Bacteria	Patescibacteria	Parcubacteria	Candidatus Moranbacteria	0.0201879	0.0134603	0.0196647	0.00534759	0.0437475	0.0196647	0.00534759	0.0437475	0.00827369	0.027168	0.04	0.00654151	0.020013	0.0109349
Bacteria	Patescibacteria	Parcubacteria	Candidatus Nomurabacteria	0.0235864	0.0143803	0.0235864	0	0.0434688	0.0245809	0.026738	0.0403823	0.0372316	0.0434688	0.008	0	0.0100065	0.0218699
Bacteria	Patescibacteria	Parcubacteria	Candidatus Portnoybacteria	0.00264273	0.00355514	0.00264273	0	0.0109349	0	0.00534759	0.00336519	0.00413685	0	0	0	0	0.0109349
Bacteria	Patescibacteria	Parcubacteria	Candidatus Spechtbacteria	0.00207839	0.00295778	0	0	0.00673038	0	0	0.00673038	0	0.0054336	0	0.00654151	0	0
Bacteria	Patescibacteria	Parcubacteria	Candidatus Staskawiczbacteria	0.00121499	0.00343652	0	0	0.0109349	0	0	0	0	0	0	0	0	0.0109349
Bacteria	Patescibacteria	Parcubacteria	Candidatus Vogelbacteria	0.0029904	0.00357647	0.0029904	0	0.00983236	0.00983236	0.00534759	0.00673038	0	0	0	0	0.00500325	0
Bacteria	Patescibacteria	Parcubacteria	Candidatus Wolfebacteria	0.00074782	0.00211515	0	0	0.00673038	0	0	0.00673038	0	0	0	0	0	0
Bacteria	Patescibacteria	Parcubacteria	Candidatus Yanofskybacteria	0.00180904	0.00278966	0	0	0.008	0.00491618	0	0.00336519	0	0	0.008	0	0	0
Bacteria	Patescibacteria	Parcubacteria	Candidatus Yonathbacteria	0.00973822	0.00952843	0.00952843	0	0.0300195	0	0.0160428	0.00673038	0	0.0163008	0	0.013083	0.0300195	0.00546747
Bacteria	Patescibacteria	Parcubacteria	Candidatus Zambryskibacteria	0.00215457	0.00253961	0.00215457	0	0.00654151	0	0.00534759	0.00336519	0.00413685	0	0	0.00654151	0	0
Bacteria	Patescibacteria	Parcubacteria	CG1-02-40-25	0.00170966	0.00242185	0	0	0.00546747	0.00491618	0	0	0	0	0	0	0.00500325	0.00546747
Bacteria	Patescibacteria	Parcubacteria	CG1-02-42-13	0.000546242	0.00154501	0	0	0.00491618	0.00491618	0	0	0	0	0	0	0	0
Bacteria	Patescibacteria	Parcubacteria	GW2011-GWA2-46-7	0.000607497	0.00171826	0	0	0.00546747	0	0	0	0	0	0	0	0	0.00546747
Bacteria	Patescibacteria	Parcubacteria	GWA2-38-13b	0.0121118	0.0189195	0.0100065	0	0.064	0.00983236	0	0.00336519	0	0.0108672	0.064	0	0.0100065	0.0109349
Bacteria	Patescibacteria	Parcubacteria	GWB1-42-6	0.00045965	0.00130009	0	0	0.00413685	0	0	0	0.00413685	0	0	0	0	0
Bacteria	Patescibacteria	Parcubacteria	Paceibacterales	0.00189025	0.00269897	0	0	0.00654151	0	0	0	0	0	0	0.00654151	0.00500325	0.00546747
Bacteria	Patescibacteria	Parcubacteria	Parcubacteria group bacterium GW2011_GWA1_40_21	0.000546242	0.00154501	0	0	0.00491618	0.00491618	0	0	0	0	0	0	0	0
Bacteria	Patescibacteria	Parcubacteria	UBA9983	0.000968087	0.00187043	0	0	0.00534759	0	0.00534759	0.00336519	0	0	0	0	0	0
Bacteria	Patescibacteria	Parcubacteria	uncultured bacterium	0.00846009	0.00888364	0.0054336	0	0.032	0.00491618	0.00534759	0.00336519	0.00413685	0.0054336	0.032	0	0.0100065	0.0109349
Bacteria	Patescibacteria	Parcubacteria	uncultured organism	0.000546242	0.00154501	0	0	0.00491618	0.00491618	0	0	0	0	0	0	0	0
Bacteria	Patescibacteria	Parcubacteria	uncultured soil bacterium	0.000546242	0.00154501	0	0	0.00491618	0.00491618	0	0	0	0	0	0	0	0
Bacteria	Patescibacteria	Saccharimonadia	Saccharimonadales	0.199332	0.0986297	0.189704	0.088	0.401274	0.260557	0.208556	0.148068	0.401274	0.293414	0.088	0.189704	0.0950618	0.109349
Bacteria	Patescibacteria	uncultured	uncultured bacterium	0.000546242	0.00154501	0	0	0.00491618	0.00491618	0	0	0	0	0	0	0	0
Bacteria	Patescibacteria	WWE3	(WWE3)	0.0135185	0.0176713	0.00827369	0	0.048	0.00491618	0	0.00673038	0.00827369	0	0.048	0	0.0100065	0.0437397
Bacteria	Patescibacteria	WWE3	bacterium CG2_30_40_12	0.00037391	0.00105758	0	0	0.00336519	0	0	0.00336519	0	0	0	0	0	0
Bacteria	Patescibacteria	WWE3	candidate division WWE3 bacterium RAAC2_WWE3_1	0.000555917	0.00157237	0	0	0.00500325	0	0	0	0	0	0	0	0.00500325	0
Bacteria	Patescibacteria	WWE3	candidate division WWE3 bacterium RIFCSPHIGHO2_02_FULL_38_14	0.000977644	0.00189287	0	0	0.0054336	0	0	0.00336519	0	0.0054336	0	0	0	0
Bacteria	Patescibacteria	WWE3	candidate division WWE3 bacterium RIFOXYA1_FULL_40_11	0.00116341	0.0021793	0	0	0.00546747	0	0	0	0	0	0	0	0.00500325	0.00546747
Bacteria	Patescibacteria	WWE3	metagenome	0.000920152	0.00175984	0	0	0.00491618	0.00491618	0	0.00336519	0	0	0	0	0	0
Bacteria	Patescibacteria	WWE3	uncultured anaerobic bacterium	0.00121499	0.00343652	0	0	0.0109349	0	0	0	0	0	0	0	0	0.0109349
Bacteria	Patescibacteria	WWE3	uncultured bacterium	0.00820774	0.0120732	0.00413685	0	0.0328048	0	0	0.0269215	0.00413685	0	0	0	0.0100065	0.0328048
Bacteria	Patescibacteria	WWE3	uncultured candidate division WWE3 bacterium	0.00487015	0.00770886	0.00487015	0	0.0250163	0	0.00534759	0	0	0	0.008	0	0.0250163	0.00546747
Bacteria	Patescibacteria	WWE3	uncultured Parcubacteria group bacterium	0.00195905	0.00279234	0	0	0.00673038	0	0	0.00673038	0	0.0054336	0	0	0	0.00546747
Bacteria	PAUC34f	(PAUC34f)	(PAUC34f)	0.0145097	0.00808733	0.0145097	0	0.0269215	0.00983236	0.0160428	0.0269215	0	0.0163008	0.024	0.00654151	0.020013	0.0109349
Bacteria	PAUC34f	hydrothermal vent metagenome	(hydrothermal vent metagenome)	0.00118835	0.00336117	0	0	0.0106952	0	0.0106952	0	0	0	0	0	0	0
Bacteria	PAUC34f	marine metagenome	(marine metagenome)	0.00219425	0.00353297	0	0	0.0106952	0.00491618	0.0106952	0	0.00413685	0	0	0	0	0
Bacteria	PAUC34f	uncultured Acidobacteria bacterium	(uncultured Acidobacteria bacterium)	0.000607497	0.00171826	0	0	0.00546747	0	0	0	0	0	0	0	0	0.00546747
Bacteria	PAUC34f	uncultured bacterium	(uncultured bacterium)	0.0514675	0.0272336	0.0492072	0.013083	0.112299	0.0688265	0.112299	0.0639386	0.0372316	0.0326016	0.056	0.013083	0.0300195	0.0492072
Bacteria	PAUC34f	uncultured bacterium HF0500_16O16	(uncultured bacterium HF0500_16O16)	0.00146554	0.0028537	0	0	0.00827369	0.00491618	0	0	0.00827369	0	0	0	0	0
Bacteria	PAUC34f	uncultured Deferribacteres bacterium	(uncultured Deferribacteres bacterium)	0.000546242	0.00154501	0	0	0.00491618	0.00491618	0	0	0	0	0	0	0	0
Bacteria	PAUC34f	uncultured organism	(uncultured organism)	0.000929827	0.00178188	0	0	0.00500325	0	0	0.00336519	0	0	0	0	0.00500325	0
Bacteria	PAUC34f	uncultured planctomycete	(uncultured planctomycete)	0.00074782	0.00211515	0	0	0.00673038	0	0	0.00673038	0	0	0	0	0	0
Bacteria	Planctomycetota	(Planctomycetota)	(Planctomycetota)	0.0975298	0.0489824	0.0884912	0.00654151	0.174959	0.0884912	0.165775	0.114416	0.0868738	0.108672	0.072	0.00654151	0.060039	0.174959
Bacteria	Planctomycetota	028H05-P-BN-P5	(028H05-P-BN-P5)	0.0027596	0.00397057	0	0	0.00983236	0.00983236	0	0.00673038	0.00827369	0	0	0	0	0
Bacteria	Planctomycetota	028H05-P-BN-P5	uncultured bacterium	0.00552471	0.00428029	0.00552471	0	0.0109349	0.00491618	0	0.00673038	0.00827369	0.0108672	0.008	0	0	0.0109349
Bacteria	Planctomycetota	028H05-P-BN-P5	uncultured planctomycete	0.00252848	0.00382892	0	0	0.0108672	0	0.00534759	0	0	0.0108672	0	0.00654151	0	0
Bacteria	Planctomycetota	BD7-11	(BD7-11)	0.0154022	0.0126369	0.0109349	0.00673038	0.0491618	0.0491618	0.0106952	0.00673038	0.00827369	0.0217344	0.008	0.013083	0.0100065	0.0109349
Bacteria	Planctomycetota	BD7-11	uncultured bacterium	0.0547245	0.0374413	0.0489024	0.0196245	0.147485	0.147485	0.0748663	0.053843	0.0579159	0.0489024	0.048	0.0196245	0.020013	0.0218699
Bacteria	Planctomycetota	BD7-11	uncultured marine bacterium	0.00726834	0.020558	0	0	0.0654151	0	0	0	0	0	0	0.0654151	0	0
Bacteria	Planctomycetota	BD7-11	uncultured organism	0.00217556	0.00341619	0	0	0.0100956	0	0.00534759	0.0100956	0.00413685	0	0	0	0	0
Bacteria	Planctomycetota	BD7-11	uncultured Planctomycetaceae bacterium	0.00118835	0.00336117	0	0	0.0106952	0	0.0106952	0	0	0	0	0	0	0
Bacteria	Planctomycetota	BD7-11	uncultured Planctomycetales bacterium	0.00188824	0.00270749	0	0	0.00673038	0.00491618	0.00534759	0.00673038	0	0	0	0	0	0
Bacteria	Planctomycetota	BD7-11	uncultured planctomycete	0.0165641	0.0143511	0.0143511	0.00413685	0.0491618	0.0491618	0.0320856	0.00673038	0.00413685	0.0108672	0.016	0.0196245	0.00500325	0.00546747
Bacteria	Planctomycetota	Brocadiae	Brocadiales	0.00536708	0.00677981	0.00536708	0	0.0201911	0.00983236	0	0.0201911	0.00827369	0	0	0	0.0100065	0
Bacteria	Planctomycetota	Brocadiae	SM23-32	0.00784587	0.0204821	0	0	0.0656096	0	0	0	0	0	0	0	0.00500325	0.0656096
Bacteria	Planctomycetota	ODP123	(ODP123)	0.00149639	0.00286241	0	0	0.008	0	0	0	0	0	0.008	0	0	0.00546747
Bacteria	Planctomycetota	ODP123	uncultured bacterium	0.000555917	0.00157237	0	0	0.00500325	0	0	0	0	0	0	0	0.00500325	0
Bacteria	Planctomycetota	ODP123	uncultured planctomycete	0.000555917	0.00157237	0	0	0.00500325	0	0	0	0	0	0	0	0.00500325	0
Bacteria	Planctomycetota	OM190	(OM190)	0.405005	0.190064	0.450916	0.137372	0.716786	0.496534	0.588235	0.716786	0.450916	0.450989	0.456	0.137372	0.195127	0.153089
Bacteria	Planctomycetota	OM190	hydrothermal vent metagenome	0.00254645	0.00299768	0.00254645	0	0.008	0	0.00534759	0	0.00413685	0.0054336	0.008	0	0	0
Bacteria	Planctomycetota	OM190	marine metagenome	0.000968087	0.00187043	0	0	0.00534759	0	0.00534759	0.00336519	0	0	0	0	0	0
Bacteria	Planctomycetota	OM190	metagenome	0.0170766	0.0100158	0.016826	0	0.0344133	0.0344133	0.0213904	0.016826	0.0248211	0.0163008	0.024	0	0.00500325	0.0109349
Bacteria	Planctomycetota	OM190	uncultured bacterium	0.71307	0.371823	0.71307	0.21587	1.27877	0.958655	1.25668	1.27877	0.769454	0.733536	0.496	0.21587	0.435283	0.273373
Bacteria	Planctomycetota	OM190	uncultured Crater Lake bacterium CL500-15	0.00083356	0.00157002	0	0	0.00413685	0	0	0.00336519	0.00413685	0	0	0	0	0
Bacteria	Planctomycetota	OM190	uncultured deep-sea bacterium	0.00656679	0.00528526	0.00546747	0	0.0160428	0.0147485	0.0160428	0.00673038	0.00413685	0.0054336	0	0.00654151	0	0.00546747
Bacteria	Planctomycetota	OM190	uncultured marine bacterium	0.00529124	0.00325655	0.00534759	0	0.0100956	0	0.00534759	0.0100956	0.00827369	0.0054336	0.008	0	0.00500325	0.00546747
Bacteria	Planctomycetota	OM190	uncultured organism	0.00823605	0.00302907	0.008	0.00302907	0.0134608	0.00983236	0.00534759	0.0134608	0.00413685	0.0108672	0.008	0.00654151	0.00500325	0.0109349
Bacteria	Planctomycetota	OM190	uncultured Planctomyces sp.	0.0054628	0.00644194	0.0054336	0	0.0196647	0.0196647	0.0106952	0.00336519	0	0.0054336	0	0	0.0100065	0
Bacteria	Planctomycetota	OM190	uncultured Planctomycetaceae bacterium	0.0142673	0.0106666	0.0142673	0	0.0326016	0.00983236	0.0160428	0.0235563	0.0248211	0.0326016	0	0.00654151	0.0150098	0
Bacteria	Planctomycetota	OM190	uncultured Planctomycetales bacterium	0.0175692	0.00731674	0.0163008	0.00654151	0.0294971	0.0294971	0.0160428	0.0269215	0.0124105	0.0163008	0.024	0.00654151	0.0100065	0.0164024
Bacteria	Planctomycetota	OM190	uncultured planctomycete	0.0909295	0.0394716	0.0868738	0.0394716	0.185085	0.10324	0.117647	0.185085	0.0868738	0.0869376	0.072	0.052332	0.0650423	0.0492072
Bacteria	Planctomycetota	OM190	uncultured Rhodopirellula sp.	0.00106715	0.00202093	0	0	0.00546747	0	0	0	0.00413685	0	0	0	0	0.00546747
Bacteria	Planctomycetota	OM190	uncultured soil bacterium	0.000981407	0.00190173	0	0	0.00546747	0	0	0.00336519	0	0	0	0	0	0.00546747
Bacteria	Planctomycetota	OM190	unidentified bacterium wb1_D18	0.000607497	0.00171826	0	0	0.00546747	0	0	0	0	0	0	0	0	0.00546747
Bacteria	Planctomycetota	OM190	wastewater metagenome	0.00037391	0.00105758	0	0	0.00336519	0	0	0.00336519	0	0	0	0	0	0
Bacteria	Planctomycetota	Phycisphaerae	(Phycisphaerae)	0.0448248	0.0271527	0.0330948	0.013083	0.092947	0.0786589	0.0160428	0.053843	0.0330948	0.0217344	0.064	0.013083	0.0300195	0.092947
Bacteria	Planctomycetota	Phycisphaerae	Amsterdam-1B-07	0.00998142	0.0114865	0.0054336	0	0.04	0.00491618	0.0160428	0.00336519	0.00413685	0.0054336	0.04	0	0.00500325	0.0109349
Bacteria	Planctomycetota	Phycisphaerae	B103G10	0.00121499	0.00343652	0	0	0.0109349	0	0	0	0	0	0	0	0	0.0109349
Bacteria	Planctomycetota	Phycisphaerae	C86	0.042353	0.0298153	0.0382723	0.00500325	0.104	0.054078	0.0695187	0.0504779	0.0206842	0.0326016	0.104	0.00654151	0.00500325	0.0382723
Bacteria	Planctomycetota	Phycisphaerae	CCM11a	0.108281	0.0454137	0.0984144	0.0327075	0.184	0.16715	0.0802139	0.137973	0.0661896	0.0978048	0.184	0.0327075	0.110072	0.0984144
Bacteria	Planctomycetota	Phycisphaerae	DG-20	0.00121499	0.00343652	0	0	0.0109349	0	0	0	0	0	0	0	0	0.0109349
Bacteria	Planctomycetota	Phycisphaerae	mle1-8	0.0349968	0.0150799	0.0330948	0.00654151	0.054336	0.0245809	0.0320856	0.0471127	0.0330948	0.054336	0.048	0.00654151	0.020013	0.0492072
Bacteria	Planctomycetota	Phycisphaerae	MSBL9	0.390975	0.380145	0.176621	0.113072	1.21925	0.113072	0.171123	0.154799	0.119969	0.119539	0.824	0.176621	0.620403	1.21925
Bacteria	Planctomycetota	Phycisphaerae	Phycisphaerales	0.668564	0.309529	0.632	0.117747	1.16513	1.16513	0.983957	0.911967	0.624664	0.700935	0.632	0.117747	0.290189	0.590487
Bacteria	Planctomycetota	Phycisphaerae	Pla1 lineage	0.0229651	0.0277331	0.020013	0	0.0984144	0.0196647	0.0106952	0.0201911	0.00827369	0.0054336	0.024	0	0.020013	0.0984144
Bacteria	Planctomycetota	Phycisphaerae	S-70	0.0177833	0.00910155	0.0160428	0.00654151	0.0344133	0.0344133	0.0160428	0.016826	0.0165474	0.0108672	0.016	0.00654151	0.0100065	0.0328048
Bacteria	Planctomycetota	Phycisphaerae	Tepidisphaerales	0.00169492	0.00251347	0	0	0.00654151	0	0.00534759	0.00336519	0	0	0	0.00654151	0	0
Bacteria	Planctomycetota	Pla3 lineage	(Pla3 lineage)	0.0487964	0.02499	0.0437397	0.013083	0.0841298	0.0786589	0.0695187	0.0841298	0.0248211	0.0652032	0.04	0.013083	0.020013	0.0437397
Bacteria	Planctomycetota	Pla3 lineage	hydrothermal vent metagenome	0.006581	0.00569971	0.006581	0	0.0160428	0.0147485	0.0160428	0.00673038	0.00827369	0.0054336	0.008	0	0	0
Bacteria	Planctomycetota	Pla3 lineage	metagenome	0.00401122	0.00393896	0.00401122	0	0.0109349	0	0.00534759	0	0.00827369	0	0	0.00654151	0.00500325	0.0109349
Bacteria	Planctomycetota	Pla3 lineage	uncultured bacterium	0.0852246	0.0321107	0.0869376	0.0196245	0.127821	0.127821	0.117647	0.100956	0.0620527	0.0869376	0.104	0.0196245	0.0550358	0.092947
Bacteria	Planctomycetota	Pla3 lineage	uncultured deep-sea bacterium	0.00547242	0.00861438	0.00413685	0	0.026738	0.00491618	0.026738	0.0134608	0.00413685	0	0	0	0	0
Bacteria	Planctomycetota	Pla3 lineage	uncultured organism	0.0176134	0.017695	0.0163008	0	0.0492072	0	0	0.0201911	0.00827369	0.0163008	0.048	0.00654151	0.0100065	0.0492072
Bacteria	Planctomycetota	Pla3 lineage	uncultured planctomycete	0.0205664	0.0126352	0.020013	0.00654151	0.0437475	0.0393294	0.0213904	0.0437475	0.00827369	0.0108672	0.024	0.00654151	0.020013	0.0109349
Bacteria	Planctomycetota	Pla3 lineage	uncultured sediment bacterium	0.000920152	0.00175984	0	0	0.00491618	0.00491618	0	0.00336519	0	0	0	0	0	0
Bacteria	Planctomycetota	Pla3 lineage	unidentified marine bacterioplankton	0.000968087	0.00187043	0	0	0.00534759	0	0.00534759	0.00336519	0	0	0	0	0	0
Bacteria	Planctomycetota	Pla4 lineage	(Pla4 lineage)	0.108861	0.0507516	0.0750488	0.0457905	0.192	0.137653	0.149733	0.171625	0.0661896	0.0706368	0.192	0.0457905	0.0750488	0.0710771
Bacteria	Planctomycetota	Pla4 lineage	metagenome	0.00656041	0.00686317	0.0054336	0	0.0245809	0.0245809	0.00534759	0	0.00413685	0.0054336	0.008	0.00654151	0.00500325	0
Bacteria	Planctomycetota	Pla4 lineage	uncultured bacterium	0.124908	0.0514366	0.130406	0.013083	0.215372	0.157318	0.139037	0.215372	0.136516	0.130406	0.088	0.013083	0.135088	0.109349
Bacteria	Planctomycetota	Pla4 lineage	uncultured deep-sea bacterium	0.00424043	0.00571842	0.00424043	0	0.016826	0	0	0.016826	0	0.0108672	0	0	0.00500325	0.00546747
Bacteria	Planctomycetota	Pla4 lineage	uncultured organism	0.0270848	0.0209181	0.0248211	0	0.072	0.0147485	0	0.0403823	0.0248211	0.0054336	0.072	0.013083	0.0350228	0.0382723
Bacteria	Planctomycetota	Pla4 lineage	uncultured Planctomycetales bacterium	0.0152318	0.0100187	0.016	0	0.0326016	0.0196647	0.0160428	0.016826	0	0.0326016	0.016	0	0.0250163	0.0109349
Bacteria	Planctomycetota	Pla4 lineage	uncultured planctomycete	0.024944	0.0136965	0.0218699	0.00413685	0.0500325	0.0294971	0.0320856	0.0403823	0.00413685	0.0108672	0.016	0.0196245	0.0500325	0.0218699
Bacteria	Planctomycetota	Planctomycetes	(Planctomycetes)	0.01335	0.00828905	0.0109349	0	0.026738	0.0196647	0.026738	0.0100956	0.00827369	0.0054336	0.024	0	0.0150098	0.0109349
Bacteria	Planctomycetota	Planctomycetes	Gemmatales	0.0157605	0.00561557	0.0160428	0.00546747	0.0248211	0.0147485	0.0160428	0.016826	0.0248211	0.0163008	0.008	0.0196245	0.020013	0.00546747
Bacteria	Planctomycetota	Planctomycetes	Isosphaerales	0.0013798	0.00198528	0	0	0.00491618	0.00491618	0	0.00336519	0.00413685	0	0	0	0	0
Bacteria	Planctomycetota	Planctomycetes	Pirellulales	1.50862	0.535985	1.50862	0.529862	2.19753	2.19753	2.18182	2.06959	1.57614	1.54314	1.064	0.529862	1.19077	1.22471
Bacteria	Planctomycetota	Planctomycetes	Planctomycetales	0.203196	0.163937	0.179309	0.0328048	0.481786	0.481786	0.438503	0.326423	0.198569	0.179309	0.064	0.052332	0.0550358	0.0328048
Bacteria	Planctomycetota	Planctomycetes	uncultured	0.00545675	0.00550666	0.00550666	0	0.016	0.00983236	0	0.00673038	0	0	0.016	0.00654151	0.0100065	0
Bacteria	Planctomycetota	SGST604	uncultured organism	0.00266667	0.00754247	0	0	0.024	0	0	0	0	0	0.024	0	0	0
Bacteria	Planctomycetota	SPG12-343-353-B69	uncultured bacterium	0.0208127	0.0332696	0.0106952	0	0.096	0	0.0106952	0	0	0	0.096	0	0.0150098	0.0656096
Bacteria	Planctomycetota	vadinHA49	(vadinHA49)	0.0296918	0.0198604	0.027168	0.00654151	0.0656096	0.0393294	0.0320856	0.0572082	0.00827369	0.027168	0.016	0.00654151	0.0150098	0.0656096
Bacteria	Planctomycetota	vadinHA49	bacterium UW 659-2-F09	0.00346348	0.00340509	0.00346348	0	0.0100065	0.00491618	0.00534759	0	0	0.0054336	0	0	0.0100065	0.00546747
Bacteria	Planctomycetota	vadinHA49	uncultured bacterium	0.0506647	0.0222935	0.0489024	0.0196245	0.092947	0.0589941	0.0213904	0.053843	0.0372316	0.0489024	0.048	0.0196245	0.0750488	0.092947
Bacteria	Planctomycetota	vadinHA49	uncultured organism	0.00725832	0.00750781	0.00725832	0	0.020013	0.00491618	0	0.0134608	0	0	0.016	0	0.020013	0.0109349
Bacteria	Planctomycetota	vadinHA49	uncultured planctomycete	0.00790845	0.00532486	0.00790845	0	0.0160428	0.0147485	0.0160428	0.0100956	0.00827369	0	0	0.00654151	0.0100065	0.00546747
Bacteria	Planctomycetota	vadinHA49	uncultured soil bacterium	0.00115374	0.00216236	0	0	0.00546747	0.00491618	0	0	0	0	0	0	0	0.00546747
Bacteria	Planctomycetota	vadinHA49	wastewater metagenome	0.000546242	0.00154501	0	0	0.00491618	0.00491618	0	0	0	0	0	0	0	0
Bacteria	Poribacteria	(Poribacteria)	(Poribacteria)	0.00265605	0.00509886	0	0	0.0164024	0	0	0.00336519	0.00413685	0	0	0	0	0.0164024
Bacteria	Poribacteria	marine metagenome	(marine metagenome)	0.000726834	0.0020558	0	0	0.00654151	0	0	0	0	0	0	0.00654151	0	0
Bacteria	Poribacteria	uncultured bacterium	(uncultured bacterium)	0.00149639	0.00286241	0	0	0.008	0	0	0	0	0	0.008	0	0	0.00546747
Bacteria	Poribacteria	uncultured Firmicutes bacterium	(uncultured Firmicutes bacterium)	0.00191123	0.00273554	0	0	0.00673038	0	0	0.00673038	0	0	0	0	0.00500325	0.00546747
Bacteria	Proteobacteria	(Proteobacteria)	(Proteobacteria)	0.194226	0.054409	0.194226	0.054409	0.300909	0.221228	0.149733	0.201911	0.231663	0.228211	0.144	0.300909	0.150098	0.120284
Bacteria	Proteobacteria	Alphaproteobacteria	(Alphaproteobacteria)	0.297124	0.127337	0.268895	0.110072	0.541796	0.324468	0.459893	0.541796	0.268895	0.266246	0.288	0.26166	0.110072	0.153089
Bacteria	Proteobacteria	Alphaproteobacteria	Acetobacterales	0.0105344	0.00844091	0.0105344	0	0.0245809	0.0245809	0.0106952	0	0.00413685	0.0054336	0	0.013083	0.0150098	0.0218699
Bacteria	Proteobacteria	Alphaproteobacteria	Alphaproteobacteria Incertae Sedis	0.00152303	0.00292691	0	0	0.00827369	0	0	0	0.00827369	0.0054336	0	0	0	0
Bacteria	Proteobacteria	Alphaproteobacteria	AT-s3-44	0.0110009	0.0100894	0.0100894	0	0.0320856	0.0147485	0.0320856	0.0201911	0.00413685	0.0163008	0	0.00654151	0.00500325	0
Bacteria	Proteobacteria	Alphaproteobacteria	Azospirillales	0.00394054	0.00292952	0.00491618	0	0.008	0.00491618	0.00534759	0.00673038	0	0	0.008	0	0.00500325	0.00546747
Bacteria	Proteobacteria	Alphaproteobacteria	Caedibacterales	0.0889525	0.02502	0.0889525	0.02502	0.132737	0.132737	0.106952	0.0740342	0.107558	0.0706368	0.04	0.0915811	0.0950618	0.082012
Bacteria	Proteobacteria	Alphaproteobacteria	Caulobacterales	0.124888	0.0889987	0.124888	0.0109349	0.252389	0.196647	0.245989	0.252389	0.132379	0.152141	0.04	0.0784981	0.0150098	0.0109349
Bacteria	Proteobacteria	Alphaproteobacteria	Defluviicoccales	0.04941	0.0410101	0.0327075	0.0100065	0.108156	0.108156	0.106952	0.104321	0.0124105	0.0217344	0.032	0.0327075	0.0100065	0.0164024
Bacteria	Proteobacteria	Alphaproteobacteria	Dongiales	0.00242317	0.00274355	0.00242317	0	0.00654151	0.00491618	0.00534759	0	0	0	0	0.00654151	0.00500325	0
Bacteria	Proteobacteria	Alphaproteobacteria	Dstr-E11	0.00134854	0.00268217	0	0	0.008	0	0	0	0.00413685	0	0.008	0	0	0
Bacteria	Proteobacteria	Alphaproteobacteria	Elsterales	0.0113181	0.0150376	0.0054336	0	0.0427807	0.0344133	0.0427807	0.0100956	0.00413685	0.0054336	0	0	0.00500325	0
Bacteria	Proteobacteria	Alphaproteobacteria	Emcibacterales	0.000607497	0.00171826	0	0	0.00546747	0	0	0	0	0	0	0	0	0.00546747
Bacteria	Proteobacteria	Alphaproteobacteria	Ferrovibrionales	0.0019873	0.00228414	0.0019873	0	0.00546747	0.00491618	0	0.00336519	0.00413685	0	0	0	0	0.00546747
Bacteria	Proteobacteria	Alphaproteobacteria	Holosporales	0.00839909	0.00721542	0.00827369	0	0.0245809	0.0245809	0.00534759	0.00336519	0.00827369	0	0	0.013083	0.0100065	0.0109349
Bacteria	Proteobacteria	Alphaproteobacteria	Kiloniellales	0.190645	0.120423	0.152141	0.040026	0.368984	0.294971	0.368984	0.343249	0.0951475	0.152141	0.264	0.0588736	0.040026	0.0984144
Bacteria	Proteobacteria	Alphaproteobacteria	Kordiimonadales	0.0115692	0.0102066	0.0108672	0	0.0327075	0.0147485	0.00534759	0.00336519	0.0206842	0.0108672	0	0.0327075	0	0.0164024
Bacteria	Proteobacteria	Alphaproteobacteria	Micavibrionales	0.0614824	0.0619832	0.0442456	0.016	0.228953	0.0442456	0.0427807	0.0336519	0.0786001	0.0217344	0.016	0.228953	0.060039	0.0273373
Bacteria	Proteobacteria	Alphaproteobacteria	Micropepsales	0.00100589	0.0018908	0	0	0.00491618	0.00491618	0	0	0.00413685	0	0	0	0	0
Bacteria	Proteobacteria	Alphaproteobacteria	NRL2	0.00335146	0.00433417	0.00335146	0	0.013083	0.00491618	0	0.00673038	0	0.0054336	0	0.013083	0	0
Bacteria	Proteobacteria	Alphaproteobacteria	Paracaedibacterales	0.00248807	0.00381253	0	0	0.0109349	0.00491618	0	0	0	0	0	0.00654151	0	0.0109349
Bacteria	Proteobacteria	Alphaproteobacteria	Parvibaculales	0.0348655	0.0262072	0.0330948	0	0.083575	0.083575	0.0588235	0.0504779	0.0330948	0.0434688	0	0.00654151	0.00500325	0.0328048
Bacteria	Proteobacteria	Alphaproteobacteria	Puniceispirillales	0.0178732	0.0137841	0.0165474	0	0.0434688	0.0196647	0.0374332	0.0201911	0.0165474	0.0434688	0	0.013083	0.00500325	0.00546747
Bacteria	Proteobacteria	Alphaproteobacteria	Reyranellales	0.000546242	0.00154501	0	0	0.00491618	0.00491618	0	0	0	0	0	0	0	0
Bacteria	Proteobacteria	Alphaproteobacteria	Rhizobiales	0.492594	0.142636	0.456423	0.142636	0.703014	0.703014	0.625668	0.686499	0.426095	0.456423	0.264	0.444822	0.340221	0.486605
Bacteria	Proteobacteria	Alphaproteobacteria	Rhodobacterales	2.3352	1.61855	1.84357	0.928	6.67234	1.84357	1.68449	1.48068	2.7055	2.20604	0.928	6.67234	2.27148	1.22471
Bacteria	Proteobacteria	Alphaproteobacteria	Rhodospirillales	0.119115	0.0726701	0.0951475	0.0350228	0.240893	0.240893	0.240642	0.134608	0.0951475	0.130406	0.072	0.0850396	0.0350228	0.0382723
Bacteria	Proteobacteria	Alphaproteobacteria	Rickettsiales	0.0825996	0.035545	0.0748663	0.035545	0.172066	0.172066	0.0748663	0.0504779	0.0744632	0.0760704	0.072	0.104664	0.0750488	0.0437397
Bacteria	Proteobacteria	Alphaproteobacteria	SAR11 clade	0.038951	0.0273979	0.038951	0.0100956	0.10324	0.10324	0.0213904	0.0100956	0.053779	0.0434688	0.048	0.0196245	0.040026	0.0109349
Bacteria	Proteobacteria	Alphaproteobacteria	Sneathiellales	0.00252022	0.00327527	0.00252022	0	0.00983236	0.00983236	0.00534759	0.00336519	0.00413685	0	0	0	0	0
Bacteria	Proteobacteria	Alphaproteobacteria	Sphingomonadales	0.260232	0.12924	0.260232	0.048	0.413685	0.309719	0.326203	0.232198	0.413685	0.391219	0.048	0.379407	0.165107	0.0765446
Bacteria	Proteobacteria	Alphaproteobacteria	Thalassobaculales	0.0808494	0.0860545	0.054078	0.020013	0.304	0.054078	0.13369	0.087495	0.0248211	0.0380352	0.304	0.0327075	0.020013	0.0328048
Bacteria	Proteobacteria	Alphaproteobacteria	Tistrellales	0.0077571	0.00536364	0.0077571	0	0.0160428	0.00983236	0.0160428	0.0134608	0.00413685	0.0108672	0	0	0.0100065	0.00546747
Bacteria	Proteobacteria	Alphaproteobacteria	uncultured	0.153743	0.108541	0.108541	0.0350228	0.347594	0.265474	0.347594	0.282676	0.0786001	0.0923712	0.152	0.0588736	0.0350228	0.0710771
Bacteria	Proteobacteria	Alphaproteobacteria	Zavarziniales	0.00175383	0.00248261	0	0	0.0054336	0	0.00534759	0	0	0.0054336	0	0	0.00500325	0
Bacteria	Proteobacteria	Gammaproteobacteria	(Gammaproteobacteria)	4.4039	0.973545	4.4039	0.973545	5.68449	5.4078	5.68449	5.52564	4.86907	4.60226	3.64	3.09413	3.60234	3.2094
Bacteria	Proteobacteria	Gammaproteobacteria	1013-28-CG33	0.0134211	0.00749079	0.0100956	0.0054336	0.0300195	0.00983236	0.0160428	0.0100956	0.00827369	0.0054336	0.016	0.0196245	0.0300195	0.00546747
Bacteria	Proteobacteria	Gammaproteobacteria	211ds20	0.00783277	0.00810246	0.00783277	0	0.026738	0.00491618	0.026738	0.0100956	0.0124105	0.0108672	0	0	0	0.00546747
Bacteria	Proteobacteria	Gammaproteobacteria	Acidiferrobacterales	0.0225522	0.0188693	0.0188693	0	0.060039	0.0491618	0.026738	0	0.00413685	0.0108672	0.016	0.0196245	0.060039	0.0164024
Bacteria	Proteobacteria	Gammaproteobacteria	Acidithiobacillales	0.0134173	0.00923907	0.0134173	0	0.0327075	0.0196647	0.0160428	0.016826	0.00413685	0.0054336	0	0.0327075	0.0150098	0.0109349
Bacteria	Proteobacteria	Gammaproteobacteria	Aeromonadales	0.0511662	0.0152821	0.0511662	0.0152821	0.0737427	0.0737427	0.0588235	0.0471127	0.0703264	0.054336	0.04	0.039249	0.0550358	0.0218699
Bacteria	Proteobacteria	Gammaproteobacteria	Alteromonadales	0.860586	0.428824	0.830834	0.267906	1.72	0.830834	0.796791	0.474492	1.32379	0.934579	1.72	0.961601	0.435283	0.267906
Bacteria	Proteobacteria	Gammaproteobacteria	Arenicellales	0.41641	0.151708	0.438281	0.128	0.583295	0.491618	0.561497	0.383632	0.583295	0.440122	0.128	0.438281	0.535348	0.185894
Bacteria	Proteobacteria	Gammaproteobacteria	AT-s16	0.00704452	0.0081558	0.00704452	0	0.0196647	0.0196647	0.0160428	0.016826	0	0.0108672	0	0	0	0
Bacteria	Proteobacteria	Gammaproteobacteria	AT-s2-59	0.284828	0.136304	0.284828	0.092947	0.449198	0.403127	0.449198	0.407188	0.351632	0.402087	0.104	0.183162	0.170111	0.092947
Bacteria	Proteobacteria	Gammaproteobacteria	B2M28	0.619337	0.253526	0.558474	0.253526	1.11072	0.363797	0.411765	0.417284	0.558474	0.489024	0.6	1.02702	1.11072	0.595954
Bacteria	Proteobacteria	Gammaproteobacteria	BD7-8	0.746596	0.415656	0.746596	0.251504	1.23396	1.23396	1.20856	1.05667	1.2121	0.793306	0.336	0.327075	0.300195	0.251504
Bacteria	Proteobacteria	Gammaproteobacteria	BD72BR169	0.00110216	0.00206205	0	0	0.00500325	0.00491618	0	0	0	0	0	0	0.00500325	0
Bacteria	Proteobacteria	Gammaproteobacteria	Beggiatoales	0.00683513	0.00742647	0.00546747	0	0.0248211	0	0.0106952	0.0100956	0.0248211	0.0054336	0	0	0.00500325	0.00546747
Bacteria	Proteobacteria	Gammaproteobacteria	Burkholderiales	0.961192	0.322231	0.942253	0.322231	1.53725	1.31754	1.16578	0.942253	0.905969	0.804173	0.464	1.53725	0.950618	0.563149
Bacteria	Proteobacteria	Gammaproteobacteria	Cardiobacteriales	0.00725673	0.0062928	0.00725673	0	0.0196245	0.00983236	0.00534759	0.0100956	0.0124105	0	0.008	0.0196245	0	0
Bacteria	Proteobacteria	Gammaproteobacteria	CCD24	0.0104116	0.0101279	0.0101279	0	0.0294971	0.0294971	0.0160428	0.0235563	0.00827369	0.0108672	0	0	0	0.00546747
Bacteria	Proteobacteria	Gammaproteobacteria	CCM19a	0.00414965	0.00493696	0.00414965	0	0.0160428	0	0.0160428	0.00673038	0.00413685	0.0054336	0	0	0.00500325	0
Bacteria	Proteobacteria	Gammaproteobacteria	Cellvibrionales	1.17643	0.583283	1.11724	0.288	1.965	1.84848	1.63636	1.11724	1.965	1.57574	0.288	0.994309	0.785511	0.377255
Bacteria	Proteobacteria	Gammaproteobacteria	CH2b56	0.00779597	0.00731595	0.00731595	0	0.0196647	0.0196647	0	0.00673038	0.00827369	0.0108672	0	0.0196245	0.00500325	0
Bacteria	Proteobacteria	Gammaproteobacteria	CHAB-XI-27	0.000546242	0.00154501	0	0	0.00491618	0.00491618	0	0	0	0	0	0	0	0
Bacteria	Proteobacteria	Gammaproteobacteria	Chromatiales	1.04729	0.263928	0.974684	0.263928	1.48597	0.644019	0.812834	0.911967	1.00112	0.918279	1.288	0.974684	1.48597	1.38874
Bacteria	Proteobacteria	Gammaproteobacteria	Competibacterales	0.00319477	0.00347591	0.00336519	0	0.0108672	0.00491618	0	0.00336519	0.00413685	0.0108672	0	0	0	0.00546747
Bacteria	Proteobacteria	Gammaproteobacteria	Coxiellales	0.114631	0.0402044	0.114631	0.0402044	0.176471	0.127821	0.176471	0.158164	0.14479	0.0869376	0.056	0.13083	0.0850553	0.0656096
Bacteria	Proteobacteria	Gammaproteobacteria	D90	0.0286749	0.0146343	0.0286749	0.00983236	0.0639386	0.00983236	0.0320856	0.0639386	0.0289579	0.0217344	0.016	0.0327075	0.020013	0.0328048
Bacteria	Proteobacteria	Gammaproteobacteria	Diplorickettsiales	0.0857396	0.0616226	0.0857396	0.008	0.211396	0.211396	0.149733	0.087495	0.0992843	0.108672	0.008	0.039249	0.0350228	0.0328048
Bacteria	Proteobacteria	Gammaproteobacteria	EC3	0.00621478	0.0053763	0.00621478	0	0.0147485	0.0147485	0	0.00336519	0.0124105	0.0108672	0.008	0.00654151	0	0
Bacteria	Proteobacteria	Gammaproteobacteria	Ectothiorhodospirales	0.378372	0.15131	0.331551	0.15131	0.710462	0.280222	0.331551	0.252389	0.256485	0.206477	0.504	0.399032	0.710462	0.464735
Bacteria	Proteobacteria	Gammaproteobacteria	Enterobacterales	1.42042	0.656709	1.27807	0.656709	3.184	1.27821	1.27807	1.38309	1.20796	1.13562	3.184	1.55688	0.890579	0.869328
Bacteria	Proteobacteria	Gammaproteobacteria	EPR3968-O8a-Bc78	0.151813	0.121196	0.121196	0.0327075	0.368984	0.260557	0.368984	0.309598	0.148926	0.0923712	0.048	0.0327075	0.0450293	0.0601422
Bacteria	Proteobacteria	Gammaproteobacteria	eub62A3	0.00390958	0.00634898	0	0	0.0163008	0.0147485	0	0	0.00413685	0.0163008	0	0	0	0
Bacteria	Proteobacteria	Gammaproteobacteria	EV818SWSAP88	0.00922026	0.00661122	0.00922026	0	0.0206842	0.00983236	0.0106952	0.0134608	0.0206842	0.0163008	0	0.00654151	0	0.00546747
Bacteria	Proteobacteria	Gammaproteobacteria	F9P41300-M23	0.00105383	0.00199208	0	0	0.00534759	0	0.00534759	0	0.00413685	0	0	0	0	0
Bacteria	Proteobacteria	Gammaproteobacteria	Francisellales	0.0461368	0.0152109	0.0481283	0.0152109	0.0706368	0.0491618	0.0481283	0.0370171	0.0620527	0.0706368	0.024	0.052332	0.0500325	0.0218699
Bacteria	Proteobacteria	Gammaproteobacteria	Ga0077536	0.112587	0.0491731	0.112587	0.032	0.187166	0.176982	0.187166	0.131242	0.140653	0.119539	0.032	0.0850396	0.0750488	0.0656096
Bacteria	Proteobacteria	Gammaproteobacteria	Gammaproteobacteria Incertae Sedis	1.73705	0.502506	1.68625	0.502506	2.59183	1.68625	1.6738	1.37636	2.41592	2.59183	0.992	1.79237	1.95127	1.15364
Bacteria	Proteobacteria	Gammaproteobacteria	Granulosicoccales	0.138269	0.0912655	0.132737	0.0164024	0.283422	0.132737	0.283422	0.279311	0.165474	0.168442	0.032	0.0915811	0.0750488	0.0164024
Bacteria	Proteobacteria	Gammaproteobacteria	Halothiobacillales	0.00873553	0.0089176	0.00673038	0	0.0217344	0	0.0213904	0.00673038	0.00413685	0.0217344	0	0.0196245	0.00500325	0
Bacteria	Proteobacteria	Gammaproteobacteria	HgCo23	0.00119791	0.00224118	0	0	0.0054336	0	0.00534759	0	0	0.0054336	0	0	0	0
Bacteria	Proteobacteria	Gammaproteobacteria	HglApr721	0.00037391	0.00105758	0	0	0.00336519	0	0	0.00336519	0	0	0	0	0	0
Bacteria	Proteobacteria	Gammaproteobacteria	HOC36	0.0625955	0.0314289	0.0625955	0.016	0.108156	0.108156	0.0855615	0.0807646	0.0992843	0.0380352	0.016	0.0327075	0.0700455	0.0328048
Bacteria	Proteobacteria	Gammaproteobacteria	I3A	0.000546242	0.00154501	0	0	0.00491618	0.00491618	0	0	0	0	0	0	0	0
Bacteria	Proteobacteria	Gammaproteobacteria	Immundisolibacterales	0.0145817	0.00970469	0.0145817	0	0.027168	0.0245809	0.0213904	0.0201911	0.00827369	0.027168	0	0.0196245	0.0100065	0
Bacteria	Proteobacteria	Gammaproteobacteria	JG36-GS-52	0.000607497	0.00171826	0	0	0.00546747	0	0	0	0	0	0	0	0	0.00546747
Bacteria	Proteobacteria	Gammaproteobacteria	JTB23	0.118117	0.0785871	0.111206	0.008	0.265474	0.265474	0.224599	0.070669	0.128242	0.081504	0.008	0.111206	0.135088	0.0382723
Bacteria	Proteobacteria	Gammaproteobacteria	KI89A clade	0.431115	0.175415	0.402087	0.175415	0.695187	0.442456	0.695187	0.619195	0.666032	0.402087	0.304	0.281285	0.240156	0.229634
Bacteria	Proteobacteria	Gammaproteobacteria	Legionellales	0.631989	0.185339	0.629271	0.185339	1.03567	0.629271	0.636364	0.43411	0.661896	0.499891	0.4	0.811147	1.03567	0.579552
Bacteria	Proteobacteria	Gammaproteobacteria	MBAE14	0.0652437	0.0401828	0.0652437	0.0109349	0.147485	0.147485	0.0802139	0.104321	0.0703264	0.0706368	0.024	0.039249	0.040026	0.0109349
Bacteria	Proteobacteria	Gammaproteobacteria	MBMPE27	0.0197273	0.024612	0.0054336	0	0.0688265	0.0688265	0.0427807	0.00336519	0.00413685	0.0054336	0.048	0	0.00500325	0
Bacteria	Proteobacteria	Gammaproteobacteria	MD2904-B13	0.00037391	0.00105758	0	0	0.00336519	0	0	0.00336519	0	0	0	0	0	0
Bacteria	Proteobacteria	Gammaproteobacteria	Methylococcales	0.116782	0.0514398	0.116782	0.048	0.240156	0.127821	0.128342	0.0773994	0.124105	0.0923712	0.048	0.13083	0.240156	0.082012
Bacteria	Proteobacteria	Gammaproteobacteria	Milano-WF1B-44	0.0210584	0.0204231	0.0147485	0	0.0650423	0.0147485	0.00534759	0.0100956	0.0124105	0.0054336	0	0.0327075	0.0650423	0.0437397
Bacteria	Proteobacteria	Gammaproteobacteria	Nitrococcales	0.0140699	0.00648898	0.0108672	0.00648898	0.0245809	0.0245809	0.0213904	0.0100956	0.00827369	0.0108672	0.008	0.00654151	0.0150098	0.0218699
Bacteria	Proteobacteria	Gammaproteobacteria	Nitrosococcales	0.449289	0.161747	0.355231	0.161747	0.684492	0.614522	0.684492	0.602369	0.244074	0.320582	0.32	0.300909	0.355231	0.601422
Bacteria	Proteobacteria	Gammaproteobacteria	NKB5	0.00145367	0.00411159	0	0	0.013083	0	0	0	0	0	0	0.013083	0	0
Bacteria	Proteobacteria	Gammaproteobacteria	Oceanospirillales	1.29535	0.585264	1.28887	0.392	2.22149	1.48469	1.80214	1.28887	2.22149	1.78765	0.392	1.27559	0.995647	0.41006
Bacteria	Proteobacteria	Gammaproteobacteria	OM182 clade	0.0451619	0.034204	0.034204	0.008	0.103421	0.0884912	0.0802139	0.0302867	0.103421	0.0434688	0.008	0.026166	0.0100065	0.0164024
Bacteria	Proteobacteria	Gammaproteobacteria	Orbales	0.00207537	0.00307572	0	0	0.008	0	0	0	0.00413685	0	0.008	0.00654151	0	0
Bacteria	Proteobacteria	Gammaproteobacteria	Pasteurellales	0.0228591	0.0142073	0.0196647	0.0054336	0.056	0.0196647	0.026738	0.016826	0.0124105	0.0054336	0.056	0.0327075	0.0250163	0.0109349
Bacteria	Proteobacteria	Gammaproteobacteria	Piscirickettsiales	0.0285414	0.0162596	0.0218699	0.013083	0.0695187	0.0344133	0.0695187	0.016826	0.0165474	0.0326016	0.032	0.013083	0.020013	0.0218699
Bacteria	Proteobacteria	Gammaproteobacteria	pItb-vmat-80	0.0569591	0.0273756	0.0569591	0.0100065	0.10324	0.10324	0.0748663	0.070669	0.0496422	0.0597696	0.08	0.026166	0.0100065	0.0382723
Bacteria	Proteobacteria	Gammaproteobacteria	PLTA13	0.00556278	0.00405268	0.00534759	0	0.013083	0.00983236	0.00534759	0.00336519	0	0.0054336	0.008	0.013083	0.00500325	0
Bacteria	Proteobacteria	Gammaproteobacteria	Pseudomonadales	0.804056	0.49363	0.60313	0.449198	1.968	0.614522	0.449198	0.487953	0.736359	0.60313	1.968	1.3868	0.520338	0.470202
Bacteria	Proteobacteria	Gammaproteobacteria	R7C24	0.0013798	0.00198528	0	0	0.00491618	0.00491618	0	0.00336519	0.00413685	0	0	0	0	0
Bacteria	Proteobacteria	Gammaproteobacteria	Run-SP154	0.0114591	0.0079695	0.008	0.00336519	0.0300195	0.00491618	0.0160428	0.00336519	0.0124105	0.0054336	0.008	0.00654151	0.0300195	0.0164024
Bacteria	Proteobacteria	Gammaproteobacteria	Salinisphaerales	0.0203857	0.0224076	0.013083	0	0.0760704	0.0294971	0.0106952	0.0100956	0.0330948	0.0760704	0	0.013083	0	0.0109349
Bacteria	Proteobacteria	Gammaproteobacteria	SAR86 clade	0.0315919	0.0162585	0.027168	0.0109349	0.0588736	0.0393294	0.0213904	0.016826	0.053779	0.027168	0.016	0.0588736	0.040026	0.0109349
Bacteria	Proteobacteria	Gammaproteobacteria	SBYH-1030	0.00037391	0.00105758	0	0	0.00336519	0	0	0.00336519	0	0	0	0	0	0
Bacteria	Proteobacteria	Gammaproteobacteria	SS1-B-04-55	0.00152389	0.00221403	0	0	0.0054336	0.00491618	0	0.00336519	0	0.0054336	0	0	0	0
Bacteria	Proteobacteria	Gammaproteobacteria	SS1-B-07-19	0.00631508	0.00534001	0.00631508	0	0.0163008	0.00983236	0.0106952	0.00673038	0.00827369	0.0163008	0	0	0.00500325	0
Bacteria	Proteobacteria	Gammaproteobacteria	SS1-B-09-64	0.007281	0.00544991	0.00673038	0	0.0160428	0.0147485	0.0160428	0.00673038	0.00413685	0.0108672	0.008	0	0.00500325	0
Bacteria	Proteobacteria	Gammaproteobacteria	Steroidobacterales	6.458	2.25294	6.458	2.25294	8.6738	8.41158	8.6738	8.06973	8.36884	8.54705	3.336	4.52018	5.01826	3.1766
Bacteria	Proteobacteria	Gammaproteobacteria	SZB30	0.00199991	0.00420763	0	0	0.013083	0.00491618	0	0	0	0	0	0.013083	0	0
Bacteria	Proteobacteria	Gammaproteobacteria	SZB50	0.320798	0.203345	0.320798	0.0710771	0.593583	0.555528	0.593583	0.514874	0.343358	0.450989	0.088	0.104664	0.165107	0.0710771
Bacteria	Proteobacteria	Gammaproteobacteria	Tenderiales	0.0215529	0.0194711	0.0194711	0	0.0589941	0.0589941	0.0427807	0.0100956	0.0372316	0.0108672	0.024	0	0.0100065	0
Bacteria	Proteobacteria	Gammaproteobacteria	Thiohalorhabdales	0.037433	0.0268151	0.0326016	0	0.0934074	0.0934074	0.0695187	0.0370171	0.0372316	0.0326016	0	0.026166	0.0300195	0.0109349
Bacteria	Proteobacteria	Gammaproteobacteria	Thiomicrospirales	0.18773	0.0904093	0.161337	0.0773994	0.395257	0.172066	0.139037	0.0773994	0.161337	0.114106	0.208	0.274743	0.395257	0.147622
Bacteria	Proteobacteria	Gammaproteobacteria	Thioprofundaceae	0.0284029	0.012755	0.0289579	0	0.0471127	0.0294971	0.0374332	0.0471127	0.0289579	0.0380352	0	0.0327075	0.020013	0.0218699
Bacteria	Proteobacteria	Gammaproteobacteria	Thiotrichales	1.92382	1.73085	1.304	0.59893	5.72372	0.639103	0.59893	0.716786	0.872875	0.929146	1.304	2.37457	5.72372	4.15528
Bacteria	Proteobacteria	Gammaproteobacteria	UBA10353 marine group	0.134676	0.0404704	0.134676	0.0404704	0.181818	0.162234	0.181818	0.154799	0.124105	0.119539	0.048	0.163538	0.165107	0.092947
Bacteria	Proteobacteria	Gammaproteobacteria	UBA4486	0.00374692	0.00369301	0.00374692	0	0.0100956	0.00491618	0	0.0100956	0.00827369	0.0054336	0	0	0.00500325	0
Bacteria	Proteobacteria	Gammaproteobacteria	uncultured	0.433343	0.0831685	0.417284	0.0831685	0.608116	0.398211	0.385027	0.417284	0.608116	0.516192	0.328	0.47753	0.425276	0.344451
Bacteria	Proteobacteria	Gammaproteobacteria	uncultured bacterium	0.00616067	0.00537953	0.0054336	0	0.016826	0.00983236	0.00534759	0.016826	0	0.0054336	0.008	0	0.0100065	0
Bacteria	Proteobacteria	Gammaproteobacteria	Vibrionales	0.557447	0.126449	0.557447	0.126449	0.740496	0.50145	0.636364	0.464396	0.740496	0.575962	0.336	0.719566	0.605394	0.437397
Bacteria	Proteobacteria	Gammaproteobacteria	WD260	0.00037391	0.00105758	0	0	0.00336519	0	0	0.00336519	0	0	0	0	0	0
Bacteria	Proteobacteria	Gammaproteobacteria	WN-HWB-116	0.00160974	0.00229544	0	0	0.00534759	0	0.00534759	0	0.00413685	0	0	0	0.00500325	0
Bacteria	Proteobacteria	Gammaproteobacteria	Xanthomonadales	0.222786	0.0806423	0.227527	0.072	0.329384	0.329384	0.245989	0.16826	0.227527	0.309715	0.072	0.281285	0.245159	0.125752
Bacteria	Proteobacteria	Magnetococcia	Magnetococcales	0.00128275	0.00242704	0	0	0.00654151	0	0	0	0	0	0	0.00654151	0.00500325	0
Bacteria	Proteobacteria	Zetaproteobacteria	Mariprofundales	0.0168771	0.0135296	0.0135296	0	0.0500325	0.0196647	0.0106952	0.00673038	0.0248211	0.0108672	0.016	0.013083	0.0500325	0
Bacteria	RCP2-54	hydrothermal vent metagenome	(hydrothermal vent metagenome)	0.001648	0.00344895	0	0	0.0106952	0	0.0106952	0	0.00413685	0	0	0	0	0
Bacteria	RCP2-54	metagenome	(metagenome)	0.000968087	0.00187043	0	0	0.00534759	0	0.00534759	0.00336519	0	0	0	0	0	0
Bacteria	RCP2-54	uncultured bacterium	(uncultured bacterium)	0.00965528	0.0100241	0.00965528	0	0.0294971	0.0294971	0	0.016826	0.00827369	0.0163008	0.016	0	0	0
Bacteria	RCP2-54	uncultured delta proteobacterium	(uncultured delta proteobacterium)	0.00045965	0.00130009	0	0	0.00413685	0	0	0	0.00413685	0	0	0	0	0
Bacteria	Rs-K70 termite group	termite gut metagenome	(termite gut metagenome)	0.000607497	0.00171826	0	0	0.00546747	0	0	0	0	0	0	0	0	0.00546747
Bacteria	Rs-K70 termite group	uncultured bacterium	(uncultured bacterium)	0.00045965	0.00130009	0	0	0.00413685	0	0	0	0.00413685	0	0	0	0	0
Bacteria	SAR324 clade(Marine group B)	(SAR324 clade(Marine group B))	(SAR324 clade(Marine group B))	0.075108	0.033701	0.0740342	0.0196245	0.12	0.117988	0.0374332	0.0740342	0.0827369	0.0597696	0.12	0.0196245	0.0550358	0.109349
Bacteria	SAR324 clade(Marine group B)	metagenome	(metagenome)	0.000594177	0.00168059	0	0	0.00534759	0	0.00534759	0	0	0	0	0	0	0
Bacteria	SAR324 clade(Marine group B)	uncultured bacterium	(uncultured bacterium)	0.0912883	0.0498715	0.0912883	0.00654151	0.191731	0.191731	0.106952	0.107686	0.107558	0.119539	0.04	0.00654151	0.0650423	0.0765446
Bacteria	SAR324 clade(Marine group B)	uncultured bacterium zdt-33i5	(uncultured bacterium zdt-33i5)	0.00425248	0.0120278	0	0	0.0382723	0	0	0	0	0	0	0	0	0.0382723
Bacteria	SAR324 clade(Marine group B)	uncultured deep-sea bacterium	(uncultured deep-sea bacterium)	0.000546242	0.00154501	0	0	0.00491618	0.00491618	0	0	0	0	0	0	0	0
Bacteria	SAR324 clade(Marine group B)	uncultured delta proteobacterium	(uncultured delta proteobacterium)	0.0259123	0.0120866	0.0250163	0	0.048	0.0245809	0.026738	0.0336519	0.0206842	0.0217344	0.048	0	0.0250163	0.0328048
Bacteria	SAR324 clade(Marine group B)	uncultured organism	(uncultured organism)	0.00734126	0.008151	0.00734126	0	0.024	0.00983236	0	0	0	0.0163008	0.024	0	0.00500325	0.0109349
Bacteria	SAR324 clade(Marine group B)	uncultured proteobacterium	(uncultured proteobacterium)	0.00207025	0.00236994	0.00207025	0	0.00534759	0.00491618	0.00534759	0.00336519	0	0	0	0	0.00500325	0
Bacteria	SAR324 clade(Marine group B)	uncultured soil bacterium	(uncultured soil bacterium)	0.00149639	0.00286241	0	0	0.008	0	0	0	0	0	0.008	0	0	0.00546747
Bacteria	Schekmanbacteria	(Schekmanbacteria)	(Schekmanbacteria)	0.000603733	0.00170762	0	0	0.0054336	0	0	0	0	0.0054336	0	0	0	0
Bacteria	Schekmanbacteria	Candidatus Schekmanbacteria bacterium RIFCSPLOWO2_02_FULL_38_14	(Candidatus Schekmanbacteria bacterium RIFCSPLOWO2_02_FULL_38_14)	0.00323689	0.00392494	0.00323689	0	0.0106952	0	0.0106952	0	0	0.0054336	0.008	0	0.00500325	0
Bacteria	Schekmanbacteria	uncultured bacterium	(uncultured bacterium)	0.0185628	0.0302212	0.008	0	0.0984144	0	0.00534759	0.0302867	0	0	0.008	0	0.0250163	0.0984144
Bacteria	Schekmanbacteria	uncultured delta proteobacterium	(uncultured delta proteobacterium)	0.00242999	0.00687304	0	0	0.0218699	0	0	0	0	0	0	0	0	0.0218699
Bacteria	Schekmanbacteria	uncultured proteobacterium	(uncultured proteobacterium)	0.00105383	0.00199208	0	0	0.00534759	0	0.00534759	0	0.00413685	0	0	0	0	0
Bacteria	Schekmanbacteria	uncultured Syntrophobacterales bacterium	(uncultured Syntrophobacterales bacterium)	0.000607497	0.00171826	0	0	0.00546747	0	0	0	0	0	0	0	0	0.00546747
Bacteria	Spirochaetota	(Spirochaetota)	(Spirochaetota)	0.00350915	0.00561232	0	0	0.0164024	0.00983236	0.00534759	0	0	0	0	0	0	0.0164024
Bacteria	Spirochaetota	Brachyspirae	Brachyspirales	0.00233672	0.00437608	0	0	0.0109349	0	0	0.0100956	0	0	0	0	0	0.0109349
Bacteria	Spirochaetota	Brevinematia	Brevinematales	0.000603733	0.00170762	0	0	0.0054336	0	0	0	0	0.0054336	0	0	0	0
Bacteria	Spirochaetota	Leptospirae	Leptospirales	0.0668418	0.0729636	0.0326016	0	0.235101	0.0245809	0.0213904	0.0302867	0.0165474	0.0326016	0.136	0	0.105068	0.235101
Bacteria	Spirochaetota	metagenome	(metagenome)	0.00134854	0.00268217	0	0	0.008	0	0	0	0.00413685	0	0.008	0	0	0
Bacteria	Spirochaetota	MVP-15	(MVP-15)	0.00045965	0.00130009	0	0	0.00413685	0	0	0	0.00413685	0	0	0	0	0
Bacteria	Spirochaetota	MVP-15	metagenome	0.00120747	0.00341523	0	0	0.0108672	0	0	0	0	0.0108672	0	0	0	0
Bacteria	Spirochaetota	MVP-15	uncultured bacterium	0.00338679	0.00339632	0.00339632	0	0.0100956	0	0.00534759	0.0100956	0.00413685	0.0054336	0	0	0	0.00546747
Bacteria	Spirochaetota	MVP-15	uncultured organism	0.00212677	0.0040255	0	0	0.0108672	0	0	0	0.00827369	0.0108672	0	0	0	0
Bacteria	Spirochaetota	Spirochaetia	Spirochaetales	0.723523	0.619502	0.508144	0.221228	2.05577	0.221228	0.272727	0.508144	0.264758	0.255379	1.392	0.385949	1.15575	2.05577
Bacteria	Spirochaetota	uncultured	uncultured bacterium	0.00206116	0.0042534	0	0	0.013083	0	0	0	0	0	0	0.013083	0	0.00546747
Bacteria	Spirochaetota	V2072-189E03	uncultured organism	0.00115374	0.00216236	0	0	0.00546747	0.00491618	0	0	0	0	0	0	0	0.00546747
Bacteria	Sumerlaeota	Sumerlaeia	(Sumerlaeia)	0.000546242	0.00154501	0	0	0.00491618	0.00491618	0	0	0	0	0	0	0	0
Bacteria	Sumerlaeota	Sumerlaeia	Sumerlaeales	0.0229647	0.0247747	0.0108672	0.00413685	0.08	0.0196647	0.0106952	0.0100956	0.00413685	0.0108672	0.08	0.00654151	0.0100065	0.0546747
Bacteria	Sumerlaeota	Sumerlaeia	uncultured	0.036629	0.0392693	0.0294971	0.00654151	0.142154	0.0294971	0.0106952	0.0504779	0.0165474	0.0217344	0.032	0.00654151	0.020013	0.142154
Bacteria	Sva0485	(Sva0485)	(Sva0485)	0.0686573	0.0748572	0.0686573	0.00827369	0.248	0.0196647	0.0213904	0.0740342	0.00827369	0.0217344	0.248	0.013083	0.0750488	0.136687
Bacteria	Sva0485	bacterium enrichment culture clone 22(2013)	(bacterium enrichment culture clone 22(2013))	0.00045965	0.00130009	0	0	0.00413685	0	0	0	0.00413685	0	0	0	0	0
Bacteria	Sva0485	bioreactor metagenome	(bioreactor metagenome)	0.00185698	0.00284578	0	0	0.008	0	0.00534759	0.00336519	0	0	0.008	0	0	0
Bacteria	Sva0485	uncultured bacterium	(uncultured bacterium)	0.160083	0.110991	0.110991	0.054078	0.432	0.054078	0.0909091	0.134608	0.0992843	0.108672	0.432	0.0850396	0.190124	0.246036
Bacteria	Sva0485	uncultured delta proteobacterium	(uncultured delta proteobacterium)	0.0829968	0.045219	0.0829968	0.0380352	0.2	0.0491618	0.0588235	0.0841298	0.053779	0.0380352	0.2	0.0850396	0.0850553	0.092947
Bacteria	Sva0485	uncultured Desulfobulbaceae bacterium	(uncultured Desulfobulbaceae bacterium)	0.00037391	0.00105758	0	0	0.00336519	0	0	0.00336519	0	0	0	0	0	0
Bacteria	Sva0485	uncultured Desulfuromonadales bacterium	(uncultured Desulfuromonadales bacterium)	0.00215169	0.00500729	0	0	0.016	0	0	0.00336519	0	0	0.016	0	0	0
Bacteria	Sva0485	uncultured organism	(uncultured organism)	0.00166775	0.00471711	0	0	0.0150098	0	0	0	0	0	0	0	0.0150098	0
Bacteria	Sva0485	uncultured sediment bacterium	(uncultured sediment bacterium)	0.000555917	0.00157237	0	0	0.00500325	0	0	0	0	0	0	0	0.00500325	0
Bacteria	Synergistota	Synergistia	Synergistales	0.0210941	0.0186242	0.013083	0.00673038	0.0656096	0.0245809	0.0106952	0.00673038	0.00827369	0.0108672	0.04	0.013083	0.0100065	0.0656096
Bacteria	TA06	(TA06)	(TA06)	0.000888889	0.00251416	0	0	0.008	0	0	0	0	0	0.008	0	0	0
Bacteria	TA06	candidate division TA06 bacterium SM1_40	(candidate division TA06 bacterium SM1_40)	0.00511461	0.00493749	0.00493749	0	0.0160428	0.00491618	0.0160428	0.00336519	0.00827369	0.0054336	0.008	0	0	0
Bacteria	TA06	uncultured bacterium	(uncultured bacterium)	0.0173321	0.0217483	0.0100956	0	0.0656096	0.00491618	0.00534759	0.0100956	0	0	0.04	0	0.0300195	0.0656096
Bacteria	TA06	uncultured candidate division AC1 bacterium	(uncultured candidate division AC1 bacterium)	0.00121499	0.00343652	0	0	0.0109349	0	0	0	0	0	0	0	0	0.0109349
Bacteria	Thermotogota	Thermotogae	Mesoaciditogales	0.000888889	0.00251416	0	0	0.008	0	0	0	0	0	0.008	0	0	0
Bacteria	Thermotogota	Thermotogae	Petrotogales	0.00144481	0.00279375	0	0	0.008	0	0	0	0	0	0.008	0	0.00500325	0
Bacteria	uncultured Desulfuromonadales bacterium	(uncultured Desulfuromonadales bacterium)	(uncultured Desulfuromonadales bacterium)	0.000607497	0.00171826	0	0	0.00546747	0	0	0	0	0	0	0	0	0.00546747
Bacteria	Verrucomicrobiota	(Verrucomicrobiota)	(Verrucomicrobiota)	0.024599	0.0124331	0.0245809	0	0.0434688	0.0245809	0.0160428	0.0269215	0.0330948	0.0434688	0.024	0	0.0150098	0.0382723
Bacteria	Verrucomicrobiota	Chlamydiae	Chlamydiales	0.121923	0.0672897	0.121923	0.026166	0.262438	0.152402	0.15508	0.137973	0.0910106	0.0652032	0.152	0.026166	0.0550358	0.262438
Bacteria	Verrucomicrobiota	Chlamydiae	LD1-PA32	0.0284789	0.0179058	0.026738	0.00491618	0.0656096	0.00491618	0.026738	0.0302867	0.00827369	0.0163008	0.048	0.026166	0.0300195	0.0656096
Bacteria	Verrucomicrobiota	Kiritimatiellae	(Kiritimatiellae)	0.00569685	0.00567893	0.00567893	0	0.0147485	0.0147485	0	0	0	0.0054336	0.008	0.013083	0.0100065	0
Bacteria	Verrucomicrobiota	Kiritimatiellae	113B434	0.00782723	0.00437568	0.00673038	0	0.016	0	0.0106952	0.00673038	0.00413685	0.0108672	0.016	0.00654151	0.0100065	0.00546747
Bacteria	Verrucomicrobiota	Kiritimatiellae	Kiritimatiellales	0.1904	0.16659	0.16659	0.0374332	0.525341	0.0393294	0.0374332	0.0471127	0.206842	0.190176	0.088	0.431739	0.525341	0.147622
Bacteria	Verrucomicrobiota	Kiritimatiellae	WCHB1-41	0.355709	0.105645	0.371788	0.105645	0.552	0.398211	0.379679	0.238929	0.384727	0.429255	0.552	0.176621	0.270176	0.371788
Bacteria	Verrucomicrobiota	Lentisphaeria	(Lentisphaeria)	0.00700573	0.0070386	0.00500325	0	0.024	0.00491618	0.0106952	0.00336519	0.00413685	0	0.024	0	0.00500325	0.0109349
Bacteria	Verrucomicrobiota	Lentisphaeria	Lentisphaerales	0.00426307	0.0055664	0.00426307	0	0.0160428	0.00491618	0.0160428	0	0	0.0108672	0	0.00654151	0	0
Bacteria	Verrucomicrobiota	Lentisphaeria	Oligosphaerales	0.020471	0.0215383	0.0201911	0	0.072	0.0196647	0	0.0201911	0.0124105	0.027168	0.072	0	0	0.0328048
Bacteria	Verrucomicrobiota	Lentisphaeria	P.palmC41	0.00968074	0.00891215	0.00654151	0	0.032	0.00491618	0.00534759	0	0.0124105	0.0054336	0.032	0.00654151	0.0150098	0.00546747
Bacteria	Verrucomicrobiota	Lentisphaeria	SS1-B-02-17	0.0115127	0.0087568	0.00983236	0	0.026166	0.00983236	0.0106952	0.00336519	0.00413685	0	0.008	0.026166	0.0250163	0.0164024
Bacteria	Verrucomicrobiota	Lentisphaeria	Victivallales	0.063188	0.0385913	0.0492072	0.0206842	0.16	0.0737427	0.0695187	0.0336519	0.0206842	0.0760704	0.16	0.0457905	0.040026	0.0492072
Bacteria	Verrucomicrobiota	Omnitrophia	Omnitrophales	0.602199	0.303501	0.566845	0.0850396	1.176	0.619439	0.566845	0.733612	0.376453	0.396653	1.176	0.0850396	0.525341	0.940405
Bacteria	Verrucomicrobiota	Verrucomicrobiae	(Verrucomicrobiae)	0.0227215	0.0173071	0.0227215	0	0.0496422	0.0442456	0.026738	0.0302867	0.0496422	0.0108672	0	0.0327075	0.0100065	0
Bacteria	Verrucomicrobiota	Verrucomicrobiae	Arctic97B-4 marine group	0.00664877	0.00646158	0.00654151	0	0.0160428	0.0147485	0.0160428	0.0100956	0.0124105	0	0	0.00654151	0	0
Bacteria	Verrucomicrobiota	Verrucomicrobiae	Chthoniobacterales	0.0167834	0.00908714	0.0163008	0.00500325	0.0289579	0.0245809	0.026738	0.0134608	0.0289579	0.0163008	0.024	0.00654151	0.00500325	0.00546747
Bacteria	Verrucomicrobiota	Verrucomicrobiae	LD1-PB3	0.00242317	0.00274355	0.00242317	0	0.00654151	0.00491618	0.00534759	0	0	0	0	0.00654151	0.00500325	0
Bacteria	Verrucomicrobiota	Verrucomicrobiae	Methylacidiphilales	0.00235165	0.00263334	0.00235165	0	0.00546747	0.00491618	0.00534759	0	0	0.0054336	0	0	0	0.00546747
Bacteria	Verrucomicrobiota	Verrucomicrobiae	Opitutales	0.333961	0.164499	0.319693	0.125752	0.575022	0.50145	0.390374	0.319693	0.575022	0.255379	0.128	0.529862	0.180117	0.125752
Bacteria	Verrucomicrobiota	Verrucomicrobiae	Pedosphaerales	0.0816083	0.0380749	0.0706368	0.0327075	0.161529	0.127821	0.0695187	0.161529	0.0744632	0.0706368	0.064	0.0327075	0.0900585	0.0437397
Bacteria	Verrucomicrobiota	Verrucomicrobiae	S-BQ2-57 soil group	0.00170966	0.00242185	0	0	0.00546747	0.00491618	0	0	0	0	0	0	0.00500325	0.00546747
Bacteria	Verrucomicrobiota	Verrucomicrobiae	Verrucomicrobiales	1.01324	0.893946	0.961747	0.120284	3.24459	1.34703	1.04813	0.784089	1.15418	0.961747	0.224	3.24459	0.235153	0.120284
Bacteria	WOR-1	(WOR-1)	(WOR-1)	0.000607497	0.00171826	0	0	0.00546747	0	0	0	0	0	0	0	0	0.00546747
Bacteria	WOR-1	candidate division WOR-1 bacterium RIFOXYA2_FULL_46_56	(candidate division WOR-1 bacterium RIFOXYA2_FULL_46_56)	0.000607497	0.00171826	0	0	0.00546747	0	0	0	0	0	0	0	0	0.00546747
Bacteria	WOR-1	candidate division WOR-1 bacterium RIFOXYB2_FULL_36_35	(candidate division WOR-1 bacterium RIFOXYB2_FULL_36_35)	0.000726834	0.0020558	0	0	0.00654151	0	0	0	0	0	0	0.00654151	0	0
Bacteria	WOR-1	candidate division WOR-1 bacterium RIFOXYC12_FULL_54_18	(candidate division WOR-1 bacterium RIFOXYC12_FULL_54_18)	0.00177778	0.00502831	0	0	0.016	0	0	0	0	0	0.016	0	0	0
Bacteria	WOR-1	uncultured bacterium	(uncultured bacterium)	0.00149639	0.00286241	0	0	0.008	0	0	0	0	0	0.008	0	0	0.00546747
Bacteria	WPS-2	bacterium ADurb.Bin236	(bacterium ADurb.Bin236)	0.000607497	0.00171826	0	0	0.00546747	0	0	0	0	0	0	0	0	0.00546747
Bacteria	WPS-2	bacterium enrichment culture clone Anammox_3	(bacterium enrichment culture clone Anammox_3)	0.000603733	0.00170762	0	0	0.0054336	0	0	0	0	0.0054336	0	0	0	0
Bacteria	WPS-2	hydrothermal vent metagenome	(hydrothermal vent metagenome)	0.000603733	0.00170762	0	0	0.0054336	0	0	0	0	0.0054336	0	0	0	0
Bacteria	WPS-2	marine metagenome	(marine metagenome)	0.000726834	0.0020558	0	0	0.00654151	0	0	0	0	0	0	0.00654151	0	0
Bacteria	WPS-2	metagenome	(metagenome)	0.00115009	0.00215316	0	0	0.00534759	0	0.00534759	0	0	0	0	0	0.00500325	0
Bacteria	WPS-2	uncultured bacterium	(uncultured bacterium)	0.00799036	0.00950825	0.00673038	0	0.0289579	0.0147485	0.0160428	0.00673038	0.0289579	0.0054336	0	0	0	0
Bacteria	WPS-2	uncultured rumen bacterium	(uncultured rumen bacterium)	0.000607497	0.00171826	0	0	0.00546747	0	0	0	0	0	0	0	0	0.00546747
Bacteria	WS1	(WS1)	(WS1)	0.000555917	0.00157237	0	0	0.00500325	0	0	0	0	0	0	0	0.00500325	0
Bacteria	WS1	uncultured bacterium	(uncultured bacterium)	0.00217898	0.00340596	0	0	0.0100065	0	0	0	0.00413685	0	0	0	0.0100065	0.00546747
Bacteria	WS1	uncultured bacterium SJA-43	(uncultured bacterium SJA-43)	0.000594177	0.00168059	0	0	0.00534759	0	0.00534759	0	0	0	0	0	0	0
Bacteria	WS2	(WS2)	(WS2)	0.00384252	0.00289578	0.00413685	0	0.008	0	0	0	0.00413685	0.0054336	0.008	0.00654151	0.00500325	0.00546747
Bacteria	WS2	uncultured bacterium	(uncultured bacterium)	0.022749	0.0229559	0.0201911	0	0.072	0.00983236	0	0.0201911	0.0124105	0	0.072	0.00654151	0.040026	0.0437397
Bacteria	WS2	uncultured microorganism	(uncultured microorganism)	0.00170601	0.00337528	0	0	0.0100065	0	0.00534759	0	0	0	0	0	0.0100065	0
Bacteria	WS2	uncultured organism	(uncultured organism)	0.000607497	0.00171826	0	0	0.00546747	0	0	0	0	0	0	0	0	0.00546747
Bacteria	Zixibacteria	(Zixibacteria)	(Zixibacteria)	0.0640437	0.0578977	0.0550358	0.0106952	0.2	0.0245809	0.0106952	0.0773994	0.0165474	0.0326016	0.2	0.039249	0.0550358	0.120284
Bacteria	Zixibacteria	bioreactor metagenome	(bioreactor metagenome)	0.000555917	0.00157237	0	0	0.00500325	0	0	0	0	0	0	0	0.00500325	0
Bacteria	Zixibacteria	candidate division Zixibacteria bacterium RBG-1	(candidate division Zixibacteria bacterium RBG-1)	0.000603733	0.00170762	0	0	0.0054336	0	0	0	0	0.0054336	0	0	0	0
Bacteria	Zixibacteria	candidate division Zixibacteria bacterium RBG_16_43_9	(candidate division Zixibacteria bacterium RBG_16_43_9)	0.00037391	0.00105758	0	0	0.00336519	0	0	0.00336519	0	0	0	0	0	0
Bacteria	Zixibacteria	candidate division Zixibacteria bacterium SM1_73	(candidate division Zixibacteria bacterium SM1_73)	0.00375445	0.00333122	0.00375445	0	0.0109349	0.00491618	0	0.00336519	0.00413685	0.0054336	0	0	0.00500325	0.0109349
Bacteria	Zixibacteria	uncultured bacterium	(uncultured bacterium)	0.222006	0.17301	0.17301	0.0496422	0.544	0.108156	0.0855615	0.222103	0.0496422	0.13584	0.544	0.0850396	0.270176	0.49754
Bacteria	Zixibacteria	uncultured deep-sea bacterium	(uncultured deep-sea bacterium)	0.000888889	0.00251416	0	0	0.008	0	0	0	0	0	0.008	0	0	0
Bacteria	Zixibacteria	uncultured delta proteobacterium	(uncultured delta proteobacterium)	0.00200072	0.00377277	0	0	0.0100065	0	0	0	0	0	0.008	0	0.0100065	0
Bacteria	Zixibacteria	uncultured Nitrospinaceae bacterium	(uncultured Nitrospinaceae bacterium)	0.00648245	0.00634379	0.00648245	0	0.016	0	0.0106952	0.0100956	0	0	0.016	0.00654151	0.0150098	0
Bacteria	Zixibacteria	uncultured organism	(uncultured organism)	0.0113274	0.00983185	0.0100065	0	0.032	0.00491618	0.00534759	0.0201911	0	0	0.032	0.013083	0.0100065	0.0164024

## Sheet: Prok_family
Relative abundance (prokaryote family)										SC9685	SC9686	SC9687	SC9688	SC9689	SC9690	SC9691	SC9692	SC9693
Domain	Phylum	Class	Order	Family	Mean	Std	Median	Min	Max	Site A surface	Site A middle	Site A deep	Site B surface	Site B middle	Site B deep	Site C surface	Site C middle	Site C deep
Archaea	(Archaea)	(Archaea)	(Archaea)	(Archaea)	0.101914	0.130966	0.0344133	0.00827369	0.36632	0.0344133	0.0160428	0.0302867	0.00827369	0.0217344	0.312	0.013083	0.115075	0.36632
Archaea	Aenigmarchaeota	Aenigmarchaeia	Aenigmarchaeales	(Aenigmarchaeales)	0.00443758	0.00777015	0	0	0.024	0	0	0	0	0	0.024	0	0.00500325	0.0109349
Archaea	Aenigmarchaeota	Aenigmarchaeia	Aenigmarchaeales	Candidatus Aenigmarchaeum	0.00111183	0.00314474	0	0	0.0100065	0	0	0	0	0	0	0	0.0100065	0
Archaea	Aenigmarchaeota	Aenigmarchaeia	Aenigmarchaeales	uncultured archaeon	0.0242805	0.0319057	0.0106952	0	0.0984144	0.00491618	0.0106952	0.00673038	0.00413685	0	0.064	0.0196245	0.0100065	0.0984144
Archaea	Aenigmarchaeota	Aenigmarchaeia	Aenigmarchaeales	uncultured euryarchaeote	0.000555917	0.00157237	0	0	0.00500325	0	0	0	0	0	0	0	0.00500325	0
Archaea	Aenigmarchaeota	Deep Sea Euryarchaeotic Group(DSEG)	(Deep Sea Euryarchaeotic Group(DSEG))	(Deep Sea Euryarchaeotic Group(DSEG))	0.011199	0.012183	0.011199	0	0.032	0	0	0.016826	0	0	0.032	0.0196245	0.00500325	0.0273373
Archaea	Aenigmarchaeota	Deep Sea Euryarchaeotic Group(DSEG)	uncultured archaeon	(uncultured archaeon)	0.0363754	0.0547991	0.016826	0	0.147622	0	0.00534759	0.016826	0.00413685	0.0054336	0.128	0	0.020013	0.147622
Archaea	Aenigmarchaeota	Deep Sea Euryarchaeotic Group(DSEG)	uncultured euryarchaeote	(uncultured euryarchaeote)	0.00292465	0.0051775	0	0	0.0164024	0.00491618	0	0	0	0	0	0	0.00500325	0.0164024
Archaea	Aenigmarchaeota	Deep Sea Euryarchaeotic Group(DSEG)	uncultured sediment archaeon	(uncultured sediment archaeon)	0.000888889	0.00251416	0	0	0.008	0	0	0	0	0	0.008	0	0	0
Archaea	Aenigmarchaeota	uncultured archaeon	(uncultured archaeon)	(uncultured archaeon)	0.000555917	0.00157237	0	0	0.00500325	0	0	0	0	0	0	0	0.00500325	0
Archaea	Altiarchaeota	Altiarchaeia	Altiarchaeales	Altiarchaeaceae	0.020207	0.0322139	0.00654151	0	0.092947	0	0	0.00336519	0	0	0.064	0.00654151	0.0150098	0.092947
Archaea	Asgardarchaeota	(Asgardarchaeota)	(Asgardarchaeota)	(Asgardarchaeota)	0.0150444	0.0177872	0.0100956	0	0.0437397	0	0	0.0100956	0	0	0.04	0.00654151	0.0350228	0.0437397
Archaea	Asgardarchaeota	Heimdallarchaeia	Candidatus Heimdallarchaeota archaeon AB_125	(Candidatus Heimdallarchaeota archaeon AB_125)	0.00381354	0.0052847	0.00381354	0	0.0164024	0.00491618	0	0	0	0	0.008	0	0.00500325	0.0164024
Archaea	Asgardarchaeota	Heimdallarchaeia	uncultured archaeon	(uncultured archaeon)	0.022148	0.0271225	0.0196245	0	0.0765446	0	0.00534759	0.00336519	0	0.0054336	0.064	0.0196245	0.0250163	0.0765446
Archaea	Asgardarchaeota	Lokiarchaeia	(Lokiarchaeia)	(Lokiarchaeia)	0.0100791	0.0111527	0.00654151	0	0.0300195	0.00491618	0	0.00336519	0	0	0.024	0.00654151	0.0300195	0.0218699
Archaea	Asgardarchaeota	Lokiarchaeia	uncultured archaeon	(uncultured archaeon)	0.147263	0.173954	0.0841298	0	0.49754	0	0.00534759	0.0841298	0.0124105	0.0163008	0.304	0.0654151	0.340221	0.49754
Archaea	Asgardarchaeota	Lokiarchaeia	uncultured crenarchaeote	(uncultured crenarchaeote)	0.00195905	0.00279234	0	0	0.00673038	0	0	0.00673038	0	0.0054336	0	0	0	0.00546747
Archaea	Asgardarchaeota	Lokiarchaeia	unidentified archaeon	(unidentified archaeon)	0.000594177	0.00168059	0	0	0.00534759	0	0.00534759	0	0	0	0	0	0	0
Archaea	Asgardarchaeota	Odinarchaeia	(Odinarchaeia)	(Odinarchaeia)	0.00984969	0.0143459	0.00336519	0	0.0382723	0	0	0.00336519	0	0	0.032	0	0.0150098	0.0382723
Archaea	Asgardarchaeota	Odinarchaeia	Candidatus Odinarchaeota archaeon LCB_4	(Candidatus Odinarchaeota archaeon LCB_4)	0.000555917	0.00157237	0	0	0.00500325	0	0	0	0	0	0	0	0.00500325	0
Archaea	Asgardarchaeota	Odinarchaeia	uncultured archaeon	(uncultured archaeon)	0.0533734	0.0675038	0.026166	0	0.213231	0	0.00534759	0.0235563	0.00413685	0.0108672	0.112	0.026166	0.0850553	0.213231
Archaea	Asgardarchaeota	Odinarchaeia	uncultured crenarchaeote	(uncultured crenarchaeote)	0.00770035	0.0106908	0.00546747	0	0.032	0	0	0.016826	0	0	0.032	0	0.0150098	0.00546747
Archaea	Asgardarchaeota	Odinarchaeia	uncultured eukaryote	(uncultured eukaryote)	0.000726834	0.0020558	0	0	0.00654151	0	0	0	0	0	0	0.00654151	0	0
Archaea	Asgardarchaeota	Odinarchaeia	uncultured marine archaeon	(uncultured marine archaeon)	0.000555917	0.00157237	0	0	0.00500325	0	0	0	0	0	0	0	0.00500325	0
Archaea	Asgardarchaeota	Odinarchaeia	unidentified archaeon	(unidentified archaeon)	0.00037391	0.00105758	0	0	0.00336519	0	0	0.00336519	0	0	0	0	0	0
Archaea	Asgardarchaeota	uncultured archaeon	(uncultured archaeon)	(uncultured archaeon)	0.00508601	0.00669731	0.00336519	0	0.0164024	0	0	0.00336519	0	0	0.016	0	0.0100065	0.0164024
Archaea	Crenarchaeota	(Crenarchaeota)	(Crenarchaeota)	(Crenarchaeota)	0.00353525	0.00502332	0.00353525	0	0.016	0.00491618	0	0	0	0.0054336	0.016	0	0	0.00546747
Archaea	Crenarchaeota	Bathyarchaeia	(Bathyarchaeia)	(Bathyarchaeia)	0.0770887	0.112415	0.0302867	0	0.289776	0.00983236	0.00534759	0.0302867	0	0.0054336	0.28	0.013083	0.060039	0.289776
Archaea	Crenarchaeota	Bathyarchaeia	marine metagenome	(marine metagenome)	0.00554941	0.00845709	0	0	0.024	0	0	0	0	0	0.024	0	0.0150098	0.0109349
Archaea	Crenarchaeota	Bathyarchaeia	miscellaneous Crenarchaeota group archaeon SMTZ1-55	(miscellaneous Crenarchaeota group archaeon SMTZ1-55)	0.00182249	0.00515478	0	0	0.0164024	0	0	0	0	0	0	0	0	0.0164024
Archaea	Crenarchaeota	Bathyarchaeia	uncultured archaeon	(uncultured archaeon)	0.274856	0.374354	0.114416	0	1.07162	0.00983236	0.0374332	0.114416	0.0206842	0	0.816	0.0784981	0.325211	1.07162
Archaea	Crenarchaeota	Bathyarchaeia	uncultured crenarchaeote	(uncultured crenarchaeote)	0.0211362	0.0306712	0.0134608	0	0.096	0	0	0.0134608	0	0	0.096	0.00654151	0.0250163	0.0492072
Archaea	Crenarchaeota	Bathyarchaeia	uncultured Desulfurococcales archaeon	(uncultured Desulfurococcales archaeon)	0.00182249	0.00515478	0	0	0.0164024	0	0	0	0	0	0	0	0	0.0164024
Archaea	Crenarchaeota	Bathyarchaeia	uncultured marine crenarchaeote E48-1C	(uncultured marine crenarchaeote E48-1C)	0.00037391	0.00105758	0	0	0.00336519	0	0	0.00336519	0	0	0	0	0	0
Archaea	Crenarchaeota	Bathyarchaeia	uncultured marine crenarchaeote E6-3G	(uncultured marine crenarchaeote E6-3G)	0.00115374	0.00216236	0	0	0.00546747	0.00491618	0	0	0	0	0	0	0	0.00546747
Archaea	Crenarchaeota	Bathyarchaeia	uncultured miscellaneous Crenarchaeota group	(uncultured miscellaneous Crenarchaeota group)	0.00465321	0.00855863	0	0	0.0273373	0	0	0	0	0	0.008	0.00654151	0	0.0273373
Archaea	Crenarchaeota	Bathyarchaeia	uncultured Thermoprotei archaeon	(uncultured Thermoprotei archaeon)	0.000607497	0.00171826	0	0	0.00546747	0	0	0	0	0	0	0	0	0.00546747
Archaea	Crenarchaeota	Methanomethylicia	Methanomethyliales	Methanomethyliaceae	0.00180917	0.00363183	0	0	0.0109349	0	0.00534759	0	0	0	0	0	0	0.0109349
Archaea	Crenarchaeota	Nitrososphaeria	(Nitrososphaeria)	(Nitrososphaeria)	0.000607497	0.00171826	0	0	0.00546747	0	0	0	0	0	0	0	0	0.00546747
Archaea	Crenarchaeota	Nitrososphaeria	Caldiarchaeales	Caldiarchaeaceae	0.00116341	0.0021793	0	0	0.00546747	0	0	0	0	0	0	0	0.00500325	0.00546747
Archaea	Crenarchaeota	Nitrososphaeria	Caldiarchaeales	Terrestrial Hot Spring Gp(THSCG)	0.000607497	0.00171826	0	0	0.00546747	0	0	0	0	0	0	0	0	0.00546747
Archaea	Crenarchaeota	Nitrososphaeria	Group 1.1c	uncultured archaeon	0.00148307	0.00284412	0	0	0.008	0	0.00534759	0	0	0	0.008	0	0	0
Archaea	Crenarchaeota	Nitrososphaeria	Marine Benthic Group A	(Marine Benthic Group A)	0.000607497	0.00171826	0	0	0.00546747	0	0	0	0	0	0	0	0	0.00546747
Archaea	Crenarchaeota	Nitrososphaeria	Marine Benthic Group A	marine metagenome	0.000555917	0.00157237	0	0	0.00500325	0	0	0	0	0	0	0	0.00500325	0
Archaea	Crenarchaeota	Nitrososphaeria	Marine Benthic Group A	uncultured archaeon	0.00111183	0.00314474	0	0	0.0100065	0	0	0	0	0	0	0	0.0100065	0
Archaea	Crenarchaeota	Nitrososphaeria	Marine Benthic Group A	uncultured crenarchaeote	0.000607497	0.00171826	0	0	0.00546747	0	0	0	0	0	0	0	0	0.00546747
Archaea	Crenarchaeota	Nitrososphaeria	Nitrosopumilales	Nitrosopumilaceae	0.532669	0.703638	0.315149	0.0150098	2.24178	2.24178	1.19251	0.632656	0.22339	0.315149	0.096	0.039249	0.0150098	0.0382723
Archaea	Crenarchaeota	Nitrososphaeria	Nitrososphaerales	Nitrososphaeraceae	0.00100589	0.0018908	0	0	0.00491618	0.00491618	0	0	0.00413685	0	0	0	0	0
Archaea	Crenarchaeota	Nitrososphaeria	Nitrosotaleales	Nitrosotaleaceae	0.00127308	0.00241232	0	0	0.00654151	0.00491618	0	0	0	0	0	0.00654151	0	0
Archaea	Crenarchaeota	Thermoprotei	Desulfurococcales	Ignisphaeraceae	0.000607497	0.00171826	0	0	0.00546747	0	0	0	0	0	0	0	0	0.00546747
Archaea	Crenarchaeota	Thermoprotei	Sulfolobales	Sulfolobaceae	0.000607497	0.00171826	0	0	0.00546747	0	0	0	0	0	0	0	0	0.00546747
Archaea	Crenarchaeota	Thermoprotei	Thermoproteales	Thermofilaceae	0.000607497	0.00171826	0	0	0.00546747	0	0	0	0	0	0	0	0	0.00546747
Archaea	Euryarchaeota	(Euryarchaeota)	(Euryarchaeota)	(Euryarchaeota)	0.000546242	0.00154501	0	0	0.00491618	0.00491618	0	0	0	0	0	0	0	0
Archaea	Euryarchaeota	Methanobacteria	Methanobacteriales	Methanobacteriaceae	0.00433368	0.00416921	0.00433368	0	0.0100956	0	0	0.0100956	0	0.0054336	0.008	0	0.0100065	0.00546747
Archaea	Euryarchaeota	Methanococci	Methanococcales	Methanocaldococcaceae	0.000607497	0.00171826	0	0	0.00546747	0	0	0	0	0	0	0	0	0.00546747
Archaea	Euryarchaeota	Methanococci	Methanococcales	Methanococcaceae	0.000546242	0.00154501	0	0	0.00491618	0.00491618	0	0	0	0	0	0	0	0
Archaea	Euryarchaeota	Thermococci	Methanofastidiosales	Methanofastidiosaceae	0.00116341	0.0021793	0	0	0.00546747	0	0	0	0	0	0	0	0.00500325	0.00546747
Archaea	Euryarchaeota	Thermococci	Methanofastidiosales	uncultured	0.0190641	0.0320247	0.00654151	0	0.103882	0	0	0	0.00413685	0	0.032	0.00654151	0.0250163	0.103882
Archaea	Euryarchaeota	Thermococci	Thermococcales	Thermococcaceae	0.00291947	0.00374912	0.00291947	0	0.0109349	0	0	0.00336519	0	0.0054336	0	0.00654151	0	0.0109349
Archaea	Hadarchaeota	Hadarchaeia	Hadarchaeales	(Hadarchaeales)	0.000607497	0.00171826	0	0	0.00546747	0	0	0	0	0	0	0	0	0.00546747
Archaea	Hadarchaeota	Hadarchaeia	Hadarchaeales	Hadesarchaea archaeon YNP_N21	0.000607497	0.00171826	0	0	0.00546747	0	0	0	0	0	0	0	0	0.00546747
Archaea	Hadarchaeota	Hadarchaeia	Hadarchaeales	uncultured archaeon	0.00195604	0.00291685	0	0	0.008	0	0	0	0.00413685	0	0.008	0	0	0.00546747
Archaea	Hadarchaeota	Hadarchaeia	Hadarchaeales	uncultured archaeon SAGMA-G	0.000555917	0.00157237	0	0	0.00500325	0	0	0	0	0	0	0	0.00500325	0
Archaea	Halobacterota	(Halobacterota)	(Halobacterota)	(Halobacterota)	0.00381354	0.0052847	0.00381354	0	0.0164024	0.00491618	0	0	0	0	0.008	0	0.00500325	0.0164024
Archaea	Halobacterota	ANME-1	ANME-1b	uncultured archaeon	0.000555917	0.00157237	0	0	0.00500325	0	0	0	0	0	0	0	0.00500325	0
Archaea	Halobacterota	Halobacteria	Halobacterales	(Halobacterales)	0.00109248	0.00309001	0	0	0.00983236	0.00983236	0	0	0	0	0	0	0	0
Archaea	Halobacterota	Halobacteria	Halobacterales	Halobacteriaceae	0.000603733	0.00170762	0	0	0.0054336	0	0	0	0	0.0054336	0	0	0	0
Archaea	Halobacterota	Halobacteria	Halobacterales	Halococcaceae	0.00106715	0.00202093	0	0	0.00546747	0	0	0	0.00413685	0	0	0	0	0.00546747
Archaea	Halobacterota	Halobacteria	Halobacterales	Haloferacaceae	0.0197759	0.0118047	0.0160428	0	0.0437397	0.0245809	0.0160428	0.0134608	0.0165474	0.0326016	0.016	0	0.0150098	0.0437397
Archaea	Halobacterota	Halobacteria	Halobacterales	Halomicrobiaceae	0.00175759	0.0024882	0	0	0.00546747	0	0.00534759	0	0	0	0	0	0.00500325	0.00546747
Archaea	Halobacterota	Methanomicrobia	Methanomicrobiales	(Methanomicrobiales)	0.00242999	0.00687304	0	0	0.0218699	0	0	0	0	0	0	0	0	0.0218699
Archaea	Halobacterota	Methanomicrobia	Methanomicrobiales	Methanomicrobiaceae	0.0554831	0.139117	0.008	0	0.448332	0.00491618	0	0	0	0	0.008	0.013083	0.0250163	0.448332
Archaea	Halobacterota	Methanomicrobia	Methanomicrobiales	Methanoregulaceae	0.000555917	0.00157237	0	0	0.00500325	0	0	0	0	0	0	0	0.00500325	0
Archaea	Halobacterota	Methanomicrobia	Methanomicrobiales	Methanospirillaceae	0.000555917	0.00157237	0	0	0.00500325	0	0	0	0	0	0	0	0.00500325	0
Archaea	Halobacterota	Methanonatronarchaeia	Methanonatronaechaeales	Methanonatronarchaeaceae	0.000607497	0.00171826	0	0	0.00546747	0	0	0	0	0	0	0	0	0.00546747
Archaea	Halobacterota	Methanosarcinia	Methanosarciniales	(Methanosarciniales)	0.00388166	0.00788788	0	0	0.024	0	0	0	0	0	0.024	0	0	0.0109349
Archaea	Halobacterota	Methanosarcinia	Methanosarciniales	ANME-2a-2b	0.000607497	0.00171826	0	0	0.00546747	0	0	0	0	0	0	0	0	0.00546747
Archaea	Halobacterota	Methanosarcinia	Methanosarciniales	Methanoperedenaceae	0.0037988	0.00389312	0.0037988	0	0.0109349	0	0.00534759	0.00336519	0	0	0.008	0.00654151	0	0.0109349
Archaea	Halobacterota	Methanosarcinia	Methanosarciniales	Methanosaetaceae	0.0110027	0.0271436	0	0	0.0874795	0	0	0	0	0	0	0.00654151	0.00500325	0.0874795
Archaea	Halobacterota	Methanosarcinia	Methanosarciniales	Methanosarcinaceae	0.124555	0.175959	0.0500325	0.0106952	0.512	0.0245809	0.0106952	0.016826	0.0206842	0.0380352	0.512	0.0654151	0.0500325	0.382723
Archaea	Halobacterota	Methanosarcinia	Methanosarciniales	Methermicoccaceae	0.000726834	0.0020558	0	0	0.00654151	0	0	0	0	0	0	0.00654151	0	0
Archaea	Halobacterota	Methanosarcinia	Methanosarciniales	Syntrophoarchaeaceae	0.00242999	0.00687304	0	0	0.0218699	0	0	0	0	0	0	0	0	0.0218699
Archaea	Hydrothermarchaeota	Hydrothermarchaeia	Hydrothermarchaeales	marine metagenome	0.000607497	0.00171826	0	0	0.00546747	0	0	0	0	0	0	0	0	0.00546747
Archaea	Hydrothermarchaeota	Hydrothermarchaeia	Hydrothermarchaeales	uncultured archaeon	0.00227525	0.00481428	0	0	0.0150098	0	0	0	0	0	0	0	0.0150098	0.00546747
Archaea	Iainarchaeota	Iainarchaeia	Iainarchaeales	(Iainarchaeales)	0.00121499	0.00343652	0	0	0.0109349	0	0	0	0	0	0	0	0	0.0109349
Archaea	Iainarchaeota	Iainarchaeia	Iainarchaeales	Candidatus Iainarchaeum	0.0069807	0.0104826	0.00491618	0	0.0328048	0.00491618	0	0.0100956	0	0	0	0	0.0150098	0.0328048
Archaea	Iainarchaeota	Iainarchaeia	Iainarchaeales	uncultured archaeon	0.00298901	0.00511001	0	0	0.016	0	0	0	0	0.0054336	0.016	0	0	0.00546747
Archaea	Iainarchaeota	Iainarchaeia	Iainarchaeales	uncultured euryarchaeote	0.000555917	0.00157237	0	0	0.00500325	0	0	0	0	0	0	0	0.00500325	0
Archaea	Korarchaeota	Korarchaeia	Korarchaeales	Korarchaeaceae	0.000607497	0.00171826	0	0	0.00546747	0	0	0	0	0	0	0	0	0.00546747
Archaea	Micrarchaeota	Micrarchaeia	Micrarchaeales	(Micrarchaeales)	0.00111183	0.00314474	0	0	0.0100065	0	0	0	0	0	0	0	0.0100065	0
Archaea	Micrarchaeota	Micrarchaeia	Micrarchaeales	Candidatus Micrarchaeum	0.00177091	0.00359599	0	0	0.0109349	0	0	0	0	0	0	0	0.00500325	0.0109349
Archaea	Micrarchaeota	Micrarchaeia	Micrarchaeales	CG1-02-32-21	0.000594177	0.00168059	0	0	0.00534759	0	0.00534759	0	0	0	0	0	0	0
Archaea	Micrarchaeota	Micrarchaeia	Micrarchaeales	uncultured archaeon	0.00346583	0.00363945	0.00346583	0	0.0109349	0	0.00534759	0.00336519	0	0	0	0.00654151	0.00500325	0.0109349
Archaea	Micrarchaeota	Micrarchaeia	Micrarchaeales	uncultured euryarchaeote	0.00420776	0.00799266	0	0	0.0218699	0	0	0	0	0	0.016	0	0	0.0218699
Archaea	Nanoarchaeota	Nanoarchaeia	Nanoarchaeales	(Nanoarchaeales)	0.000888889	0.00251416	0	0	0.008	0	0	0	0	0	0.008	0	0	0
Archaea	Nanoarchaeota	Nanoarchaeia	Woesearchaeales	(Woesearchaeales)	0.391921	0.336395	0.326016	0.0457905	1.08	0.122904	0.181818	0.508144	0.119969	0.326016	1.08	0.0457905	0.295192	0.847458
Archaea	Nanoarchaeota	Nanoarchaeia	Woesearchaeales	archaeon GW2011_AR16	0.00250131	0.00468356	0	0	0.0150098	0	0	0.00336519	0.00413685	0	0	0	0.0150098	0
Archaea	Nanoarchaeota	Nanoarchaeia	Woesearchaeales	Candidatus Pacearchaeota archaeon CG1_02_31_27	0.0029268	0.00435921	0	0	0.0108672	0	0	0	0	0.0108672	0	0	0.0100065	0.00546747
Archaea	Nanoarchaeota	Nanoarchaeia	Woesearchaeales	Candidatus Yanofskybacteria bacterium RIFCSPHIGHO2_01_FULL_41_26	0.0015889	0.00346692	0	0	0.0109349	0	0	0.00336519	0	0	0	0	0	0.0109349
Archaea	Nanoarchaeota	Nanoarchaeia	Woesearchaeales	CG1-02-57-44	0.0171675	0.0140883	0.0140883	0	0.0450293	0	0.0106952	0.0235563	0.00827369	0	0.032	0.013083	0.0450293	0.0218699
Archaea	Nanoarchaeota	Nanoarchaeia	Woesearchaeales	Desulfobacteraceae bacterium 4572_19	0.0030918	0.00380093	0.0030918	0	0.0109349	0.00491618	0	0	0	0.0054336	0	0.00654151	0	0.0109349
Archaea	Nanoarchaeota	Nanoarchaeia	Woesearchaeales	GW2011	0.056769	0.0618664	0.056769	0.00413685	0.208	0.00491618	0.0320856	0.0639386	0.00413685	0.0163008	0.208	0.013083	0.0700455	0.0984144
Archaea	Nanoarchaeota	Nanoarchaeia	Woesearchaeales	GW2011_GWC1_47_15	0.0264636	0.018768	0.0264636	0	0.0601422	0.0147485	0.0320856	0.0504779	0.0165474	0.027168	0.032	0	0.00500325	0.0601422
Archaea	Nanoarchaeota	Nanoarchaeia	Woesearchaeales	marine metagenome	0.0422569	0.0355712	0.0422569	0.00491618	0.12	0.00491618	0.0534759	0.0471127	0.00827369	0.0489024	0.12	0.00654151	0.020013	0.0710771
Archaea	Nanoarchaeota	Nanoarchaeia	Woesearchaeales	metagenome	0.00860785	0.00513372	0.00983236	0	0.016	0.00983236	0.0106952	0.00673038	0.0124105	0.0108672	0.016	0	0	0.0109349
Archaea	Nanoarchaeota	Nanoarchaeia	Woesearchaeales	Nanoarchaeota archaeon JGI OTU-1	0.00182899	0.00262225	0	0	0.00654151	0.00491618	0	0	0	0	0	0.00654151	0.00500325	0
Archaea	Nanoarchaeota	Nanoarchaeia	Woesearchaeales	Parcubacteria group bacterium GW2011_GWA2_37_10	0.00149639	0.00286241	0	0	0.008	0	0	0	0	0	0.008	0	0	0.00546747
Archaea	Nanoarchaeota	Nanoarchaeia	Woesearchaeales	SCGC AAA011-D5	0.126763	0.134958	0.0950618	0.0165474	0.382723	0.0344133	0.0427807	0.124512	0.0165474	0.0652032	0.36	0.0196245	0.0950618	0.382723
Archaea	Nanoarchaeota	Nanoarchaeia	Woesearchaeales	SCGC AAA286-E23	0.0570479	0.0630059	0.0269215	0.00534759	0.205133	0.0245809	0.00534759	0.0269215	0.0248211	0.0108672	0.016	0.117747	0.205133	0.082012
Archaea	Nanoarchaeota	Nanoarchaeia	Woesearchaeales	uncultured archaeon	0.193045	0.158896	0.165775	0.013083	0.512	0.0442456	0.165775	0.188451	0.0868738	0.130406	0.512	0.013083	0.170111	0.426463
Archaea	Nanoarchaeota	Nanoarchaeia	Woesearchaeales	uncultured bacterium	0.0015889	0.00346692	0	0	0.0109349	0	0	0.00336519	0	0	0	0	0	0.0109349
Archaea	Nanoarchaeota	Nanoarchaeia	Woesearchaeales	uncultured crenarchaeote	0.0850512	0.062266	0.060039	0.0196245	0.192	0.0294971	0.0481283	0.134608	0.0413685	0.0597696	0.192	0.0196245	0.060039	0.180426
Archaea	Nanoarchaeota	Nanoarchaeia	Woesearchaeales	uncultured euryarchaeote	0.126628	0.0677208	0.103238	0.0327075	0.229634	0.0491618	0.0802139	0.188451	0.0951475	0.103238	0.216	0.0327075	0.145094	0.229634
Archaea	Nanoarchaeota	Nanoarchaeia	Woesearchaeales	unidentified archaeon	0.00422108	0.0050448	0.00422108	0	0.016	0	0.00534759	0.00336519	0.00827369	0	0.016	0	0.00500325	0
Archaea	Nanohaloarchaeota	Nanosalinia	Nanosalinales	Nanosalinaceae	0.000607497	0.00171826	0	0	0.00546747	0	0	0	0	0	0	0	0	0.00546747
Archaea	Thermoplasmatota	(Thermoplasmatota)	(Thermoplasmatota)	(Thermoplasmatota)	0.00269806	0.00403669	0	0	0.0109349	0	0.00534759	0	0	0	0.008	0	0	0.0109349
Archaea	Thermoplasmatota	Thermoplasmata	(Thermoplasmata)	(Thermoplasmata)	0.0072652	0.00727452	0.0072652	0	0.024	0.00491618	0	0.0100956	0	0.0054336	0.024	0	0.0100065	0.0109349
Archaea	Thermoplasmatota	Thermoplasmata	A10	uncultured archaeon	0.000607497	0.00171826	0	0	0.00546747	0	0	0	0	0	0	0	0	0.00546747
Archaea	Thermoplasmatota	Thermoplasmata	Acidiprofundales	Aciduliprofundaceae	0.000607497	0.00171826	0	0	0.00546747	0	0	0	0	0	0	0	0	0.00546747
Archaea	Thermoplasmatota	Thermoplasmata	JdFR-43	(JdFR-43)	0.00147465	0.00275918	0	0	0.00673038	0	0	0.00673038	0	0	0	0.00654151	0	0
Archaea	Thermoplasmatota	Thermoplasmata	JdFR-43	Thermoplasmatales archaeon JdFR-43	0.000603733	0.00170762	0	0	0.0054336	0	0	0	0	0.0054336	0	0	0	0
Archaea	Thermoplasmatota	Thermoplasmata	JdFR-43	uncultured archaeon	0.000555917	0.00157237	0	0	0.00500325	0	0	0	0	0	0	0	0.00500325	0
Archaea	Thermoplasmatota	Thermoplasmata	Marine Benthic Group D and DHVEG-1	(Marine Benthic Group D and DHVEG-1)	0.0220052	0.0450051	0.00673038	0	0.147622	0	0	0.00673038	0.00413685	0	0.008	0.00654151	0.0250163	0.147622
Archaea	Thermoplasmatota	Thermoplasmata	Marine Benthic Group D and DHVEG-1	uncultured archaeon	0.112206	0.175177	0.0106952	0.0054336	0.552214	0.00983236	0.0106952	0.00673038	0.00827369	0.0054336	0.2	0.00654151	0.210137	0.552214
Archaea	Thermoplasmatota	Thermoplasmata	Marine Benthic Group D and DHVEG-1	uncultured archaeon 2MT8	0.000607497	0.00171826	0	0	0.00546747	0	0	0	0	0	0	0	0	0.00546747
Archaea	Thermoplasmatota	Thermoplasmata	Marine Benthic Group D and DHVEG-1	uncultured eukaryote	0.00037391	0.00105758	0	0	0.00336519	0	0	0.00336519	0	0	0	0	0	0
Archaea	Thermoplasmatota	Thermoplasmata	Marine Benthic Group D and DHVEG-1	uncultured euryarchaeote	0.000555917	0.00157237	0	0	0.00500325	0	0	0	0	0	0	0	0.00500325	0
Archaea	Thermoplasmatota	Thermoplasmata	Marine Benthic Group D and DHVEG-1	uncultured Thermoplasmata archaeon	0.00283072	0.00413988	0	0	0.0109349	0	0	0	0	0	0.008	0.00654151	0	0.0109349
Archaea	Thermoplasmatota	Thermoplasmata	Marine Benthic Group D and DHVEG-1	uncultured Thermoplasmatales archaeon	0.0156946	0.0336853	0.00534759	0	0.109349	0	0.00534759	0	0	0	0	0.00654151	0.020013	0.109349
Archaea	Thermoplasmatota	Thermoplasmata	Marine Group II	marine metagenome	0.00165666	0.00245962	0	0	0.00654151	0	0	0.00336519	0	0	0	0.00654151	0.00500325	0
Archaea	Thermoplasmatota	Thermoplasmata	Marine Group II	uncultured archaeon	0.0188858	0.0160995	0.0188858	0	0.0374332	0.0245809	0.0374332	0.0370171	0.0372316	0.027168	0	0.00654151	0	0
Archaea	Thermoplasmatota	Thermoplasmata	Marine Group II	uncultured euryarchaeote	0.00189694	0.00292341	0	0	0.00827369	0	0	0.00336519	0.00827369	0.0054336	0	0	0	0
Archaea	Thermoplasmatota	Thermoplasmata	Marine Group II	uncultured marine archaeon	0.00045965	0.00130009	0	0	0.00413685	0	0	0	0.00413685	0	0	0	0	0
Archaea	Thermoplasmatota	Thermoplasmata	Marine Group II	uncultured marine group II euryarchaeote	0.000726834	0.0020558	0	0	0.00654151	0	0	0	0	0	0	0.00654151	0	0
Archaea	Thermoplasmatota	Thermoplasmata	Marine Group II	uncultured marine group II euryarchaeote KM3-85-F5	0.000726834	0.0020558	0	0	0.00654151	0	0	0	0	0	0	0.00654151	0	0
Archaea	Thermoplasmatota	Thermoplasmata	Marine Group III	metagenome	0.00473584	0.00387832	0.00473584	0	0.0100956	0.00491618	0	0.0100956	0.00413685	0	0.008	0	0.0100065	0.00546747
Archaea	Thermoplasmatota	Thermoplasmata	Marine Group III	uncultured marine archaeon	0.00037391	0.00105758	0	0	0.00336519	0	0	0.00336519	0	0	0	0	0	0
Archaea	Thermoplasmatota	Thermoplasmata	Methanomassiliicoccales	(Methanomassiliicoccales)	0.000555917	0.00157237	0	0	0.00500325	0	0	0	0	0	0	0	0.00500325	0
Archaea	Thermoplasmatota	Thermoplasmata	Methanomassiliicoccales	Methanomassiliicoccaceae	0.00180917	0.00363183	0	0	0.0109349	0	0.00534759	0	0	0	0	0	0	0.0109349
Archaea	Thermoplasmatota	Thermoplasmata	Methanomassiliicoccales	Methanomethylophilaceae	0.000603733	0.00170762	0	0	0.0054336	0	0	0	0	0.0054336	0	0	0	0
Archaea	Thermoplasmatota	Thermoplasmata	Methanomassiliicoccales	uncultured	0.00638609	0.00970164	0.00500325	0	0.032	0	0	0	0.00413685	0.0108672	0.032	0	0.00500325	0.00546747
Archaea	Thermoplasmatota	Thermoplasmata	SG8-5	(SG8-5)	0.00383008	0.00744536	0	0	0.024	0	0	0	0	0	0.024	0	0.00500325	0.00546747
Archaea	Thermoplasmatota	Thermoplasmata	SG8-5	Euryarchaeota archaeon SG8-5	0.000888889	0.00251416	0	0	0.008	0	0	0	0	0	0.008	0	0	0
Archaea	Thermoplasmatota	Thermoplasmata	SG8-5	uncultured archaeon	0.0166453	0.0352004	0	0	0.112	0	0	0	0	0	0.112	0	0.00500325	0.0328048
Archaea	Thermoplasmatota	Thermoplasmata	Thermoplasmatales	Picrophilaceae	0.00121499	0.00343652	0	0	0.0109349	0	0	0	0	0	0	0	0	0.0109349
Archaea	Thermoplasmatota	Thermoplasmata	Thermoplasmatales	Thermoplasmataceae	0.000929827	0.00178188	0	0	0.00500325	0	0	0.00336519	0	0	0	0	0.00500325	0
Archaea	Thermoplasmatota	Thermoplasmata	uncultured	(uncultured)	0.0135425	0.0225249	0.0054336	0	0.0710771	0	0	0.00336519	0	0.0054336	0.032	0	0.0100065	0.0710771
Archaea	Thermoplasmatota	Thermoplasmata	uncultured	uncultured archaeon	0.0394367	0.0607497	0.0134608	0	0.191361	0.00491618	0	0.0134608	0.00413685	0	0.056	0	0.0850553	0.191361
Archaea	Thermoplasmatota	Thermoplasmata	uncultured	uncultured bacterium	0.000555917	0.00157237	0	0	0.00500325	0	0	0	0	0	0	0	0.00500325	0
Archaea	Thermoplasmatota	Thermoplasmata	uncultured	uncultured eukaryote	0.00237464	0.00370254	0	0	0.0109349	0	0	0	0	0.0054336	0	0	0.00500325	0.0109349
Archaea	Thermoplasmatota	Thermoplasmata	uncultured	uncultured euryarchaeote	0.00283072	0.00413988	0	0	0.0109349	0	0	0	0	0	0.008	0.00654151	0	0.0109349
Archaea	Thermoplasmatota	Thermoplasmata	uncultured	uncultured Thermoplasmatales archaeon	0.000555917	0.00157237	0	0	0.00500325	0	0	0	0	0	0	0	0.00500325	0
Archaea	Thermoplasmatota	uncultured	(uncultured)	(uncultured)	0.00260822	0.00384127	0	0	0.0100065	0	0	0	0	0	0.008	0	0.0100065	0.00546747
Archaea	Thermoplasmatota	uncultured	uncultured archaeon	(uncultured archaeon)	0.00416305	0.00998841	0	0	0.032	0	0	0	0	0	0.032	0	0	0.00546747
Archaea	Thermoplasmatota	uncultured	uncultured euryarchaeote	(uncultured euryarchaeote)	0.000607497	0.00171826	0	0	0.00546747	0	0	0	0	0	0	0	0	0.00546747
Archaea	Thermoplasmatota	uncultured	unidentified archaeon	(unidentified archaeon)	0.000607497	0.00171826	0	0	0.00546747	0	0	0	0	0	0	0	0	0.00546747
Archaea	uncultured	uncultured archaeon	(uncultured archaeon)	(uncultured archaeon)	0.00348648	0.00542617	0	0	0.0150098	0	0	0	0	0.0054336	0	0	0.0150098	0.0109349
Archaea	uncultured	unidentified archaeon	(unidentified archaeon)	(unidentified archaeon)	0.000607497	0.00171826	0	0	0.00546747	0	0	0	0	0	0	0	0	0.00546747
Bacteria	(Bacteria)	(Bacteria)	(Bacteria)	(Bacteria)	4.19807	0.732686	4.19807	0.732686	5.68	4.33115	4.31551	4.77521	3.81004	4.17301	5.68	3.05488	3.30715	4.3357
Bacteria	10bav-F6	(10bav-F6)	(10bav-F6)	(10bav-F6)	0.000607497	0.00171826	0	0	0.00546747	0	0	0	0	0	0	0	0	0.00546747
Bacteria	10bav-F6	uncultured delta proteobacterium	(uncultured delta proteobacterium)	(uncultured delta proteobacterium)	0.000726834	0.0020558	0	0	0.00654151	0	0	0	0	0	0	0.00654151	0	0
Bacteria	10bav-F6	uncultured proteobacterium	(uncultured proteobacterium)	(uncultured proteobacterium)	0.000607497	0.00171826	0	0	0.00546747	0	0	0	0	0	0	0	0	0.00546747
Bacteria	Abditibacteriota	Abditibacteria	Abditibacteriales	Abditibacteriaceae	0.000888889	0.00251416	0	0	0.008	0	0	0	0	0	0.008	0	0	0
Bacteria	Acetothermia	Acetothermiia	(Acetothermiia)	(Acetothermiia)	0.00299277	0.00572483	0	0	0.016	0	0	0	0	0	0.016	0	0	0.0109349
Bacteria	Acetothermia	Acetothermiia	Acetothermia bacterium 64_32	(Acetothermia bacterium 64_32)	0.000603733	0.00170762	0	0	0.0054336	0	0	0	0	0.0054336	0	0	0	0
Bacteria	Acetothermia	Acetothermiia	Acetothermia bacterium SCGC AAA255-C06	(Acetothermia bacterium SCGC AAA255-C06)	0.00116341	0.0021793	0	0	0.00546747	0	0	0	0	0	0	0	0.00500325	0.00546747
Bacteria	Acetothermia	Acetothermiia	bacterium enrichment culture clone 73(2013)	(bacterium enrichment culture clone 73(2013))	0.000607497	0.00171826	0	0	0.00546747	0	0	0	0	0	0	0	0	0.00546747
Bacteria	Acetothermia	Acetothermiia	uncultured Acetothermia bacterium	(uncultured Acetothermia bacterium)	0.00144481	0.00279375	0	0	0.008	0	0	0	0	0	0.008	0	0.00500325	0
Bacteria	Acetothermia	Acetothermiia	uncultured bacterium	(uncultured bacterium)	0.0184925	0.0212079	0.0184925	0	0.0601422	0	0	0.0201911	0	0	0.048	0.013083	0.0250163	0.0601422
Bacteria	Acetothermia	Acetothermiia	uncultured organism	(uncultured organism)	0.000607497	0.00171826	0	0	0.00546747	0	0	0	0	0	0	0	0	0.00546747
Bacteria	Acidobacteriota	(Acidobacteriota)	(Acidobacteriota)	(Acidobacteriota)	0.0606537	0.0306283	0.0597696	0.0196245	0.113072	0.113072	0.0962567	0.0605734	0.0248211	0.0597696	0.088	0.0196245	0.040026	0.0437397
Bacteria	Acidobacteriota	Acidobacteriae	(Acidobacteriae)	(Acidobacteriae)	0.00479911	0.00535804	0.00413685	0	0.0147485	0.0147485	0	0.00336519	0.00413685	0	0	0	0.0100065	0.0109349
Bacteria	Acidobacteriota	Acidobacteriae	Acidobacteriales	(Acidobacteriales)	0.000726834	0.0020558	0	0	0.00654151	0	0	0	0	0	0	0.00654151	0	0
Bacteria	Acidobacteriota	Acidobacteriae	Acidobacteriales	Acidobacteriaceae (Subgroup 1)	0.000888889	0.00251416	0	0	0.008	0	0	0	0	0	0.008	0	0	0
Bacteria	Acidobacteriota	Acidobacteriae	Acidobacteriales	uncultured	0.00110074	0.00219117	0	0	0.00654151	0	0	0.00336519	0	0	0	0.00654151	0	0
Bacteria	Acidobacteriota	Acidobacteriae	Bryobacterales	Bryobacteraceae	0.00037391	0.00105758	0	0	0.00336519	0	0	0.00336519	0	0	0	0	0	0
Bacteria	Acidobacteriota	Acidobacteriae	Paludibaculum	(Paludibaculum)	0.000594177	0.00168059	0	0	0.00534759	0	0.00534759	0	0	0	0	0	0	0
Bacteria	Acidobacteriota	Acidobacteriae	PAUC26f	(PAUC26f)	0.0169643	0.00778065	0.0164024	0.00534759	0.0294971	0.0294971	0.00534759	0.0201911	0.00827369	0.0108672	0.024	0.013083	0.0250163	0.0164024
Bacteria	Acidobacteriota	Acidobacteriae	PAUC26f	metagenome	0.00105383	0.00199208	0	0	0.00534759	0	0.00534759	0	0.00413685	0	0	0	0	0
Bacteria	Acidobacteriota	Acidobacteriae	PAUC26f	uncultured Acidobacteria bacterium	0.00487233	0.004424	0.004424	0	0.013083	0.00983236	0	0.00336519	0.00413685	0.0054336	0.008	0.013083	0	0
Bacteria	Acidobacteriota	Acidobacteriae	PAUC26f	uncultured Acidobacteriales bacterium	0.0017346	0.00351941	0	0	0.0106952	0.00491618	0.0106952	0	0	0	0	0	0	0
Bacteria	Acidobacteriota	Acidobacteriae	PAUC26f	uncultured bacterium	0.0134565	0.0103645	0.0124105	0	0.0320856	0.0196647	0.0320856	0.0100956	0.0124105	0.0054336	0	0	0.0250163	0.0164024
Bacteria	Acidobacteriota	Acidobacteriae	PAUC26f	uncultured soil bacterium	0.00045965	0.00130009	0	0	0.00413685	0	0	0	0.00413685	0	0	0	0	0
Bacteria	Acidobacteriota	Acidobacteriae	Solibacterales	Solibacteraceae	0.00187681	0.00268292	0	0	0.00654151	0.00491618	0	0	0	0.0054336	0	0.00654151	0	0
Bacteria	Acidobacteriota	Acidobacteriae	Subgroup 12	uncultured bacterium	0.000594177	0.00168059	0	0	0.00534759	0	0.00534759	0	0	0	0	0	0	0
Bacteria	Acidobacteriota	Acidobacteriae	Subgroup 13	uncultured bacterium	0.000920152	0.00175984	0	0	0.00491618	0.00491618	0	0.00336519	0	0	0	0	0	0
Bacteria	Acidobacteriota	Acidobacteriae	Subgroup 15	uncultured bacterium	0.000555917	0.00157237	0	0	0.00500325	0	0	0	0	0	0	0	0.00500325	0
Bacteria	Acidobacteriota	Acidobacteriae	Subgroup 2	uncultured bacterium	0.00127308	0.00241232	0	0	0.00654151	0.00491618	0	0	0	0	0	0.00654151	0	0
Bacteria	Acidobacteriota	Aminicenantia	Aminicenantales	(Aminicenantales)	0.0125914	0.0186989	0.00673038	0	0.0601422	0	0	0.00673038	0	0.0054336	0.016	0	0.0250163	0.0601422
Bacteria	Acidobacteriota	Aminicenantia	Aminicenantales	uncultured Aminicenantes bacterium	0.00476819	0.00401487	0.00476819	0	0.0109349	0.00983236	0.00534759	0.00336519	0	0.0054336	0.008	0	0	0.0109349
Bacteria	Acidobacteriota	Aminicenantia	Aminicenantales	uncultured bacterium	0.0584051	0.0701758	0.0302867	0.00413685	0.229634	0.00983236	0.026738	0.0302867	0.00413685	0.0108672	0.096	0.013083	0.105068	0.229634
Bacteria	Acidobacteriota	Aminicenantia	Aminicenantales	uncultured organism	0.00171933	0.00338983	0	0	0.0100065	0	0	0	0	0	0	0	0.0100065	0.00546747
Bacteria	Acidobacteriota	Aminicenantia	Aminicenantales	uncultured soil bacterium	0.000546242	0.00154501	0	0	0.00491618	0.00491618	0	0	0	0	0	0	0	0
Bacteria	Acidobacteriota	AT-s3-28	(AT-s3-28)	(AT-s3-28)	0.0106004	0.0124284	0.00673038	0	0.04	0.0245809	0.00534759	0.00673038	0.00827369	0	0.04	0	0.00500325	0.00546747
Bacteria	Acidobacteriota	AT-s3-28	uncultured Acidobacteria bacterium	(uncultured Acidobacteria bacterium)	0.0020868	0.0030355	0	0	0.008	0	0.00534759	0	0	0.0054336	0.008	0	0	0
Bacteria	Acidobacteriota	AT-s3-28	uncultured Acidobacteriaceae bacterium	(uncultured Acidobacteriaceae bacterium)	0.00100589	0.0018908	0	0	0.00491618	0.00491618	0	0	0.00413685	0	0	0	0	0
Bacteria	Acidobacteriota	AT-s3-28	uncultured Acidobacterium sp.	(uncultured Acidobacterium sp.)	0.000546242	0.00154501	0	0	0.00491618	0.00491618	0	0	0	0	0	0	0	0
Bacteria	Acidobacteriota	AT-s3-28	uncultured actinobacterium	(uncultured actinobacterium)	0.00215587	0.00335796	0	0	0.00983236	0.00983236	0	0	0.00413685	0.0054336	0	0	0	0
Bacteria	Acidobacteriota	AT-s3-28	uncultured bacterium	(uncultured bacterium)	0.0291162	0.0171159	0.0291162	0	0.064	0.0344133	0.026738	0.0302867	0.0165474	0.0163008	0.064	0	0.0300195	0.0437397
Bacteria	Acidobacteriota	Blastocatellia	(Blastocatellia)	(Blastocatellia)	0.000968087	0.00187043	0	0	0.00534759	0	0.00534759	0.00336519	0	0	0	0	0	0
Bacteria	Acidobacteriota	Blastocatellia	45597	Acidobacteria bacterium Ellin7246	0.000555917	0.00157237	0	0	0.00500325	0	0	0	0	0	0	0	0.00500325	0
Bacteria	Acidobacteriota	Blastocatellia	45597	uncultured bacterium	0.00389221	0.00459508	0.00389221	0	0.0108672	0	0.0106952	0	0	0.0108672	0.008	0	0	0.00546747
Bacteria	Acidobacteriota	Blastocatellia	Blastocatellales	Blastocatellaceae	0.0731662	0.063101	0.054336	0.013083	0.188451	0.117988	0.165775	0.188451	0.0455053	0.054336	0.016	0.013083	0.0300195	0.0273373
Bacteria	Acidobacteriota	Blastocatellia	Pyrinomonadales	Pyrinomonadaceae	0.0312267	0.024032	0.024032	0	0.0688265	0.0688265	0.0588235	0.0605734	0.0330948	0.0163008	0	0.00654151	0.0150098	0.0218699
Bacteria	Acidobacteriota	Candidatus Fischerbacteria bacterium RBG_13_37_8	(Candidatus Fischerbacteria bacterium RBG_13_37_8)	(Candidatus Fischerbacteria bacterium RBG_13_37_8)	0.000594177	0.00168059	0	0	0.00534759	0	0.00534759	0	0	0	0	0	0	0
Bacteria	Acidobacteriota	d142	uncultured Acidobacteria bacterium	(uncultured Acidobacteria bacterium)	0.00579289	0.00825531	0.00500325	0	0.024	0	0	0.00673038	0	0	0.024	0	0.00500325	0.0164024
Bacteria	Acidobacteriota	d142	uncultured organism	(uncultured organism)	0.00236873	0.00519305	0	0	0.0164024	0.00491618	0	0	0	0	0	0	0	0.0164024
Bacteria	Acidobacteriota	Holophagae	Acanthopleuribacterales	Acanthopleuribacteraceae	0.0069896	0.00663885	0.00663885	0	0.0218699	0	0.00534759	0	0.00827369	0.0108672	0	0.00654151	0.0100065	0.0218699
Bacteria	Acidobacteriota	Holophagae	Holophagales	Holophagaceae	0.00170601	0.00337528	0	0	0.0100065	0	0.00534759	0	0	0	0	0	0.0100065	0
Bacteria	Acidobacteriota	Holophagae	Subgroup 7	(Subgroup 7)	0.00655188	0.00688612	0.00534759	0	0.024	0.00491618	0.00534759	0.00336519	0	0.0108672	0.024	0	0.00500325	0.00546747
Bacteria	Acidobacteriota	Holophagae	Subgroup 7	uncultured Acidobacteria bacterium	0.00369331	0.00313514	0.00369331	0	0.0100065	0.00491618	0.00534759	0.00336519	0.00413685	0	0	0	0.0100065	0.00546747
Bacteria	Acidobacteriota	Holophagae	Subgroup 7	uncultured bacterium	0.0246002	0.00746872	0.024	0.00746872	0.039249	0.0294971	0.0213904	0.0201911	0.0289579	0.027168	0.024	0.039249	0.020013	0.0109349
Bacteria	Acidobacteriota	Subgroup 11	uncultured Acidobacteria bacterium	(uncultured Acidobacteria bacterium)	0.000546242	0.00154501	0	0	0.00491618	0.00491618	0	0	0	0	0	0	0	0
Bacteria	Acidobacteriota	Subgroup 18	(Subgroup 18)	(Subgroup 18)	0.0128663	0.0180242	0.00673038	0	0.0601422	0	0.00534759	0.00673038	0.00413685	0.0054336	0.024	0	0.0100065	0.0601422
Bacteria	Acidobacteriota	Subgroup 18	uncultured Acidobacteria bacterium	(uncultured Acidobacteria bacterium)	0.0104012	0.012674	0.00500325	0	0.0328048	0	0	0.00336519	0.00413685	0.0163008	0.032	0	0.00500325	0.0328048
Bacteria	Acidobacteriota	Subgroup 18	uncultured bacterium	(uncultured bacterium)	0.0130685	0.0188866	0.0054336	0	0.0546747	0	0	0.00336519	0.00413685	0.0054336	0.04	0	0.0100065	0.0546747
Bacteria	Acidobacteriota	Subgroup 21	(Subgroup 21)	(Subgroup 21)	0.0118062	0.00606077	0.0106952	0.00336519	0.0218699	0.0196647	0.0106952	0.00336519	0.00827369	0.0163008	0.008	0.013083	0.00500325	0.0218699
Bacteria	Acidobacteriota	Subgroup 21	uncultured Acidobacteria bacterium	(uncultured Acidobacteria bacterium)	0.00496299	0.00440883	0.00491618	0	0.016	0.00491618	0.00534759	0.00336519	0.00413685	0.0054336	0.016	0	0	0.00546747
Bacteria	Acidobacteriota	Subgroup 21	uncultured bacterium	(uncultured bacterium)	0.063005	0.0298694	0.060039	0.026166	0.136	0.0589941	0.0641711	0.0673038	0.0289579	0.054336	0.136	0.026166	0.060039	0.0710771
Bacteria	Acidobacteriota	Subgroup 22	(Subgroup 22)	(Subgroup 22)	0.425035	0.163785	0.379679	0.150455	0.736	0.43754	0.379679	0.62256	0.359906	0.483591	0.736	0.150455	0.300195	0.355385
Bacteria	Acidobacteriota	Subgroup 22	Acidobacteria bacterium Mor1	(Acidobacteria bacterium Mor1)	0.00350186	0.00554804	0	0	0.0160428	0	0.0160428	0	0	0	0	0	0.0100065	0.00546747
Bacteria	Acidobacteriota	Subgroup 22	bacterium enrichment culture clone 49	(bacterium enrichment culture clone 49)	0.001648	0.00344895	0	0	0.0106952	0	0.0106952	0	0.00413685	0	0	0	0	0
Bacteria	Acidobacteriota	Subgroup 22	metagenome	(metagenome)	0.000594177	0.00168059	0	0	0.00534759	0	0.00534759	0	0	0	0	0	0	0
Bacteria	Acidobacteriota	Subgroup 22	uncultured Acidobacteria bacterium	(uncultured Acidobacteria bacterium)	0.0730606	0.0343759	0.0730606	0.013083	0.112299	0.0393294	0.112299	0.100956	0.0868738	0.0923712	0.112	0.013083	0.0350228	0.0656096
Bacteria	Acidobacteriota	Subgroup 22	uncultured Acidobacteriaceae bacterium	(uncultured Acidobacteriaceae bacterium)	0.0266529	0.0147245	0.0266529	0	0.0550358	0	0.0374332	0.0201911	0.0330948	0.027168	0.032	0.013083	0.0550358	0.0218699
Bacteria	Acidobacteriota	Subgroup 22	uncultured Acidobacteriales bacterium	(uncultured Acidobacteriales bacterium)	0.00110216	0.00206205	0	0	0.00500325	0.00491618	0	0	0	0	0	0	0.00500325	0
Bacteria	Acidobacteriota	Subgroup 22	uncultured Acidobacterium sp.	(uncultured Acidobacterium sp.)	0.00253729	0.00376781	0	0	0.00983236	0.00983236	0	0	0	0	0.008	0	0.00500325	0
Bacteria	Acidobacteriota	Subgroup 22	uncultured bacterium	(uncultured bacterium)	0.905521	0.313688	0.905521	0.235494	1.21147	1.19463	1.05348	1.21147	0.848054	1.07585	1.2	0.235494	0.625407	0.705303
Bacteria	Acidobacteriota	Subgroup 22	uncultured deep-sea bacterium	(uncultured deep-sea bacterium)	0.00694771	0.0100981	0.00491618	0	0.032	0.00491618	0.0160428	0	0.00413685	0.0054336	0.032	0	0	0
Bacteria	Acidobacteriota	Subgroup 22	uncultured delta proteobacterium	(uncultured delta proteobacterium)	0.00110216	0.00206205	0	0	0.00500325	0.00491618	0	0	0	0	0	0	0.00500325	0
Bacteria	Acidobacteriota	Subgroup 22	uncultured Holophaga/Acidobacterium Sva0515	(uncultured Holophaga/Acidobacterium Sva0515)	0.00284492	0.00505706	0	0	0.016	0	0	0	0.00413685	0	0.016	0	0	0.00546747
Bacteria	Acidobacteriota	Subgroup 22	uncultured organism	(uncultured organism)	0.013676	0.00929254	0.0109349	0	0.027168	0	0.0106952	0.00336519	0.0248211	0.027168	0.008	0.013083	0.0250163	0.0109349
Bacteria	Acidobacteriota	Subgroup 22	uncultured prokaryote	(uncultured prokaryote)	0.000603733	0.00170762	0	0	0.0054336	0	0	0	0	0.0054336	0	0	0	0
Bacteria	Acidobacteriota	Subgroup 22	uncultured sediment bacterium	(uncultured sediment bacterium)	0.00129406	0.00245844	0	0	0.00673038	0.00491618	0	0.00673038	0	0	0	0	0	0
Bacteria	Acidobacteriota	Subgroup 25	uncultured Acidobacteria bacterium	(uncultured Acidobacteria bacterium)	0.000603733	0.00170762	0	0	0.0054336	0	0	0	0	0.0054336	0	0	0	0
Bacteria	Acidobacteriota	Subgroup 26	(Subgroup 26)	(Subgroup 26)	0.0178307	0.0139472	0.0139472	0	0.0442456	0.0442456	0.0320856	0.0100956	0.0124105	0.027168	0.024	0	0.00500325	0.00546747
Bacteria	Acidobacteriota	Subgroup 26	uncultured Acidobacteria bacterium	(uncultured Acidobacteria bacterium)	0.00580674	0.00571842	0.00546747	0	0.016	0.00491618	0	0.00673038	0.00413685	0	0.016	0	0.0150098	0.00546747
Bacteria	Acidobacteriota	Subgroup 26	uncultured Acidobacterium sp.	(uncultured Acidobacterium sp.)	0.00037391	0.00105758	0	0	0.00336519	0	0	0.00336519	0	0	0	0	0	0
Bacteria	Acidobacteriota	Subgroup 26	uncultured bacterium	(uncultured bacterium)	0.0226366	0.02223	0.02223	0	0.0786589	0.0786589	0.026738	0.0201911	0.0289579	0.027168	0	0.00654151	0.0100065	0.00546747
Bacteria	Acidobacteriota	Subgroup 26	uncultured bacterium AD257-B4	(uncultured bacterium AD257-B4)	0.000546242	0.00154501	0	0	0.00491618	0.00491618	0	0	0	0	0	0	0	0
Bacteria	Acidobacteriota	Subgroup 26	uncultured bacterium SAT52-B4	(uncultured bacterium SAT52-B4)	0.00235165	0.00263334	0.00235165	0	0.00546747	0.00491618	0.00534759	0	0	0.0054336	0	0	0	0.00546747
Bacteria	Acidobacteriota	Subgroup 5	(Subgroup 5)	(Subgroup 5)	0.00340257	0.00481647	0	0	0.0106952	0.00983236	0.0106952	0.0100956	0	0	0	0	0	0
Bacteria	Acidobacteriota	Subgroup 5	uncultured bacterium	(uncultured bacterium)	0.00413082	0.00525636	0.00413082	0	0.0147485	0.0147485	0.0106952	0.00673038	0	0	0	0	0.00500325	0
Bacteria	Acidobacteriota	Subgroup 5	uncultured deep-sea bacterium	(uncultured deep-sea bacterium)	0.00074782	0.00211515	0	0	0.00673038	0	0	0.00673038	0	0	0	0	0	0
Bacteria	Acidobacteriota	Thermoanaerobaculia	Thermoanaerobaculales	Thermoanaerobaculaceae	1.84894	0.750569	1.50511	0.750569	2.96137	2.8563	2.7754	2.96137	1.39825	1.50511	1.368	0.771898	1.44594	1.55823
Bacteria	Acidobacteriota	Vicinamibacteria	(Vicinamibacteria)	(Vicinamibacteria)	0.00149262	0.00285721	0	0	0.008	0	0	0	0	0.0054336	0.008	0	0	0
Bacteria	Acidobacteriota	Vicinamibacteria	Subgroup 17	(Subgroup 17)	0.012496	0.0115948	0.0115948	0	0.0382723	0.00983236	0.00534759	0.0134608	0	0	0.024	0.00654151	0.0150098	0.0382723
Bacteria	Acidobacteriota	Vicinamibacteria	Subgroup 17	metagenome	0.000546242	0.00154501	0	0	0.00491618	0.00491618	0	0	0	0	0	0	0	0
Bacteria	Acidobacteriota	Vicinamibacteria	Subgroup 17	uncultured Acidobacteria bacterium	0.00755671	0.00871342	0.00755671	0	0.026738	0.00983236	0.026738	0	0	0.0054336	0.016	0	0.0100065	0
Bacteria	Acidobacteriota	Vicinamibacteria	Subgroup 17	uncultured Acidobacteriaceae bacterium	0.00045965	0.00130009	0	0	0.00413685	0	0	0	0.00413685	0	0	0	0	0
Bacteria	Acidobacteriota	Vicinamibacteria	Subgroup 17	uncultured bacterium	0.065196	0.032842	0.0496422	0.0217344	0.12	0.0491618	0.0320856	0.0639386	0.0496422	0.0217344	0.12	0.0457905	0.0950618	0.109349
Bacteria	Acidobacteriota	Vicinamibacteria	Subgroup 17	uncultured prokaryote	0.000555917	0.00157237	0	0	0.00500325	0	0	0	0	0	0	0	0.00500325	0
Bacteria	Acidobacteriota	Vicinamibacteria	Subgroup 9	(Subgroup 9)	0.0150101	0.0143868	0.0143868	0	0.048	0.0196647	0.0213904	0.0235563	0	0	0.048	0.00654151	0.00500325	0.0109349
Bacteria	Acidobacteriota	Vicinamibacteria	Subgroup 9	uncultured Acidobacteria bacterium	0.00316436	0.0037986	0.00316436	0	0.0100956	0.00491618	0	0.0100956	0	0	0.008	0	0	0.00546747
Bacteria	Acidobacteriota	Vicinamibacteria	Subgroup 9	uncultured bacterium	0.0248306	0.0164482	0.0248306	0	0.056	0.0294971	0.0374332	0.0269215	0	0.0217344	0.056	0	0.0300195	0.0218699
Bacteria	Acidobacteriota	Vicinamibacteria	Subgroup 9	uncultured hydrocarbon seep bacterium BPC066	0.000929827	0.00178188	0	0	0.00500325	0	0	0.00336519	0	0	0	0	0.00500325	0
Bacteria	Acidobacteriota	Vicinamibacteria	Vicinamibacterales	(Vicinamibacterales)	0.00607718	0.00600929	0.00600929	0	0.0196647	0.0196647	0.0106952	0.00673038	0.00413685	0	0.008	0	0	0.00546747
Bacteria	Acidobacteriota	Vicinamibacteria	Vicinamibacterales	uncultured	0.0715296	0.0674763	0.0496422	0	0.201563	0.201563	0.165775	0.111051	0.0496422	0.0434688	0.008	0.039249	0.0250163	0
Bacteria	Acidobacteriota	Vicinamibacteria	Vicinamibacterales	Vicinamibacteraceae	0.0296498	0.0228047	0.0296498	0	0.0737427	0.0737427	0.0320856	0.0471127	0.00413685	0.0380352	0	0.0457905	0.0150098	0.0109349
Bacteria	Actinobacteriota	(Actinobacteriota)	(Actinobacteriota)	(Actinobacteriota)	0.0359199	0.017248	0.0359199	0.008	0.0572082	0.0344133	0.0427807	0.0572082	0.0372316	0.054336	0.008	0.0196245	0.0150098	0.0546747
Bacteria	Actinobacteriota	Acidimicrobiia	(Acidimicrobiia)	(Acidimicrobiia)	0.0465888	0.023172	0.0437397	0.00500325	0.0737427	0.0737427	0.0695187	0.0639386	0.0330948	0.0706368	0.04	0.0196245	0.00500325	0.0437397
Bacteria	Actinobacteriota	Acidimicrobiia	Actinomarinales	(Actinomarinales)	0.00945695	0.00742484	0.00945695	0	0.0245809	0.0245809	0.0106952	0.016826	0.00413685	0.0108672	0.008	0	0.0100065	0
Bacteria	Actinobacteriota	Acidimicrobiia	Actinomarinales	Actinomarinaceae	0.00806234	0.00956597	0.008	0	0.0294971	0.0294971	0	0	0.0165474	0.0054336	0.008	0.013083	0	0
Bacteria	Actinobacteriota	Acidimicrobiia	Actinomarinales	uncultured	1.39833	0.444698	1.38171	0.444698	2.00902	1.68133	1.97326	2.00902	1.38171	1.73875	1.16	0.784981	0.975634	0.880262
Bacteria	Actinobacteriota	Acidimicrobiia	Actinomarinales	uncultured bacterium	0.00756066	0.00949181	0.00756066	0	0.0294971	0.0294971	0.0160428	0.00336519	0.00827369	0.0108672	0	0	0	0
Bacteria	Actinobacteriota	Acidimicrobiia	IMCC26256	(IMCC26256)	0.00074782	0.00211515	0	0	0.00673038	0	0	0.00673038	0	0	0	0	0	0
Bacteria	Actinobacteriota	Acidimicrobiia	IMCC26256	metagenome	0.00197313	0.00404941	0	0	0.0124105	0	0.00534759	0	0.0124105	0	0	0	0	0
Bacteria	Actinobacteriota	Acidimicrobiia	IMCC26256	uncultured bacterium	0.00979836	0.00701325	0.00979836	0	0.0213904	0.00491618	0.0213904	0.0100956	0.0165474	0.0163008	0.008	0	0	0.0109349
Bacteria	Actinobacteriota	Acidimicrobiia	Microtrichales	(Microtrichales)	0.0848962	0.0362287	0.0848962	0.0327075	0.144385	0.10324	0.144385	0.134608	0.0868738	0.0869376	0.072	0.0327075	0.0650423	0.0382723
Bacteria	Actinobacteriota	Acidimicrobiia	Microtrichales	Iamiaceae	0.0107338	0.00493551	0.0107338	0	0.0163008	0.00983236	0.0160428	0.0134608	0.0124105	0.0163008	0	0.013083	0.0100065	0.00546747
Bacteria	Actinobacteriota	Acidimicrobiia	Microtrichales	Ilumatobacteraceae	0.353907	0.168813	0.353907	0.142154	0.632656	0.432624	0.582888	0.632656	0.38059	0.412954	0.208	0.183162	0.210137	0.142154
Bacteria	Actinobacteriota	Acidimicrobiia	Microtrichales	metagenome	0.000603733	0.00170762	0	0	0.0054336	0	0	0	0	0.0054336	0	0	0	0
Bacteria	Actinobacteriota	Acidimicrobiia	Microtrichales	Microtrichaceae	0.606642	0.355705	0.606642	0.158557	1.12061	0.914409	1.04278	1.12061	0.645348	0.787872	0.288	0.242036	0.260169	0.158557
Bacteria	Actinobacteriota	Acidimicrobiia	Microtrichales	uncultured	0.0592214	0.038534	0.0592214	0.00654151	0.114106	0.113072	0.0641711	0.0942253	0.0620527	0.114106	0.016	0.00654151	0.0300195	0.0328048
Bacteria	Actinobacteriota	Acidimicrobiia	uncultured	metagenome	0.00037391	0.00105758	0	0	0.00336519	0	0	0.00336519	0	0	0	0	0	0
Bacteria	Actinobacteriota	Acidimicrobiia	uncultured	uncultured actinobacterium	0.00167088	0.00238989	0	0	0.00546747	0	0	0	0.00413685	0.0054336	0	0	0	0.00546747
Bacteria	Actinobacteriota	Acidimicrobiia	uncultured	uncultured bacterium	0.0053658	0.00622782	0.0053658	0	0.0160428	0.00983236	0.0160428	0	0.0124105	0	0	0	0.0100065	0
Bacteria	Actinobacteriota	Actinobacteria	(Actinobacteria)	(Actinobacteria)	0.0414477	0.0538554	0.0327075	0.008	0.190124	0.0344133	0.026738	0.0100956	0.0165474	0.0434688	0.008	0.0327075	0.190124	0.0109349
Bacteria	Actinobacteriota	Actinobacteria	0319-7L14	uncultured bacterium	0.00114998	0.00215486	0	0	0.0054336	0.00491618	0	0	0	0.0054336	0	0	0	0
Bacteria	Actinobacteriota	Actinobacteria	Actinomycetales	Actinomycetaceae	0.174173	0.177826	0.132737	0.0320856	0.656	0.132737	0.0320856	0.0908601	0.0910106	0.103238	0.656	0.228953	0.0850553	0.147622
Bacteria	Actinobacteriota	Actinobacteria	Bifidobacteriales	Bifidobacteriaceae	0.00120747	0.00234022	0	0	0.00673038	0	0	0.00673038	0.00413685	0	0	0	0	0
Bacteria	Actinobacteriota	Actinobacteria	Corynebacteriales	(Corynebacteriales)	0.000594177	0.00168059	0	0	0.00534759	0	0.00534759	0	0	0	0	0	0	0
Bacteria	Actinobacteriota	Actinobacteria	Corynebacteriales	Corynebacteriaceae	0.00552265	0.00733275	0.00534759	0	0.024	0.00491618	0.00534759	0	0	0.0054336	0.024	0	0.0100065	0
Bacteria	Actinobacteriota	Actinobacteria	Corynebacteriales	Mycobacteriaceae	0.0393263	0.0171633	0.0393263	0.016	0.0700455	0.0393294	0.0481283	0.0572082	0.0206842	0.027168	0.016	0.026166	0.0700455	0.0492072
Bacteria	Actinobacteriota	Actinobacteria	Corynebacteriales	Nocardiaceae	0.00791253	0.00866149	0.00654151	0	0.0300195	0	0.00534759	0.00336519	0.00413685	0.0108672	0	0.00654151	0.0300195	0.0109349
Bacteria	Actinobacteriota	Actinobacteria	Euzebyales	Euzebyaceae	0.0197222	0.0197201	0.0197201	0	0.0605734	0.0344133	0.0374332	0.0605734	0.0124105	0.0217344	0	0	0	0.0109349
Bacteria	Actinobacteriota	Actinobacteria	Frankiales	(Frankiales)	0.00152765	0.00222069	0	0	0.00546747	0.00491618	0	0.00336519	0	0	0	0	0	0.00546747
Bacteria	Actinobacteriota	Actinobacteria	Frankiales	Frankiaceae	0.00149262	0.00285721	0	0	0.008	0	0	0	0	0.0054336	0.008	0	0	0
Bacteria	Actinobacteriota	Actinobacteria	Frankiales	Geodermatophilaceae	0.00916647	0.00902726	0.00902726	0	0.0320856	0.00983236	0.0320856	0.00336519	0.00827369	0	0.008	0	0.0100065	0.0109349
Bacteria	Actinobacteriota	Actinobacteria	Frankiales	Sporichthyaceae	0.00291712	0.00366067	0.00291712	0	0.0108672	0.00491618	0	0	0	0.0108672	0	0	0.00500325	0.00546747
Bacteria	Actinobacteriota	Actinobacteria	Frankiales	uncultured	0.00160007	0.00228125	0	0	0.00534759	0.00491618	0.00534759	0	0.00413685	0	0	0	0	0
Bacteria	Actinobacteriota	Actinobacteria	Frankiales	uncultured bacterium	0.000726834	0.0020558	0	0	0.00654151	0	0	0	0	0	0	0.00654151	0	0
Bacteria	Actinobacteriota	Actinobacteria	Glycomycetales	Glycomycetaceae	0.000603733	0.00170762	0	0	0.0054336	0	0	0	0	0.0054336	0	0	0	0
Bacteria	Actinobacteriota	Actinobacteria	Kineosporiales	Kineosporiaceae	0.00563273	0.006977	0.00413685	0	0.0213904	0	0.0213904	0.00336519	0.00413685	0.0108672	0	0	0	0.0109349
Bacteria	Actinobacteriota	Actinobacteria	Micrococcales	(Micrococcales)	0.00325023	0.00506621	0.00325023	0	0.0164024	0	0.00534759	0.00336519	0.00413685	0	0	0	0	0.0164024
Bacteria	Actinobacteriota	Actinobacteria	Micrococcales	Beutenbergiaceae	0.00114042	0.00213595	0	0	0.00534759	0.00491618	0.00534759	0	0	0	0	0	0	0
Bacteria	Actinobacteriota	Actinobacteria	Micrococcales	Brevibacteriaceae	0.00037391	0.00105758	0	0	0.00336519	0	0	0.00336519	0	0	0	0	0	0
Bacteria	Actinobacteriota	Actinobacteria	Micrococcales	Cellulomonadaceae	0.000726834	0.0020558	0	0	0.00654151	0	0	0	0	0	0	0.00654151	0	0
Bacteria	Actinobacteriota	Actinobacteria	Micrococcales	Demequinaceae	0.00287898	0.00483176	0	0	0.0150098	0	0	0	0	0.0054336	0	0	0.0150098	0.00546747
Bacteria	Actinobacteriota	Actinobacteria	Micrococcales	Dermatophilaceae	0.000968087	0.00187043	0	0	0.00534759	0	0.00534759	0.00336519	0	0	0	0	0	0
Bacteria	Actinobacteriota	Actinobacteria	Micrococcales	Intrasporangiaceae	0.00287502	0.00557429	0	0	0.0160428	0.00983236	0.0160428	0	0	0	0	0	0	0
Bacteria	Actinobacteriota	Actinobacteria	Micrococcales	Jonesiaceae	0.00115374	0.00216236	0	0	0.00546747	0.00491618	0	0	0	0	0	0	0	0.00546747
Bacteria	Actinobacteriota	Actinobacteria	Micrococcales	Microbacteriaceae	0.017302	0.00987538	0.017302	0	0.0320856	0.0245809	0.0320856	0.0100956	0.0165474	0.0054336	0	0.0196245	0.020013	0.0273373
Bacteria	Actinobacteriota	Actinobacteria	Micrococcales	Micrococcaceae	0.00975526	0.00551819	0.00975526	0	0.0196245	0.00983236	0.0106952	0.0134608	0.00827369	0.0054336	0	0.0196245	0.0150098	0.00546747
Bacteria	Actinobacteriota	Actinobacteria	Micrococcales	Ruaniaceae	0.00037391	0.00105758	0	0	0.00336519	0	0	0.00336519	0	0	0	0	0	0
Bacteria	Actinobacteriota	Actinobacteria	Micromonosporales	Micromonosporaceae	0.0849047	0.233569	0.00491618	0	0.745485	0.00491618	0	0	0.00827369	0	0	0	0.745485	0.00546747
Bacteria	Actinobacteriota	Actinobacteria	Nitriliruptorales	Nitriliruptoraceae	0.0584201	0.0503668	0.0584201	0	0.136516	0.083575	0.112299	0.0740342	0.136516	0.0978048	0	0.00654151	0.0150098	0
Bacteria	Actinobacteriota	Actinobacteria	PeM15	(PeM15)	0.000607497	0.00171826	0	0	0.00546747	0	0	0	0	0	0	0	0	0.00546747
Bacteria	Actinobacteriota	Actinobacteria	PeM15	marine metagenome	0.00115009	0.00215316	0	0	0.00534759	0	0.00534759	0	0	0	0	0	0.00500325	0
Bacteria	Actinobacteriota	Actinobacteria	PeM15	uncultured bacterium	0.00121499	0.00343652	0	0	0.0109349	0	0	0	0	0	0	0	0	0.0109349
Bacteria	Actinobacteriota	Actinobacteria	PeM15	uncultured bacterium ARCTIC38_F_05	0.000888889	0.00251416	0	0	0.008	0	0	0	0	0	0.008	0	0	0
Bacteria	Actinobacteriota	Actinobacteria	Propionibacteriales	(Propionibacteriales)	0.00045965	0.00130009	0	0	0.00413685	0	0	0	0.00413685	0	0	0	0	0
Bacteria	Actinobacteriota	Actinobacteria	Propionibacteriales	Nocardioidaceae	0.0363027	0.0291834	0.0328048	0	0.110072	0.0196647	0.0320856	0.0437475	0.0372316	0.0380352	0	0.013083	0.110072	0.0328048
Bacteria	Actinobacteriota	Actinobacteria	Propionibacteriales	Propionibacteriaceae	0.0202096	0.0132884	0.0202096	0.00500325	0.048	0.0245809	0.0320856	0.0235563	0.00827369	0.0054336	0.048	0.013083	0.00500325	0.0218699
Bacteria	Actinobacteriota	Actinobacteria	Pseudonocardiales	Pseudonocardiaceae	0.0123301	0.0168682	0.0106952	0	0.0546747	0	0.0106952	0.00336519	0.00413685	0	0	0.013083	0.0250163	0.0546747
Bacteria	Actinobacteriota	Actinobacteria	Streptomycetales	Streptomycetaceae	0.0263858	0.0168625	0.0263858	0	0.054336	0.0147485	0.0320856	0.0403823	0.0165474	0.054336	0	0.00654151	0.040026	0.0328048
Bacteria	Actinobacteriota	Actinobacteria	Streptosporangiales	Nocardiopsaceae	0.00381123	0.00485525	0.00381123	0	0.013083	0	0.00534759	0	0	0.0108672	0	0.013083	0.00500325	0
Bacteria	Actinobacteriota	Actinobacteria	Streptosporangiales	Streptosporangiaceae	0.000594177	0.00168059	0	0	0.00534759	0	0.00534759	0	0	0	0	0	0	0
Bacteria	Actinobacteriota	Actinobacteria	Streptosporangiales	Thermomonosporaceae	0.00426533	0.0109249	0	0	0.0350228	0	0	0.00336519	0	0	0	0	0.0350228	0
Bacteria	Actinobacteriota	Coriobacteriia	Coriobacteriales	Atopobiaceae	0.00074782	0.00211515	0	0	0.00673038	0	0	0.00673038	0	0	0	0	0	0
Bacteria	Actinobacteriota	Coriobacteriia	Coriobacteriales	Coriobacteriaceae	0.000603733	0.00170762	0	0	0.0054336	0	0	0	0	0.0054336	0	0	0	0
Bacteria	Actinobacteriota	Coriobacteriia	Coriobacteriales	Coriobacteriales Incertae Sedis	0.00177778	0.00502831	0	0	0.016	0	0	0	0	0	0.016	0	0	0
Bacteria	Actinobacteriota	Coriobacteriia	FS118-23B-02	marine sediment metagenome	0.00101557	0.00191089	0	0	0.00500325	0	0	0	0.00413685	0	0	0	0.00500325	0
Bacteria	Actinobacteriota	Coriobacteriia	OPB41	(OPB41)	0.0033649	0.00433956	0.0033649	0	0.013083	0	0	0.00673038	0	0	0	0.013083	0.00500325	0.00546747
Bacteria	Actinobacteriota	Coriobacteriia	OPB41	Coriobacteriaceae bacterium EMTCatB1	0.000888889	0.00251416	0	0	0.008	0	0	0	0	0	0.008	0	0	0
Bacteria	Actinobacteriota	Coriobacteriia	OPB41	uncultured bacterium	0.00656444	0.00980618	0.00654151	0	0.0328048	0	0	0.00673038	0	0	0.008	0.00654151	0.00500325	0.0328048
Bacteria	Actinobacteriota	Coriobacteriia	OPB41	uncultured Coriobacteriia bacterium	0.00115374	0.00216236	0	0	0.00546747	0.00491618	0	0	0	0	0	0	0	0.00546747
Bacteria	Actinobacteriota	MB-A2-108	(MB-A2-108)	(MB-A2-108)	0.00045965	0.00130009	0	0	0.00413685	0	0	0	0.00413685	0	0	0	0	0
Bacteria	Actinobacteriota	MB-A2-108	Actinobacteria bacterium RBG_19FT_COMBO_70_19	(Actinobacteria bacterium RBG_19FT_COMBO_70_19)	0.000603733	0.00170762	0	0	0.0054336	0	0	0	0	0.0054336	0	0	0	0
Bacteria	Actinobacteriota	MB-A2-108	uncultured bacterium	(uncultured bacterium)	0.00407422	0.0035333	0.00407422	0	0.0106952	0	0.0106952	0.00336519	0.00413685	0	0.008	0	0.00500325	0.00546747
Bacteria	Actinobacteriota	RBG-16-55-12	(RBG-16-55-12)	(RBG-16-55-12)	0.00121499	0.00343652	0	0	0.0109349	0	0	0	0	0	0	0	0	0.0109349
Bacteria	Actinobacteriota	RBG-16-55-12	uncultured bacterium	(uncultured bacterium)	0.00188824	0.00270749	0	0	0.00673038	0.00491618	0.00534759	0.00673038	0	0	0	0	0	0
Bacteria	Actinobacteriota	Rubrobacteria	Rubrobacterales	Rubrobacteriaceae	0.00236121	0.00368149	0	0	0.0108672	0.00491618	0	0	0	0.0108672	0	0	0	0.00546747
Bacteria	Actinobacteriota	Thermoleophilia	(Thermoleophilia)	(Thermoleophilia)	0.00210851	0.00349393	0	0	0.0106952	0.00491618	0.0106952	0.00336519	0	0	0	0	0	0
Bacteria	Actinobacteriota	Thermoleophilia	Gaiellales	(Gaiellales)	0.00215963	0.00336165	0	0	0.00983236	0.00983236	0	0	0.00413685	0	0	0	0	0.00546747
Bacteria	Actinobacteriota	Thermoleophilia	Gaiellales	Gaiellaceae	0.00603483	0.00646881	0.00603483	0	0.0196647	0.0196647	0	0	0.00827369	0.0054336	0	0	0.0100065	0.0109349
Bacteria	Actinobacteriota	Thermoleophilia	Gaiellales	uncultured	0.0721768	0.041226	0.0748663	0.013083	0.151434	0.0884912	0.0748663	0.151434	0.0951475	0.0380352	0.016	0.013083	0.0850553	0.0874795
Bacteria	Actinobacteriota	Thermoleophilia	Gaiellales	uncultured bacterium	0.00137895	0.00390026	0	0	0.0124105	0	0	0	0.0124105	0	0	0	0	0
Bacteria	Actinobacteriota	Thermoleophilia	Solirubrobacterales	67-14	0.00616087	0.00560813	0.00560813	0	0.0160428	0.00983236	0.0160428	0.0134608	0.00413685	0.0054336	0	0.00654151	0	0
Bacteria	Actinobacteriota	Thermoleophilia	Solirubrobacterales	Solirubrobacteraceae	0.00475401	0.00375679	0.00491618	0	0.0106952	0.00491618	0.0106952	0	0.00827369	0.0054336	0.008	0	0	0.00546747
Bacteria	Actinobacteriota	Thermoleophilia	uncultured	uncultured bacterium	0.00189791	0.00271843	0	0	0.00673038	0	0.00534759	0.00673038	0	0	0	0	0.00500325	0
Bacteria	Actinobacteriota	WCHB1-81	(WCHB1-81)	(WCHB1-81)	0.0147089	0.0235615	0.0147089	0	0.0765446	0	0	0.016826	0	0	0.024	0	0.0150098	0.0765446
Bacteria	Actinobacteriota	WCHB1-81	Actinobacteria bacterium RBG_19FT_COMBO_36_27	(Actinobacteria bacterium RBG_19FT_COMBO_36_27)	0.00045965	0.00130009	0	0	0.00413685	0	0	0	0.00413685	0	0	0	0	0
Bacteria	Actinobacteriota	WCHB1-81	uncultured actinobacterium	(uncultured actinobacterium)	0.00177091	0.00359599	0	0	0.0109349	0	0	0	0	0	0	0	0.00500325	0.0109349
Bacteria	Actinobacteriota	WCHB1-81	uncultured bacterium	(uncultured bacterium)	0.00435472	0.00366129	0.00435472	0	0.0109349	0	0.00534759	0.00336519	0	0	0.008	0.00654151	0.00500325	0.0109349
Bacteria	Aerophobota	Aerophobia	Aerophobales	Aerophobetes bacterium AeroCD12-1	0.000546242	0.00154501	0	0	0.00491618	0.00491618	0	0	0	0	0	0	0	0
Bacteria	Aerophobota	Aerophobia	Aerophobales	uncultured bacterium	0.0107333	0.00710779	0.0100065	0	0.024	0.00491618	0.0106952	0.0201911	0.00827369	0.0054336	0.024	0.013083	0.0100065	0
Bacteria	AncK6	(AncK6)	(AncK6)	(AncK6)	0.00114042	0.00213595	0	0	0.00534759	0.00491618	0.00534759	0	0	0	0	0	0	0
Bacteria	AncK6	uncultured bacterium	(uncultured bacterium)	(uncultured bacterium)	0.00742709	0.00219486	0.00673038	0.00219486	0.0106952	0.00983236	0.0106952	0.00673038	0.00413685	0.0054336	0.008	0.00654151	0.0100065	0.00546747
Bacteria	Aquificota	Aquificae	Aquificales	Aquificaceae	0.00162306	0.00231733	0	0	0.00546747	0	0	0	0.00413685	0	0	0	0.00500325	0.00546747
Bacteria	Aquificota	Aquificae	Aquificales	Hydrogenobaculaceae	0.000603733	0.00170762	0	0	0.0054336	0	0	0	0	0.0054336	0	0	0	0
Bacteria	Aquificota	Desulfurobacteriia	Desulfurobacteriales	Desulfurobacteriaceae	0.000594177	0.00168059	0	0	0.00534759	0	0.00534759	0	0	0	0	0	0	0
Bacteria	Armatimonadota	(Armatimonadota)	(Armatimonadota)	(Armatimonadota)	0.000888889	0.00251416	0	0	0.008	0	0	0	0	0	0.008	0	0	0
Bacteria	Armatimonadota	Chthonomonadetes	Chthonomonadales	uncultured bacterium	0.000555917	0.00157237	0	0	0.00500325	0	0	0	0	0	0	0	0.00500325	0
Bacteria	Armatimonadota	DG-56	(DG-56)	(DG-56)	0.000607497	0.00171826	0	0	0.00546747	0	0	0	0	0	0	0	0	0.00546747
Bacteria	Armatimonadota	DG-56	uncultured bacterium	(uncultured bacterium)	0.00149639	0.00286241	0	0	0.008	0	0	0	0	0	0.008	0	0	0.00546747
Bacteria	Armatimonadota	Fimbriimonadia	Fimbriimonadales	Fimbriimonadaceae	0.00181932	0.0034909	0	0	0.00983236	0.00983236	0	0	0	0	0	0.00654151	0	0
Bacteria	Armatimonadota	uncultured	(uncultured)	(uncultured)	0.00148574	0.00319005	0	0	0.0100065	0	0	0.00336519	0	0	0	0	0.0100065	0
Bacteria	Armatimonadota	uncultured	Armatimonadetes bacterium GXS	(Armatimonadetes bacterium GXS)	0.000607497	0.00171826	0	0	0.00546747	0	0	0	0	0	0	0	0	0.00546747
Bacteria	Armatimonadota	uncultured	metagenome	(metagenome)	0.000546242	0.00154501	0	0	0.00491618	0.00491618	0	0	0	0	0	0	0	0
Bacteria	Armatimonadota	uncultured	uncultured bacterium	(uncultured bacterium)	0.00134854	0.00268217	0	0	0.008	0	0	0	0.00413685	0	0.008	0	0	0
Bacteria	Armatimonadota	uncultured	uncultured Firmicutes bacterium	(uncultured Firmicutes bacterium)	0.00152389	0.00221403	0	0	0.0054336	0.00491618	0	0.00336519	0	0.0054336	0	0	0	0
Bacteria	Bacteroidota	(Bacteroidota)	(Bacteroidota)	(Bacteroidota)	0.0256203	0.0193399	0.024	0	0.054078	0.054078	0.0427807	0.0370171	0.0455053	0.0217344	0.024	0	0	0.00546747
Bacteria	Bacteroidota	Bacteroidia	(Bacteroidia)	(Bacteroidia)	0.368262	0.113411	0.326203	0.113411	0.566748	0.432624	0.326203	0.255754	0.566748	0.494458	0.208	0.438281	0.275179	0.317113
Bacteria	Bacteroidota	Bacteroidia	Bacteroidales	(Bacteroidales)	0.0750149	0.0858706	0.0489024	0.0147485	0.300711	0.0147485	0.0160428	0.0269215	0.0372316	0.0489024	0.032	0.0784981	0.120078	0.300711
Bacteria	Bacteroidota	Bacteroidia	Bacteroidales	Bacteroidaceae	0.00507116	0.00539276	0.00539276	0	0.016	0	0	0.00673038	0	0.0054336	0.016	0.00654151	0	0.0109349
Bacteria	Bacteroidota	Bacteroidia	Bacteroidales	Bacteroidales BS11 gut group	0.000603733	0.00170762	0	0	0.0054336	0	0	0	0	0.0054336	0	0	0	0
Bacteria	Bacteroidota	Bacteroidia	Bacteroidales	Bacteroidales Incertae Sedis	0.00265604	0.00307244	0.00265604	0	0.008	0	0	0	0	0.0054336	0.008	0	0.00500325	0.00546747
Bacteria	Bacteroidota	Bacteroidia	Bacteroidales	Bacteroidales UCG-001	0.00045965	0.00130009	0	0	0.00413685	0	0	0	0.00413685	0	0	0	0	0
Bacteria	Bacteroidota	Bacteroidia	Bacteroidales	Bacteroidetes BD2-2	0.32486	0.223152	0.255379	0.0639103	0.670436	0.0639103	0.0802139	0.198546	0.169611	0.255379	0.592	0.281285	0.670436	0.612356
Bacteria	Bacteroidota	Bacteroidia	Bacteroidales	Bacteroidetes vadinHA17	0.0187459	0.0243098	0.0108672	0	0.082012	0.00491618	0.0106952	0.00336519	0.00413685	0.0108672	0	0.0327075	0.020013	0.082012
Bacteria	Bacteroidota	Bacteroidia	Bacteroidales	Dysgonomonadaceae	0.00635553	0.00442715	0.0054336	0	0.013083	0.00491618	0.0106952	0	0.00413685	0.0054336	0.008	0.013083	0	0.0109349
Bacteria	Bacteroidota	Bacteroidia	Bacteroidales	F082	0.00239582	0.00448235	0	0	0.0108672	0	0.0106952	0	0	0.0108672	0	0	0	0
Bacteria	Bacteroidota	Bacteroidia	Bacteroidales	FTLpost3	0.00045965	0.00130009	0	0	0.00413685	0	0	0	0.00413685	0	0	0	0	0
Bacteria	Bacteroidota	Bacteroidia	Bacteroidales	Ika33	0.000555917	0.00157237	0	0	0.00500325	0	0	0	0	0	0	0	0.00500325	0
Bacteria	Bacteroidota	Bacteroidia	Bacteroidales	Marinifilaceae	0.0438369	0.0399665	0.039249	0.00336519	0.139037	0.083575	0.139037	0.00336519	0.0248211	0.0217344	0.024	0.039249	0.0150098	0.0437397
Bacteria	Bacteroidota	Bacteroidia	Bacteroidales	Marinilabiliaceae	0.0521133	0.0530222	0.024	0.0106952	0.169492	0.0196647	0.0106952	0.0134608	0.0206842	0.0163008	0.024	0.104664	0.0900585	0.169492
Bacteria	Bacteroidota	Bacteroidia	Bacteroidales	Muribaculaceae	0.00641994	0.00599588	0.00546747	0	0.0160428	0.00983236	0.0160428	0	0	0.0054336	0.016	0	0.00500325	0.00546747
Bacteria	Bacteroidota	Bacteroidia	Bacteroidales	p-2534-18B5 gut group	0.0021805	0.00616739	0	0	0.0196245	0	0	0	0	0	0	0.0196245	0	0
Bacteria	Bacteroidota	Bacteroidia	Bacteroidales	Paludibacteraceae	0.00389685	0.00432007	0.00389685	0	0.013083	0.00491618	0	0.00336519	0.00827369	0.0054336	0	0.013083	0	0
Bacteria	Bacteroidota	Bacteroidia	Bacteroidales	PeH15	0.000603733	0.00170762	0	0	0.0054336	0	0	0	0	0.0054336	0	0	0	0
Bacteria	Bacteroidota	Bacteroidia	Bacteroidales	Porphyromonadaceae	0.0427617	0.0263011	0.0370171	0.0100065	0.0915811	0.0196647	0.0374332	0.0370171	0.053779	0.081504	0.032	0.0915811	0.0100065	0.0218699
Bacteria	Bacteroidota	Bacteroidia	Bacteroidales	Prevotellaceae	0.00547012	0.00526351	0.00526351	0	0.016	0.00491618	0	0	0.0124105	0.0054336	0.016	0	0.00500325	0.00546747
Bacteria	Bacteroidota	Bacteroidia	Bacteroidales	Prolixibacteraceae	0.0457352	0.02407	0.0450293	0.0134608	0.0874795	0.0491618	0.026738	0.0134608	0.0620527	0.0760704	0.032	0.0196245	0.0450293	0.0874795
Bacteria	Bacteroidota	Bacteroidia	Bacteroidales	Rikenellaceae	0.011547	0.00663977	0.0100065	0.00534759	0.027168	0.0147485	0.00534759	0.0100956	0.0165474	0.027168	0.008	0.00654151	0.0100065	0.00546747
Bacteria	Bacteroidota	Bacteroidia	Bacteroidales	Rs-E47 termite group	0.00118648	0.00229093	0	0	0.00654151	0	0	0	0.00413685	0	0	0.00654151	0	0
Bacteria	Bacteroidota	Bacteroidia	Bacteroidales	SB-5	0.0474566	0.0775954	0.0165474	0	0.251504	0.00983236	0.00534759	0.00673038	0.0165474	0	0.024	0.013083	0.100065	0.251504
Bacteria	Bacteroidota	Bacteroidia	Bacteroidales	Tannerellaceae	0.00497308	0.00417086	0.00500325	0	0.0124105	0.00983236	0.00534759	0.00673038	0.0124105	0.0054336	0	0	0.00500325	0
Bacteria	Bacteroidota	Bacteroidia	Bacteroidales	Williamwhitmaniaceae	0.000607497	0.00171826	0	0	0.00546747	0	0	0	0	0	0	0	0	0.00546747
Bacteria	Bacteroidota	Bacteroidia	Bacteroidetes VC2.1 Bac22	(Bacteroidetes VC2.1 Bac22)	0.0116914	0.00926511	0.0116914	0	0.0218699	0	0	0.00673038	0.0206842	0.0163008	0	0.0196245	0.020013	0.0218699
Bacteria	Bacteroidota	Bacteroidia	Bacteroidetes VC2.1 Bac22	marine metagenome	0.00467567	0.00520611	0.00520611	0	0.016	0.00983236	0.00534759	0	0	0.0054336	0.016	0	0	0.00546747
Bacteria	Bacteroidota	Bacteroidia	Bacteroidetes VC2.1 Bac22	uncultured bacterium	0.00875458	0.00642205	0.008	0	0.020013	0.00491618	0.0160428	0	0.0124105	0.0108672	0.008	0.00654151	0.020013	0
Bacteria	Bacteroidota	Bacteroidia	Bacteroidetes VC2.1 Bac22	uncultured Bacteroidetes bacterium	0.0175762	0.0101711	0.0124105	0.00534759	0.0326016	0.00983236	0.00534759	0.0100956	0.0124105	0.0326016	0.024	0.00654151	0.0300195	0.0273373
Bacteria	Bacteroidota	Bacteroidia	Chitinophagales	(Chitinophagales)	0.0440388	0.0318188	0.0393294	0.00546747	0.0962567	0.0393294	0.0962567	0.0403823	0.0827369	0.0760704	0.008	0.013083	0.0350228	0.00546747
Bacteria	Bacteroidota	Bacteroidia	Chitinophagales	37-13	0.00580437	0.0072499	0.00534759	0	0.0206842	0	0.00534759	0.00336519	0.0206842	0.0163008	0	0.00654151	0	0
Bacteria	Bacteroidota	Bacteroidia	Chitinophagales	Chitinophagaceae	0.0208653	0.0159346	0.0208653	0	0.0455053	0.0442456	0.0213904	0.00673038	0.0455053	0.0217344	0	0.0327075	0.0100065	0.00546747
Bacteria	Bacteroidota	Bacteroidia	Chitinophagales	Saprospiraceae	2.1634	1.28541	2.1634	0.503007	4.49262	2.69898	2.70588	1.71625	4.49262	3.58074	0.536	2.1914	1.04568	0.503007
Bacteria	Bacteroidota	Bacteroidia	Chitinophagales	uncultured	0.214219	0.14519	0.163538	0.008	0.417822	0.353965	0.336898	0.131242	0.417822	0.358618	0.008	0.163538	0.125081	0.0328048
Bacteria	Bacteroidota	Bacteroidia	Cytophagales	(Cytophagales)	0.0257591	0.0181551	0.0257591	0	0.0534759	0.0442456	0.0534759	0.0370171	0.0413685	0.027168	0	0.013083	0.0100065	0.00546747
Bacteria	Bacteroidota	Bacteroidia	Cytophagales	Amoebophilaceae	0.0263568	0.0260518	0.0235563	0.00546747	0.0951475	0.0294971	0.0213904	0.0235563	0.0951475	0.0326016	0.008	0.00654151	0.0150098	0.00546747
Bacteria	Bacteroidota	Bacteroidia	Cytophagales	Bernardetiaceae	0.000546242	0.00154501	0	0	0.00491618	0.00491618	0	0	0	0	0	0	0	0
Bacteria	Bacteroidota	Bacteroidia	Cytophagales	Cyclobacteriaceae	0.518537	0.262654	0.518537	0.16	0.959748	0.599774	0.529412	0.366806	0.959748	0.901978	0.16	0.542945	0.420273	0.185894
Bacteria	Bacteroidota	Bacteroidia	Cytophagales	Cytophagaceae	0.00721351	0.0062188	0.00654151	0	0.0165474	0.00491618	0.0160428	0	0.0165474	0.0108672	0	0.00654151	0.0100065	0
Bacteria	Bacteroidota	Bacteroidia	Cytophagales	Flammeovirgaceae	0.0142585	0.0104877	0.0142585	0	0.0336519	0.0196647	0.0160428	0.0336519	0.0206842	0.0217344	0	0.00654151	0.0100065	0
Bacteria	Bacteroidota	Bacteroidia	Cytophagales	Hymenobacteraceae	0.0210282	0.014189	0.0150098	0	0.0489024	0.0147485	0.0106952	0.0100956	0.0330948	0.0489024	0.024	0.0327075	0.0150098	0
Bacteria	Bacteroidota	Bacteroidia	Cytophagales	Microscillaceae	0.0306569	0.0225698	0.0245809	0	0.0850396	0.0245809	0.0427807	0.0235563	0.0372316	0.0163008	0	0.0850396	0.0300195	0.0164024
Bacteria	Bacteroidota	Bacteroidia	Cytophagales	MWH-CFBk5	0.00383936	0.00488709	0.00336519	0	0.013083	0.00983236	0	0.00336519	0.00827369	0	0	0.013083	0	0
Bacteria	Bacteroidota	Bacteroidia	Cytophagales	Spirosomaceae	0.00720907	0.010431	0.00673038	0	0.0327075	0.0147485	0.0106952	0.00673038	0	0	0	0.0327075	0	0
Bacteria	Bacteroidota	Bacteroidia	Cytophagales	uncultured	0.000594177	0.00168059	0	0	0.00534759	0	0.00534759	0	0	0	0	0	0	0
Bacteria	Bacteroidota	Bacteroidia	Flavobacteriales	(Flavobacteriales)	0.157615	0.100856	0.157615	0.0450293	0.39249	0.172066	0.192513	0.114416	0.198569	0.179309	0.064	0.39249	0.0450293	0.0601422
Bacteria	Bacteroidota	Bacteroidia	Flavobacteriales	Blattabacteriaceae	0.00492396	0.00406068	0.00492396	0	0.0106952	0	0.0106952	0.00336519	0.00827369	0.0054336	0	0.00654151	0.0100065	0
Bacteria	Bacteroidota	Bacteroidia	Flavobacteriales	Crocinitomicaceae	0.166916	0.161097	0.161097	0.008	0.575653	0.186815	0.192513	0.0471127	0.1572	0.0760704	0.008	0.575653	0.21514	0.0437397
Bacteria	Bacteroidota	Bacteroidia	Flavobacteriales	Cryomorphaceae	0.0579019	0.0527606	0.0527606	0	0.143913	0.108156	0.0374332	0.00336519	0.115832	0.0869376	0	0.143913	0.020013	0.00546747
Bacteria	Bacteroidota	Bacteroidia	Flavobacteriales	Flavobacteriaceae	9.76924	5.97467	7.33477	3.16	23.2812	6.60243	8.15508	6.90201	13.6392	14.5729	3.16	23.2812	7.33477	4.27556
Bacteria	Bacteroidota	Bacteroidia	Flavobacteriales	Flavobacteriales Incertae Sedis	0.00441497	0.00396236	0.00441497	0	0.013083	0	0.00534759	0.00673038	0.00413685	0.0054336	0	0.013083	0.00500325	0
Bacteria	Bacteroidota	Bacteroidia	Flavobacteriales	NS7 marine group	0.00980219	0.0189457	0.00546747	0	0.0620527	0.00983236	0	0	0.0620527	0.0108672	0	0	0	0.00546747
Bacteria	Bacteroidota	Bacteroidia	Flavobacteriales	NS9 marine group	0.0518106	0.0338301	0.0518106	0	0.104664	0.0589941	0.0534759	0.0302867	0.0868738	0.081504	0	0.104664	0.0450293	0.00546747
Bacteria	Bacteroidota	Bacteroidia	Flavobacteriales	Schleiferiaceae	0.117252	0.101568	0.101568	0	0.281306	0.176982	0.187166	0.087495	0.281306	0.244512	0.008	0.0588736	0	0.0109349
Bacteria	Bacteroidota	Bacteroidia	Flavobacteriales	Weeksellaceae	0.0453434	0.0370841	0.0273373	0.0108672	0.128	0.0245809	0.026738	0.0201911	0.053779	0.0108672	0.128	0.0915811	0.0250163	0.0273373
Bacteria	Bacteroidota	Bacteroidia	Sphingobacteriales	(Sphingobacteriales)	0.0154455	0.0121347	0.0121347	0	0.0457905	0.0147485	0.0106952	0.016826	0.00827369	0.0217344	0	0.0457905	0.0100065	0.0109349
Bacteria	Bacteroidota	Bacteroidia	Sphingobacteriales	ADurb.Bin408	0.000555917	0.00157237	0	0	0.00500325	0	0	0	0	0	0	0	0.00500325	0
Bacteria	Bacteroidota	Bacteroidia	Sphingobacteriales	AKYH767	0.00343426	0.00507289	0.00343426	0	0.0163008	0	0	0	0.00413685	0.0163008	0	0	0.00500325	0.00546747
Bacteria	Bacteroidota	Bacteroidia	Sphingobacteriales	CMW-169	0.00152303	0.00292691	0	0	0.00827369	0	0	0	0.00827369	0.0054336	0	0	0	0
Bacteria	Bacteroidota	Bacteroidia	Sphingobacteriales	E6aC02	0.00200958	0.00421442	0	0	0.013083	0	0	0	0	0	0	0.013083	0.00500325	0
Bacteria	Bacteroidota	Bacteroidia	Sphingobacteriales	env.OPS 17	0.00206927	0.00304795	0	0	0.00827369	0.00491618	0	0	0.00827369	0.0054336	0	0	0	0
Bacteria	Bacteroidota	Bacteroidia	Sphingobacteriales	FFCH9454	0.0585467	0.0531355	0.0531355	0	0.147485	0.147485	0.122995	0.0370171	0.115832	0.054336	0	0.039249	0.0100065	0
Bacteria	Bacteroidota	Bacteroidia	Sphingobacteriales	GWF2-29-10	0.000919299	0.00260017	0	0	0.00827369	0	0	0	0.00827369	0	0	0	0	0
Bacteria	Bacteroidota	Bacteroidia	Sphingobacteriales	KD1-131	0.00110074	0.00219117	0	0	0.00654151	0	0	0.00336519	0	0	0	0.00654151	0	0
Bacteria	Bacteroidota	Bacteroidia	Sphingobacteriales	KD3-93	0.00253729	0.00376781	0	0	0.00983236	0.00983236	0	0	0	0	0.008	0	0.00500325	0
Bacteria	Bacteroidota	Bacteroidia	Sphingobacteriales	Lentimicrobiaceae	0.107217	0.0368801	0.104664	0.0368801	0.184	0.0688265	0.0641711	0.070669	0.111695	0.103238	0.184	0.104664	0.110072	0.147622
Bacteria	Bacteroidota	Bacteroidia	Sphingobacteriales	LiUU-11-161	0.000546242	0.00154501	0	0	0.00491618	0.00491618	0	0	0	0	0	0	0	0
Bacteria	Bacteroidota	Bacteroidia	Sphingobacteriales	NS11-12 marine group	0.0869159	0.123761	0.0434688	0	0.412115	0.0344133	0.0213904	0.00673038	0.1572	0.0434688	0	0.412115	0.0850553	0.0218699
Bacteria	Bacteroidota	Bacteroidia	Sphingobacteriales	Sphingobacteriaceae	0.00533646	0.00673716	0.00533646	0	0.0165474	0.00983236	0.00534759	0	0.0165474	0.0163008	0	0	0	0
Bacteria	Bacteroidota	Bacteroidia	Sphingobacteriales	ST-12K33	0.00219264	0.0036079	0	0	0.0109349	0	0	0.00336519	0	0.0054336	0	0	0	0.0109349
Bacteria	Bacteroidota	Bacteroidia	Sphingobacteriales	uncultured bacterium	0.0016484	0.00328723	0	0	0.00983236	0.00983236	0	0	0	0	0	0	0.00500325	0
Bacteria	Bacteroidota	Chlorobia	Chlorobiales	Chlorobiaceae	0.000555917	0.00157237	0	0	0.00500325	0	0	0	0	0	0	0	0.00500325	0
Bacteria	Bacteroidota	Ignavibacteria	Ignavibacteriales	(Ignavibacteriales)	0.0493289	0.0192088	0.0427807	0.0192088	0.088	0.0196647	0.0427807	0.0403823	0.0413685	0.054336	0.088	0.0327075	0.0700455	0.0546747
Bacteria	Bacteroidota	Ignavibacteria	Ignavibacteriales	BSV40	0.00037391	0.00105758	0	0	0.00336519	0	0	0.00336519	0	0	0	0	0	0
Bacteria	Bacteroidota	Ignavibacteria	Ignavibacteriales	Ignavibacteriaceae	0.0430357	0.0281796	0.0281796	0.0147485	0.096	0.0147485	0.0213904	0.0235563	0.0330948	0.027168	0.096	0.026166	0.0850553	0.0601422
Bacteria	Bacteroidota	Ignavibacteria	Ignavibacteriales	LD-RB-34	0.00734097	0.00666266	0.00673038	0	0.0196245	0	0	0.00673038	0.00827369	0.0054336	0.016	0.0196245	0.0100065	0
Bacteria	Bacteroidota	Ignavibacteria	Ignavibacteriales	Melioribacteraceae	0.170305	0.0538358	0.165474	0.0538358	0.255166	0.0934074	0.0962567	0.134608	0.165474	0.21191	0.16	0.235494	0.255166	0.180426
Bacteria	Bacteroidota	Ignavibacteria	Ignavibacteriales	metagenome	0.00121123	0.00226602	0	0	0.00546747	0	0	0	0	0.0054336	0	0	0	0.00546747
Bacteria	Bacteroidota	Ignavibacteria	Ignavibacteriales	PHOS-HE36	0.143951	0.0593759	0.119539	0.0593759	0.28	0.108156	0.0855615	0.18172	0.107558	0.119539	0.28	0.0915811	0.130085	0.191361
Bacteria	Bacteroidota	Ignavibacteria	Ignavibacteriales	SR-FBR-L83	0.00352752	0.0040891	0.00352752	0	0.0100065	0	0	0	0.00827369	0	0.008	0	0.0100065	0.00546747
Bacteria	Bacteroidota	Kapabacteria	Kapabacteriales	(Kapabacteriales)	0.0012628	0.00260283	0	0	0.008	0	0	0.00336519	0	0	0.008	0	0	0
Bacteria	Bacteroidota	Kapabacteria	Kapabacteriales	metagenome	0.00037391	0.00105758	0	0	0.00336519	0	0	0.00336519	0	0	0	0	0	0
Bacteria	Bacteroidota	Kapabacteria	Kapabacteriales	uncultured bacterium	0.00301548	0.00415855	0.00301548	0	0.013083	0.00491618	0	0	0.00413685	0	0	0.013083	0.00500325	0
Bacteria	Bacteroidota	Kryptonia	Kryptoniales	BSV26	0.0118896	0.0115328	0.0115328	0	0.0382723	0.0147485	0.0106952	0	0.0124105	0.0108672	0	0	0.020013	0.0382723
Bacteria	Bacteroidota	Kryptonia	Kryptoniales	Kryptoniaceae	0.00116341	0.0021793	0	0	0.00546747	0	0	0	0	0	0	0	0.00500325	0.00546747
Bacteria	Bacteroidota	Kryptonia	Kryptoniales	MSB-3C8	0.0148469	0.0178762	0.0100065	0	0.056	0.00491618	0	0.0370171	0.00827369	0.0108672	0.056	0.00654151	0.0100065	0
Bacteria	Bacteroidota	Rhodothermia	(Rhodothermia)	(Rhodothermia)	0.00127308	0.00241232	0	0	0.00654151	0.00491618	0	0	0	0	0	0.00654151	0	0
Bacteria	Bacteroidota	Rhodothermia	Balneolales	Balneolaceae	0.0728808	0.0515897	0.0700455	0.008	0.183162	0.0442456	0.0481283	0.0134608	0.119969	0.0923712	0.008	0.183162	0.0700455	0.0765446
Bacteria	Bacteroidota	Rhodothermia	Rhodothermales	Rhodothermaceae	0.684408	0.476339	0.684408	0.0601422	1.31016	1.14547	1.31016	1.07686	1.00525	0.967181	0.184	0.235494	0.175114	0.0601422
Bacteria	Bacteroidota	SJA-28	(SJA-28)	(SJA-28)	0.00110216	0.00206205	0	0	0.00500325	0.00491618	0	0	0	0	0	0	0.00500325	0
Bacteria	Bdellovibrionota	(Bdellovibrionota)	(Bdellovibrionota)	(Bdellovibrionota)	0.0075934	0.0066517	0.00654151	0	0.0245809	0.0245809	0.00534759	0.00336519	0.00413685	0.0054336	0.008	0.00654151	0	0.0109349
Bacteria	Bdellovibrionota	Bdellovibrionia	(Bdellovibrionia)	(Bdellovibrionia)	0.00115965	0.00217188	0	0	0.0054336	0	0	0	0	0.0054336	0	0	0.00500325	0
Bacteria	Bdellovibrionota	Bdellovibrionia	Bacteriovoracales	Bacteriovoracaceae	0.242921	0.129664	0.235153	0.114416	0.560444	0.560444	0.122995	0.114416	0.239937	0.13584	0.2	0.320534	0.235153	0.256971
Bacteria	Bdellovibrionota	Bdellovibrionia	Bdellovibrionales	Bdellovibrionaceae	0.258021	0.135512	0.258021	0.032	0.471601	0.314635	0.304813	0.164894	0.471601	0.34775	0.032	0.39249	0.190124	0.103882
Bacteria	Bdellovibrionota	Oligoflexia	(Oligoflexia)	(Oligoflexia)	0.00109248	0.00309001	0	0	0.00983236	0.00983236	0	0	0	0	0	0	0	0
Bacteria	Bdellovibrionota	Oligoflexia	0319-6G20	(0319-6G20)	0.018589	0.0134026	0.016	0	0.0442456	0.0442456	0.0320856	0.0302867	0.0124105	0.0108672	0.016	0	0.00500325	0.0164024
Bacteria	Bdellovibrionota	Oligoflexia	0319-6G20	Bdellovibrionales bacterium GWC1_52_8	0.000594177	0.00168059	0	0	0.00534759	0	0.00534759	0	0	0	0	0	0	0
Bacteria	Bdellovibrionota	Oligoflexia	0319-6G20	Geobacter sp. enrichment culture clone VanCtr1	0.00037391	0.00105758	0	0	0.00336519	0	0	0.00336519	0	0	0	0	0	0
Bacteria	Bdellovibrionota	Oligoflexia	0319-6G20	metagenome	0.00864659	0.0058314	0.00654151	0	0.0196647	0.0196647	0.0160428	0.0100956	0.00413685	0.0108672	0	0.00654151	0.00500325	0.00546747
Bacteria	Bdellovibrionota	Oligoflexia	0319-6G20	Olavius ilvae associated proteobacterium Delta 7	0.000607497	0.00171826	0	0	0.00546747	0	0	0	0	0	0	0	0	0.00546747
Bacteria	Bdellovibrionota	Oligoflexia	0319-6G20	uncultured bacterium	0.0312919	0.0257975	0.0257975	0.00654151	0.0983236	0.0983236	0.0320856	0.0336519	0.0124105	0.0217344	0.04	0.00654151	0.0150098	0.0218699
Bacteria	Bdellovibrionota	Oligoflexia	0319-6G20	uncultured delta proteobacterium	0.00335378	0.00391285	0.00335378	0	0.00983236	0.00983236	0.00534759	0.00673038	0.00827369	0	0	0	0	0
Bacteria	Bdellovibrionota	Oligoflexia	0319-6G20	uncultured organism	0.00135532	0.00255298	0	0	0.00673038	0	0	0.00673038	0	0	0	0	0	0.00546747
Bacteria	Bdellovibrionota	Oligoflexia	0319-6G20	uncultured proteobacterium	0.00252978	0.00328362	0.00252978	0	0.00983236	0.00983236	0	0.00336519	0.00413685	0.0054336	0	0	0	0
Bacteria	Bdellovibrionota	Oligoflexia	053A03-B-DI-P58	(053A03-B-DI-P58)	0.001342	0.00253171	0	0	0.00673038	0	0.00534759	0.00673038	0	0	0	0	0	0
Bacteria	Bdellovibrionota	Oligoflexia	053A03-B-DI-P58	uncultured bacterium	0.00037391	0.00105758	0	0	0.00336519	0	0	0.00336519	0	0	0	0	0	0
Bacteria	Bdellovibrionota	Oligoflexia	Deltaproteobacteria bacterium RIFCSPLOWO2_01_FULL_42_9	(Deltaproteobacteria bacterium RIFCSPLOWO2_01_FULL_42_9)	0.000546242	0.00154501	0	0	0.00491618	0.00491618	0	0	0	0	0	0	0	0
Bacteria	Bdellovibrionota	Oligoflexia	Oligoflexales	(Oligoflexales)	0.00201264	0.00462346	0	0	0.0147485	0.0147485	0	0.00336519	0	0	0	0	0	0
Bacteria	Bdellovibrionota	Oligoflexia	Oligoflexales	Oligoflexus	0.00109248	0.00309001	0	0	0.00983236	0.00983236	0	0	0	0	0	0	0	0
Bacteria	Bdellovibrionota	Oligoflexia	Oligoflexales	Pseudobacteriovorax	0.00518151	0.0065989	0.00518151	0	0.0196647	0.0196647	0.0106952	0	0.00827369	0	0.008	0	0	0
Bacteria	Bdellovibrionota	Oligoflexia	Oligoflexales	uncultured	0.0800536	0.0850458	0.070669	0	0.299887	0.299887	0.0855615	0.070669	0.119969	0.027168	0	0.0457905	0.0550358	0.0164024
Bacteria	Bdellovibrionota	Oligoflexia	Oligoflexales	uncultured bacterium	0.000546242	0.00154501	0	0	0.00491618	0.00491618	0	0	0	0	0	0	0	0
Bacteria	Bdellovibrionota	Oligoflexia	Silvanigrellales	Silvanigrellaceae	0.00160974	0.00229544	0	0	0.00534759	0	0.00534759	0	0.00413685	0	0	0	0.00500325	0
Bacteria	BHI80-139	uncultured bacterium	(uncultured bacterium)	(uncultured bacterium)	0.000726834	0.0020558	0	0	0.00654151	0	0	0	0	0	0	0.00654151	0	0
Bacteria	Caldatribacteriota	Caldatribacteriia	Caldatribacteriales	Caldatribacteriaceae	0.00636274	0.0018836	0.00546747	0.0018836	0.00983236	0.00983236	0.00534759	0.00336519	0.00827369	0.0054336	0.008	0.00654151	0.00500325	0.00546747
Bacteria	Caldatribacteriota	JS1	(JS1)	(JS1)	0.00695454	0.00855153	0.00673038	0	0.0273373	0	0	0.00673038	0	0.0054336	0	0.013083	0.0100065	0.0273373
Bacteria	Caldatribacteriota	JS1	Atribacteria bacterium JGI 0000014-F07	(Atribacteria bacterium JGI 0000014-F07)	0.0078262	0.0109248	0.0078262	0	0.0328048	0	0	0	0	0	0.008	0.0196245	0.0100065	0.0328048
Bacteria	Caldatribacteriota	JS1	Candidatus Atribacteria bacterium RBG_16_35_8	(Candidatus Atribacteria bacterium RBG_16_35_8)	0.000555917	0.00157237	0	0	0.00500325	0	0	0	0	0	0	0	0.00500325	0
Bacteria	Caldatribacteriota	JS1	terrestrial metagenome	(terrestrial metagenome)	0.00625296	0.00736373	0.0054336	0	0.0250163	0.00491618	0.00534759	0.0100956	0	0.0054336	0	0	0.0250163	0.00546747
Bacteria	Caldatribacteriota	JS1	uncultured bacterium	(uncultured bacterium)	0.0177512	0.0121644	0.0147485	0	0.0382723	0.0147485	0.026738	0.0134608	0.0330948	0.0054336	0.008	0	0.020013	0.0382723
Bacteria	Caldatribacteriota	JS1	uncultured Candidatus Atribacteria bacterium	(uncultured Candidatus Atribacteria bacterium)	0.00180904	0.00278966	0	0	0.008	0.00491618	0	0.00336519	0	0	0.008	0	0	0
Bacteria	Caldatribacteriota	JS1	uncultured organism	(uncultured organism)	0.000603733	0.00170762	0	0	0.0054336	0	0	0	0	0.0054336	0	0	0	0
Bacteria	Caldisericota	Caldisericia	Caldisericales	LF045	0.00133057	0.00250292	0	0	0.00654151	0	0	0	0	0.0054336	0	0.00654151	0	0
Bacteria	Caldisericota	Caldisericia	Caldisericales	WCHB1-02	0.00045965	0.00130009	0	0	0.00413685	0	0	0	0.00413685	0	0	0	0	0
Bacteria	Calditrichota	Calditrichia	Calditrichales	Calditrichaceae	0.695586	0.3898	0.494458	0.327075	1.504	0.339216	0.368984	0.760533	0.417822	0.494458	1.504	0.327075	0.965628	1.08256
Bacteria	Campilobacterota	Campylobacteria	Campylobacterales	(Campylobacterales)	0.110494	0.153813	0.032	0	0.455296	0.0245809	0	0	0	0.0054336	0.032	0.242036	0.455296	0.235101
Bacteria	Campilobacterota	Campylobacteria	Campylobacterales	Arcobacteraceae	0.0423564	0.0361	0.0320856	0.0054336	0.120078	0.0294971	0.0320856	0.0269215	0.00827369	0.0054336	0.04	0.0915811	0.120078	0.0273373
Bacteria	Campilobacterota	Campylobacteria	Campylobacterales	Campylobacteraceae	0.0153937	0.0156254	0.0156254	0	0.0550358	0.00983236	0.00534759	0	0	0.0163008	0.016	0.0196245	0.0550358	0.0164024
Bacteria	Campilobacterota	Campylobacteria	Campylobacterales	Helicobacteraceae	0.0213829	0.0259244	0.0164024	0	0.0850396	0.0196647	0.00534759	0.0100956	0	0.0108672	0	0.0850396	0.0450293	0.0164024
Bacteria	Campilobacterota	Campylobacteria	Campylobacterales	Sulfurimonadaceae	0.671027	0.865521	0.312	0.0496422	2.66173	0.117988	0.149733	0.131242	0.0496422	0.0597696	0.312	1.655	2.66173	0.902132
Bacteria	Campilobacterota	Campylobacteria	Campylobacterales	Sulfurospirillaceae	0.0130605	0.015047	0.0124105	0	0.052332	0.00491618	0.0160428	0	0.0124105	0.0054336	0	0.052332	0.0100065	0.0164024
Bacteria	Campilobacterota	Campylobacteria	Campylobacterales	Sulfurovaceae	1.12695	1.7368	0.0992843	0.0160428	5.31345	0.0294971	0.0160428	0.0437475	0.0992843	0.027168	0.072	2.18486	5.31345	2.35648
Bacteria	Campilobacterota	Campylobacteria	Campylobacterales	uncultured	0.000603733	0.00170762	0	0	0.0054336	0	0	0	0	0.0054336	0	0	0	0
Bacteria	Campilobacterota	Desulfurellia	Desulfurellales	Hippeaceae	0.0039384	0.00538604	0.0039384	0	0.0160428	0.00983236	0.0160428	0	0.00413685	0.0054336	0	0	0	0
Bacteria	Campilobacterota	Desulfurellia	Desulfurellales	uncultured	0.00115009	0.00215316	0	0	0.00534759	0	0.00534759	0	0	0	0	0	0.00500325	0
Bacteria	Chloroflexi	(Chloroflexi)	(Chloroflexi)	(Chloroflexi)	0.0145706	0.0247776	0.0145706	0	0.082012	0.0147485	0	0.00336519	0	0	0.016	0	0.0150098	0.082012
Bacteria	Chloroflexi	Anaerolineae	(Anaerolineae)	(Anaerolineae)	0.0660814	0.0485239	0.0491618	0.0165474	0.191361	0.0491618	0.0374332	0.0605734	0.0165474	0.0489024	0.088	0.0327075	0.0700455	0.191361
Bacteria	Chloroflexi	Anaerolineae	43831	uncultured bacterium	0.00331511	0.00541247	0	0	0.0164024	0	0	0	0	0.0054336	0.008	0	0	0.0164024
Bacteria	Chloroflexi	Anaerolineae	ADurb.Bin180	(ADurb.Bin180)	0.00215169	0.00500729	0	0	0.016	0	0	0.00336519	0	0	0.016	0	0	0
Bacteria	Chloroflexi	Anaerolineae	ADurb.Bin180	Chloroflexi bacterium ADurb.Bin180	0.00045965	0.00130009	0	0	0.00413685	0	0	0	0.00413685	0	0	0	0	0
Bacteria	Chloroflexi	Anaerolineae	ADurb.Bin180	uncultured bacterium	0.0146467	0.0197134	0.0146467	0	0.0601422	0.0196647	0	0	0	0	0.032	0	0.020013	0.0601422
Bacteria	Chloroflexi	Anaerolineae	ADurb.Bin180	uncultured Chloroflexi bacterium	0.000607497	0.00171826	0	0	0.00546747	0	0	0	0	0	0	0	0	0.00546747
Bacteria	Chloroflexi	Anaerolineae	ADurb.Bin180	uncultured organism	0.00037391	0.00105758	0	0	0.00336519	0	0	0.00336519	0	0	0	0	0	0
Bacteria	Chloroflexi	Anaerolineae	Anaerolineales	Anaerolineaceae	0.753864	0.642302	0.642302	0.196647	2.064	0.196647	0.294118	0.703325	0.231663	0.249946	2.064	0.438281	0.955621	1.65118
Bacteria	Chloroflexi	Anaerolineae	Ardenticatenales	Ardenticatenaceae	0.00805141	0.0114868	0.0054336	0	0.0370171	0.00983236	0.0160428	0.0370171	0.00413685	0.0054336	0	0	0	0
Bacteria	Chloroflexi	Anaerolineae	Ardenticatenales	uncultured	0.432658	0.107702	0.432624	0.107702	0.608	0.432624	0.44385	0.535065	0.421958	0.40752	0.608	0.183162	0.435283	0.426463
Bacteria	Chloroflexi	Anaerolineae	Caldilineales	Caldilineaceae	0.0992172	0.0461035	0.0884912	0.0457905	0.19561	0.0884912	0.0588235	0.121147	0.136516	0.19561	0.12	0.0457905	0.0500325	0.0765446
Bacteria	Chloroflexi	Anaerolineae	KZNMV-5-B42	uncultured organism	0.00200958	0.00421442	0	0	0.013083	0	0	0	0	0	0	0.013083	0.00500325	0
Bacteria	Chloroflexi	Anaerolineae	MSB-5B2	uncultured bacterium	0.000607497	0.00171826	0	0	0.00546747	0	0	0	0	0	0	0	0	0.00546747
Bacteria	Chloroflexi	Anaerolineae	MSB-5B2	uncultured organism	0.00133433	0.00250911	0	0	0.00654151	0	0	0	0	0	0	0.00654151	0	0.00546747
Bacteria	Chloroflexi	Anaerolineae	RBG-13-54-9	(RBG-13-54-9)	0.0029859	0.00685633	0	0	0.0218699	0	0	0	0	0	0	0	0.00500325	0.0218699
Bacteria	Chloroflexi	Anaerolineae	RBG-13-54-9	hot springs metagenome	0.00037391	0.00105758	0	0	0.00336519	0	0	0.00336519	0	0	0	0	0	0
Bacteria	Chloroflexi	Anaerolineae	RBG-13-54-9	metagenome	0.00147465	0.00275918	0	0	0.00673038	0	0	0.00673038	0	0	0	0.00654151	0	0
Bacteria	Chloroflexi	Anaerolineae	RBG-13-54-9	uncultured bacterium	0.0073843	0.0060378	0.0060378	0	0.020013	0.00491618	0.00534759	0.00673038	0	0.0054336	0	0.013083	0.020013	0.0109349
Bacteria	Chloroflexi	Anaerolineae	RBG-13-54-9	uncultured Chloroflexi bacterium	0.00283806	0.00514991	0	0	0.0164024	0	0	0	0.00413685	0	0	0	0.00500325	0.0164024
Bacteria	Chloroflexi	Anaerolineae	RBG-13-54-9	uncultured microorganism	0.000555917	0.00157237	0	0	0.00500325	0	0	0	0	0	0	0	0.00500325	0
Bacteria	Chloroflexi	Anaerolineae	RBG-13-54-9	uncultured organism	0.000546242	0.00154501	0	0	0.00491618	0.00491618	0	0	0	0	0	0	0	0
Bacteria	Chloroflexi	Anaerolineae	RBG-13-54-9	uncultured soil bacterium	0.00502393	0.0105568	0	0	0.0328048	0	0	0	0.0124105	0	0	0	0	0.0328048
Bacteria	Chloroflexi	Anaerolineae	SBR1031	(SBR1031)	0.108935	0.157973	0.054336	0.0196647	0.546747	0.0196647	0.0374332	0.0471127	0.0413685	0.054336	0.136	0.0327075	0.0650423	0.546747
Bacteria	Chloroflexi	Anaerolineae	SBR1031	A4b	0.0604084	0.0296974	0.0546747	0.013083	0.0992843	0.083575	0.0855615	0.0471127	0.0992843	0.0923712	0.048	0.013083	0.020013	0.0546747
Bacteria	Chloroflexi	Anaerolineae	SBR1031	anaerobic digester metagenome	0.00422397	0.00847649	0	0	0.0273373	0	0	0	0.00413685	0	0	0.00654151	0	0.0273373
Bacteria	Chloroflexi	Anaerolineae	SBR1031	metagenome	0.0115324	0.0118006	0.0115324	0	0.0380352	0.00491618	0.0106952	0.0134608	0.0206842	0.0380352	0.016	0	0	0
Bacteria	Chloroflexi	Anaerolineae	SBR1031	terrestrial metagenome	0.00237841	0.00519786	0	0	0.0164024	0	0	0	0	0	0	0	0.00500325	0.0164024
Bacteria	Chloroflexi	Anaerolineae	SBR1031	uncultured bacterium	0.15333	0.184382	0.117782	0.0327075	0.650629	0.0344133	0.0427807	0.117782	0.0620527	0.081504	0.208	0.0327075	0.150098	0.650629
Bacteria	Chloroflexi	Anaerolineae	SBR1031	uncultured bacterium SJA-101	0.00116341	0.0021793	0	0	0.00546747	0	0	0	0	0	0	0	0.00500325	0.00546747
Bacteria	Chloroflexi	Anaerolineae	SBR1031	uncultured Chloroflexi bacterium	0.0178145	0.0281795	0.013083	0	0.092947	0.00491618	0	0.00336519	0	0	0.016	0.013083	0.0300195	0.092947
Bacteria	Chloroflexi	Anaerolineae	SBR1031	uncultured microorganism	0.00121499	0.00343652	0	0	0.0109349	0	0	0	0	0	0	0	0	0.0109349
Bacteria	Chloroflexi	Anaerolineae	SBR1031	uncultured organism	0.0220331	0.0338415	0.0100956	0.00413685	0.114817	0.00491618	0.00534759	0.0100956	0.00413685	0.0054336	0.032	0.00654151	0.0150098	0.114817
Bacteria	Chloroflexi	Anaerolineae	SBR1031	uncultured sludge bacterium H5	0.00037391	0.00105758	0	0	0.00336519	0	0	0.00336519	0	0	0	0	0	0
Bacteria	Chloroflexi	Anaerolineae	SBR1031	uncultured soil bacterium	0.0016193	0.00231111	0	0	0.0054336	0	0	0	0.00413685	0.0054336	0	0	0.00500325	0
Bacteria	Chloroflexi	Anaerolineae	SJA-15	(SJA-15)	0.0012628	0.00260283	0	0	0.008	0	0	0.00336519	0	0	0.008	0	0	0
Bacteria	Chloroflexi	Anaerolineae	SJA-15	uncultured bacterium	0.00436205	0.00478493	0.00478493	0	0.0150098	0	0.00534759	0	0	0.0054336	0.008	0	0.0150098	0.00546747
Bacteria	Chloroflexi	Anaerolineae	SJA-15	uncultured Chloroflexi bacterium	0.000888889	0.00251416	0	0	0.008	0	0	0	0	0	0.008	0	0	0
Bacteria	Chloroflexi	Anaerolineae	Thermoflexales	Thermoflexaceae	0.005168	0.0067225	0.00500325	0	0.0218699	0	0	0.00336519	0.00827369	0	0.008	0	0.00500325	0.0218699
Bacteria	Chloroflexi	Anaerolineae	uncultured	(uncultured)	0.0110089	0.0163385	0.00654151	0	0.048	0	0	0.00673038	0	0	0.048	0.00654151	0.00500325	0.0328048
Bacteria	Chloroflexi	Anaerolineae	uncultured	metagenome	0.00100589	0.0018908	0	0	0.00491618	0.00491618	0	0	0.00413685	0	0	0	0	0
Bacteria	Chloroflexi	Anaerolineae	uncultured	uncultured bacterium	0.0239421	0.0326579	0.0150098	0	0.103882	0	0	0.0100956	0	0.0108672	0.056	0.0196245	0.0150098	0.103882
Bacteria	Chloroflexi	Anaerolineae	uncultured	uncultured Chloroflexi bacterium	0.00242999	0.00687304	0	0	0.0218699	0	0	0	0	0	0	0	0	0.0218699
Bacteria	Chloroflexi	Anaerolineae	uncultured	uncultured organism	0.000546242	0.00154501	0	0	0.00491618	0.00491618	0	0	0	0	0	0	0	0
Bacteria	Chloroflexi	Chloroflexia	(Chloroflexia)	(Chloroflexia)	0.000607497	0.00171826	0	0	0.00546747	0	0	0	0	0	0	0	0	0.00546747
Bacteria	Chloroflexi	Chloroflexia	Chloroflexales	Chloroflexaceae	0.00111183	0.00314474	0	0	0.0100065	0	0	0	0	0	0	0	0.0100065	0
Bacteria	Chloroflexi	Chloroflexia	Elev-1554	uncultured bacterium	0.000888889	0.00251416	0	0	0.008	0	0	0	0	0	0.008	0	0	0
Bacteria	Chloroflexi	Chloroflexia	Thermobaculales	Thermobaculaceae	0.00116341	0.0021793	0	0	0.00546747	0	0	0	0	0	0	0	0.00500325	0.00546747
Bacteria	Chloroflexi	Chloroflexia	Thermomicrobiales	AKYG1722	0.00425524	0.00527166	0.00413685	0	0.0134608	0.00983236	0	0.0134608	0.00413685	0.0108672	0	0	0	0
Bacteria	Chloroflexi	Chloroflexia	Thermomicrobiales	JG30-KF-CM45	0.00295538	0.00368399	0.00295538	0	0.0108672	0.00491618	0.00534759	0	0	0.0108672	0	0	0	0.00546747
Bacteria	Chloroflexi	Chloroflexia	Thermomicrobiales	Thermomicrobiaceae	0.000555917	0.00157237	0	0	0.00500325	0	0	0	0	0	0	0	0.00500325	0
Bacteria	Chloroflexi	Dehalococcoidia	(Dehalococcoidia)	(Dehalococcoidia)	0.117394	0.220236	0.0327075	0	0.710771	0	0	0	0	0	0.208	0.0327075	0.105068	0.710771
Bacteria	Chloroflexi	Dehalococcoidia	3051bac4-16	uncultured bacterium	0.00121499	0.00343652	0	0	0.0109349	0	0	0	0	0	0	0	0	0.0109349
Bacteria	Chloroflexi	Dehalococcoidia	661239	-661239	0.0108834	0.0290558	0	0	0.092947	0	0	0	0	0	0	0	0.00500325	0.092947
Bacteria	Chloroflexi	Dehalococcoidia	661239	Chloroflexi bacterium RBG_13_46_14	0.0182484	0.0407039	0	0	0.131219	0	0	0	0	0	0.008	0	0.0250163	0.131219
Bacteria	Chloroflexi	Dehalococcoidia	661239	uncultured bacterium	0.0107871	0.0220122	0	0	0.0710771	0	0	0	0	0	0.016	0	0.0100065	0.0710771
Bacteria	Chloroflexi	Dehalococcoidia	661239	uncultured Dehalococcoides sp.	0.000555917	0.00157237	0	0	0.00500325	0	0	0	0	0	0	0	0.00500325	0
Bacteria	Chloroflexi	Dehalococcoidia	Dehalococcoidales	(Dehalococcoidales)	0.00177778	0.00502831	0	0	0.016	0	0	0	0	0	0.016	0	0	0
Bacteria	Chloroflexi	Dehalococcoidia	Dehalococcoidales	Dehalococcoidaceae	0.00421285	0.00585614	0.00336519	0	0.016	0	0	0.00336519	0	0	0.016	0.013083	0	0.00546747
Bacteria	Chloroflexi	Dehalococcoidia	Dehalococcoidales	Dehalococcoidales Incertae Sedis	0.0153175	0.034442	0.00491618	0	0.112	0.00491618	0	0	0	0	0.112	0	0.0100065	0.0109349
Bacteria	Chloroflexi	Dehalococcoidia	Dehalococcoidales	uncultured	0.0029859	0.00685633	0	0	0.0218699	0	0	0	0	0	0	0	0.00500325	0.0218699
Bacteria	Chloroflexi	Dehalococcoidia	DscP2	Dehalococcoidia bacterium DscP2	0.00121499	0.00343652	0	0	0.0109349	0	0	0	0	0	0	0	0	0.0109349
Bacteria	Chloroflexi	Dehalococcoidia	DscP2	uncultured bacterium	0.00574886	0.0136615	0	0	0.0437397	0	0	0	0	0	0.008	0	0	0.0437397
Bacteria	Chloroflexi	Dehalococcoidia	ER-E4-17	uncultured bacterium	0.00237841	0.00519786	0	0	0.0164024	0	0	0	0	0	0	0	0.00500325	0.0164024
Bacteria	Chloroflexi	Dehalococcoidia	FS117-23B-02	(FS117-23B-02)	0.0268654	0.0679908	0	0	0.218699	0	0	0	0	0	0	0.013083	0.0100065	0.218699
Bacteria	Chloroflexi	Dehalococcoidia	FS117-23B-02	uncultured bacterium	0.00568761	0.0118406	0	0	0.0382723	0.00491618	0	0	0	0	0.008	0	0	0.0382723
Bacteria	Chloroflexi	Dehalococcoidia	FS117-23B-02	uncultured Chloroflexi bacterium	0.00686069	0.0135551	0	0	0.0437397	0	0	0	0	0	0.008	0	0.0100065	0.0437397
Bacteria	Chloroflexi	Dehalococcoidia	FS117-23B-02	uncultured prokaryote	0.0119325	0.0269267	0.00336519	0	0.0874795	0	0	0.00336519	0	0	0	0.00654151	0.0100065	0.0874795
Bacteria	Chloroflexi	Dehalococcoidia	FW22	(FW22)	0.00182249	0.00515478	0	0	0.0164024	0	0	0	0	0	0	0	0	0.0164024
Bacteria	Chloroflexi	Dehalococcoidia	FW22	uncultured bacterium	0.0116042	0.0219422	0.00534759	0	0.0710771	0	0.00534759	0	0	0	0.008	0	0.020013	0.0710771
Bacteria	Chloroflexi	Dehalococcoidia	FW22	uncultured organism	0.00177091	0.00359599	0	0	0.0109349	0	0	0	0	0	0	0	0.00500325	0.0109349
Bacteria	Chloroflexi	Dehalococcoidia	GIF3	(GIF3)	0.0176409	0.0390192	0	0	0.125752	0	0	0	0	0	0.008	0	0.0250163	0.125752
Bacteria	Chloroflexi	Dehalococcoidia	GIF3	Dehalococcoidia bacterium SCGC AB-540-C11	0.0061943	0.0153435	0	0	0.0492072	0	0	0	0	0	0	0.00654151	0	0.0492072
Bacteria	Chloroflexi	Dehalococcoidia	GIF3	uncultured bacterium	0.0518432	0.113473	0.008	0	0.36632	0	0	0	0.00413685	0	0.008	0.013083	0.0750488	0.36632
Bacteria	Chloroflexi	Dehalococcoidia	GIF3	uncultured organism	0.00148574	0.00319005	0	0	0.0100065	0	0	0.00336519	0	0	0	0	0.0100065	0
Bacteria	Chloroflexi	Dehalococcoidia	GIF9	(GIF9)	0.00392637	0.00864473	0	0	0.0273373	0	0	0	0	0	0.008	0	0	0.0273373
Bacteria	Chloroflexi	Dehalococcoidia	GIF9	AB-539-J10	0.023883	0.0502286	0.00654151	0	0.164024	0	0	0.00336519	0	0	0.016	0.00654151	0.0250163	0.164024
Bacteria	Chloroflexi	Dehalococcoidia	GIF9	uncultured bacterium	0.0110519	0.0234475	0.00491618	0	0.0765446	0.00491618	0	0	0	0	0.008	0	0.0100065	0.0765446
Bacteria	Chloroflexi	Dehalococcoidia	GIF9	uncultured Chloroflexi bacterium	0.00242999	0.00687304	0	0	0.0218699	0	0	0	0	0	0	0	0	0.0218699
Bacteria	Chloroflexi	Dehalococcoidia	H3.93	uncultured bacterium	0.00386512	0.00692827	0	0	0.0218699	0.00491618	0	0	0	0	0.008	0	0	0.0218699
Bacteria	Chloroflexi	Dehalococcoidia	MB-C2-126	uncultured bacterium	0.000888889	0.00251416	0	0	0.008	0	0	0	0	0	0.008	0	0	0
Bacteria	Chloroflexi	Dehalococcoidia	MSBL5	(MSBL5)	0.0244843	0.042168	0	0	0.109349	0	0	0	0	0	0.096	0	0.0150098	0.109349
Bacteria	Chloroflexi	Dehalococcoidia	MSBL5	uncultured bacterium	0.0432329	0.0738689	0.00654151	0	0.224166	0	0	0.00336519	0	0	0.12	0.00654151	0.0350228	0.224166
Bacteria	Chloroflexi	Dehalococcoidia	MSBL5	uncultured Chloroflexi bacterium	0.00420776	0.00799266	0	0	0.0218699	0	0	0	0	0	0.016	0	0	0.0218699
Bacteria	Chloroflexi	Dehalococcoidia	MSBL5	uncultured Dehalococcoides sp.	0.00242999	0.00687304	0	0	0.0218699	0	0	0	0	0	0	0	0	0.0218699
Bacteria	Chloroflexi	Dehalococcoidia	MSBL5	uncultured organism	0.000607497	0.00171826	0	0	0.00546747	0	0	0	0	0	0	0	0	0.00546747
Bacteria	Chloroflexi	Dehalococcoidia	Napoli-4B-65	uncultured bacterium	0.00957207	0.0187041	0	0	0.0601422	0	0	0	0	0	0.016	0	0.0100065	0.0601422
Bacteria	Chloroflexi	Dehalococcoidia	Napoli-4B-65	uncultured Dehalococcoides sp.	0.000555917	0.00157237	0	0	0.00500325	0	0	0	0	0	0	0	0.00500325	0
Bacteria	Chloroflexi	Dehalococcoidia	RBG-13-46-9	(RBG-13-46-9)	0.000607497	0.00171826	0	0	0.00546747	0	0	0	0	0	0	0	0	0.00546747
Bacteria	Chloroflexi	Dehalococcoidia	RBG-13-46-9	Chloroflexi bacterium RBG_13_46_9	0.00121499	0.00343652	0	0	0.0109349	0	0	0	0	0	0	0	0	0.0109349
Bacteria	Chloroflexi	Dehalococcoidia	RBG-13-46-9	uncultured bacterium	0.00303748	0.0085913	0	0	0.0273373	0	0	0	0	0	0	0	0	0.0273373
Bacteria	Chloroflexi	Dehalococcoidia	S085	(S085)	0.000546242	0.00154501	0	0	0.00491618	0.00491618	0	0	0	0	0	0	0	0
Bacteria	Chloroflexi	Dehalococcoidia	S085	metagenome	0.00252762	0.0049891	0	0	0.0147485	0.0147485	0	0	0	0	0.008	0	0	0
Bacteria	Chloroflexi	Dehalococcoidia	S085	uncultured bacterium	0.00169998	0.00334264	0	0	0.00983236	0.00983236	0	0	0	0	0	0	0	0.00546747
Bacteria	Chloroflexi	Dehalococcoidia	SAR202 clade	(SAR202 clade)	0.00603937	0.00616836	0.00603937	0	0.0160428	0.0147485	0.0160428	0.0100956	0	0	0.008	0	0	0.00546747
Bacteria	Chloroflexi	Dehalococcoidia	SAR202 clade	hydrothermal vent metagenome	0.00114042	0.00213595	0	0	0.00534759	0.00491618	0.00534759	0	0	0	0	0	0	0
Bacteria	Chloroflexi	Dehalococcoidia	SAR202 clade	marine metagenome	0.00114042	0.00213595	0	0	0.00534759	0.00491618	0.00534759	0	0	0	0	0	0	0
Bacteria	Chloroflexi	Dehalococcoidia	SAR202 clade	uncultured bacterium	0.0328916	0.0305344	0.0217344	0	0.0884912	0.0884912	0.0802139	0.0504779	0.0165474	0.0217344	0.008	0.0196245	0	0.0109349
Bacteria	Chloroflexi	Dehalococcoidia	SAR202 clade	uncultured Chloroflexi bacterium	0.00313739	0.00229831	0.00336519	0	0.00546747	0.00491618	0.00534759	0.00336519	0.00413685	0	0	0	0.00500325	0.00546747
Bacteria	Chloroflexi	Dehalococcoidia	SAR202 clade	uncultured deep-sea bacterium	0.00201264	0.00462346	0	0	0.0147485	0.0147485	0	0.00336519	0	0	0	0	0	0
Bacteria	Chloroflexi	Dehalococcoidia	SAR202 clade	uncultured marine microorganism	0.00037391	0.00105758	0	0	0.00336519	0	0	0.00336519	0	0	0	0	0	0
Bacteria	Chloroflexi	Dehalococcoidia	Sh765B-AG-111	(Sh765B-AG-111)	0.000607497	0.00171826	0	0	0.00546747	0	0	0	0	0	0	0	0	0.00546747
Bacteria	Chloroflexi	Dehalococcoidia	Sh765B-AG-111	uncultured bacterium	0.0106363	0.0215826	0.00500325	0	0.0710771	0.00491618	0	0.00673038	0	0	0.008	0	0.00500325	0.0710771
Bacteria	Chloroflexi	Dehalococcoidia	Sh765B-AG-111	uncultured Chloroflexi bacterium	0.000726834	0.0020558	0	0	0.00654151	0	0	0	0	0	0	0.00654151	0	0
Bacteria	Chloroflexi	Dehalococcoidia	Sh765B-AG-111	uncultured Dehalococcoides sp.	0.00283072	0.00413988	0	0	0.0109349	0	0	0	0	0	0.008	0.00654151	0	0.0109349
Bacteria	Chloroflexi	Dehalococcoidia	SPG12-343-353-B75	uncultured bacterium	0.00210388	0.00399633	0	0	0.0109349	0	0	0	0	0	0.008	0	0	0.0109349
Bacteria	Chloroflexi	Dehalococcoidia	SPG12-461-471-B8	uncultured bacterium	0.00480839	0.0119337	0	0	0.0382723	0	0	0	0	0	0	0	0.00500325	0.0382723
Bacteria	Chloroflexi	Dehalococcoidia	t0.6.f	uncultured bacterium	0.00303748	0.0085913	0	0	0.0273373	0	0	0	0	0	0	0	0	0.0273373
Bacteria	Chloroflexi	Dehalococcoidia	uncultured bacterium	(uncultured bacterium)	0.00387479	0.00692979	0	0	0.0218699	0	0	0	0	0	0.008	0	0.00500325	0.0218699
Bacteria	Chloroflexi	Dehalococcoidia	vadinBA26	uncultured bacterium	0.0339294	0.067891	0.00491618	0	0.216	0.00491618	0	0.00336519	0	0	0.216	0	0.0100065	0.0710771
Bacteria	Chloroflexi	Dehalococcoidia	vadinBA26	uncultured Chloroflexi bacterium	0.000546242	0.00154501	0	0	0.00491618	0.00491618	0	0	0	0	0	0	0	0
Bacteria	Chloroflexi	Gitt-GS-136	(Gitt-GS-136)	(Gitt-GS-136)	0.00120747	0.00341523	0	0	0.0108672	0	0	0	0	0.0108672	0	0	0	0
Bacteria	Chloroflexi	Gitt-GS-136	uncultured bacterium	(uncultured bacterium)	0.00188824	0.00270749	0	0	0.00673038	0.00491618	0.00534759	0.00673038	0	0	0	0	0	0
Bacteria	Chloroflexi	JG30-KF-CM66	(JG30-KF-CM66)	(JG30-KF-CM66)	0.00428406	0.00591295	0.00413685	0	0.0160428	0.00491618	0.0160428	0.0134608	0.00413685	0	0	0	0	0
Bacteria	Chloroflexi	JG30-KF-CM66	metagenome	(metagenome)	0.00114042	0.00213595	0	0	0.00534759	0.00491618	0.00534759	0	0	0	0	0	0	0
Bacteria	Chloroflexi	JG30-KF-CM66	uncultured bacterium	(uncultured bacterium)	0.00813947	0.00899603	0.00654151	0	0.0213904	0.0196647	0.0213904	0.0201911	0	0	0	0.00654151	0	0.00546747
Bacteria	Chloroflexi	JG30-KF-CM66	uncultured Chloroflexi bacterium	(uncultured Chloroflexi bacterium)	0.00206057	0.00330627	0	0	0.00983236	0.00983236	0.00534759	0.00336519	0	0	0	0	0	0
Bacteria	Chloroflexi	JG30-KF-CM66	uncultured soil bacterium	(uncultured soil bacterium)	0.00037391	0.00105758	0	0	0.00336519	0	0	0.00336519	0	0	0	0	0	0
Bacteria	Chloroflexi	KD4-96	(KD4-96)	(KD4-96)	0.0178423	0.0109263	0.0165474	0	0.0344133	0.0344133	0.026738	0.0134608	0.0165474	0.0108672	0.032	0.00654151	0.020013	0
Bacteria	Chloroflexi	KD4-96	metagenome	(metagenome)	0.00110216	0.00206205	0	0	0.00500325	0.00491618	0	0	0	0	0	0	0.00500325	0
Bacteria	Chloroflexi	KD4-96	uncultured bacterium	(uncultured bacterium)	0.108652	0.0391757	0.108652	0.0391757	0.168442	0.0491618	0.122995	0.087495	0.111695	0.168442	0.152	0.0588736	0.0850553	0.142154
Bacteria	Chloroflexi	KD4-96	uncultured Chloroflexi bacterium	(uncultured Chloroflexi bacterium)	0.00192474	0.00274004	0	0	0.00654151	0	0.00534759	0	0	0.0054336	0	0.00654151	0	0
Bacteria	Chloroflexi	KD4-96	uncultured Gram-positive bacterium	(uncultured Gram-positive bacterium)	0.000968087	0.00187043	0	0	0.00534759	0	0.00534759	0.00336519	0	0	0	0	0	0
Bacteria	Chloroflexi	Ktedonobacteria	C0119	uncultured bacterium	0.00045965	0.00130009	0	0	0.00413685	0	0	0	0.00413685	0	0	0	0	0
Bacteria	Chloroflexi	Ktedonobacteria	Ktedonobacterales	Ktedonobacteraceae	0.000607497	0.00171826	0	0	0.00546747	0	0	0	0	0	0	0	0	0.00546747
Bacteria	Chloroflexi	Ktedonobacteria	MVP-21	uncultured organism	0.000555917	0.00157237	0	0	0.00500325	0	0	0	0	0	0	0	0.00500325	0
Bacteria	Chloroflexi	OLB14	bacterium SCGC AG-212-C10	(bacterium SCGC AG-212-C10)	0.000555917	0.00157237	0	0	0.00500325	0	0	0	0	0	0	0	0.00500325	0
Bacteria	Chloroflexi	OLB14	uncultured bacterium	(uncultured bacterium)	0.000546242	0.00154501	0	0	0.00491618	0.00491618	0	0	0	0	0	0	0	0
Bacteria	Chloroflexi	TK10	marine metagenome	(marine metagenome)	0.000594177	0.00168059	0	0	0.00534759	0	0.00534759	0	0	0	0	0	0	0
Bacteria	Chloroflexi	TK17	uncultured Chloroflexi bacterium	(uncultured Chloroflexi bacterium)	0.000594177	0.00168059	0	0	0.00534759	0	0.00534759	0	0	0	0	0	0	0
Bacteria	Chloroflexi	TK30	uncultured bacterium	(uncultured bacterium)	0.000594177	0.00168059	0	0	0.00534759	0	0.00534759	0	0	0	0	0	0	0
Bacteria	CK-2C2-2	Candidatus Cloacimonetes bacterium 4572_55	(Candidatus Cloacimonetes bacterium 4572_55)	(Candidatus Cloacimonetes bacterium 4572_55)	0.000726834	0.0020558	0	0	0.00654151	0	0	0	0	0	0	0.00654151	0	0
Bacteria	CK-2C2-2	uncultured bacterium	(uncultured bacterium)	(uncultured bacterium)	0.00614494	0.00374888	0.00534759	0	0.013083	0	0.00534759	0.00336519	0.00413685	0.0054336	0.008	0.013083	0.00500325	0.0109349
Bacteria	CK-2C2-2	uncultured organism	(uncultured organism)	(uncultured organism)	0.000888889	0.00251416	0	0	0.008	0	0	0	0	0	0.008	0	0	0
Bacteria	Cloacimonadota	Cloacimonadia	Cloacimonadales	(Cloacimonadales)	0.00514136	0.0119762	0	0	0.0382723	0	0	0	0	0	0.008	0	0	0.0382723
Bacteria	Cloacimonadota	Cloacimonadia	Cloacimonadales	Cloacimonadaceae	0.00189025	0.00269897	0	0	0.00654151	0	0	0	0	0	0	0.00654151	0.00500325	0.00546747
Bacteria	Cloacimonadota	Cloacimonadia	Cloacimonadales	MSBL8	0.0172489	0.02328	0.0108672	0	0.0765446	0.00491618	0.00534759	0	0	0.0108672	0.016	0.00654151	0.0350228	0.0765446
Bacteria	Cloacimonadota	Cloacimonadia	Cloacimonadales	NK-L14	0.00037391	0.00105758	0	0	0.00336519	0	0	0.00336519	0	0	0	0	0	0
Bacteria	Cloacimonadota	Cloacimonadia	Cloacimonadales	SHA-4	0.00037391	0.00105758	0	0	0.00336519	0	0	0.00336519	0	0	0	0	0	0
Bacteria	Cloacimonadota	Cloacimonadia	Cloacimonadales	W27	0.00324066	0.00392706	0.00324066	0	0.0106952	0	0.0106952	0	0	0	0.008	0	0.00500325	0.00546747
Bacteria	Cyanobacteria	(Cyanobacteria)	(Cyanobacteria)	(Cyanobacteria)	0.000968087	0.00187043	0	0	0.00534759	0	0.00534759	0.00336519	0	0	0	0	0	0
Bacteria	Cyanobacteria	Cyanobacteriia	(Cyanobacteriia)	(Cyanobacteriia)	0.00167765	0.00336027	0	0	0.0100956	0	0	0.0100956	0	0	0	0	0.00500325	0
Bacteria	Cyanobacteria	Cyanobacteriia	Cyanobacteriales	(Cyanobacteriales)	0.00148307	0.00284412	0	0	0.008	0	0.00534759	0	0	0	0.008	0	0	0
Bacteria	Cyanobacteria	Cyanobacteriia	Cyanobacteriales	Chroococcidiopsaceae	0.000546242	0.00154501	0	0	0.00491618	0.00491618	0	0	0	0	0	0	0	0
Bacteria	Cyanobacteria	Cyanobacteriia	Cyanobacteriales	Coleofasciculaceae	0.000888889	0.00251416	0	0	0.008	0	0	0	0	0	0.008	0	0	0
Bacteria	Cyanobacteria	Cyanobacteriia	Cyanobacteriales	Cyanobacteriaceae	0.00168666	0.00332781	0	0	0.00983236	0.00983236	0.00534759	0	0	0	0	0	0	0
Bacteria	Cyanobacteria	Cyanobacteriia	Cyanobacteriales	Nostocaceae	0.000594177	0.00168059	0	0	0.00534759	0	0.00534759	0	0	0	0	0	0	0
Bacteria	Cyanobacteria	Cyanobacteriia	Cyanobacteriales	Rubidibacteraceae	0.000555917	0.00157237	0	0	0.00500325	0	0	0	0	0	0	0	0.00500325	0
Bacteria	Cyanobacteria	Cyanobacteriia	Cyanobacteriales	uncultured	0.000546242	0.00154501	0	0	0.00491618	0.00491618	0	0	0	0	0	0	0	0
Bacteria	Cyanobacteria	Cyanobacteriia	Cyanobacteriales	Xenococcaceae	0.0236328	0.0185177	0.020013	0.00336519	0.0719566	0.0196647	0.026738	0.00336519	0.0248211	0.0217344	0.008	0.0719566	0.020013	0.0164024
Bacteria	Cyanobacteria	Cyanobacteriia	Leptolyngbyales	Leptolyngbyaceae	0.00195227	0.00291233	0	0	0.008	0	0	0	0.00413685	0.0054336	0.008	0	0	0
Bacteria	Cyanobacteria	Cyanobacteriia	Phormidesmiales	Phormidesmiaceae	0.0013798	0.00198528	0	0	0.00491618	0.00491618	0	0.00336519	0.00413685	0	0	0	0	0
Bacteria	Cyanobacteria	Cyanobacteriia	Synechococcales	Cyanobiaceae	0.00363864	0.0069818	0	0	0.0196647	0.0196647	0	0	0	0	0	0.013083	0	0
Bacteria	Cyanobacteria	Cyanobacteriia	Synechococcales	Synechococcales Incertae Sedis	0.00133057	0.00250292	0	0	0.00654151	0	0	0	0	0.0054336	0	0.00654151	0	0
Bacteria	Cyanobacteria	Cyanobacteriia	Thermosynechococcales	Acaryochloridaceae	0.000726834	0.0020558	0	0	0.00654151	0	0	0	0	0	0	0.00654151	0	0
Bacteria	Cyanobacteria	Sericytochromatia	uncultured bacterium	(uncultured bacterium)	0.00155213	0.00319907	0	0	0.00983236	0.00983236	0	0	0.00413685	0	0	0	0	0
Bacteria	Cyanobacteria	Vampirivibrionia	(Vampirivibrionia)	(Vampirivibrionia)	0.00037391	0.00105758	0	0	0.00336519	0	0	0.00336519	0	0	0	0	0	0
Bacteria	Cyanobacteria	Vampirivibrionia	Caenarcaniphilales	(Caenarcaniphilales)	0.00037391	0.00105758	0	0	0.00336519	0	0	0.00336519	0	0	0	0	0	0
Bacteria	Cyanobacteria	Vampirivibrionia	Caenarcaniphilales	uncultured bacterium	0.000546242	0.00154501	0	0	0.00491618	0.00491618	0	0	0	0	0	0	0	0
Bacteria	Cyanobacteria	Vampirivibrionia	Caenarcaniphilales	uncultured cyanobacterium	0.000546242	0.00154501	0	0	0.00491618	0.00491618	0	0	0	0	0	0	0	0
Bacteria	Cyanobacteria	Vampirivibrionia	Gastranaerophilales	(Gastranaerophilales)	0.000555917	0.00157237	0	0	0.00500325	0	0	0	0	0	0	0	0.00500325	0
Bacteria	Cyanobacteria	Vampirivibrionia	Gastranaerophilales	uncultured bacterium	0.000981407	0.00190173	0	0	0.00546747	0	0	0.00336519	0	0	0	0	0	0.00546747
Bacteria	Cyanobacteria	Vampirivibrionia	Gastranaerophilales	uncultured organism	0.00045965	0.00130009	0	0	0.00413685	0	0	0	0.00413685	0	0	0	0	0
Bacteria	Cyanobacteria	Vampirivibrionia	Obscuribacterales	Obscuribacteraceae	0.00210851	0.00349393	0	0	0.0106952	0.00491618	0.0106952	0.00336519	0	0	0	0	0	0
Bacteria	Cyanobacteria	Vampirivibrionia	Vampirovibrionales	(Vampirovibrionales)	0.000546242	0.00154501	0	0	0.00491618	0.00491618	0	0	0	0	0	0	0	0
Bacteria	Cyanobacteria	Vampirivibrionia	Vampirovibrionales	Vampirovibrionaceae	0.00037391	0.00105758	0	0	0.00336519	0	0	0.00336519	0	0	0	0	0	0
Bacteria	Dadabacteria	Dadabacteriia	Dadabacteriales	(Dadabacteriales)	0.002166	0.00354356	0	0	0.0106952	0	0.0106952	0.00336519	0	0.0054336	0	0	0	0
Bacteria	Dadabacteria	Dadabacteriia	Dadabacteriales	uncultured bacterium	0.00256279	0.00433446	0	0	0.0134608	0	0	0.0134608	0.00413685	0	0	0	0	0.00546747
Bacteria	Dadabacteria	Dadabacteriia	Dadabacteriales	uncultured bacterium W5-15b	0.000546242	0.00154501	0	0	0.00491618	0.00491618	0	0	0	0	0	0	0	0
Bacteria	Dadabacteria	Dadabacteriia	Dadabacteriales	uncultured deep-sea bacterium	0.000546242	0.00154501	0	0	0.00491618	0.00491618	0	0	0	0	0	0	0	0
Bacteria	Dadabacteria	Dadabacteriia	Dadabacteriales	uncultured organism	0.00151433	0.00219725	0	0	0.00534759	0.00491618	0.00534759	0.00336519	0	0	0	0	0	0
Bacteria	Dadabacteria	Dadabacteriia	Dadabacteriales	uncultured soil bacterium	0.000594177	0.00168059	0	0	0.00534759	0	0.00534759	0	0	0	0	0	0	0
Bacteria	Deferribacterota	Deferribacteres	Deferribacterales	Deferribacteraceae	0.001524	0.00221235	0	0	0.00534759	0	0.00534759	0.00336519	0	0	0	0	0.00500325	0
Bacteria	Deferrisomatota	Defferrisomatia	Defferrisomatales	Defferrisomataceae	0.0376704	0.0195437	0.0350228	0.00654151	0.0807646	0.0245809	0.0481283	0.0807646	0.0248211	0.0489024	0.032	0.00654151	0.0350228	0.0382723
Bacteria	Deinococcota	Deinococci	Deinococcales	(Deinococcales)	0.00120747	0.00234022	0	0	0.00673038	0	0	0.00673038	0.00413685	0	0	0	0	0
Bacteria	Deinococcota	Deinococci	Deinococcales	Deinococcaceae	0.0221132	0.0502356	0.00673038	0	0.163538	0	0	0.00673038	0.00827369	0	0	0.163538	0.0150098	0.00546747
Bacteria	Deinococcota	Deinococci	Deinococcales	Trueperaceae	0.0997037	0.0594693	0.0951475	0.0164024	0.211396	0.211396	0.144385	0.151434	0.0951475	0.114106	0.024	0.0654151	0.0750488	0.0164024
Bacteria	Deinococcota	Deinococci	Thermales	Thermaceae	0.00166775	0.00471711	0	0	0.0150098	0	0	0	0	0	0	0	0.0150098	0
Bacteria	Dependentiae	Babeliae	Babeliales	(Babeliales)	0.0408692	0.0523845	0.0235563	0	0.176	0.0393294	0.00534759	0.0235563	0.0124105	0	0.176	0.0196245	0.0150098	0.0765446
Bacteria	Dependentiae	Babeliae	Babeliales	Babeliaceae	0.00516894	0.00974516	0.00413685	0	0.032	0.00491618	0	0	0.00413685	0	0.032	0	0	0.00546747
Bacteria	Dependentiae	Babeliae	Babeliales	bacterium enrichment culture clone 46	0.00283428	0.00365559	0.00283428	0	0.0100065	0	0	0.00336519	0.00413685	0	0.008	0	0.0100065	0
Bacteria	Dependentiae	Babeliae	Babeliales	UBA12409	0.00402844	0.00299524	0.00500325	0	0.00827369	0	0.00534759	0.00673038	0.00827369	0.0054336	0	0	0.00500325	0.00546747
Bacteria	Dependentiae	Babeliae	Babeliales	UBA12411	0.00313511	0.0049772	0	0	0.0147485	0.0147485	0	0	0	0	0.008	0	0	0.00546747
Bacteria	Dependentiae	Babeliae	Babeliales	uncultured bacterium	0.0784514	0.125069	0.0500325	0.0054336	0.424	0.0344133	0.0160428	0.0673038	0.00827369	0.0054336	0.424	0.013083	0.0500325	0.0874795
Bacteria	Dependentiae	Babeliae	Babeliales	uncultured Candidatus Dependentiae bacterium	0.00353525	0.00502332	0.00353525	0	0.016	0.00491618	0	0	0	0.0054336	0.016	0	0	0.00546747
Bacteria	Dependentiae	Babeliae	Babeliales	uncultured delta proteobacterium	0.00275918	0.00504094	0	0	0.016	0	0	0.00336519	0	0	0.016	0	0	0.00546747
Bacteria	Dependentiae	Babeliae	Babeliales	uncultured organism	0.00135532	0.00255298	0	0	0.00673038	0	0	0.00673038	0	0	0	0	0	0.00546747
Bacteria	Dependentiae	Babeliae	Babeliales	Vermiphilaceae	0.0105492	0.0175386	0.00500325	0	0.056	0.00491618	0	0.0235563	0	0	0.056	0	0.00500325	0.00546747
Bacteria	Desulfobacterota	(Desulfobacterota)	(Desulfobacterota)	(Desulfobacterota)	0.115865	0.0688492	0.110072	0.026738	0.273373	0.0786589	0.026738	0.124512	0.132379	0.0978048	0.16	0.039249	0.110072	0.273373
Bacteria	Desulfobacterota	Desulfarculia	Desulfarculales	Desulfarculaceae	0.00208982	0.0043523	0	0	0.0134608	0	0.00534759	0.0134608	0	0	0	0	0	0
Bacteria	Desulfobacterota	Desulfobaccia	Desulfobaccales	Desulfobaccaceae	0.00634522	0.00561382	0.00561382	0	0.0160428	0.00491618	0.0160428	0.00673038	0	0.0108672	0	0.013083	0	0.00546747
Bacteria	Desulfobacterota	Desulfobacteria	(Desulfobacteria)	(Desulfobacteria)	0.0208535	0.0188051	0.0188051	0	0.0601422	0.00491618	0	0.0269215	0.00827369	0.0108672	0.04	0.00654151	0.0300195	0.0601422
Bacteria	Desulfobacterota	Desulfobacteria	Desulfatiglandales	Desulfatiglandaceae	0.505587	0.539941	0.282676	0.132379	1.7988	0.142569	0.15508	0.282676	0.132379	0.184742	1.032	0.176621	0.64542	1.7988
Bacteria	Desulfobacterota	Desulfobacteria	Desulfobacterales	(Desulfobacterales)	0.11216	0.0988519	0.0988519	0.0289579	0.312	0.0344133	0.0427807	0.104321	0.0289579	0.0652032	0.312	0.039249	0.120078	0.262438
Bacteria	Desulfobacterota	Desulfobacteria	Desulfobacterales	Desulfatiferula	0.0081764	0.00864529	0.00673038	0	0.0273373	0	0	0.00673038	0	0.0054336	0.016	0.013083	0.00500325	0.0273373
Bacteria	Desulfobacterota	Desulfobacteria	Desulfobacterales	Desulfobacteraceae	0.187737	0.161939	0.161939	0.0661896	0.616	0.0786589	0.0695187	0.232198	0.0661896	0.108672	0.616	0.170079	0.135088	0.213231
Bacteria	Desulfobacterota	Desulfobacteria	Desulfobacterales	Desulfococcaceae	0.0703592	0.0310879	0.0703592	0.0248211	0.136687	0.0393294	0.0481283	0.0773994	0.0248211	0.0597696	0.072	0.0850396	0.0900585	0.136687
Bacteria	Desulfobacterota	Desulfobacteria	Desulfobacterales	Desulfolunaceae	0.098308	0.0304414	0.098308	0.0304414	0.150098	0.0639103	0.139037	0.104321	0.107558	0.081504	0.104	0.052332	0.150098	0.082012
Bacteria	Desulfobacterota	Desulfobacteria	Desulfobacterales	Desulforegulaceae	0.00045965	0.00130009	0	0	0.00413685	0	0	0	0.00413685	0	0	0	0	0
Bacteria	Desulfobacterota	Desulfobacteria	Desulfobacterales	Desulfosarcinaceae	3.57149	2.42619	2.42619	1.17988	7.76381	1.17988	1.50267	3.34836	1.53063	2.18974	7.456	2.13907	5.03327	7.76381
Bacteria	Desulfobacterota	Desulfobacteria	Desulfobacterales	uncultured	0.0181172	0.0126289	0.0163008	0	0.04	0.00983236	0.0213904	0.0100956	0.0330948	0.0163008	0.04	0	0.00500325	0.0273373
Bacteria	Desulfobacterota	Desulfobacteria	Desulfobacterales	uncultured bacterium	0.00195604	0.00291685	0	0	0.008	0	0	0	0.00413685	0	0.008	0	0	0.00546747
Bacteria	Desulfobacterota	Desulfobulbia	Desulfobulbales	(Desulfobulbales)	0.121472	0.0799424	0.0827369	0.0344133	0.275946	0.0344133	0.0481283	0.275946	0.0827369	0.13584	0.08	0.0588736	0.235153	0.142154
Bacteria	Desulfobacterota	Desulfobulbia	Desulfobulbales	Desulfobulbaceae	0.557262	0.212704	0.557262	0.212704	1.00565	0.339216	0.28877	0.676403	0.570885	0.711802	0.384	0.431739	1.00565	0.606889
Bacteria	Desulfobacterota	Desulfobulbia	Desulfobulbales	Desulfocapsaceae	0.975985	0.454244	0.850396	0.329384	1.76592	0.329384	0.459893	0.743707	1.17073	1.76592	1.44	0.850396	1.34587	0.677966
Bacteria	Desulfobacterota	Desulfobulbia	Desulfobulbales	Desulfurivibrionaceae	0.186105	0.123445	0.150455	0.0442456	0.465302	0.0442456	0.106952	0.235563	0.0910106	0.190176	0.096	0.150455	0.465302	0.295243
Bacteria	Desulfobacterota	Desulfobulbia	Desulfobulbales	uncultured	0.108857	0.0811968	0.0934074	0.013083	0.306232	0.0934074	0.0695187	0.306232	0.103421	0.141274	0.048	0.013083	0.150098	0.0546747
Bacteria	Desulfobacterota	Desulfofervidia	Desulfofervidales	Desulfofervidaceae	0.000981407	0.00190173	0	0	0.00546747	0	0	0.00336519	0	0	0	0	0	0.00546747
Bacteria	Desulfobacterota	Desulfomonilia	Desulfomonilales	Desulfomonilaceae	0.00722706	0.00899346	0.00722706	0	0.024	0	0	0.0100956	0	0	0.024	0	0.020013	0.0109349
Bacteria	Desulfobacterota	Desulfovibrionia	Desulfovibrionales	Desulfohalobiaceae	0.00391944	0.0037212	0.00391944	0	0.00983236	0.00983236	0	0	0	0.0054336	0.008	0.00654151	0	0.00546747
Bacteria	Desulfobacterota	Desulfovibrionia	Desulfovibrionales	Desulfomicrobiaceae	0.0314228	0.0301257	0.0217344	0	0.104664	0.0196647	0.0160428	0.016826	0.0579159	0.0217344	0	0.104664	0.0350228	0.0109349
Bacteria	Desulfobacterota	Desulfovibrionia	Desulfovibrionales	Desulfonatronaceae	0.00105383	0.00199208	0	0	0.00534759	0	0.00534759	0	0.00413685	0	0	0	0	0
Bacteria	Desulfobacterota	Desulfovibrionia	Desulfovibrionales	Desulfonatronovibrionaceae	0.00401928	0.00470701	0.00401928	0	0.0108672	0.00983236	0	0	0	0.0108672	0	0	0.0100065	0.00546747
Bacteria	Desulfobacterota	Desulfovibrionia	Desulfovibrionales	Desulfonauticaceae	0.00204855	0.00349987	0	0	0.0109349	0	0	0.00336519	0.00413685	0	0	0	0	0.0109349
Bacteria	Desulfobacterota	Desulfovibrionia	Desulfovibrionales	Desulfoplanaceae	0.000546242	0.00154501	0	0	0.00491618	0.00491618	0	0	0	0	0	0	0	0
Bacteria	Desulfobacterota	Desulfovibrionia	Desulfovibrionales	Desulfovibrionaceae	0.0195595	0.0107304	0.0195595	0.00534759	0.0442456	0.0442456	0.00534759	0.0201911	0.0165474	0.0217344	0.008	0.013083	0.0250163	0.0218699
Bacteria	Desulfobacterota	Desulfuromonadia	(Desulfuromonadia)	(Desulfuromonadia)	0.0475432	0.0419574	0.0419574	0.0163008	0.16	0.0294971	0.026738	0.016826	0.0289579	0.0163008	0.16	0.0457905	0.060039	0.0437397
Bacteria	Desulfobacterota	Desulfuromonadia	Bradymonadales	(Bradymonadales)	0.0158251	0.0124352	0.0124352	0	0.0455053	0.00983236	0.0106952	0.0100956	0.0455053	0.0108672	0	0.013083	0.0150098	0.0273373
Bacteria	Desulfobacterota	Desulfuromonadia	Bradymonadales	Bradymonadaceae	0.00205972	0.0030375	0	0	0.00827369	0.00491618	0.00534759	0	0.00827369	0	0	0	0	0
Bacteria	Desulfobacterota	Desulfuromonadia	Bradymonadales	delta proteobacterium GMD14H09	0.0025655	0.00485408	0	0	0.013083	0	0	0	0	0	0	0.013083	0.0100065	0
Bacteria	Desulfobacterota	Desulfuromonadia	Bradymonadales	metagenome	0.00210664	0.00248231	0.00210664	0	0.00654151	0.00491618	0	0.00336519	0.00413685	0	0	0.00654151	0	0
Bacteria	Desulfobacterota	Desulfuromonadia	Bradymonadales	uncultured bacterium	0.027167	0.0219866	0.0250163	0	0.0744632	0.0147485	0.0106952	0.0302867	0.0744632	0.0380352	0	0.0457905	0.0250163	0.00546747
Bacteria	Desulfobacterota	Desulfuromonadia	Bradymonadales	uncultured beta proteobacterium	0.00045965	0.00130009	0	0	0.00413685	0	0	0	0.00413685	0	0	0	0	0
Bacteria	Desulfobacterota	Desulfuromonadia	Bradymonadales	uncultured delta proteobacterium	0.00842423	0.006483	0.00827369	0	0.020013	0.0147485	0	0.00336519	0.00827369	0.0108672	0	0.013083	0.020013	0.00546747
Bacteria	Desulfobacterota	Desulfuromonadia	Bradymonadales	uncultured Geobacteraceae bacterium	0.00109248	0.00309001	0	0	0.00983236	0.00983236	0	0	0	0	0	0	0	0
Bacteria	Desulfobacterota	Desulfuromonadia	Bradymonadales	uncultured marine bacterium	0.00114998	0.00215486	0	0	0.0054336	0.00491618	0	0	0	0.0054336	0	0	0	0
Bacteria	Desulfobacterota	Desulfuromonadia	Bradymonadales	uncultured organism	0.00280012	0.0032259	0.00280012	0	0.008	0	0	0.00673038	0	0	0.008	0	0.00500325	0.00546747
Bacteria	Desulfobacterota	Desulfuromonadia	Bradymonadales	uncultured rumen bacterium	0.000546242	0.00154501	0	0	0.00491618	0.00491618	0	0	0	0	0	0	0	0
Bacteria	Desulfobacterota	Desulfuromonadia	C8S-102	uncultured bacterium	0.00401521	0.00997785	0	0	0.032	0	0	0	0.00413685	0	0.032	0	0	0
Bacteria	Desulfobacterota	Desulfuromonadia	C8S-102	uncultured Desulfuromonadales bacterium	0.000888889	0.00251416	0	0	0.008	0	0	0	0	0	0.008	0	0	0
Bacteria	Desulfobacterota	Desulfuromonadia	Desulfuromonadaceae	(Desulfuromonadaceae)	0.00763904	0.00828123	0.00763904	0	0.024	0.00983236	0	0	0	0.0054336	0.024	0.013083	0	0.0164024
Bacteria	Desulfobacterota	Desulfuromonadia	Desulfuromonadaceae	Candidatus Deferrimonas	0.00143513	0.00278153	0	0	0.008	0.00491618	0	0	0	0	0.008	0	0	0
Bacteria	Desulfobacterota	Desulfuromonadia	Desulfuromonadaceae	Desulfuromonas	0.021891	0.0155986	0.0165474	0.0106952	0.064	0.0147485	0.0106952	0.0201911	0.0165474	0.0108672	0.064	0.013083	0.0250163	0.0218699
Bacteria	Desulfobacterota	Desulfuromonadia	Desulfuromonadaceae	Desulfuromonas sp. WB3	0.00133433	0.00250911	0	0	0.00654151	0	0	0	0	0	0	0.00654151	0	0.00546747
Bacteria	Desulfobacterota	Desulfuromonadia	Desulfuromonadaceae	Trichloromonas	0.00575892	0.00700492	0.0054336	0	0.020013	0.00491618	0	0	0	0.0054336	0.016	0	0.020013	0.00546747
Bacteria	Desulfobacterota	Desulfuromonadia	Desulfuromonadaceae	uncultured bacterium	0.000546242	0.00154501	0	0	0.00491618	0.00491618	0	0	0	0	0	0	0	0
Bacteria	Desulfobacterota	Desulfuromonadia	Desulfuromonadaceae	uncultured Desulfuromonadales bacterium	0.000594177	0.00168059	0	0	0.00534759	0	0.00534759	0	0	0	0	0	0	0
Bacteria	Desulfobacterota	Desulfuromonadia	Geoalkalibacteraceae	Geoalkalibacter	0.00794584	0.00459187	0.00794584	0	0.016	0.00983236	0.0106952	0.00336519	0.00413685	0	0.016	0.00654151	0.0100065	0.0109349
Bacteria	Desulfobacterota	Desulfuromonadia	Geobacterales	Geobacteraceae	0.0153713	0.00661937	0.0163008	0	0.0218699	0.0196647	0.0160428	0.016826	0	0.0163008	0.008	0.0196245	0.020013	0.0218699
Bacteria	Desulfobacterota	Desulfuromonadia	Geobacterales	Pseudopelobacteraceae	0.000977644	0.00189287	0	0	0.0054336	0	0	0.00336519	0	0.0054336	0	0	0	0
Bacteria	Desulfobacterota	Desulfuromonadia	Geopsychrobacteraceae	(Geopsychrobacteraceae)	0.0412412	0.0443436	0.0412412	0	0.152	0.00491618	0	0.00673038	0.0248211	0.0217344	0.152	0.0457905	0.0550358	0.0601422
Bacteria	Desulfobacterota	Desulfuromonadia	Geopsychrobacteraceae	Desulfuromusa	0.0718503	0.0578486	0.0578486	0.00534759	0.168	0.0393294	0.00534759	0.00673038	0.0165474	0.0489024	0.168	0.137372	0.115075	0.109349
Bacteria	Desulfobacterota	Desulfuromonadia	Geopsychrobacteraceae	Geopsychrobacter	0.00328524	0.00352074	0.00336519	0	0.0109349	0.00491618	0.00534759	0.00336519	0	0	0	0	0.00500325	0.0109349
Bacteria	Desulfobacterota	Desulfuromonadia	Geopsychrobacteraceae	Malonomonas	0.0389061	0.0321955	0.0321955	0.00673038	0.088	0.00983236	0.0106952	0.00673038	0.0124105	0.0217344	0.088	0.0719566	0.0850553	0.0437397
Bacteria	Desulfobacterota	Desulfuromonadia	Geopsychrobacteraceae	Pelobacter	0.00315446	0.0037806	0.00315446	0	0.0100065	0.00491618	0	0	0	0	0.008	0	0.0100065	0.00546747
Bacteria	Desulfobacterota	Desulfuromonadia	Geothermobacteraceae	Geothermobacter	0.0344011	0.021814	0.0294971	0.0150098	0.088	0.0294971	0.0160428	0.0235563	0.0165474	0.0489024	0.088	0.039249	0.0150098	0.0328048
Bacteria	Desulfobacterota	Desulfuromonadia	PB19	(PB19)	0.0349341	0.027766	0.0349341	0	0.0786589	0.0786589	0.0427807	0.0504779	0.0413685	0.0706368	0	0	0.0250163	0.00546747
Bacteria	Desulfobacterota	Desulfuromonadia	PB19	marine metagenome	0.00248431	0.00280538	0.00248431	0	0.00654151	0.00491618	0	0	0	0.0054336	0	0.00654151	0	0.00546747
Bacteria	Desulfobacterota	Desulfuromonadia	PB19	metagenome	0.00169998	0.00334264	0	0	0.00983236	0.00983236	0	0	0	0	0	0	0	0.00546747
Bacteria	Desulfobacterota	Desulfuromonadia	PB19	uncultured bacterium	0.0289125	0.0272771	0.0289125	0	0.0748663	0.0294971	0.0748663	0.0302867	0.0661896	0.0489024	0	0	0.00500325	0.00546747
Bacteria	Desulfobacterota	Desulfuromonadia	PB19	uncultured bacterium HF0010_08B07	0.00120167	0.0022483	0	0	0.00546747	0	0.00534759	0	0	0	0	0	0	0.00546747
Bacteria	Desulfobacterota	Desulfuromonadia	PB19	uncultured deep-sea bacterium	0.0060433	0.00508536	0.0060433	0	0.0147485	0.0147485	0	0.0100956	0.00413685	0.0108672	0.008	0.00654151	0	0
Bacteria	Desulfobacterota	Desulfuromonadia	PB19	uncultured delta proteobacterium	0.0143534	0.0112071	0.0112071	0	0.0344133	0.0344133	0.0106952	0.016826	0.0248211	0.0108672	0	0.00654151	0.0250163	0
Bacteria	Desulfobacterota	Desulfuromonadia	PB19	uncultured delta proteobacterium DeepAnt-1F12	0.000929827	0.00178188	0	0	0.00500325	0	0	0.00336519	0	0	0	0	0.00500325	0
Bacteria	Desulfobacterota	Desulfuromonadia	PB19	uncultured delta proteobacterium DeepAnt-32C6	0.00100589	0.0018908	0	0	0.00491618	0.00491618	0	0	0.00413685	0	0	0	0	0
Bacteria	Desulfobacterota	Desulfuromonadia	PB19	uncultured marine bacterium	0.000603733	0.00170762	0	0	0.0054336	0	0	0	0	0.0054336	0	0	0	0
Bacteria	Desulfobacterota	Desulfuromonadia	Sva1033	(Sva1033)	0.0157067	0.0267291	0.0108672	0	0.088	0	0	0	0	0.0108672	0.088	0.00654151	0.0250163	0.0109349
Bacteria	Desulfobacterota	Desulfuromonadia	Sva1033	bacterium YC-ZSS-LKJ193	0.000888889	0.00251416	0	0	0.008	0	0	0	0	0	0.008	0	0	0
Bacteria	Desulfobacterota	Desulfuromonadia	Sva1033	Pelobacter sp. A3b3	0.00457112	0.00987753	0	0	0.032	0	0	0	0.00413685	0	0.032	0	0.00500325	0
Bacteria	Desulfobacterota	Desulfuromonadia	Sva1033	uncultured bacterium	0.0110914	0.01652	0.00983236	0	0.056	0.00983236	0	0	0	0.0054336	0.056	0.013083	0.0100065	0.00546747
Bacteria	Desulfobacterota	Desulfuromonadia	Sva1033	uncultured delta proteobacterium	0.0122675	0.00816323	0.0122675	0	0.026166	0.00491618	0.0160428	0.00673038	0.00413685	0	0.016	0.026166	0.020013	0.0164024
Bacteria	Desulfobacterota	Desulfuromonadia	Sva1033	uncultured Desulfuromonadaceae bacterium	0.00204854	0.00299607	0	0	0.008	0	0	0	0	0.0054336	0.008	0	0.00500325	0
Bacteria	Desulfobacterota	Desulfuromonadia	Sva1033	uncultured Desulfuromonas sp.	0.00149639	0.00286241	0	0	0.008	0	0	0	0	0	0.008	0	0	0.00546747
Bacteria	Desulfobacterota	Desulfuromonadia	Sva1033	uncultured Pelobacter sp.	0.00470146	0.00663731	0.00336519	0	0.020013	0	0	0.00336519	0	0	0.008	0	0.020013	0.0109349
Bacteria	Desulfobacterota	Desulfuromonadia	Syntrophotaleaceae	Syntrophotalea	0.0146838	0.0102941	0.0134608	0	0.0328048	0	0.0213904	0.0134608	0	0.0108672	0.024	0.0196245	0.0100065	0.0328048
Bacteria	Desulfobacterota	Dissulfuribacteria	Dissulfuribacterales	Dissulfuribacteraceae	0.0187981	0.0148341	0.0150098	0.00491618	0.0504779	0.00491618	0.0213904	0.0504779	0.00827369	0.0163008	0.008	0.00654151	0.0150098	0.0382723
Bacteria	Desulfobacterota	Incertae Sedis	uncultured bacterium	(uncultured bacterium)	0.00177778	0.00502831	0	0	0.016	0	0	0	0	0	0.016	0	0	0
Bacteria	Desulfobacterota	Syntrophia	Syntrophales	(Syntrophales)	0.00731745	0.0150331	0.00491618	0	0.0492072	0.00491618	0	0.00673038	0	0	0	0	0.00500325	0.0492072
Bacteria	Desulfobacterota	Syntrophia	Syntrophales	Smithellaceae	0.00893176	0.00968171	0.00893176	0	0.0328048	0	0.0106952	0.0100956	0.00827369	0.0054336	0	0.013083	0	0.0328048
Bacteria	Desulfobacterota	Syntrophia	Syntrophales	Syntrophaceae	0.014396	0.00632129	0.0108672	0.00632129	0.0273373	0.00983236	0.0213904	0.0100956	0.0124105	0.0108672	0.008	0.0196245	0.0100065	0.0273373
Bacteria	Desulfobacterota	Syntrophia	Syntrophales	uncultured	0.0478772	0.0720254	0.0147485	0	0.229634	0.0147485	0.0106952	0.00336519	0	0.0054336	0	0.0719566	0.0950618	0.229634
Bacteria	Desulfobacterota	Syntrophobacteria	Syntrophobacterales	Syntrophobacteraceae	0.0243871	0.00715091	0.0245809	0.00654151	0.032	0.0245809	0.0213904	0.0269215	0.0289579	0.0217344	0.032	0.00654151	0.0300195	0.0273373
Bacteria	Desulfobacterota	Syntrophobacteria	Syntrophobacterales	uncultured	0.157286	0.169287	0.117747	0.0165474	0.535812	0.0245809	0.0481283	0.0605734	0.0165474	0.0380352	0.344	0.117747	0.23015	0.535812
Bacteria	Desulfobacterota	Syntrophorhabdia	Syntrophorhabdales	Syntrophorhabdaceae	0.0144828	0.0103499	0.0109349	0	0.0300195	0.00491618	0.026738	0.0269215	0.00827369	0	0.016	0.00654151	0.0300195	0.0109349
Bacteria	Desulfobacterota	Thermodesulfobacteria	Thermodesulfobacteriales	Thermodesulfobacteriaceae	0.00115009	0.00215316	0	0	0.00534759	0	0.00534759	0	0	0	0	0	0.00500325	0
Bacteria	Desulfobacterota	uncultured	(uncultured)	(uncultured)	0.0127338	0.0209956	0.00534759	0	0.0656096	0.00491618	0.00534759	0.00673038	0	0	0.032	0	0	0.0656096
Bacteria	Desulfobacterota	uncultured	Desulfarculaceae bacterium JdFR-97	(Desulfarculaceae bacterium JdFR-97)	0.00449474	0.00525429	0.00491618	0	0.016826	0.00491618	0	0.016826	0.00827369	0.0054336	0	0	0.00500325	0
Bacteria	Desulfobacterota	uncultured	metagenome	(metagenome)	0.00037391	0.00105758	0	0	0.00336519	0	0	0.00336519	0	0	0	0	0	0
Bacteria	Desulfobacterota	uncultured	uncultured bacterium	(uncultured bacterium)	0.0279072	0.0200856	0.0248211	0	0.0656096	0.0344133	0.0213904	0.0403823	0.0248211	0	0.048	0.00654151	0.0100065	0.0656096
Bacteria	Desulfobacterota	uncultured	uncultured delta proteobacterium	(uncultured delta proteobacterium)	0.0062795	0.00640923	0.0062795	0	0.016	0.0147485	0.0106952	0	0.00413685	0	0.016	0	0	0.0109349
Bacteria	Desulfobacterota	uncultured	uncultured Desulfuromonadales bacterium	(uncultured Desulfuromonadales bacterium)	0.00170589	0.00241603	0	0	0.0054336	0.00491618	0	0	0	0.0054336	0	0	0.00500325	0
Bacteria	Desulfobacterota	uncultured	uncultured sludge bacterium H16	(uncultured sludge bacterium H16)	0.000594177	0.00168059	0	0	0.00534759	0	0.00534759	0	0	0	0	0	0	0
Bacteria	Desulfobacterota	uncultured	uncultured soil bacterium	(uncultured soil bacterium)	0.00114042	0.00213595	0	0	0.00534759	0.00491618	0.00534759	0	0	0	0	0	0	0
Bacteria	Desulfobacterota	uncultured	uncultured Syntrophaceae bacterium	(uncultured Syntrophaceae bacterium)	0.000555917	0.00157237	0	0	0.00500325	0	0	0	0	0	0	0	0.00500325	0
Bacteria	DTB120	(DTB120)	(DTB120)	(DTB120)	0.00177778	0.00502831	0	0	0.016	0	0	0	0	0	0.016	0	0	0
Bacteria	DTB120	Deltaproteobacteria bacterium GWC2_55_46	(Deltaproteobacteria bacterium GWC2_55_46)	(Deltaproteobacteria bacterium GWC2_55_46)	0.0020523	0.00300034	0	0	0.008	0	0	0	0	0	0.008	0	0.00500325	0.00546747
Bacteria	DTB120	Deltaproteobacteria bacterium GWF2_42_12	(Deltaproteobacteria bacterium GWF2_42_12)	(Deltaproteobacteria bacterium GWF2_42_12)	0.00144481	0.00279375	0	0	0.008	0	0	0	0	0	0.008	0	0.00500325	0
Bacteria	DTB120	uncultured bacterium	(uncultured bacterium)	(uncultured bacterium)	0.00657884	0.00614026	0.00614026	0	0.0164024	0	0.0106952	0	0.00413685	0.0054336	0.016	0.00654151	0	0.0164024
Bacteria	DTB120	uncultured delta proteobacterium	(uncultured delta proteobacterium)	(uncultured delta proteobacterium)	0.000603733	0.00170762	0	0	0.0054336	0	0	0	0	0.0054336	0	0	0	0
Bacteria	Edwardsbacteria	uncultured bacterium	(uncultured bacterium)	(uncultured bacterium)	0.000594177	0.00168059	0	0	0.00534759	0	0.00534759	0	0	0	0	0	0	0
Bacteria	Elusimicrobiota	(Elusimicrobiota)	(Elusimicrobiota)	(Elusimicrobiota)	0.00674178	0.0065374	0.0065374	0	0.020013	0	0.00534759	0.00336519	0	0.0108672	0.008	0.013083	0.020013	0
Bacteria	Elusimicrobiota	47209	uncultured bacterium	(uncultured bacterium)	0.00115374	0.00216236	0	0	0.00546747	0.00491618	0	0	0	0	0	0	0	0.00546747
Bacteria	Elusimicrobiota	Elusimicrobia	(Elusimicrobia)	(Elusimicrobia)	0.000607497	0.00171826	0	0	0.00546747	0	0	0	0	0	0	0	0	0.00546747
Bacteria	Elusimicrobiota	Elusimicrobia	Elusimicrobiales	Elusimicrobiaceae	0.000603733	0.00170762	0	0	0.0054336	0	0	0	0	0.0054336	0	0	0	0
Bacteria	Elusimicrobiota	Elusimicrobia	Lineage IV	(Lineage IV)	0.00537805	0.010712	0	0	0.032	0	0	0	0	0	0.032	0	0	0.0164024
Bacteria	Elusimicrobiota	Elusimicrobia	Lineage IV	Elusimicrobia bacterium CG1_02_56_21	0.00037391	0.00105758	0	0	0.00336519	0	0	0.00336519	0	0	0	0	0	0
Bacteria	Elusimicrobiota	Elusimicrobia	Lineage IV	Elusimicrobia bacterium GWA2_69_24	0.00135532	0.00255298	0	0	0.00673038	0	0	0.00673038	0	0	0	0	0	0.00546747
Bacteria	Elusimicrobiota	Elusimicrobia	Lineage IV	groundwater metagenome	0.000981407	0.00190173	0	0	0.00546747	0	0	0.00336519	0	0	0	0	0	0.00546747
Bacteria	Elusimicrobiota	Elusimicrobia	Lineage IV	uncultured bacterium	0.000888889	0.00251416	0	0	0.008	0	0	0	0	0	0.008	0	0	0
Bacteria	Elusimicrobiota	Elusimicrobia	MD2894-B20	uncultured bacterium	0.0147338	0.012842	0.0106952	0	0.040026	0.00983236	0.0106952	0.00336519	0.00827369	0	0.032	0.00654151	0.040026	0.0218699
Bacteria	Elusimicrobiota	Elusimicrobia	MVP-88	(MVP-88)	0.00248896	0.00294628	0.00248896	0	0.008	0.00491618	0.00534759	0	0.00413685	0	0.008	0	0	0
Bacteria	Elusimicrobiota	Elusimicrobia	MVP-88	uncultured deep-sea bacterium	0.00204263	0.00299093	0	0	0.008	0.00491618	0	0	0	0	0.008	0	0	0.00546747
Bacteria	Elusimicrobiota	Endomicrobia	Endomicrobiales	Endomicrobiaceae	0.00938595	0.00945494	0.00827369	0	0.0250163	0	0.00534759	0	0.00827369	0.0054336	0.024	0	0.0250163	0.0164024
Bacteria	Elusimicrobiota	Lineage IIa	(Lineage IIa)	(Lineage IIa)	0.00110216	0.00206205	0	0	0.00500325	0.00491618	0	0	0	0	0	0	0.00500325	0
Bacteria	Elusimicrobiota	Lineage IIa	Elusimicrobia bacterium RIFCSPLOWO2_01_FULL_59_12	(Elusimicrobia bacterium RIFCSPLOWO2_01_FULL_59_12)	0.00615898	0.00673032	0.00500325	0	0.0196245	0.00491618	0.00534759	0	0.00413685	0	0	0.0196245	0.00500325	0.0164024
Bacteria	Elusimicrobiota	Lineage IIa	uncultured bacterium	(uncultured bacterium)	0.00083356	0.00157002	0	0	0.00413685	0	0	0.00336519	0.00413685	0	0	0	0	0
Bacteria	Elusimicrobiota	Lineage IIb	(Lineage IIb)	(Lineage IIb)	0.00751693	0.00426624	0.00673038	0	0.0160428	0.00983236	0.0160428	0.00673038	0.00413685	0.0054336	0.008	0.00654151	0	0.0109349
Bacteria	Elusimicrobiota	Lineage IIb	metagenome	(metagenome)	0.00037391	0.00105758	0	0	0.00336519	0	0	0.00336519	0	0	0	0	0	0
Bacteria	Elusimicrobiota	Lineage IIb	uncultured archaeon	(uncultured archaeon)	0.00353943	0.00488129	0.00336519	0	0.0147485	0.0147485	0	0.00336519	0.00827369	0	0	0	0	0.00546747
Bacteria	Elusimicrobiota	Lineage IIb	uncultured bacterium	(uncultured bacterium)	0.00987352	0.00902039	0.00987352	0	0.0294971	0.0294971	0.0106952	0.0134608	0.00827369	0	0.016	0	0	0.0109349
Bacteria	Elusimicrobiota	Lineage IIb	uncultured Lentisphaerae bacterium	(uncultured Lentisphaerae bacterium)	0.00146639	0.00313842	0	0	0.00983236	0.00983236	0	0.00336519	0	0	0	0	0	0
Bacteria	Elusimicrobiota	Lineage IIb	uncultured soil bacterium	(uncultured soil bacterium)	0.00202191	0.00343239	0	0	0.0106952	0	0.0106952	0.00336519	0.00413685	0	0	0	0	0
Bacteria	Elusimicrobiota	Lineage IIc	Elusimicrobia bacterium RIFCSPHIGHO2_02_FULL_39_36	(Elusimicrobia bacterium RIFCSPHIGHO2_02_FULL_39_36)	0.00152765	0.00222069	0	0	0.00546747	0.00491618	0	0.00336519	0	0	0	0	0	0.00546747
Bacteria	Elusimicrobiota	Lineage IIc	uncultured bacterium	(uncultured bacterium)	0.00292087	0.00369444	0.00292087	0	0.0100065	0.00491618	0	0.00336519	0	0	0.008	0	0.0100065	0
Bacteria	Elusimicrobiota	Rs-M47	uncultured bacterium	(uncultured bacterium)	0.00921463	0.0168944	0.00546747	0	0.056	0.00491618	0	0	0	0	0.056	0.00654151	0.0100065	0.00546747
Bacteria	Entotheonellaeota	Entotheonellia	Entotheonellales	Entotheonellaceae	0.00769619	0.00908921	0.0054336	0	0.0235563	0.0147485	0.0213904	0.0235563	0.00413685	0.0054336	0	0	0	0
Bacteria	FCPU426	(FCPU426)	(FCPU426)	(FCPU426)	0.000929827	0.00178188	0	0	0.00500325	0	0	0.00336519	0	0	0	0	0.00500325	0
Bacteria	FCPU426	uncultured bacterium	(uncultured bacterium)	(uncultured bacterium)	0.00185965	0.00356376	0	0	0.0100065	0	0	0.00673038	0	0	0	0	0.0100065	0
Bacteria	Fermentibacterota	Fermentibacteria	Fermentibacterales	Fermentibacteraceae	0.0447495	0.0694538	0.016	0	0.218699	0.00491618	0.00534759	0.00673038	0.00827369	0	0.016	0.0327075	0.110072	0.218699
Bacteria	Fibrobacterota	Chitinivibrionia	Chitinivibrionales	Chitinivibrionaceae	0.00393653	0.00375019	0.00393653	0	0.00983236	0.00983236	0.00534759	0	0.00827369	0.0054336	0	0.00654151	0	0
Bacteria	Fibrobacterota	Chitinivibrionia	uncultured	uncultured bacterium	0.000594177	0.00168059	0	0	0.00534759	0	0.00534759	0	0	0	0	0	0	0
Bacteria	Fibrobacterota	Fibrobacteria	Fibrobacterales	(Fibrobacterales)	0.00292974	0.00414247	0.00292974	0	0.013083	0.00491618	0	0.00336519	0	0	0	0.013083	0.00500325	0
Bacteria	Fibrobacterota	Fibrobacteria	Fibrobacterales	09D2Z48	0.000888889	0.00251416	0	0	0.008	0	0	0	0	0	0.008	0	0	0
Bacteria	Fibrobacterota	Fibrobacteria	Fibrobacterales	BBMC-4	0.00703206	0.0135217	0	0	0.0382723	0	0	0	0	0	0	0	0.0250163	0.0382723
Bacteria	Fibrobacterota	Fibrobacteria	Fibrobacterales	Candidatus Raymondbacteria	0.0025256	0.00520566	0	0	0.016	0	0	0.00673038	0	0	0.016	0	0	0
Bacteria	Fibrobacterota	Fibrobacteria	Fibrobacterales	Fibrobacteraceae	0.0292247	0.0181874	0.027168	0	0.0588736	0.0344133	0.0160428	0.0471127	0	0.027168	0.048	0.0588736	0.0150098	0.0164024
Bacteria	Fibrobacterota	Fibrobacteria	Fibrobacterales	MAT-CR-H6-H10	0.00174415	0.00247006	0	0	0.0054336	0.00491618	0.00534759	0	0	0.0054336	0	0	0	0
Bacteria	Fibrobacterota	Fibrobacteria	Fibrobacterales	SBXY-748	0.000603733	0.00170762	0	0	0.0054336	0	0	0	0	0.0054336	0	0	0	0
Bacteria	Fibrobacterota	Fibrobacteria	Fibrobacterales	SBYC	0.000981407	0.00190173	0	0	0.00546747	0	0	0.00336519	0	0	0	0	0	0.00546747
Bacteria	Fibrobacterota	Fibrobacteria	Fibrobacterales	TG3	0.0017424	0.00253012	0	0	0.00654151	0	0	0	0.00413685	0	0	0.00654151	0.00500325	0
Bacteria	Fibrobacterota	Fibrobacteria	Fibrobacterales	uncultured	0.000594177	0.00168059	0	0	0.00534759	0	0.00534759	0	0	0	0	0	0	0
Bacteria	Firmicutes	(Firmicutes)	(Firmicutes)	(Firmicutes)	0.0446031	0.0279258	0.0427807	0.00827369	0.112	0.0491618	0.0427807	0.0437475	0.00827369	0.0326016	0.112	0.0327075	0.020013	0.0601422
Bacteria	Firmicutes	Bacilli	(Bacilli)	(Bacilli)	0.00978559	0.00719115	0.00827369	0	0.0201911	0	0.0160428	0.0201911	0.00827369	0	0.008	0.0196245	0.00500325	0.0109349
Bacteria	Firmicutes	Bacilli	Acholeplasmatales	Acholeplasmataceae	0.00413277	0.00616478	0.00413277	0	0.0196245	0	0	0	0.00413685	0.0054336	0.008	0.0196245	0	0
Bacteria	Firmicutes	Bacilli	Alicyclobacillales	Alicyclobacillaceae	0.00045965	0.00130009	0	0	0.00413685	0	0	0	0.00413685	0	0	0	0	0
Bacteria	Firmicutes	Bacilli	Bacillales	(Bacillales)	0.000603733	0.00170762	0	0	0.0054336	0	0	0	0	0.0054336	0	0	0	0
Bacteria	Firmicutes	Bacilli	Bacillales	Bacillaceae	0.869441	0.190006	0.878315	0.190006	1.05206	1.05206	0.983957	0.878315	0.91838	1.01065	0.408	0.830771	1.01566	0.727173
Bacteria	Firmicutes	Bacilli	Bacillales	Planococcaceae	0.00735706	0.00445773	0.00654151	0	0.016	0	0.0106952	0.00336519	0.00827369	0.0108672	0.016	0.00654151	0.00500325	0.00546747
Bacteria	Firmicutes	Bacilli	Bacillales	Salisediminibacteriaceae	0.00337971	0.00463653	0.00336519	0	0.013083	0.00983236	0	0.00336519	0.00413685	0	0	0.013083	0	0
Bacteria	Firmicutes	Bacilli	Brevibacillales	Brevibacillaceae	0.00282677	0.00327266	0.00282677	0	0.00827369	0	0	0.00673038	0.00827369	0.0054336	0	0	0.00500325	0
Bacteria	Firmicutes	Bacilli	Entomoplasmatales	Candidatus Spiroplasma	0.000555917	0.00157237	0	0	0.00500325	0	0	0	0	0	0	0	0.00500325	0
Bacteria	Firmicutes	Bacilli	Entomoplasmatales	Entomoplasmataceae	0.000607497	0.00171826	0	0	0.00546747	0	0	0	0	0	0	0	0	0.00546747
Bacteria	Firmicutes	Bacilli	Entomoplasmatales	Spiroplasmataceae	0.00165756	0.00236894	0	0	0.0054336	0	0.00534759	0	0.00413685	0.0054336	0	0	0	0
Bacteria	Firmicutes	Bacilli	Erysipelotrichales	(Erysipelotrichales)	0.000555917	0.00157237	0	0	0.00500325	0	0	0	0	0	0	0	0.00500325	0
Bacteria	Firmicutes	Bacilli	Erysipelotrichales	Erysipelatoclostridiaceae	0.000726834	0.0020558	0	0	0.00654151	0	0	0	0	0	0	0.00654151	0	0
Bacteria	Firmicutes	Bacilli	Erysipelotrichales	Erysipelotrichaceae	0.00581286	0.00452437	0.00581286	0	0.0109349	0	0.0106952	0	0.00827369	0.0108672	0	0.00654151	0.00500325	0.0109349
Bacteria	Firmicutes	Bacilli	Exiguobacterales	Exiguobacteraceae	0.0038292	0.00288854	0.00413685	0	0.008	0	0.00534759	0	0.00413685	0.0054336	0.008	0.00654151	0.00500325	0
Bacteria	Firmicutes	Bacilli	Haloplasmatales	Haloplasmataceae	0.000607497	0.00171826	0	0	0.00546747	0	0	0	0	0	0	0	0	0.00546747
Bacteria	Firmicutes	Bacilli	Izemoplasmatales	(Izemoplasmatales)	0.0023193	0.00434375	0	0	0.0108672	0	0	0	0	0.0108672	0	0	0.0100065	0
Bacteria	Firmicutes	Bacilli	Izemoplasmatales	Izemoplasmataceae	0.0154479	0.0160372	0.0124105	0	0.0450293	0	0.00534759	0	0.0124105	0.0326016	0	0.0327075	0.0450293	0.0109349
Bacteria	Firmicutes	Bacilli	Izemoplasmatales	uncultured bacterium	0.00686756	0.00790568	0.00686756	0	0.0245809	0.0245809	0	0	0.00827369	0.0108672	0	0.013083	0.00500325	0
Bacteria	Firmicutes	Bacilli	Lactobacillales	(Lactobacillales)	0.0131558	0.0163565	0.0109349	0	0.056	0	0.00534759	0.0134608	0.0206842	0.0054336	0.056	0.00654151	0	0.0109349
Bacteria	Firmicutes	Bacilli	Lactobacillales	Aerococcaceae	0.00315673	0.00596599	0	0	0.016	0	0	0	0.0124105	0	0.016	0	0	0
Bacteria	Firmicutes	Bacilli	Lactobacillales	Carnobacteriaceae	0.0271877	0.0212143	0.0212143	0.00491618	0.0750488	0.00491618	0.0160428	0.0134608	0.0206842	0.0108672	0.024	0.052332	0.0750488	0.0273373
Bacteria	Firmicutes	Bacilli	Lactobacillales	Catellicoccaceae	0.000726834	0.0020558	0	0	0.00654151	0	0	0	0	0	0	0.00654151	0	0
Bacteria	Firmicutes	Bacilli	Lactobacillales	Enterococcaceae	0.0120956	0.0102356	0.0102356	0	0.032	0.0147485	0	0.00673038	0.00827369	0	0.032	0.026166	0.0100065	0.0109349
Bacteria	Firmicutes	Bacilli	Lactobacillales	Lactobacillaceae	0.043184	0.0159331	0.0442456	0.008	0.0656096	0.0442456	0.0427807	0.0471127	0.0579159	0.027168	0.008	0.0457905	0.0500325	0.0656096
Bacteria	Firmicutes	Bacilli	Lactobacillales	Leuconostocaceae	0.0841063	0.0299436	0.0827369	0.0299436	0.140091	0.0983236	0.0695187	0.111051	0.0827369	0.0380352	0.048	0.0981226	0.140091	0.0710771
Bacteria	Firmicutes	Bacilli	Lactobacillales	Listeriaceae	0.00249197	0.00282249	0.00249197	0	0.00673038	0.00491618	0.00534759	0.00673038	0	0.0054336	0	0	0	0
Bacteria	Firmicutes	Bacilli	Lactobacillales	Streptococcaceae	0.312161	0.290826	0.233645	0.112299	1.112	0.157318	0.112299	0.208642	0.177884	0.233645	1.112	0.353241	0.170111	0.284308
Bacteria	Firmicutes	Bacilli	Mycoplasmatales	Mycoplasmataceae	0.00312078	0.00492974	0	0	0.013083	0	0	0	0.00413685	0.0108672	0	0.013083	0	0
Bacteria	Firmicutes	Bacilli	Paenibacillales	Paenibacillaceae	0.00377472	0.002732	0.00491618	0	0.00673038	0.00491618	0.00534759	0.00673038	0	0.0054336	0	0.00654151	0.00500325	0
Bacteria	Firmicutes	Bacilli	RF39	uncultured bacterium	0.00565034	0.00593329	0.0054336	0	0.0150098	0.00491618	0	0	0.0124105	0.0054336	0	0.013083	0.0150098	0
Bacteria	Firmicutes	Bacilli	RF39	uncultured Erysipelotrichia bacterium	0.000594177	0.00168059	0	0	0.00534759	0	0.00534759	0	0	0	0	0	0	0
Bacteria	Firmicutes	Bacilli	RF39	uncultured rumen bacterium	0.000594177	0.00168059	0	0	0.00534759	0	0.00534759	0	0	0	0	0	0	0
Bacteria	Firmicutes	Bacilli	Staphylococcales	Gemellaceae	0.00441953	0.00792714	0	0	0.024	0	0	0.00336519	0.0124105	0	0.024	0	0	0
Bacteria	Firmicutes	Bacilli	Staphylococcales	Staphylococcaceae	0.343628	0.0861189	0.343628	0.0861189	0.445555	0.353965	0.417112	0.319693	0.388864	0.445555	0.168	0.333617	0.425276	0.240569
Bacteria	Firmicutes	Bacilli	Thermoactinomycetales	Thermoactinomycetaceae	0.00170601	0.00337528	0	0	0.0100065	0	0.00534759	0	0	0	0	0	0.0100065	0
Bacteria	Firmicutes	Clostridia	(Clostridia)	(Clostridia)	0.0089167	0.006167	0.00827369	0	0.024	0.00983236	0.0106952	0	0.00827369	0.0054336	0.024	0.00654151	0.0100065	0.00546747
Bacteria	Firmicutes	Clostridia	Caldicoprobacterales	Caldicoprobacteraceae	0.00510151	0.00665994	0.00510151	0	0.0196245	0	0.00534759	0	0	0	0	0.0196245	0.0100065	0.0109349
Bacteria	Firmicutes	Clostridia	Christensenellales	Christensenellaceae	0.00635448	0.00676631	0.00635448	0	0.0218699	0	0	0.00336519	0.0124105	0	0.008	0.00654151	0.00500325	0.0218699
Bacteria	Firmicutes	Clostridia	Clostridia UCG-014	uncultured bacterium	0.0030352	0.00370396	0.0030352	0	0.00983236	0.00983236	0.00534759	0	0.00413685	0	0.008	0	0	0
Bacteria	Firmicutes	Clostridia	Clostridia UCG-014	uncultured Clostridiales bacterium	0.00037391	0.00105758	0	0	0.00336519	0	0	0.00336519	0	0	0	0	0	0
Bacteria	Firmicutes	Clostridia	Clostridia UCG-014	uncultured rumen bacterium	0.00465662	0.00442072	0.00465662	0	0.0100956	0.00983236	0	0.0100956	0	0.0054336	0	0.00654151	0.0100065	0
Bacteria	Firmicutes	Clostridia	Clostridia UCG-014	unidentified	0.000726834	0.0020558	0	0	0.00654151	0	0	0	0	0	0	0.00654151	0	0
Bacteria	Firmicutes	Clostridia	Clostridia vadinBB60 group	uncultured bacterium	0.00280955	0.00325114	0.00280955	0	0.00827369	0	0	0	0.00827369	0	0	0.00654151	0.00500325	0.00546747
Bacteria	Firmicutes	Clostridia	Clostridiales	(Clostridiales)	0.000888889	0.00251416	0	0	0.008	0	0	0	0	0	0.008	0	0	0
Bacteria	Firmicutes	Clostridia	Clostridiales	Caloramatoraceae	0.00355144	0.00280705	0.00355144	0	0.008	0.00491618	0	0.00336519	0.00413685	0	0.008	0.00654151	0.00500325	0
Bacteria	Firmicutes	Clostridia	Clostridiales	Clostridiaceae	0.0106035	0.0102141	0.0100065	0	0.032	0	0.00534759	0.00336519	0	0.0163008	0.032	0.00654151	0.0100065	0.0218699
Bacteria	Firmicutes	Clostridia	Clostridiales	Oxobacteraceae	0.000888889	0.00251416	0	0	0.008	0	0	0	0	0	0.008	0	0	0
Bacteria	Firmicutes	Clostridia	Clostridiales	uncultured	0.000555917	0.00157237	0	0	0.00500325	0	0	0	0	0	0	0	0.00500325	0
Bacteria	Firmicutes	Clostridia	Eubacteriales	Anaerofustaceae	0.000603733	0.00170762	0	0	0.0054336	0	0	0	0	0.0054336	0	0	0	0
Bacteria	Firmicutes	Clostridia	Eubacteriales	Eubacteriaceae	0.000603733	0.00170762	0	0	0.0054336	0	0	0	0	0.0054336	0	0	0	0
Bacteria	Firmicutes	Clostridia	Gracilibacteraceae	Gracilibacter	0.00341503	0.00354191	0.00354191	0	0.0108672	0.00491618	0.00534759	0	0.00413685	0.0108672	0	0	0	0.00546747
Bacteria	Firmicutes	Clostridia	Gracilibacteraceae	Lutispora	0.00212762	0.00354101	0	0	0.0108672	0.00491618	0	0.00336519	0	0.0108672	0	0	0	0
Bacteria	Firmicutes	Clostridia	Hungateiclostridiaceae	(Hungateiclostridiaceae)	0.00152303	0.00292691	0	0	0.00827369	0	0	0	0.00827369	0.0054336	0	0	0	0
Bacteria	Firmicutes	Clostridia	Hungateiclostridiaceae	Acetivibrio	0.00045965	0.00130009	0	0	0.00413685	0	0	0	0.00413685	0	0	0	0	0
Bacteria	Firmicutes	Clostridia	Hungateiclostridiaceae	Hungateiclostridium	0.000920152	0.00175984	0	0	0.00491618	0.00491618	0	0.00336519	0	0	0	0	0	0
Bacteria	Firmicutes	Clostridia	Hungateiclostridiaceae	Ruminiclostridium	0.00659648	0.00498187	0.00659648	0	0.0124105	0.00983236	0.0106952	0.0100956	0.0124105	0.0108672	0	0	0	0.00546747
Bacteria	Firmicutes	Clostridia	Hungateiclostridiaceae	Saccharofermentans	0.00145367	0.00411159	0	0	0.013083	0	0	0	0	0	0	0.013083	0	0
Bacteria	Firmicutes	Clostridia	Hungateiclostridiaceae	Thermoclostridium	0.000603733	0.00170762	0	0	0.0054336	0	0	0	0	0.0054336	0	0	0	0
Bacteria	Firmicutes	Clostridia	Hungateiclostridiaceae	UCG-012	0.00842841	0.00810284	0.00534759	0	0.0248211	0.00491618	0.00534759	0.00336519	0.0248211	0	0.016	0	0.00500325	0.0164024
Bacteria	Firmicutes	Clostridia	Hungateiclostridiaceae	uncultured	0.0203334	0.0223947	0.0150098	0	0.0601422	0	0	0	0.00827369	0.0108672	0.056	0.0327075	0.0150098	0.0601422
Bacteria	Firmicutes	Clostridia	Hungateiclostridiaceae	uncultured Clostridiales bacterium	0.00133433	0.00250911	0	0	0.00654151	0	0	0	0	0	0	0.00654151	0	0.00546747
Bacteria	Firmicutes	Clostridia	Lachnospirales	Defluviitaleaceae	0.00198354	0.00227843	0.00198354	0	0.0054336	0.00491618	0	0.00336519	0.00413685	0.0054336	0	0	0	0
Bacteria	Firmicutes	Clostridia	Lachnospirales	Lachnospiraceae	0.040009	0.0139904	0.0382723	0.0139904	0.0589941	0.0589941	0.026738	0.016826	0.0579159	0.0326016	0.056	0.0327075	0.040026	0.0382723
Bacteria	Firmicutes	Clostridia	Monoglobales	Monoglobaceae	0.00175759	0.0024882	0	0	0.00546747	0	0.00534759	0	0	0	0	0	0.00500325	0.00546747
Bacteria	Firmicutes	Clostridia	Oscillospirales	[Clostridium] methylpentosum group	0.00045965	0.00130009	0	0	0.00413685	0	0	0	0.00413685	0	0	0	0	0
Bacteria	Firmicutes	Clostridia	Oscillospirales	[Eubacterium] coprostanoligenes group	0.00210851	0.00349393	0	0	0.0106952	0.00491618	0.0106952	0.00336519	0	0	0	0	0	0
Bacteria	Firmicutes	Clostridia	Oscillospirales	Butyricicoccaceae	0.00037391	0.00105758	0	0	0.00336519	0	0	0.00336519	0	0	0	0	0	0
Bacteria	Firmicutes	Clostridia	Oscillospirales	Hydrogenoanaerobacterium	0.000555917	0.00157237	0	0	0.00500325	0	0	0	0	0	0	0	0.00500325	0
Bacteria	Firmicutes	Clostridia	Oscillospirales	Oscillospiraceae	0.00529731	0.0054645	0.00529731	0	0.0134608	0	0.0106952	0.0134608	0	0.0054336	0	0.013083	0.00500325	0
Bacteria	Firmicutes	Clostridia	Oscillospirales	Ruminococcaceae	0.00709144	0.0036686	0.00546747	0.00336519	0.0160428	0.00983236	0.0160428	0.00336519	0.00413685	0.0054336	0.008	0.00654151	0.00500325	0.00546747
Bacteria	Firmicutes	Clostridia	Oscillospirales	UCG-010	0.00192604	0.00319246	0	0	0.00983236	0.00983236	0	0.00336519	0.00413685	0	0	0	0	0
Bacteria	Firmicutes	Clostridia	Peptococcales	Peptococcaceae	0.0164255	0.0191638	0.0124105	0	0.064	0.00983236	0.0106952	0	0.0124105	0	0.064	0.013083	0.00500325	0.0328048
Bacteria	Firmicutes	Clostridia	Peptostreptococcales-Tissierellales	(Peptostreptococcales-Tissierellales)	0.0168002	0.0342145	0.0054336	0	0.112	0	0	0	0.00413685	0.0054336	0.112	0.0196245	0.0100065	0
Bacteria	Firmicutes	Clostridia	Peptostreptococcales-Tissierellales	Alkaliphilus	0.00419846	0.00467699	0.00419846	0	0.013083	0	0	0.00336519	0	0.0108672	0	0.013083	0.00500325	0.00546747
Bacteria	Firmicutes	Clostridia	Peptostreptococcales-Tissierellales	Anaerococcus	0.000546242	0.00154501	0	0	0.00491618	0.00491618	0	0	0	0	0	0	0	0
Bacteria	Firmicutes	Clostridia	Peptostreptococcales-Tissierellales	Anaeromicrobium	0.000888889	0.00251416	0	0	0.008	0	0	0	0	0	0.008	0	0	0
Bacteria	Firmicutes	Clostridia	Peptostreptococcales-Tissierellales	Anaerovoracaceae	0.01948	0.0413145	0.00654151	0	0.136	0.00491618	0.0106952	0.00673038	0	0.0054336	0.136	0.00654151	0.00500325	0
Bacteria	Firmicutes	Clostridia	Peptostreptococcales-Tissierellales	Brassicibacter	0.00992814	0.0106268	0.0100956	0	0.0320856	0.0147485	0.0320856	0.0100956	0.0124105	0	0	0	0.020013	0
Bacteria	Firmicutes	Clostridia	Peptostreptococcales-Tissierellales	Caminicellaceae	0.00116341	0.0021793	0	0	0.00546747	0	0	0	0	0	0	0	0.00500325	0.00546747
Bacteria	Firmicutes	Clostridia	Peptostreptococcales-Tissierellales	Clostridiisalibacter	0.000888889	0.00251416	0	0	0.008	0	0	0	0	0	0.008	0	0	0
Bacteria	Firmicutes	Clostridia	Peptostreptococcales-Tissierellales	Clostridium sensu stricto	0.00118835	0.00336117	0	0	0.0106952	0	0.0106952	0	0	0	0	0	0	0
Bacteria	Firmicutes	Clostridia	Peptostreptococcales-Tissierellales	Dethiosulfatibacteraceae	0.0247162	0.0620298	0.0054336	0	0.2	0	0	0	0	0.0054336	0.2	0.00654151	0.00500325	0.00546747
Bacteria	Firmicutes	Clostridia	Peptostreptococcales-Tissierellales	Finegoldia	0.00116341	0.0021793	0	0	0.00546747	0	0	0	0	0	0	0	0.00500325	0.00546747
Bacteria	Firmicutes	Clostridia	Peptostreptococcales-Tissierellales	Fusibacteraceae	0.011132	0.0074899	0.011132	0	0.0218699	0.0147485	0	0.00336519	0.00413685	0.0054336	0.016	0.0196245	0.0150098	0.0218699
Bacteria	Firmicutes	Clostridia	Peptostreptococcales-Tissierellales	JTB215	0.000603733	0.00170762	0	0	0.0054336	0	0	0	0	0.0054336	0	0	0	0
Bacteria	Firmicutes	Clostridia	Peptostreptococcales-Tissierellales	livecontrolB21	0.00121499	0.00343652	0	0	0.0109349	0	0	0	0	0	0	0	0	0.0109349
Bacteria	Firmicutes	Clostridia	Peptostreptococcales-Tissierellales	MCWD3	0.000594177	0.00168059	0	0	0.00534759	0	0.00534759	0	0	0	0	0	0	0
Bacteria	Firmicutes	Clostridia	Peptostreptococcales-Tissierellales	Parvimonas	0.00161572	0.00304223	0	0	0.008	0	0	0	0	0	0.008	0.00654151	0	0
Bacteria	Firmicutes	Clostridia	Peptostreptococcales-Tissierellales	Peptoniphilus	0.00106715	0.00202093	0	0	0.00546747	0	0	0	0.00413685	0	0	0	0	0.00546747
Bacteria	Firmicutes	Clostridia	Peptostreptococcales-Tissierellales	Peptostreptococcaceae	0.017316	0.0160515	0.0147485	0.00500325	0.056	0.0147485	0.00534759	0.00673038	0.0330948	0.0054336	0.056	0.013083	0.00500325	0.0164024
Bacteria	Firmicutes	Clostridia	Peptostreptococcales-Tissierellales	Tepidimicrobium	0.00083356	0.00157002	0	0	0.00413685	0	0	0.00336519	0.00413685	0	0	0	0	0
Bacteria	Firmicutes	Clostridia	Peptostreptococcales-Tissierellales	Thermotaleaceae	0.00517033	0.00592623	0.00517033	0	0.016	0.0147485	0.00534759	0	0	0.0054336	0.016	0	0.00500325	0
Bacteria	Firmicutes	Clostridia	Peptostreptococcales-Tissierellales	Tissierella	0.00045965	0.00130009	0	0	0.00413685	0	0	0	0.00413685	0	0	0	0	0
Bacteria	Firmicutes	Clostridia	Peptostreptococcales-Tissierellales	uncultured	0.000726834	0.0020558	0	0	0.00654151	0	0	0	0	0	0	0.00654151	0	0
Bacteria	Firmicutes	Clostridia	Peptostreptococcales-Tissierellales	W5053	0.00045965	0.00130009	0	0	0.00413685	0	0	0	0.00413685	0	0	0	0	0
Bacteria	Firmicutes	Clostridia	Proteinivoracales	uncultured	0.00100589	0.0018908	0	0	0.00491618	0.00491618	0	0	0.00413685	0	0	0	0	0
Bacteria	Firmicutes	Clostridia	Thermincolales	Thermincolaceae	0.00184998	0.00266036	0	0	0.00673038	0.00491618	0	0.00673038	0	0	0	0	0.00500325	0
Bacteria	Firmicutes	Clostridia	uncultured	uncultured bacterium	0.000888889	0.00251416	0	0	0.008	0	0	0	0	0	0.008	0	0	0
Bacteria	Firmicutes	Clostridia	uncultured	uncultured Clostridiales bacterium	0.00045965	0.00130009	0	0	0.00413685	0	0	0	0.00413685	0	0	0	0	0
Bacteria	Firmicutes	D8A-2	(D8A-2)	(D8A-2)	0.000607497	0.00171826	0	0	0.00546747	0	0	0	0	0	0	0	0	0.00546747
Bacteria	Firmicutes	D8A-2	uncultured bacterium	(uncultured bacterium)	0.00264636	0.00306516	0.00264636	0	0.008	0.00491618	0	0	0	0.0054336	0.008	0	0	0.00546747
Bacteria	Firmicutes	D8A-2	uncultured Clostridia bacterium	(uncultured Clostridia bacterium)	0.000555917	0.00157237	0	0	0.00500325	0	0	0	0	0	0	0	0.00500325	0
Bacteria	Firmicutes	Desulfitobacteriia	Desulfitobacteriales	Candidatus Dichloromethanomonas	0.00215644	0.00502044	0	0	0.0160428	0	0.0160428	0.00336519	0	0	0	0	0	0
Bacteria	Firmicutes	Desulfitobacteriia	Desulfitobacteriales	Desulfitobacteriaceae	0.0328659	0.0138616	0.0330948	0.008	0.0588736	0.0344133	0.0374332	0.0403823	0.0330948	0.027168	0.008	0.0588736	0.040026	0.0164024
Bacteria	Firmicutes	Desulfitobacteriia	Desulfitobacteriales	Syntrophobotulaceae	0.00321114	0.00424197	0.00321114	0	0.013083	0.00491618	0	0	0	0.0054336	0	0.013083	0	0.00546747
Bacteria	Firmicutes	Desulfitobacteriia	Desulfitobacteriales	TC1	0.00129321	0.00268177	0	0	0.00827369	0	0	0.00336519	0.00827369	0	0	0	0	0
Bacteria	Firmicutes	Desulfitobacteriia	Desulfitobacteriales	uncultured	0.00477845	0.00451863	0.00477845	0	0.0147485	0.0147485	0.00534759	0.00336519	0	0	0.008	0.00654151	0.00500325	0
Bacteria	Firmicutes	Desulfotomaculia	Ammonifexales	Ammonificaceae	0.00304704	0.0029697	0.00304704	0	0.00827369	0	0.00534759	0.00336519	0.00827369	0.0054336	0	0	0.00500325	0
Bacteria	Firmicutes	Desulfotomaculia	Ammonifexales	Desulforudaceae	0.0310244	0.0302303	0.0302303	0	0.0915811	0.0589941	0.0213904	0.00673038	0.0579159	0.0326016	0	0.0915811	0.0100065	0
Bacteria	Firmicutes	Desulfotomaculia	Desulfotomaculales	(Desulfotomaculales)	0.000546242	0.00154501	0	0	0.00491618	0.00491618	0	0	0	0	0	0	0	0
Bacteria	Firmicutes	Desulfotomaculia	Desulfotomaculales	Cryptanaerobacter	0.00045965	0.00130009	0	0	0.00413685	0	0	0	0.00413685	0	0	0	0	0
Bacteria	Firmicutes	Desulfotomaculia	Desulfotomaculales	Desulfallas-Sporotomaculum	0.00506935	0.00390717	0.00534759	0	0.0100065	0.00983236	0.00534759	0.00673038	0.00827369	0.0054336	0	0	0.0100065	0
Bacteria	Firmicutes	Desulfotomaculia	Desulfotomaculales	Desulfofarcimen	0.0139562	0.0070979	0.0124105	0	0.0250163	0.00983236	0.0213904	0.0100956	0.0124105	0.0163008	0	0.0196245	0.0250163	0.0109349
Bacteria	Firmicutes	Desulfotomaculia	Desulfotomaculales	Desulfofundulus	0.00483596	0.00393798	0.00483596	0	0.0109349	0.00983236	0.00534759	0.00673038	0.00413685	0	0	0.00654151	0	0.0109349
Bacteria	Firmicutes	Desulfotomaculia	Desulfotomaculales	Desulfotomaculum	0.00105383	0.00199208	0	0	0.00534759	0	0.00534759	0	0.00413685	0	0	0	0	0
Bacteria	Firmicutes	Desulfotomaculia	Desulfotomaculales	Pelotomaculum	0.0041931	0.0039624	0.0041931	0	0.0100065	0.00491618	0	0	0.00827369	0	0.008	0.00654151	0.0100065	0
Bacteria	Firmicutes	Desulfotomaculia	Desulfotomaculales	SCADC1-2-3	0.00501639	0.00443468	0.00500325	0	0.0124105	0	0	0.00336519	0.0124105	0.0054336	0.008	0	0.00500325	0.0109349
Bacteria	Firmicutes	Dethiobacteria	Dethiobacterales	Dethiobacteraceae	0.0124664	0.00759886	0.0124664	0	0.026738	0.0147485	0.026738	0.016826	0.0165474	0.0108672	0.016	0	0.00500325	0.00546747
Bacteria	Firmicutes	Incertae Sedis	Gelria	anaerobic digester metagenome	0.00267911	0.00314166	0.00267911	0	0.008	0	0	0	0.00413685	0.0054336	0.008	0.00654151	0	0
Bacteria	Firmicutes	Incertae Sedis	Gelria	Gelria glutamica	0.00045965	0.00130009	0	0	0.00413685	0	0	0	0.00413685	0	0	0	0	0
Bacteria	Firmicutes	Incertae Sedis	Gelria	uncultured bacterium	0.000603733	0.00170762	0	0	0.0054336	0	0	0	0	0.0054336	0	0	0	0
Bacteria	Firmicutes	Incertae Sedis	Thermolithobacterales	Thermolithobacteraceae	0.00083356	0.00157002	0	0	0.00413685	0	0	0.00336519	0.00413685	0	0	0	0	0
Bacteria	Firmicutes	Limnochordia	(Limnochordia)	(Limnochordia)	0.000594177	0.00168059	0	0	0.00534759	0	0.00534759	0	0	0	0	0	0	0
Bacteria	Firmicutes	Limnochordia	Hydrogenispora	uncultured bacterium	0.000919299	0.00260017	0	0	0.00827369	0	0	0	0.00827369	0	0	0	0	0
Bacteria	Firmicutes	Moorellia	Desulfitibacterales	Desulfitibacteraceae	0.00162306	0.00231733	0	0	0.00546747	0	0	0	0.00413685	0	0	0	0.00500325	0.00546747
Bacteria	Firmicutes	Moorellia	Moorellales	Moorellaceae	0.00226215	0.00347419	0	0	0.0100956	0.00491618	0.00534759	0.0100956	0	0	0	0	0	0
Bacteria	Firmicutes	Moorellia	NRB23	uncultured Firmicutes bacterium	0.00375189	0.0045751	0.00375189	0	0.0109349	0	0.0106952	0	0.00413685	0	0.008	0	0	0.0109349
Bacteria	Firmicutes	Natranaerobiia	Natranaerobiales	Natranaerobiaceae	0.00045965	0.00130009	0	0	0.00413685	0	0	0	0.00413685	0	0	0	0	0
Bacteria	Firmicutes	Negativicutes	Acidaminococcales	Acidaminococcaceae	0.00723294	0.00454871	0.00546747	0	0.016	0.00491618	0	0.0134608	0.00827369	0.0054336	0.016	0.00654151	0.00500325	0.00546747
Bacteria	Firmicutes	Negativicutes	Veillonellales-Selenomonadales	(Veillonellales-Selenomonadales)	0.00114042	0.00213595	0	0	0.00534759	0.00491618	0.00534759	0	0	0	0	0	0	0
Bacteria	Firmicutes	Negativicutes	Veillonellales-Selenomonadales	Selenomonadaceae	0.0331721	0.0128849	0.0331721	0.0128849	0.0491618	0.0491618	0.0427807	0.0403823	0.0206842	0.0380352	0.048	0.013083	0.0300195	0.0164024
Bacteria	Firmicutes	Negativicutes	Veillonellales-Selenomonadales	Sporomusaceae	0.0118211	0.0069578	0.0100956	0	0.026166	0.00983236	0.0160428	0.0100956	0.0124105	0.0054336	0	0.026166	0.0100065	0.0164024
Bacteria	Firmicutes	Negativicutes	Veillonellales-Selenomonadales	Veillonellaceae	0.0354389	0.0421751	0.0245809	0.0100065	0.152	0.0245809	0.0106952	0.0403823	0.0289579	0.0163008	0.152	0.0196245	0.0100065	0.0164024
Bacteria	Firmicutes	Symbiobacteriia	Symbiobacteriales	uncultured	0.00045965	0.00130009	0	0	0.00413685	0	0	0	0.00413685	0	0	0	0	0
Bacteria	Firmicutes	Syntrophomonadia	Syntrophomonadales	Syntrophomonadaceae	0.0255841	0.0137248	0.0206842	0.0100956	0.0491618	0.0491618	0.0427807	0.0100956	0.0206842	0.0108672	0.016	0.039249	0.0250163	0.0164024
Bacteria	Firmicutes	Thermacetogenia	Thermacetogeniales	Thermacetogeniaceae	0.00133433	0.00250911	0	0	0.00654151	0	0	0	0	0	0	0.00654151	0	0.00546747
Bacteria	Firmicutes	Thermaerobacteria	Thermaerobacterales	Thermaerobacteraceae	0.000888889	0.00251416	0	0	0.008	0	0	0	0	0	0.008	0	0	0
Bacteria	Firmicutes	Thermincolia	Carboxydocellales	Carboxydocellaceae	0.00037391	0.00105758	0	0	0.00336519	0	0	0.00336519	0	0	0	0	0	0
Bacteria	Firmicutes	Thermoanaerobacteria	Thermoanaerobacterales	Family III	0.00037391	0.00105758	0	0	0.00336519	0	0	0.00336519	0	0	0	0	0	0
Bacteria	Firmicutes	Thermoanaerobacteria	Thermoanaerobacterales	SRB2	0.000594177	0.00168059	0	0	0.00534759	0	0.00534759	0	0	0	0	0	0	0
Bacteria	Firmicutes	Thermoanaerobacteria	Thermoanaerobacterales	Thermoanaerobacteraceae	0.0161635	0.0111412	0.0124105	0	0.0344133	0.0344133	0.0160428	0.0235563	0.0124105	0.0108672	0	0.0327075	0.0100065	0.00546747
Bacteria	Firmicutes	Thermovenabulia	Thermovenabulales	Tepidanaerobacter	0.00156181	0.00222015	0	0	0.00500325	0.00491618	0	0	0.00413685	0	0	0	0.00500325	0
Bacteria	Firmicutes	TSAC18	uncultured bacterium	(uncultured bacterium)	0.000607497	0.00171826	0	0	0.00546747	0	0	0	0	0	0	0	0	0.00546747
Bacteria	Firmicutes	uncultured	anaerobic bacterium sk.prop8	(anaerobic bacterium sk.prop8)	0.00045965	0.00130009	0	0	0.00413685	0	0	0	0.00413685	0	0	0	0	0
Bacteria	Fusobacteriota	Fusobacteriia	Fusobacteriales	(Fusobacteriales)	0.000888889	0.00251416	0	0	0.008	0	0	0	0	0	0.008	0	0	0
Bacteria	Fusobacteriota	Fusobacteriia	Fusobacteriales	Fusobacteriaceae	0.158824	0.106337	0.122904	0.0760704	0.44	0.122904	0.0802139	0.0908601	0.132379	0.0760704	0.44	0.170079	0.120078	0.196829
Bacteria	Fusobacteriota	Fusobacteriia	Fusobacteriales	Leptotrichiaceae	0.00332252	0.0032862	0.00332252	0	0.00827369	0.00491618	0.00534759	0.00336519	0.00827369	0	0.008	0	0	0
Bacteria	FW113	uncultured organism	(uncultured organism)	(uncultured organism)	0.000607497	0.00171826	0	0	0.00546747	0	0	0	0	0	0	0	0	0.00546747
Bacteria	GAL15	uncultured bacterium	(uncultured bacterium)	(uncultured bacterium)	0.00247027	0.00377292	0	0	0.0100956	0	0	0.0100956	0.00413685	0	0.008	0	0	0
Bacteria	Gemmatimonadota	(Gemmatimonadota)	(Gemmatimonadota)	(Gemmatimonadota)	0.00759495	0.00517927	0.00759495	0	0.016	0.00983236	0.00534759	0.0134608	0.00827369	0.0054336	0.016	0	0.0100065	0
Bacteria	Gemmatimonadota	AKAU4049	(AKAU4049)	(AKAU4049)	0.000546242	0.00154501	0	0	0.00491618	0.00491618	0	0	0	0	0	0	0	0
Bacteria	Gemmatimonadota	AKAU4049	uncultured bacterium	(uncultured bacterium)	0.00357363	0.0056307	0	0	0.016	0	0.0106952	0	0	0	0.016	0	0	0.00546747
Bacteria	Gemmatimonadota	AKAU4049	uncultured soil bacterium	(uncultured soil bacterium)	0.00163873	0.00463502	0	0	0.0147485	0.0147485	0	0	0	0	0	0	0	0
Bacteria	Gemmatimonadota	BD2-11 terrestrial group	(BD2-11 terrestrial group)	(BD2-11 terrestrial group)	0.18285	0.0737202	0.182021	0.0737202	0.34998	0.245809	0.203209	0.34998	0.182021	0.184742	0.12	0.0981226	0.125081	0.136687
Bacteria	Gemmatimonadota	BD2-11 terrestrial group	Gemmatimonadetes bacterium SCGC AAA240-J22	(Gemmatimonadetes bacterium SCGC AAA240-J22)	0.001342	0.00253171	0	0	0.00673038	0	0.00534759	0.00673038	0	0	0	0	0	0
Bacteria	Gemmatimonadota	BD2-11 terrestrial group	metagenome	(metagenome)	0.0082697	0.0124997	0.00546747	0	0.0393294	0.0393294	0	0	0.0165474	0	0	0.013083	0	0.00546747
Bacteria	Gemmatimonadota	BD2-11 terrestrial group	uncultured actinobacterium	(uncultured actinobacterium)	0.00248242	0.00377701	0	0	0.0106952	0.00491618	0.0106952	0.00673038	0	0	0	0	0	0
Bacteria	Gemmatimonadota	BD2-11 terrestrial group	uncultured bacterium	(uncultured bacterium)	0.630454	0.336534	0.595706	0.209328	1.22156	1.01765	0.930481	1.22156	0.595706	0.641165	0.456	0.209328	0.345224	0.256971
Bacteria	Gemmatimonadota	BD2-11 terrestrial group	uncultured bacterium AD254-A9	(uncultured bacterium AD254-A9)	0.00535612	0.00663117	0.00500325	0	0.0160428	0.0147485	0.0160428	0	0.0124105	0	0	0	0.00500325	0
Bacteria	Gemmatimonadota	BD2-11 terrestrial group	uncultured bacterium AD66-C11	(uncultured bacterium AD66-C11)	0.00270268	0.00502354	0	0	0.0160428	0.00491618	0.0160428	0.00336519	0	0	0	0	0	0
Bacteria	Gemmatimonadota	BD2-11 terrestrial group	uncultured Gemmatimonadales bacterium HF0200_34B24	(uncultured Gemmatimonadales bacterium HF0200_34B24)	0.000726834	0.0020558	0	0	0.00654151	0	0	0	0	0	0	0.00654151	0	0
Bacteria	Gemmatimonadota	BD2-11 terrestrial group	uncultured Gemmatimonadetes bacterium	(uncultured Gemmatimonadetes bacterium)	0.0144748	0.0108861	0.0144748	0	0.0344133	0.0344133	0.00534759	0.0201911	0.0165474	0.0054336	0.016	0	0.00500325	0.0273373
Bacteria	Gemmatimonadota	BD2-11 terrestrial group	uncultured marine bacterium Ant4D5	(uncultured marine bacterium Ant4D5)	0.000919299	0.00260017	0	0	0.00827369	0	0	0	0.00827369	0	0	0	0	0
Bacteria	Gemmatimonadota	BD2-11 terrestrial group	uncultured marine microorganism	(uncultured marine microorganism)	0.00825023	0.00626344	0.00654151	0	0.016826	0.0147485	0.0106952	0.016826	0.00413685	0.0163008	0	0.00654151	0.00500325	0
Bacteria	Gemmatimonadota	BD2-11 terrestrial group	uncultured organism	(uncultured organism)	0.0080352	0.00966941	0.00546747	0	0.026738	0.00491618	0.026738	0.0134608	0	0.0217344	0	0	0	0.00546747
Bacteria	Gemmatimonadota	BD2-11 terrestrial group	uncultured sediment bacterium	(uncultured sediment bacterium)	0.00247229	0.00460613	0	0	0.0147485	0.0147485	0	0.00336519	0.00413685	0	0	0	0	0
Bacteria	Gemmatimonadota	BD2-11 terrestrial group	uncultured soil bacterium	(uncultured soil bacterium)	0.000594177	0.00168059	0	0	0.00534759	0	0.00534759	0	0	0	0	0	0	0
Bacteria	Gemmatimonadota	Gemmatimonadetes	Gemmatimonadales	Gemmatimonadaceae	0.159004	0.0949927	0.154799	0.026166	0.384	0.201563	0.15508	0.154799	0.0951475	0.0923712	0.384	0.026166	0.125081	0.196829
Bacteria	Gemmatimonadota	Longimicrobia	Longimicrobiales	Longimicrobiaceae	0.00972152	0.00814207	0.00972152	0	0.026738	0.0147485	0.026738	0.0100956	0.00413685	0.0163008	0	0	0.0100065	0.00546747
Bacteria	Gemmatimonadota	MD2902-B12	uncultured bacterium	(uncultured bacterium)	0.008077	0.00808913	0.008077	0	0.0218699	0	0	0.00673038	0	0	0.016	0.013083	0.0150098	0.0218699
Bacteria	Gemmatimonadota	PAUC43f marine benthic group	(PAUC43f marine benthic group)	(PAUC43f marine benthic group)	0.0476734	0.0401742	0.0437475	0.0109349	0.152	0.054078	0.0588235	0.0437475	0.0165474	0.0217344	0.152	0.026166	0.0450293	0.0109349
Bacteria	Gemmatimonadota	PAUC43f marine benthic group	uncultured actinobacterium	(uncultured actinobacterium)	0.00170448	0.00252746	0	0	0.00654151	0	0	0.00336519	0	0.0054336	0	0.00654151	0	0
Bacteria	Gemmatimonadota	PAUC43f marine benthic group	uncultured bacterium	(uncultured bacterium)	0.139199	0.0386787	0.132737	0.0386787	0.20013	0.132737	0.181818	0.0807646	0.111695	0.179309	0.112	0.150455	0.20013	0.103882
Bacteria	Gemmatimonadota	PAUC43f marine benthic group	uncultured Gemmatimonadetes bacterium	(uncultured Gemmatimonadetes bacterium)	0.000968087	0.00187043	0	0	0.00534759	0	0.00534759	0.00336519	0	0	0	0	0	0
Bacteria	Gemmatimonadota	PAUC43f marine benthic group	uncultured sediment bacterium	(uncultured sediment bacterium)	0.00310512	0.00766499	0	0	0.0245809	0.0245809	0	0.00336519	0	0	0	0	0	0
[truncated: 1,162 more rows]

## Sheet: Prok_genus
Relative abundance (prokaryote genus)											SC9685	SC9686	SC9687	SC9688	SC9689	SC9690	SC9691	SC9692	SC9693
[truncated: 4,087 more rows]

[truncated: 3 more sheets: Mitochondria, Chloroplast, Fungi_phylum]
