# Supplementary material for: Hydrodynamic disturbance controls microbial community assembly and biogeochemical processes in coastal sediments
Source: ISME J. 2021 Sep 28;16(3):750–63. doi: 10.1038/s41396-021-01111-9 (PMC8857189; doi:10.1038/s41396-021-01111-9)
Supplement: Supplementary file 10 — Supplementary Table S9 [file 41396_2021_1111_MOESM10_ESM.xlsx]

## Sheet: Gene abundance
Estimated abundance in community (%)
Metagenome ID	Sample Site	No. of reads >= 140 bp	AclB	AcsB	CooS	HbsC	HbsT	Mcr	RbcL	SdhA-FrdA	NuoF	CoxA	CcoN	CyoA	CydA	AtpA	AsrA	FCC	Sqr	DsrA	Sor	SoxB	AmoA	HzsA	NifH	NarG	NapA	NirS	NirK	NrfA	NosZ	NxrA	NorB	CoxL	Fe	FeFe	NiFe	MmoA	PmoA	McrA	PsaA	PsbA	RHO	FdhA	Cyc2	ARO	ArsC	RdhA	MtrB
SC9685	A 0-2	28985868	0.705469	3.15362	5.42626	0	4.25411	0.65187	10.4433	157.953	121.17	143.524	94.5343	1.68486	27.8886	124.188	0.190642	8.41469	46.713	11.6834	0.782201	12.4728	2.62245	0	2.76724	10.3951	26.6069	29.3231	14.3283	7.37693	23.5139	4.68965	13.6941	15.9423	0	3.75834	92.8497	0	0.508764	0	1.40507	4.7901	9.68136	100.932	1.11358	2.57789	59.6216	11.3057	1.21257
SC9686	A 6-8	26854060	0.874644	5.15479	8.62728	0	2.14953	0.690206	12.2004	158.748	128.306	142.589	98.2577	1.49851	30.774	123.652	0.155914	8.84565	50.2896	13.965	1.02389	13.5952	2.45522	0.00947278	3.91502	10.8195	29.2459	31.749	13.1171	7.75975	24.043	5.08601	14.5686	17.896	0	3.64517	101.89	0.0578073	0.517677	0	1.67136	3.5652	9.90899	106.512	1.49549	2.6531	56.6021	11.6499	1.20452
SC9687	A14-16	48545472	1.41913	13.1216	21.7033	0.018736	1.50129	0.632576	12.4457	159.791	146.834	130.253	93.2532	1.61712	42.1804	125.73	0.30599	10.1633	51.5412	23.609	1.60038	13.2625	1.13329	0.0382928	5.00484	12.9422	32.9019	28.5615	11.163	9.64017	22.1285	5.06483	15.0953	17.9171	0	5.56439	114.202	0.00839015	0.340976	0	1.11029	2.67885	6.74221	118.415	1.6754	2.6204	50.632	15.1622	0.859005
SC9688	B 0-2	30115226	0.555687	5.70602	9.62422	0	0.484984	0.662359	17.0002	153.049	118.349	124.107	107.175	1.53869	31.0808	124.677	0.133987	11.1594	64.1603	14.9028	1.55141	15.7208	0.295701	0.00789511	4.61068	7.4909	22.6593	24.5734	8.99821	7.86508	27.2711	2.20061	14.0557	11.1597	0	4.8079	123.781	0	0.0510971	0.033499	2.53019	5.95466	18.0304	100.024	1.3252	2.76091	58.165	10.9019	1.30486
SC9689	B 6-8	24820826	0.974624	7.93711	15.741	0.0337291	0.740481	0.675206	16.0222	164.331	133.485	123.09	108.468	0.815856	37.6779	125.773	0.309476	9.8368	68.2483	18.6288	1.67737	13.4088	0.867929	0.019972	5.98045	7.9936	25.5735	26.3913	9.6192	10.0447	26.5178	2.59951	15.4194	12.2835	0	6.53931	137.065	0	0.155308	0	0.592444	3.26603	17.025	106.942	1.77558	1.965	53.5497	11.8366	1.08965
SC9690	B 14-16	22125945	3.02881	36.1838	59.3159	0	0.232223	0.521584	20.3346	145.927	191.852	76.962	72.5461	0.809501	65.075	116.113	0.781595	13.3551	55.9286	46.5366	2.85318	13.4503	0.364431	0.0626309	7.11472	16.4369	38.3164	17.9747	4.10904	9.84366	17.6744	2.80693	15.5405	10.9717	0	11.3757	160.827	0	0.0405446	0.283529	0.687683	2.28473	5.44825	139.839	4.95538	2.34885	29.9266	26.7113	1.0188
SC9691	C 0-2	15307020	3.51126	6.30452	10.4017	0.0247646	0.117649	0.508357	21.2957	154.069	114.371	117.072	122.08	0.713131	46.4768	133.404	0.140603	22.4929	97.8732	17.8881	3.9763	25.1386	0.042841	0.0151855	10.2591	8.42533	24.9666	20.0133	9.5951	7.52592	38.9098	2.27199	16.9275	13.6996	0.0342228	9.07594	124.928	0	0.0444637	0.0555361	4.13736	14.5981	25.4367	96.5559	3.17142	4.11557	62.1938	12.6807	1.37574
SC9692	C 6-8	25030513	7.33597	20.3293	34.9248	0.0349784	0.0599416	0.355434	31.185	151.538	160.07	95.7981	96.1895	0.467765	53.6328	123.85	0.699874	24.7194	88.8394	37.311	6.77361	24.9421	0.0774801	0	10.296	10.3911	35.5155	22.2608	5.80566	10.7622	23.4882	2.35323	21.1984	10.5496	0	12.4303	166.932	0	0.0669428	0.0840804	1.9712	5.85633	10.1757	120.011	7.15359	2.51005	49.7245	14.6461	1.60003
SC9693	C 14-16	27420949	7.51027	39.175	61.3129	0	0.0546594	0.401428	23.8388	130.382	199.659	64.2991	64.45	0.729281	53.4955	114.167	1.21622	16.1941	63.2119	41.5054	5.45855	16.4534	0.0355255	0.0287469	10.263	11.4993	35.2431	13.181	3.14906	7.98831	13.9283	2.23515	14.5213	9.80822	0	19.5874	167.241	0	0.0617609	1.24607	1.27671	2.96904	6.4648	150.729	6.16279	1.71594	33.3789	19.5851	1.08683
Linear regression of gene abundance versus distance between sulfidic layer
R2 value			0.4517	0.8364	0.8516	0.01451	0.5095	0.4129	0.3443	0.4442	0.8221	0.7921	0.4482	0.4065	0.7513	0.3989	0.7497	0.1215	0.01875	0.828	0.3715	0.009857	0.4391	0.4844	0.4206	0.3063	0.6058	0.5639	0.7857	0.2871	0.3256	0.184	0.07064	0.311	0.02565	0.6876	0.749	0.07347	0.3647	0.4658	0.1349	0.115	0.1908	0.8082	0.5517	0.2186	0.787	0.6442	0.08807
P value			0.0474	0.0006	0.0004	0.7576	0.0308	0.062	0.0967	0.05	0.0007	0.0013	0.0486	0.0647	0.0025	0.0681	0.0025	0.3579	0.7254	0.0007	0.0814	0.7994	0.0518	0.0373	0.0588	0.1221	0.0135	0.0197	0.0015	0.1371	0.1086	0.2493	0.4894	0.1187	0.6806	0.0057	0.0026	0.4805	0.085	0.0428	0.3309	0.3719	0.2398	0.001	0.0219	0.2044	0.0014	0.0092	0.4381
Slope			0.2601	1.754	2.801	0.0002291	-0.1389	-0.01114	0.5411	-0.9273	4.005	-3.485	-1.655	-0.04226	1.523	-0.494	0.04581	0.2926	0.3359	1.668	0.1795	0.06929	-0.09379	0.001907	0.2663	0.2141	0.602	-0.6272	-0.4765	0.0966	-0.5515	-0.07694	0.08451	-0.2464	-0.0002233	0.605	3.357	-0.0007505	-0.0171	0.03881	-0.05602	-0.1798	-0.4065	2.356	0.2388	-0.04361	-1.411	0.5805	-0.00895
Carbon fixation
Respiration
Sulfur cycle
Nitrogen cycle
Gas metabolism
Light harvesting
Alternative electron donors
Alternative electron acceptors
[truncated: 2 more columns]

## Sheet: Hit_count
Metagenome ID	Gene	Raw hits	Length nornalised hit count (hits/kb/millions)	Estimated abundance in community (%)	Average gene copy number (length normalised hit / geomean of single copy marker)
SC9685	AclB	41	1.12838	0.705469	0.00705469
SC9686	AclB	48	1.4255	0.874644	0.00874644
SC9687	AclB	135	2.20379	1.41913	0.0141913
SC9688	AclB	37	0.962978	0.555687	0.00555687
SC9689	AclB	52	1.64605	0.974624	0.00974624
SC9690	AclB	126	4.50169	3.02881	0.0302881
SC9691	AclB	132	6.51391	3.51126	0.0351126
SC9692	AclB	384	11.6749	7.33597	0.0733597
SC9693	AclB	422	11.8976	7.51027	0.0751027
SC9685	AcsB	319	5.04415	3.15362	0.0315362
SC9686	AcsB	490	8.40129	5.15479	0.0515479
SC9687	AcsB	2146	20.3769	13.1216	0.131216
SC9688	AcsB	643	9.88825	5.70602	0.0570602
SC9689	AcsB	720	13.4051	7.93711	0.0793711
SC9690	AcsB	2520	53.7796	36.1838	0.361838
SC9691	AcsB	383	11.6958	6.30452	0.0630452
SC9692	AcsB	1720	32.3532	20.3293	0.203293
SC9693	AcsB	3519	62.06	39.175	0.39175
SC9685	AmoA	82	4.19455	2.62245	0.0262245
SC9686	AmoA	72	4.00152	2.45522	0.0245522
SC9687	AmoA	59	1.7599	1.13329	0.0113329
SC9688	AmoA	10	0.512435	0.295701	0.00295701
SC9689	AmoA	24	1.46585	0.867929	0.00867929
SC9690	AmoA	8	0.541649	0.364431	0.00364431
SC9691	AmoA	1	0.0794763	0.042841	0.00042841
SC9692	AmoA	2	0.123306	0.0774801	0.000774801
SC9693	AmoA	1	0.0562785	0.0355255	0.000355255
SC9685	ARO	311	4.12328	2.57789	0.0257789
SC9686	ARO	301	4.32403	2.6531	0.026531
SC9687	ARO	512	4.06928	2.6204	0.026204
SC9688	ARO	373	4.78452	2.76091	0.0276091
SC9689	ARO	214	3.31871	1.965	0.01965
SC9690	ARO	199	3.49107	2.34885	0.0234885
SC9691	ARO	297	7.635	4.11557	0.0411557
SC9692	ARO	255	3.99463	2.51005	0.0251005
SC9693	ARO	192	2.71834	1.71594	0.0171594
SC9685	ArsC	968	95.3634	59.6216	0.596216
SC9686	ArsC	866	92.2503	56.6021	0.566021
SC9687	ArsC	1340	78.6276	50.632	0.50632
SC9688	ArsC	1060	100.797	58.165	0.58165
SC9689	ArsC	786	90.4407	53.5497	0.535497
SC9690	ArsC	344	44.4796	29.9266	0.299266
SC9691	ArsC	615	115.379	62.1938	0.621938
SC9692	ArsC	692	79.1344	49.7245	0.497245
SC9693	ArsC	507	52.878	33.3789	0.333789
SC9685	AsrA	9	0.304928	0.190642	0.00190642
SC9686	AsrA	7	0.25411	0.155914	0.00155914
SC9687	AsrA	23	0.475179	0.30599	0.0030599
SC9688	AsrA	7	0.232193	0.133987	0.00133987
SC9689	AsrA	13	0.522678	0.309476	0.00309476
SC9690	AsrA	26	1.16168	0.781595	0.00781595
SC9691	AsrA	4	0.260838	0.140603	0.00140603
SC9692	AsrA	28	1.11382	0.699874	0.00699874
SC9693	AsrA	53	1.9267	1.21622	0.0121622
SC9685	AtpA	8940	198.635	124.188	1.24188
SC9686	AtpA	8400	201.529	123.652	1.23652
SC9687	AtpA	14702	195.249	125.73	1.2573
SC9688	AtpA	10116	216.059	124.677	1.24677
SC9689	AtpA	8193	212.419	125.773	1.25773
SC9690	AtpA	5950	172.578	116.113	1.16113
SC9691	AtpA	5888	247.483	133.404	1.33404
SC9692	AtpA	7684	197.102	123.85	1.2385
SC9693	AtpA	7773	180.861	114.167	1.14167
SC9685	CcoN	6424	151.206	94.5343	0.945343
SC9686	CcoN	6299	160.141	98.2577	0.982577
SC9687	CcoN	10268	144.815	93.2532	0.932532
SC9688	CcoN	8186	185.73	107.175	1.07175
SC9689	CcoN	6642	183.193	108.468	1.08468
SC9690	CcoN	3467	107.824	72.5461	0.725461
SC9691	CcoN	5086	226.477	122.08	1.2208
SC9692	CcoN	5585	153.081	96.1895	0.961895
SC9693	CcoN	4060	102.1	64.45	0.6445
SC9685	CooS	497	8.67918	5.42626	0.0542626
SC9686	CooS	745	14.0608	8.62728	0.0862728
SC9687	CooS	3233	33.7036	21.7033	0.217033
SC9688	CooS	992	16.6783	9.62422	0.0962422
SC9689	CooS	1303	26.5852	15.741	0.15741
SC9690	CooS	3849	88.1606	59.3159	0.593159
SC9691	CooS	583	19.2967	10.4017	0.104017
SC9692	CooS	2740	55.5813	34.9248	0.349248
SC9693	CooS	5243	97.1301	61.3129	0.613129
SC9685	CoxA	11248	229.564	143.524	1.43524
SC9686	CoxA	10553	232.392	142.589	1.42589
SC9687	CoxA	16622	202.273	130.253	1.30253
SC9688	CoxA	10914	215.072	124.107	1.24107
SC9689	CoxA	8697	207.887	123.09	1.2309
SC9690	CoxA	4223	114.388	76.962	0.76962
SC9691	CoxA	5595	217.187	117.072	1.17072
SC9692	CoxA	6345	152.459	95.7981	0.957981
SC9693	CoxA	4642	101.861	64.2991	0.642991
SC9685	CoxL	1759	25.4993	15.9423	0.159423
SC9686	CoxL	1863	29.1669	17.896	0.17896
SC9687	CoxL	3220	27.8239	17.9171	0.179171
SC9688	CoxL	1390	19.3393	11.1597	0.111597
SC9689	CoxL	1231	20.7457	12.2835	0.122835
SC9690	CoxL	868	16.3072	10.9717	0.109717
SC9691	CoxL	934	25.4148	13.6996	0.136996
SC9692	CoxL	1012	16.7893	10.5496	0.105496
SC9693	CoxL	1023	15.5379	9.80822	0.0980822
SC9685	Cyc2	64	1.78115	1.11358	0.0111358
SC9686	Cyc2	81	2.43735	1.49549	0.0149549
SC9687	Cyc2	155	2.60177	1.6754	0.016754
SC9688	Cyc2	86	2.2965	1.3252	0.013252
SC9689	Cyc2	92	2.9988	1.77558	0.0177558
SC9690	Cyc2	200	7.36514	4.95538	0.0495538
SC9691	Cyc2	113	5.88346	3.17142	0.0317142
SC9692	Cyc2	358	11.3846	7.15359	0.0715359
SC9693	Cyc2	335	9.76292	6.16279	0.0616279
SC9685	CydA	1895	44.6072	27.8886	0.278886
SC9686	CydA	1964	50.1555	30.774	0.30774
SC9687	CydA	4629	65.5028	42.1804	0.421804
SC9688	CydA	2337	53.8615	31.0808	0.310808
SC9689	CydA	2284	63.6345	37.6779	0.376779
SC9690	CydA	3082	96.7203	65.075	0.65075
SC9691	CydA	1895	86.2214	46.4768	0.464768
SC9692	CydA	3087	85.3543	53.6328	0.536328
SC9693	CydA	3336	84.746	53.4955	0.534955
SC9685	CyoA	75	2.6949	1.68486	0.0168486
SC9686	CyoA	65	2.44227	1.49851	0.0149851
SC9687	CyoA	120	2.51126	1.61712	0.0161712
SC9688	CyoA	76	2.66647	1.53869	0.0153869
SC9689	CyoA	33	1.37791	0.815856	0.00815856
SC9690	CyoA	25	1.20315	0.809501	0.00809501
SC9691	CyoA	19	1.32296	0.713131	0.00713131
SC9692	CyoA	18	0.744427	0.467765	0.00467765
SC9693	CyoA	30	1.15531	0.729281	0.00729281
SC9685	DsrA	678	18.6873	11.6834	0.116834
SC9686	DsrA	764	22.7601	13.965	0.13965
SC9687	DsrA	2226	36.6629	23.609	0.23609
SC9688	DsrA	976	25.8259	14.9028	0.149028
SC9689	DsrA	978	31.4623	18.6288	0.186288
SC9690	DsrA	1920	69.1669	46.5366	0.465366
SC9691	DsrA	640	33.185	17.8881	0.178881
SC9692	DsrA	1872	59.3789	37.311	0.37311
SC9693	DsrA	2278	65.7517	41.5054	0.415054
SC9685	FCC	499	13.4591	8.41469	0.0841469
SC9686	FCC	496	14.4167	8.84565	0.0884565
SC9687	FCC	981	15.7828	10.1633	0.101633
SC9688	FCC	745	19.3387	11.1594	0.111594
SC9689	FCC	528	16.6135	9.8368	0.098368
SC9690	FCC	565	19.8496	13.3551	0.133551
SC9691	FCC	814	41.7276	22.4929	0.224929
SC9692	FCC	1264	39.3399	24.7194	0.247194
SC9693	FCC	905	25.6542	16.1941	0.161941
SC9685	FdhA	13317	161.438	100.932	1.00932
SC9686	FdhA	13274	173.594	106.512	1.06512
SC9687	FdhA	25403	183.889	118.415	1.18415
SC9688	FdhA	14877	173.337	100.024	1.00024
SC9689	FdhA	12786	180.615	106.942	1.06942
SC9690	FdhA	13104	207.841	139.839	1.39839
SC9691	FdhA	7841	179.125	96.5559	0.965559
SC9692	FdhA	13749	190.993	120.011	1.20011
SC9693	FdhA	18624	238.78	150.729	1.50729
SC9691	Fe	1	0.0634883	0.0342228	0.000342228
SC9685	FeFe	122	6.01138	3.75834	0.0375834
SC9686	FeFe	110	5.94092	3.64517	0.0364517
SC9687	FeFe	290	8.64106	5.56439	0.0556439
SC9688	FeFe	175	8.33185	4.8079	0.048079
SC9689	FeFe	189	11.0443	6.53931	0.0653931
SC9690	FeFe	252	16.9076	11.3757	0.113757
SC9691	FeFe	175	16.8372	9.07594	0.0907594
SC9692	FeFe	336	19.7822	12.4303	0.124303
SC9693	FeFe	566	31.0298	19.5874	0.195874
SC9687	HbsC	2	0.0290955	0.018736	0.00018736
SC9689	HbsC	2	0.0569654	0.0337291	0.000337291
SC9691	HbsC	1	0.045942	0.0247646	0.000247646
SC9692	HbsC	2	0.0556667	0.0349784	0.000349784
SC9685	HbsT	413	6.80436	4.25411	0.0425411
SC9686	HbsT	197	3.50332	2.14953	0.0214953
SC9687	HbsT	237	2.33139	1.50129	0.0150129
SC9688	HbsT	53	0.840452	0.484984	0.00484984
SC9689	HbsT	65	1.25061	0.740481	0.00740481
SC9690	HbsT	16	0.345151	0.232223	0.00232223
SC9691	HbsT	7	0.218255	0.117649	0.00117649
SC9692	HbsT	5	0.0953946	0.0599416	0.000599416
SC9693	HbsT	5	0.0865899	0.0546594	0.000546594
SC9686	HzsA	1	0.0154388	0.00947278	9.47278e-05
SC9687	HzsA	7	0.0594657	0.0382928	0.000382928
SC9688	HzsA	1	0.0136818	0.00789511	7.89511e-05
SC9689	HzsA	2	0.0337309	0.019972	0.00019972
SC9690	HzsA	5	0.0930876	0.0626309	0.000626309
SC9691	HzsA	1	0.0281714	0.0151855	0.000151855
SC9693	HzsA	3	0.0455401	0.0287469	0.000287469
SC9685	Mcr	111	1.04265	0.65187	0.0065187
SC9686	Mcr	111	1.1249	0.690206	0.00690206
SC9687	Mcr	175	0.982341	0.632576	0.00632576
SC9688	Mcr	127	1.14783	0.662359	0.00662359
SC9689	Mcr	104	1.14036	0.675206	0.00675206
SC9690	Mcr	63	0.775225	0.521584	0.00521584
SC9691	Mcr	53	0.943078	0.508357	0.00508357
SC9692	Mcr	52	0.565658	0.355434	0.00355434
SC9693	Mcr	64	0.635931	0.401428	0.00401428
SC9688	McrA	3	0.0580521	0.033499	0.00033499
SC9690	McrA	16	0.421406	0.283529	0.00283529
SC9691	McrA	3	0.103028	0.0555361	0.000555361
SC9692	McrA	6	0.13381	0.0840804	0.000840804
SC9693	McrA	98	1.97398	1.24607	0.0124607
SC9686	MmoA	4	0.0942146	0.0578073	0.000578073
SC9687	MmoA	1	0.0130292	0.00839015	8.39015e-05
SC9685	MtrB	123	1.93948	1.21257	0.0121257
SC9686	MtrB	115	1.96312	1.20452	0.0120452
SC9687	MtrB	141	1.33397	0.859005	0.00859005
SC9688	MtrB	150	2.26126	1.30486	0.0130486
SC9689	MtrB	100	1.84033	1.08965	0.0108965
SC9690	MtrB	72	1.51423	1.0188	0.010188
SC9691	MtrB	84	2.5522	1.37574	0.0137574
SC9692	MtrB	137	2.54638	1.60003	0.0160003
SC9693	MtrB	101	1.72172	1.08683	0.0108683
SC9685	NapA	2966	42.5571	26.6069	0.266069
SC9686	NapA	3079	47.6651	29.2459	0.292459
SC9687	NapA	5995	51.094	32.9019	0.329019
SC9688	NapA	2861	39.2675	22.6593	0.226593
SC9689	NapA	2593	43.1913	25.5735	0.255735
SC9690	NapA	3059	56.9493	38.3164	0.383164
SC9691	NapA	1727	46.3168	24.9666	0.249666
SC9692	NapA	3470	56.5214	35.5155	0.355155
SC9693	NapA	3714	55.8312	35.2431	0.352431
SC9685	NarG	1717	16.6268	10.3951	0.103951
SC9686	NarG	1690	17.6336	10.8195	0.108195
SC9687	NarG	3425	20.0982	12.9422	0.129422
SC9688	NarG	1394	12.9813	7.4909	0.074909
SC9689	NarG	1196	13.5005	7.9936	0.079936
SC9690	NarG	1795	24.4301	16.4369	0.164369
SC9691	NarG	866	15.6302	8.42533	0.0842533
SC9692	NarG	1458	16.5369	10.3911	0.103911
SC9693	NarG	1724	18.2168	11.4993	0.114993
SC9685	NiFe	6667	148.511	92.8497	0.928497
SC9686	NiFe	6907	166.061	101.89	1.0189
SC9687	NiFe	13210	177.347	114.202	1.14202
SC9688	NiFe	10094	214.506	123.781	1.23781
SC9689	NiFe	8969	231.49	137.065	1.37065
SC9690	NiFe	7970	239.035	160.827	1.60827
SC9691	NiFe	5571	231.76	124.928	1.24928
SC9692	NiFe	10318	265.666	166.932	1.66932
SC9693	NiFe	10975	264.938	167.241	1.67241
SC9685	NifH	107	4.42614	2.76724	0.0276724
SC9686	NifH	143	6.38072	3.91502	0.0391502
SC9687	NifH	315	7.77213	5.00484	0.0500484
SC9688	NifH	200	7.99007	4.61068	0.0461068
SC9689	NifH	209	10.1004	5.98045	0.0598045
SC9690	NifH	197	10.5745	7.11472	0.0711472
SC9691	NifH	243	19.0322	10.2591	0.102591
SC9692	NifH	347	16.3856	10.296	0.10296
SC9693	NifH	374	16.2584	10.263	0.10263
SC9685	NirK	897	22.9178	14.3283	0.143283
SC9686	NirK	782	21.3784	13.1171	0.131171
SC9687	NirK	1131	17.3352	11.163	0.11163
SC9688	NirK	653	15.5934	8.99821	0.0899821
SC9689	NirK	551	16.246	9.6192	0.096192
SC9690	NirK	186	6.10722	4.10904	0.0410904
SC9691	NirK	368	17.8003	9.5951	0.095951
SC9692	NirK	322	9.23946	5.80566	0.0580566
SC9693	NirK	192	4.98865	3.14906	0.0314906
SC9685	NirS	2551	46.9017	29.3231	0.293231
SC9686	NirS	2594	51.7447	31.749	0.31749
SC9687	NirS	4039	44.3538	28.5615	0.285615
SC9688	NirS	2409	42.5844	24.5734	0.245734
SC9689	NirS	2080	44.5726	26.3913	0.263913
SC9690	NirS	1068	26.7157	17.9747	0.179747
SC9691	NirS	1049	37.1277	20.0133	0.200133
SC9692	NirS	1626	35.427	22.2608	0.222608
SC9693	NirS	1053	20.881	13.181	0.13181
SC9685	NorB	1051	21.9034	13.6941	0.136941
SC9686	NorB	1094	23.744	14.5686	0.145686
SC9687	NorB	2018	23.4418	15.0953	0.150953
SC9688	NorB	1168	24.3579	14.0557	0.140557
SC9689	NorB	1063	26.0419	15.4194	0.154194
SC9690	NorB	941	23.0977	15.5405	0.155405
SC9691	NorB	787	31.4029	16.9275	0.169275
SC9692	NorB	1418	33.7364	21.1984	0.211984
SC9693	NorB	1131	23.0042	14.5213	0.145213
SC9685	NosZ	2179	37.6099	23.5139	0.235139
SC9686	NosZ	2100	39.1853	24.043	0.24043
SC9687	NosZ	3342	34.3639	22.1285	0.221285
SC9688	NosZ	2831	47.2595	27.2711	0.272711
SC9689	NosZ	2216	44.7861	26.5178	0.265178
SC9690	NosZ	1198	26.2692	17.6744	0.176744
SC9691	NosZ	2187	72.1833	38.9098	0.389098
SC9692	NosZ	1905	37.3804	23.4882	0.234882
SC9693	NosZ	1245	22.0649	13.9283	0.139283
SC9685	NrfA	508	11.7992	7.37693	0.0737693
SC9686	NrfA	504	12.6469	7.75975	0.0775975
SC9687	NrfA	1075	14.9704	9.64017	0.0964017
SC9688	NrfA	609	13.6298	7.86508	0.0786508
SC9689	NrfA	626	16.9646	10.0447	0.100447
SC9690	NrfA	479	14.6305	9.84366	0.0984366
SC9691	NrfA	319	13.9617	7.52592	0.0752592
SC9692	NrfA	637	17.1275	10.7622	0.107622
SC9693	NrfA	514	12.6549	7.98831	0.0798831
SC9685	NuoF	7777	193.808	121.17	1.2117
SC9686	NuoF	7798	209.113	128.306	1.28306
SC9687	NuoF	15499	228.021	146.834	1.46834
SC9688	NuoF	8608	205.093	118.349	1.18349
SC9689	NuoF	7833	225.445	133.485	1.33485
SC9690	NuoF	8963	285.148	191.852	1.91852
SC9691	NuoF	4519	212.175	114.371	1.14371
SC9692	NuoF	8965	254.745	160.07	1.6007
SC9693	NuoF	12420	316.295	199.659	1.99659
SC9685	NxrA	761	7.50099	4.68965	0.0468965
SC9686	NxrA	780	8.28919	5.08601	0.0508601
SC9687	NxrA	1328	7.86528	5.06483	0.0506483
SC9688	NxrA	402	3.81354	2.20061	0.0220061
SC9689	NxrA	384	4.39033	2.59951	0.0259951
SC9690	NxrA	324	4.17191	2.80693	0.0280693
SC9691	NxrA	225	4.21488	2.27199	0.0227199
SC9692	NxrA	327	3.74507	2.35323	0.0235323
SC9693	NxrA	340	3.54086	2.23515	0.0223515
SC9685	OmcB	10	0.174563	0.109138	0.00109138
SC9686	OmcB	18	0.302323	0.185496	0.00185496
SC9687	OmcB	52	0.467563	0.301086	0.00301086
SC9688	OmcB	22	0.318645	0.183874	0.00183874
SC9689	OmcB	18	0.317188	0.187806	0.00187806
SC9690	OmcB	20	0.422899	0.284533	0.00284533
SC9691	OmcB	12	0.336627	0.181456	0.00181456
SC9692	OmcB	25	0.424221	0.266562	0.00266562
SC9693	OmcB	22	0.367829	0.23219	0.0023219
SC9685	PmoA	18	0.813756	0.508764	0.00508764
SC9686	PmoA	17	0.843711	0.517677	0.00517677
SC9687	PmoA	19	0.529509	0.340976	0.00340976
SC9688	PmoA	2	0.0885488	0.0510971	0.000510971
SC9689	PmoA	5	0.262301	0.155308	0.00155308
SC9690	PmoA	1	0.0602611	0.0405446	0.000405446
SC9691	PmoA	1	0.0824867	0.0444637	0.000444637
SC9692	PmoA	2	0.106537	0.0669428	0.000669428
SC9693	PmoA	2	0.0978398	0.0617609	0.000617609
SC9685	PsaA	147	2.24738	1.40507	0.0140507
SC9686	PsaA	165	2.72399	1.67136	0.0167136
SC9687	PsaA	189	1.72419	1.11029	0.0111029
SC9688	PsaA	298	4.3847	2.53019	0.0253019
SC9689	PsaA	56	1.00058	0.592444	0.00592444
SC9690	PsaA	51	1.0221	0.687683	0.00687683
SC9691	PsaA	265	7.67542	4.13736	0.0413736
SC9692	PsaA	177	3.13709	1.9712	0.019712
SC9693	PsaA	125	2.02253	1.27671	0.0127671
SC9685	PsbA	231	7.66166	4.7901	0.047901
SC9686	PsbA	162	5.81057	3.5652	0.035652
SC9687	PsbA	210	4.16004	2.67885	0.0267885
SC9688	PsbA	310	10.3191	5.95466	0.0595466
SC9689	PsbA	136	5.51603	3.26603	0.0326603
SC9690	PsbA	77	3.39577	2.28473	0.0228473
SC9691	PsbA	406	27.0816	14.5981	0.145981
SC9692	PsbA	236	9.3201	5.85633	0.0585633
SC9693	PsbA	130	4.70347	2.96904	0.0296904
SC9685	RbcL	688	16.7039	10.4433	0.104433
SC9686	RbcL	759	19.8843	12.2004	0.122004
SC9687	RbcL	1327	19.3272	12.4457	0.124457
SC9688	RbcL	1258	29.4605	17.0002	0.170002
SC9689	RbcL	949	27.06	16.0222	0.160222
SC9690	RbcL	938	30.2231	20.3346	0.203346
SC9691	RbcL	858	39.5066	21.2957	0.212957
SC9692	RbcL	1754	49.6296	31.185	0.31185
SC9693	RbcL	1444	37.7648	23.8388	0.238388
SC9685	RdhA	941	18.0833	11.3057	0.113057
SC9686	RdhA	866	18.9871	11.6499	0.116499
SC9687	RdhA	1826	23.5457	15.1622	0.151622
SC9688	RdhA	1059	18.8925	10.9019	0.109019
SC9689	RdhA	835	19.991	11.8366	0.118366
SC9690	RdhA	1231	39.7007	26.7113	0.267113
SC9691	RdhA	686	23.5245	12.6807	0.126807
SC9692	RdhA	881	23.3087	14.6461	0.146461
SC9693	RdhA	1163	31.0262	19.5851	0.195851
SC9685	RHO	352	15.4851	9.68136	0.0968136
SC9686	RHO	339	16.1497	9.90899	0.0990899
SC9687	RHO	401	10.4701	6.74221	0.0674221
SC9688	RHO	720	31.2457	18.0304	0.180304
SC9689	RHO	547	28.7537	17.025	0.17025
SC9690	RHO	142	8.09768	5.44825	0.0544825
SC9691	RHO	543	47.1888	25.4367	0.254367
SC9692	RHO	315	16.1942	10.1757	0.101757
SC9693	RHO	220	10.2414	6.4648	0.064648
SC9685	rplB	4239	178.991	-	-
SC9686	rplB	4094	186.113	-	-
SC9687	rplB	7027	176.924	-	-
SC9688	rplB	4843	195.896	-	-
SC9689	rplB	3940	193.578	-	-
SC9690	rplB	3082	171.928	-	-
SC9691	rplB	2573	204.718	-	-
SC9692	rplB	3657	178.89	-	-
SC9693	rplB	3994	179.722	-	-
SC9685	rplC	2837	161.385	-	-
SC9686	rplC	2707	166.744	-	-
SC9687	rplC	4704	159.379	-	-
SC9688	rplC	3193	174.838	-	-
SC9689	rplC	2650	176.218	-	-
SC9690	rplC	1900	141.455	-	-
SC9691	rplC	1776	191.518	-	-
SC9692	rplC	2360	155.901	-	-
SC9693	rplC	2552	152.988	-	-
SC9685	rplE	2764	182.025	-	-
SC9686	rplE	2651	187.845	-	-
SC9687	rplE	4536	177.584	-	-
SC9688	rplE	3297	207.751	-	-
SC9689	rplE	2603	199.143	-	-
SC9690	rplE	2018	173.357	-	-
SC9691	rplE	1764	217.733	-	-
SC9692	rplE	2420	183.761	-	-
SC9693	rplE	2514	174.887	-	-
SC9685	rplF	2384	158.149	-	-
SC9686	rplF	2351	168.096	-	-
SC9687	rplF	4077	161.186	-	-
SC9688	rplF	2776	176.674	-	-
SC9689	rplF	2238	172.588	-	-
SC9690	rplF	1683	146.079	-	-
SC9691	rplF	1557	194.889	-	-
SC9692	rplF	2185	167.79	-	-
SC9693	rplF	2222	155.69	-	-
SC9685	rplK	1959	161.128	-	-
SC9686	rplK	1924	170.892	-	-
SC9687	rplK	3144	154.529	-	-
SC9688	rplK	2127	168.484	-	-
SC9689	rplK	1782	171.276	-	-
SC9690	rplK	1421	153.469	-	-
SC9691	rplK	1171	182.489	-	-
SC9692	rplK	1666	159.158	-	-
SC9693	rplK	1871	163.256	-	-
SC9685	rplN	1673	158.924	-	-
SC9686	rplN	1510	154.17	-	-
SC9687	rplN	2628	148.462	-	-
SC9688	rplN	1823	166.325	-	-
SC9689	rplN	1410	155.806	-	-
SC9690	rplN	1115	138.299	-	-
SC9691	rplN	997	180.276	-	-
SC9692	rplN	1410	154.586	-	-
SC9693	rplN	1585	158.644	-	-
SC9685	rplP	1846	156.28	-	-
SC9686	rplP	1727	157.745	-	-
SC9687	rplP	2969	149.893	-	-
SC9688	rplP	2092	169.815	-	-
SC9689	rplP	1671	164.437	-	-
SC9690	rplP	1357	150.457	-	-
SC9691	rplP	1096	174.999	-	-
SC9692	rplP	1629	159.382	-	-
SC9693	rplP	1789	159.876	-	-
SC9685	rpsB	3722	175.83	-	-
SC9686	rpsB	3344	170.313	-	-
SC9687	rpsB	6017	169.717	-	-
SC9688	rpsB	4128	186.572	-	-
SC9689	rpsB	3277	179.749	-	-
SC9690	rpsB	2588	162.445	-	-
SC9691	rpsB	2229	197.833	-	-
SC9692	rpsB	3135	171.803	-	-
SC9693	rpsB	3439	174.503	-	-
SC9685	rpsJ	1236	139.754	-	-
SC9686	rpsJ	1094	133.596	-	-
SC9687	rpsJ	1946	131.433	-	-
SC9688	rpsJ	1388	151.164	-	-
SC9689	rpsJ	1092	144.456	-	-
SC9690	rpsJ	872	129.27	-	-
SC9691	rpsJ	741	158.889	-	-
SC9692	rpsJ	1073	140.735	-	-
SC9693	rpsJ	1201	144.024	-	-
SC9685	rpsS	1071	138.323	-	-
SC9686	rpsS	1033	144.057	-	-
SC9687	rpsS	1745	134.504	-	-
SC9688	rpsS	1187	147.716	-	-
SC9689	rpsS	1010	152.394	-	-
SC9690	rpsS	798	134.864	-	-
SC9691	rpsS	723	177.189	-	-
SC9692	rpsS	905	135.104	-	-
SC9693	rpsS	1024	139.72	-	-
SC9685	S13e	1037	134.807	-	-
SC9686	S13e	1030	144.541	-	-
SC9687	S13e	1746	135.551	-	-
SC9688	S13e	1208	151.157	-	-
SC9689	S13e	976	148.305	-	-
SC9690	S13e	772	131.527	-	-
SC9691	S13e	605	149.819	-	-
SC9692	S13e	922	138.816	-	-
SC9693	S13e	936	128.803	-	-
SC9685	S23	1611	156.074	-	-
SC9686	S23	1504	157.217	-	-
SC9687	S23	2619	151.904	-	-
SC9688	S23	1831	170.017	-	-
SC9689	S23	1406	158.801	-	-
SC9690	S23	1101	137.055	-	-
SC9691	S23	1008	182.253	-	-
SC9692	S23	1310	146.678	-	-
SC9693	S23	1557	156.751	-	-
SC9685	S5	2298	159.551	-	-
SC9686	S5	2243	167.892	-	-
SC9687	S5	3693	152.981	-	-
SC9688	S5	2632	175.17	-	-
SC9689	S5	2148	173.894	-	-
SC9690	S5	1595	145.407	-	-
SC9691	S5	1438	188.856	-	-
SC9692	S5	2031	164.141	-	-
SC9693	S5	2154	159.092	-	-
SC9685	S7	2376	178.047	-	-
SC9686	S7	2131	172.505	-	-
SC9687	S7	3789	170.047	-	-
SC9688	S7	2556	184.551	-	-
SC9689	S7	1986	173.828	-	-
SC9690	S7	1675	165.193	-	-
SC9691	S7	1382	195.746	-	-
SC9692	S7	1959	171.295	-	-
SC9693	S7	2129	169.885	-	-
SC9685	SdhA-FrdA	13608	252.643	157.953	1.57953
SC9686	SdhA-FrdA	12919	258.728	158.748	1.58748
SC9687	SdhA-FrdA	22362	248.143	159.791	1.59791
SC9688	SdhA-FrdA	14955	265.226	153.049	1.53049
SC9689	SdhA-FrdA	12882	277.54	164.331	1.64331
SC9690	SdhA-FrdA	8837	216.89	145.927	1.45927
SC9691	SdhA-FrdA	8228	285.821	154.069	1.54069
SC9692	SdhA-FrdA	11161	241.166	151.538	1.51538
SC9693	SdhA-FrdA	10402	206.548	130.382	1.30382
SC9685	Sor	34	1.25111	0.782201	0.00782201
SC9686	Sor	42	1.66873	1.02389	0.0102389
SC9687	Sor	113	2.48526	1.60038	0.0160038
SC9688	Sor	76	2.68851	1.55141	0.0155141
SC9689	Sor	66	2.83292	1.67737	0.0167737
SC9690	Sor	88	4.24065	2.85318	0.0285318
SC9691	Sor	106	7.37661	3.9763	0.039763
SC9692	Sor	253	10.7799	6.77361	0.0677361
SC9693	Sor	221	8.64728	5.45855	0.0545855
SC9685	SoxB	1018	19.95	12.4728	0.124728
SC9686	SoxB	1047	22.1575	13.5952	0.135952
SC9687	SoxB	1762	20.5957	13.2625	0.132625
SC9688	SoxB	1439	27.2433	15.7208	0.157208
SC9689	SoxB	990	22.6462	13.4088	0.134088
SC9690	SoxB	791	19.991	13.4503	0.134503
SC9691	SoxB	1249	46.6357	25.1386	0.251386
SC9692	SoxB	1785	39.6942	24.9421	0.249421
SC9693	SoxB	1285	26.065	16.4534	0.164534
SC9685	Sqr	2698	74.7164	46.713	0.46713
SC9686	Sqr	2745	81.9622	50.2896	0.502896
SC9687	Sqr	4840	80.0395	51.5412	0.515412
SC9688	Sqr	4172	111.187	64.1603	0.641603
SC9689	Sqr	3563	115.265	68.2483	0.682483
SC9690	Sqr	2285	83.1261	55.9286	0.559286
SC9691	Sqr	3545	181.569	97.8732	0.978732
SC9692	Sqr	4443	141.384	88.8394	0.888394
SC9693	Sqr	3408	100.139	63.2119	0.632119
SC9685	YgfK	382	4.12708	2.58027	0.0258027
SC9686	YgfK	451	5.2168	3.20088	0.0320088
SC9687	YgfK	912	5.79788	3.73353	0.0373353
SC9688	YgfK	561	5.79085	3.34162	0.0334162
SC9689	YgfK	536	6.69957	3.96681	0.0396681
SC9690	YgfK	690	9.6216	6.47357	0.0647357
SC9691	YgfK	271	5.52611	2.9788	0.029788
SC9692	YgfK	613	7.61504	4.78495	0.0478495
SC9693	YgfK	707	7.96974	5.03086	0.0503086

## Sheet: Subgroup_hit_count
Metagenome ID	Gene	Subgroup/clade	Raw hits	Length nornalised hit count (hits/kb/millions)	Estimated abundance in community (%)	Average gene copy number (length normalised hit / geomean of single copy marker)
SC9685	CoxL	Actinobacterial	441	6.38537	3.99216	0.0399216
SC9685	CoxL	Halobacterial	69	0.95898	0.599558	0.00599558
SC9685	CoxL	Mixed 1	739	10.8875	6.80692	0.0680692
SC9685	CoxL	Mixed 2	180	2.6138	1.63416	0.0163416
SC9685	CoxL	Proteobacterial	330	4.65361	2.90946	0.0290946
SC9686	CoxL	Actinobacterial	489	7.63699	4.68584	0.0468584
SC9686	CoxL	Halobacterial	69	1.0368	0.636148	0.00636148
SC9686	CoxL	Mixed 1	782	12.4326	7.6283	0.076283
SC9686	CoxL	Mixed 2	185	2.90081	1.77985	0.0177985
SC9686	CoxL	Proteobacterial	338	5.15968	3.16583	0.0316583
SC9687	CoxL	Actinobacterial	934	8.06878	5.19587	0.0519587
SC9687	CoxL	Halobacterial	128	1.06426	0.685325	0.00685325
SC9687	CoxL	Mixed 1	1210	10.6538	6.86048	0.0686048
SC9687	CoxL	Mixed 2	311	2.69606	1.73612	0.0173612
SC9687	CoxL	Proteobacterial	637	5.34103	3.43934	0.0343934
SC9688	CoxL	Actinobacterial	343	4.7765	2.75628	0.0275628
SC9688	CoxL	Halobacterial	44	0.588854	0.339799	0.00339799
SC9688	CoxL	Mixed 1	505	7.14852	4.12506	0.0412506
SC9688	CoxL	Mixed 2	117	1.63543	0.943726	0.00943726
SC9688	CoxL	Proteobacterial	381	5.18997	2.99487	0.0299487
SC9689	CoxL	Actinobacterial	312	5.26752	3.11889	0.0311889
SC9689	CoxL	Halobacterial	27	0.439198	0.260048	0.00260048
SC9689	CoxL	Mixed 1	453	7.79464	4.61519	0.0461519
SC9689	CoxL	Mixed 2	119	2.01989	1.19598	0.0119598
SC9689	CoxL	Proteobacterial	320	5.22447	3.0934	0.030934
SC9690	CoxL	Actinobacterial	219	4.14893	2.79147	0.0279147
SC9690	CoxL	Halobacterial	20	0.36322	0.244381	0.00244381
SC9690	CoxL	Mixed 1	235	4.55101	3.06199	0.0306199
SC9690	CoxL	Mixed 2	48	0.912512	0.613953	0.00613953
SC9690	CoxL	Proteobacterial	346	6.33149	4.25993	0.0425993
SC9691	CoxL	Actinobacterial	138	3.77792	2.03645	0.0203645
SC9691	CoxL	Halobacterial	22	0.577312	0.311195	0.00311195
SC9691	CoxL	Mixed 1	322	8.96075	4.83021	0.0483021
SC9691	CoxL	Mixed 2	43	1.18365	0.638037	0.00638037
SC9691	CoxL	Proteobacterial	409	10.9152	5.88373	0.0588373
SC9692	CoxL	Actinobacterial	211	3.53869	2.22355	0.0222355
SC9692	CoxL	Halobacterial	17	0.272376	0.171149	0.00171149
SC9692	CoxL	Mixed 1	265	4.52343	2.84232	0.0284232
SC9692	CoxL	Mixed 2	43	0.723005	0.454304	0.00454304
SC9692	CoxL	Proteobacterial	476	7.73181	4.85832	0.0485832
SC9693	CoxL	Actinobacterial	231	3.53544	2.23173	0.0223173
SC9693	CoxL	Halobacterial	17	0.24952	0.157508	0.00157508
SC9693	CoxL	Mixed 1	286	4.45835	2.81431	0.0281431
SC9693	CoxL	Mixed 2	42	0.644611	0.406907	0.00406907
SC9693	CoxL	Proteobacterial	447	6.64999	4.19777	0.0419777
SC9685	DsrA	Oxidative	391	10.701	6.69032	0.0669032
SC9685	DsrA	Reductive	287	7.98627	4.99305	0.0499305
SC9686	DsrA	Oxidative	398	11.7705	7.22206	0.0722206
SC9686	DsrA	Reductive	366	10.9896	6.7429	0.067429
SC9687	DsrA	Ancestral	1	0.0146405	0.00942774	9.42774e-05
SC9687	DsrA	Oxidative	730	11.9406	7.68911	0.0768911
SC9687	DsrA	Reductive	1495	24.7077	15.9105	0.159105
SC9688	DsrA	Ancestral	1	0.0236004	0.0136186	0.000136186
SC9688	DsrA	Oxidative	515	13.5895	7.84185	0.0784185
SC9688	DsrA	Reductive	460	12.2127	7.04737	0.0704737
SC9689	DsrA	Oxidative	396	12.675	7.50486	0.0750486
SC9689	DsrA	Reductive	582	18.7873	11.1239	0.111239
SC9690	DsrA	Ancestral	1	0.0309985	0.0208563	0.000208563
SC9690	DsrA	Oxidative	465	16.6915	11.2303	0.112303
SC9690	DsrA	Reductive	1454	52.4444	35.2855	0.352855
SC9691	DsrA	Oxidative	404	20.9396	11.2873	0.112873
SC9691	DsrA	Reductive	236	12.2454	6.60078	0.0660078
SC9692	DsrA	Oxidative	950	30.16	18.9512	0.189512
SC9692	DsrA	Reductive	922	29.2189	18.3598	0.183598
SC9693	DsrA	Oxidative	769	22.2945	14.0733	0.140733
SC9693	DsrA	Reductive	1509	43.4572	27.4321	0.274321
SC9685	FeFe	Group A1	8	0.417161	0.260811	0.00260811
SC9685	FeFe	Group A2	2	0.103602	0.0647726	0.000647726
SC9685	FeFe	Group A3	38	1.87798	1.17412	0.0117412
SC9685	FeFe	Group B	1	0.0668596	0.0418009	0.000418009
SC9685	FeFe	Group C2	67	3.14922	1.9689	0.019689
SC9685	FeFe	Group C3	6	0.396564	0.247934	0.00247934
SC9686	FeFe	Group A1	14	0.772766	0.474147	0.00474147
SC9686	FeFe	Group A2	3	0.16774	0.10292	0.0010292
SC9686	FeFe	Group A3	41	2.19418	1.34628	0.0134628
SC9686	FeFe	Group C1	2	0.139487	0.0855851	0.000855851
SC9686	FeFe	Group C2	45	2.30841	1.41637	0.0141637
SC9686	FeFe	Group C3	5	0.358338	0.219866	0.00219866
SC9687	FeFe	Group A1	19	0.581533	0.374477	0.00374477
SC9687	FeFe	Group A2	4	0.124421	0.0801209	0.000801209
SC9687	FeFe	Group A3	163	4.82163	3.10487	0.0310487
SC9687	FeFe	Group A4	1	0.031211	0.0200982	0.000200982
SC9687	FeFe	Group B	1	0.0381467	0.0245645	0.000245645
SC9687	FeFe	Group C1	6	0.231489	0.149066	0.00149066
SC9687	FeFe	Group C2	90	2.57608	1.65886	0.0165886
SC9687	FeFe	Group C3	6	0.236555	0.152329	0.00152329
SC9688	FeFe	Group A1	16	0.773053	0.446091	0.00446091
SC9688	FeFe	Group A2	1	0.0498586	0.0287709	0.000287709
SC9688	FeFe	Group A3	98	4.7229	2.72535	0.0272535
SC9688	FeFe	Group B	1	0.0611525	0.0352881	0.000352881
SC9688	FeFe	Group C2	57	2.59801	1.49919	0.0149919
SC9688	FeFe	Group C3	2	0.12687	0.0732105	0.000732105
SC9689	FeFe	Group A1	15	0.912585	0.54034	0.0054034
SC9689	FeFe	Group A2	4	0.241708	0.143115	0.00143115
SC9689	FeFe	Group A3	108	6.24244	3.69613	0.0369613
SC9689	FeFe	Group C2	53	2.95509	1.7497	0.017497
SC9689	FeFe	Group C3	9	0.692484	0.410018	0.00410018
SC9690	FeFe	Group A1	13	0.877678	0.590516	0.00590516
SC9690	FeFe	Group A2	7	0.476572	0.320645	0.00320645
SC9690	FeFe	Group A3	155	10.2491	6.89574	0.0689574
SC9690	FeFe	Group A4	2	0.136957	0.0921469	0.000921469
SC9690	FeFe	Group B	4	0.338245	0.227577	0.00227577
SC9690	FeFe	Group C1	4	0.334581	0.225112	0.00225112
SC9690	FeFe	Group C2	55	3.46089	2.32855	0.0232855
SC9690	FeFe	Group C3	12	1.03362	0.695433	0.00695433
SC9691	FeFe	Group A1	8	0.794304	0.428162	0.00428162
SC9691	FeFe	Group A2	7	0.686646	0.37013	0.0037013
SC9691	FeFe	Group A3	118	11.24	6.05884	0.0605884
SC9691	FeFe	Group A4	2	0.197968	0.106713	0.00106713
SC9691	FeFe	Group B	2	0.242652	0.130799	0.00130799
SC9691	FeFe	Group C1	4	0.481917	0.259773	0.00259773
SC9691	FeFe	Group C2	29	2.56715	1.3838	0.013838
SC9691	FeFe	Group C3	5	0.626526	0.337723	0.00337723
SC9692	FeFe	Group A1	22	1.3282	0.834579	0.00834579
SC9692	FeFe	Group A2	8	0.480985	0.30223	0.0030223
SC9692	FeFe	Group A3	222	12.9735	8.15196	0.0815196
SC9692	FeFe	Group A4	1	0.0605322	0.0380357	0.000380357
SC9692	FeFe	Group B	1	0.0727709	0.045726	0.00045726
SC9692	FeFe	Group C1	6	0.445189	0.279737	0.00279737
SC9692	FeFe	Group C2	66	3.65477	2.29649	0.0229649
SC9692	FeFe	Group C3	10	0.766285	0.481499	0.00481499
SC9693	FeFe	Group A1	41	2.23577	1.41132	0.0141132
SC9693	FeFe	Group A2	11	0.604567	0.381629	0.00381629
SC9693	FeFe	Group A3	386	20.7184	13.0784	0.130784
SC9693	FeFe	Group A4	4	0.213814	0.134969	0.00134969
SC9693	FeFe	Group B	10	0.684315	0.43197	0.0043197
SC9693	FeFe	Group C1	9	0.613184	0.387069	0.00387069
SC9693	FeFe	Group C2	84	4.46953	2.82137	0.0282137
SC9693	FeFe	Group C3	21	1.49018	0.940671	0.00940671
SC9685	NiFe	Group 1a	50	1.15457	0.721843	0.00721843
SC9685	NiFe	Group 1b	105	2.19022	1.36933	0.0136933
SC9685	NiFe	Group 1c	396	8.03692	5.02471	0.0502471
SC9685	NiFe	Group 1d	895	17.4397	10.9034	0.109034
SC9685	NiFe	Group 1e	1508	29.8736	18.6771	0.186771
SC9685	NiFe	Group 1f	164	3.32069	2.07611	0.0207611
SC9685	NiFe	Group 1g	1	0.0192951	0.0120634	0.000120634
SC9685	NiFe	Group 1h	88	1.69422	1.05923	0.0105923
SC9685	NiFe	Group 1i	1	0.0211007	0.0131922	0.000131922
SC9685	NiFe	Group 1l	138	2.52656	1.57962	0.0157962
SC9685	NiFe	Group 2a	43	0.927582	0.579928	0.00579928
SC9685	NiFe	Group 2b	25	0.595811	0.372504	0.00372504
SC9685	NiFe	Group 2c	6	0.134988	0.0843949	0.000843949
SC9685	NiFe	Group 3a	1	0.025219	0.015767	0.00015767
SC9685	NiFe	Group 3b	1198	31.8863	19.9354	0.199354
SC9685	NiFe	Group 3c	348	8.21504	5.13608	0.0513608
SC9685	NiFe	Group 3d	1562	36.5702	22.8638	0.228638
SC9685	NiFe	Group 4b	21	0.429871	0.268757	0.00268757
SC9685	NiFe	Group 4c	9	0.286098	0.17887	0.0017887
SC9685	NiFe	Group 4d	4	0.109748	0.0686146	0.000686146
SC9685	NiFe	Group 4e	16	0.511111	0.319549	0.00319549
SC9685	NiFe	Group 4f	2	0.0427337	0.0267173	0.000267173
SC9685	NiFe	Group 4g	84	2.43785	1.52416	0.0152416
SC9685	NiFe	Group 4h	2	0.0614966	0.0384479	0.000384479
SC9686	NiFe	Group 1a	61	1.53781	0.943557	0.00943557
SC9686	NiFe	Group 1b	176	3.97833	2.44099	0.0244099
SC9686	NiFe	Group 1c	503	11.0301	6.76773	0.0676773
SC9686	NiFe	Group 1d	941	19.7857	12.1399	0.121399
SC9686	NiFe	Group 1e	1431	30.6055	18.7786	0.187786
SC9686	NiFe	Group 1f	165	3.6061	2.2126	0.022126
SC9686	NiFe	Group 1h	75	1.55571	0.954535	0.00954535
SC9686	NiFe	Group 1i	1	0.0220868	0.0135518	0.000135518
SC9686	NiFe	Group 1l	134	2.65015	1.62605	0.0162605
SC9686	NiFe	Group 2a	34	0.788731	0.483942	0.00483942
SC9686	NiFe	Group 2b	33	0.847298	0.519878	0.00519878
SC9686	NiFe	Group 2c	24	0.584012	0.358333	0.00358333
SC9686	NiFe	Group 2d	2	0.0552907	0.0339248	0.000339248
SC9686	NiFe	Group 3b	1197	34.4123	21.1144	0.211144
SC9686	NiFe	Group 3c	385	9.77494	5.99762	0.0599762
SC9686	NiFe	Group 3d	1591	40.2289	24.6833	0.246833
SC9686	NiFe	Group 4a	3	0.0703378	0.0431572	0.000431572
SC9686	NiFe	Group 4b	23	0.502766	0.308482	0.00308482
SC9686	NiFe	Group 4c	8	0.275939	0.169308	0.00169308
SC9686	NiFe	Group 4d	10	0.294925	0.180958	0.00180958
SC9686	NiFe	Group 4e	15	0.516255	0.316759	0.00316759
SC9686	NiFe	Group 4f	4	0.0930553	0.057096	0.00057096
SC9686	NiFe	Group 4g	90	2.81209	1.72541	0.0172541
SC9686	NiFe	Group 4h	1	0.0331892	0.0203639	0.000203639
SC9687	NiFe	Group 1a	324	4.483	2.88682	0.0288682
SC9687	NiFe	Group 1b	600	7.50643	4.83375	0.0483375
SC9687	NiFe	Group 1c	978	11.8648	7.64029	0.0764029
SC9687	NiFe	Group 1d	1440	16.7541	10.7888	0.107888
SC9687	NiFe	Group 1e	2353	27.8569	17.9383	0.179383
SC9687	NiFe	Group 1f	312	3.77271	2.42943	0.0242943
SC9687	NiFe	Group 1g	1	0.0106953	0.00688724	6.88724e-05
SC9687	NiFe	Group 1h	103	1.18368	0.76223	0.0076223
SC9687	NiFe	Group 1i	2	0.0248167	0.0159807	0.000159807
SC9687	NiFe	Group 1j	1	0.0120888	0.00778452	7.78452e-05
SC9687	NiFe	Group 1l	277	3.0233	1.94685	0.0194685
SC9687	NiFe	Group 2a	70	0.898283	0.578447	0.00578447
SC9687	NiFe	Group 2b	30	0.426041	0.274348	0.00274348
SC9687	NiFe	Group 2c	87	1.17041	0.753684	0.00753684
SC9687	NiFe	Group 2e	1	0.0136509	0.00879047	8.79047e-05
SC9687	NiFe	Group 3b	2425	38.5727	24.8388	0.248388
SC9687	NiFe	Group 3c	1232	17.34	11.1661	0.111661
SC9687	NiFe	Group 3d	2641	36.9283	23.7799	0.237799
SC9687	NiFe	Group 4a	4	0.0483188	0.0311148	0.000311148
SC9687	NiFe	Group 4b	38	0.464376	0.299034	0.00299034
SC9687	NiFe	Group 4c	13	0.246205	0.158543	0.00158543
SC9687	NiFe	Group 4d	26	0.428802	0.276126	0.00276126
SC9687	NiFe	Group 4e	33	0.62922	0.405184	0.00405184
SC9687	NiFe	Group 4f	21	0.27066	0.174291	0.00174291
SC9687	NiFe	Group 4g	196	3.38097	2.17717	0.0217717
SC9687	NiFe	Group 4h	1	0.0183594	0.0118225	0.000118225
SC9687	NiFe	Group 4i	1	0.0183104	0.011791	0.00011791
SC9688	NiFe	Group 1a	82	1.82927	1.05558	0.0105558
SC9688	NiFe	Group 1b	192	3.85239	2.22302	0.0222302
SC9688	NiFe	Group 1c	608	11.8952	6.86412	0.0686412
SC9688	NiFe	Group 1d	1684	31.6784	18.28	0.1828
SC9688	NiFe	Group 1e	2347	44.7957	25.8494	0.258494
SC9688	NiFe	Group 1f	163	3.17478	1.83201	0.0183201
SC9688	NiFe	Group 1h	40	0.743227	0.42888	0.0042888
SC9688	NiFe	Group 1l	66	1.16471	0.672097	0.00672097
SC9688	NiFe	Group 2a	26	0.537687	0.310272	0.00310272
SC9688	NiFe	Group 2b	44	1.01209	0.584027	0.00584027
SC9688	NiFe	Group 2c	31	0.674551	0.38925	0.0038925
SC9688	NiFe	Group 2d	2	0.0492486	0.0284189	0.000284189
SC9688	NiFe	Group 3b	1259	32.2395	18.6038	0.186038
SC9688	NiFe	Group 3c	510	11.5915	6.6889	0.066889
SC9688	NiFe	Group 3d	2869	64.648	37.3052	0.373052
SC9688	NiFe	Group 4b	24	0.473827	0.273422	0.00273422
SC9688	NiFe	Group 4c	8	0.245382	0.141598	0.00141598
SC9688	NiFe	Group 4d	12	0.316142	0.18243	0.0018243
SC9688	NiFe	Group 4e	25	0.76909	0.443804	0.00443804
SC9688	NiFe	Group 4f	4	0.0829385	0.0478597	0.000478597
SC9688	NiFe	Group 4g	98	2.73224	1.57664	0.0157664
SC9689	NiFe	Group 1a	100	2.72265	1.61208	0.0161208
SC9689	NiFe	Group 1b	221	5.41004	3.20328	0.0320328
SC9689	NiFe	Group 1c	714	16.9501	10.0361	0.100361
SC9689	NiFe	Group 1d	1381	31.5027	18.6527	0.186527
SC9689	NiFe	Group 1e	1933	44.7495	26.4961	0.264961
SC9689	NiFe	Group 1f	205	4.84916	2.87118	0.0287118
SC9689	NiFe	Group 1g	1	0.0210495	0.0124634	0.000124634
SC9689	NiFe	Group 1h	55	1.23344	0.730318	0.00730318
SC9689	NiFe	Group 1i	1	0.0246414	0.0145901	0.000145901
SC9689	NiFe	Group 1k	1	0.0231944	0.0137334	0.000137334
SC9689	NiFe	Group 1l	59	1.26214	0.747311	0.00747311
SC9689	NiFe	Group 2a	31	0.778051	0.460682	0.00460682
SC9689	NiFe	Group 2b	23	0.640977	0.379521	0.00379521
SC9689	NiFe	Group 2c	15	0.396093	0.234526	0.00234526
SC9689	NiFe	Group 2e	1	0.0261785	0.0155003	0.000155003
SC9689	NiFe	Group 3b	1108	34.445	20.3948	0.203948
SC9689	NiFe	Group 3c	550	15.2344	9.02025	0.0902025
SC9689	NiFe	Group 3d	2395	65.4707	38.7651	0.387651
SC9689	NiFe	Group 4a	1	0.0238536	0.0141237	0.000141237
SC9689	NiFe	Group 4b	18	0.431207	0.255317	0.00255317
SC9689	NiFe	Group 4c	4	0.148297	0.0878061	0.000878061
SC9689	NiFe	Group 4d	8	0.256489	0.151867	0.00151867
SC9689	NiFe	Group 4e	20	0.747441	0.442558	0.00442558
SC9689	NiFe	Group 4f	7	0.175825	0.104105	0.00104105
SC9689	NiFe	Group 4g	117	3.96707	2.34889	0.0234889
SC9690	NiFe	Group 1a	365	11.0265	7.41879	0.0741879
SC9690	NiFe	Group 1b	592	16.2625	10.9417	0.109417
SC9690	NiFe	Group 1c	566	15.0584	10.1315	0.101315
SC9690	NiFe	Group 1d	585	14.9848	10.082	0.10082
SC9690	NiFe	Group 1e	1021	26.5706	17.8772	0.178772
SC9690	NiFe	Group 1f	208	5.51529	3.71078	0.0371078
SC9690	NiFe	Group 1h	11	0.276123	0.18578	0.0018578
SC9690	NiFe	Group 1i	4	0.108298	0.0728647	0.000728647
SC9690	NiFe	Group 1j	4	0.106	0.0713187	0.000713187
SC9690	NiFe	Group 1k	11	0.279219	0.187863	0.00187863
SC9690	NiFe	Group 1l	22	0.525257	0.353401	0.00353401
SC9690	NiFe	Group 2a	5	0.140693	0.0946608	0.000946608
SC9690	NiFe	Group 2b	38	1.1818	0.795132	0.00795132
SC9690	NiFe	Group 2c	91	2.68979	1.80974	0.0180974
SC9690	NiFe	Group 3b	1303	45.4732	30.5951	0.305951
SC9690	NiFe	Group 3c	1272	39.5218	26.5909	0.265909
SC9690	NiFe	Group 3d	1558	47.8661	32.2051	0.322051
SC9690	NiFe	Group 4a	3	0.0797104	0.0536305	0.000536305
SC9690	NiFe	Group 4b	33	0.886087	0.596174	0.00596174
SC9690	NiFe	Group 4c	10	0.415946	0.279855	0.00279855
SC9690	NiFe	Group 4d	40	1.43762	0.967251	0.00967251
SC9690	NiFe	Group 4e	28	1.17281	0.789089	0.00789089
SC9690	NiFe	Group 4f	10	0.281593	0.18946	0.0018946
SC9690	NiFe	Group 4g	188	7.09473	4.77345	0.0477345
SC9690	NiFe	Group 4h	2	0.0803481	0.0540595	0.000540595
SC9691	NiFe	Group 1a	63	2.75304	1.484	0.01484
SC9691	NiFe	Group 1b	327	12.6439	6.81559	0.0681559
SC9691	NiFe	Group 1c	267	10.2729	5.53753	0.0553753
SC9691	NiFe	Group 1d	1046	38.9791	21.0113	0.210113
SC9691	NiFe	Group 1e	1170	44.0037	23.7198	0.237198
SC9691	NiFe	Group 1f	96	3.68283	1.9852	0.019852
SC9691	NiFe	Group 1h	9	0.328634	0.177147	0.00177147
SC9691	NiFe	Group 1k	1	0.0365992	0.0197284	0.000197284
SC9691	NiFe	Group 1l	5	0.173828	0.0937004	0.000937004
SC9691	NiFe	Group 2a	11	0.447482	0.241211	0.00241211
SC9691	NiFe	Group 2b	19	0.867684	0.467717	0.00467717
SC9691	NiFe	Group 2c	8	0.341518	0.184092	0.00184092
SC9691	NiFe	Group 2d	2	0.0983263	0.0530019	0.000530019
SC9691	NiFe	Group 3b	494	24.9264	13.4363	0.134363
SC9691	NiFe	Group 3c	265	11.9069	6.41829	0.0641829
SC9691	NiFe	Group 3d	1676	74.289	40.0448	0.400448
SC9691	NiFe	Group 4a	3	0.11563	0.0623295	0.000623295
SC9691	NiFe	Group 4b	9	0.353951	0.190794	0.00190794
SC9691	NiFe	Group 4c	3	0.179983	0.0970182	0.000970182
SC9691	NiFe	Group 4d	6	0.311675	0.168005	0.00168005
SC9691	NiFe	Group 4e	26	1.57495	0.848964	0.00848964
SC9691	NiFe	Group 4f	6	0.244253	0.131662	0.00131662
SC9691	NiFe	Group 4g	58	3.16734	1.70732	0.0170732
SC9691	NiFe	Group 4h	1	0.0601561	0.0324266	0.000324266
SC9692	NiFe	Group 1a	241	6.47656	4.06958	0.0406958
SC9692	NiFe	Group 1b	1027	24.4123	15.3396	0.153396
SC9692	NiFe	Group 1c	674	15.8641	9.9683	0.099683
SC9692	NiFe	Group 1d	1033	23.4133	14.7118	0.147118
SC9692	NiFe	Group 1e	2117	48.6806	30.5887	0.305887
SC9692	NiFe	Group 1f	160	3.74703	2.35447	0.0235447
SC9692	NiFe	Group 1g	1	0.0208732	0.0131158	0.000131158
SC9692	NiFe	Group 1h	13	0.289404	0.181848	0.00181848
SC9692	NiFe	Group 1i	2	0.0483828	0.0304015	0.000304015
SC9692	NiFe	Group 1k	1	0.0223816	0.0140636	0.000140636
SC9692	NiFe	Group 1l	10	0.211728	0.13304	0.0013304
SC9692	NiFe	Group 2a	6	0.150335	0.0944636	0.000944636
SC9692	NiFe	Group 2b	27	0.744874	0.468045	0.00468045
SC9692	NiFe	Group 2c	48	1.25564	0.788989	0.00788989
SC9692	NiFe	Group 3b	1212	37.3005	23.4379	0.234379
SC9692	NiFe	Group 3c	980	26.9251	16.9185	0.169185
SC9692	NiFe	Group 3d	2500	67.6341	42.4982	0.424982
SC9692	NiFe	Group 4a	6	0.13995	0.0879384	0.000879384
SC9692	NiFe	Group 4b	25	0.5889	0.370038	0.00370038
SC9692	NiFe	Group 4c	2	0.0741904	0.0466179	0.000466179
SC9692	NiFe	Group 4d	36	1.14927	0.722149	0.00722149
SC9692	NiFe	Group 4e	25	0.925634	0.581627	0.00581627
SC9692	NiFe	Group 4f	14	0.351177	0.220664	0.00220664
SC9692	NiFe	Group 4g	157	5.20395	3.26993	0.0326993
SC9692	NiFe	Group 4h	1	0.0355122	0.0223143	0.000223143
SC9693	NiFe	Group 1a	630	15.1971	9.5931	0.095931
SC9693	NiFe	Group 1b	1061	23.2495	14.6761	0.146761
SC9693	NiFe	Group 1c	598	12.8409	8.10573	0.0810573
SC9693	NiFe	Group 1d	757	15.6685	9.89066	0.0989066
SC9693	NiFe	Group 1e	1540	32.3403	20.4146	0.204146
SC9693	NiFe	Group 1f	166	3.54822	2.2398	0.022398
SC9693	NiFe	Group 1g	4	0.0766622	0.0483926	0.000483926
SC9693	NiFe	Group 1h	12	0.245326	0.154861	0.00154861
SC9693	NiFe	Group 1i	5	0.10945	0.0690899	0.000690899
SC9693	NiFe	Group 1j	6	0.128372	0.0810345	0.000810345
SC9693	NiFe	Group 1k	9	0.184451	0.116434	0.00116434
SC9693	NiFe	Group 1l	19	0.378132	0.238694	0.00238694
SC9693	NiFe	Group 2a	11	0.248955	0.157152	0.00157152
SC9693	NiFe	Group 2b	32	0.808892	0.510609	0.00510609
SC9693	NiFe	Group 2c	115	2.7453	1.73296	0.0173296
SC9693	NiFe	Group 2d	2	0.0581638	0.0367156	0.000367156
SC9693	NiFe	Group 3a	26	0.691132	0.436273	0.00436273
SC9693	NiFe	Group 3b	1417	39.8567	25.1593	0.251593
SC9693	NiFe	Group 3c	1912	48.0379	30.3237	0.303237
SC9693	NiFe	Group 3d	2055	50.9092	32.1362	0.321362
SC9693	NiFe	Group 4a	11	0.234447	0.147994	0.00147994
SC9693	NiFe	Group 4b	46	0.999716	0.631066	0.00631066
SC9693	NiFe	Group 4c	14	0.471073	0.297362	0.00297362
SC9693	NiFe	Group 4d	137	4.01892	2.53692	0.0253692
SC9693	NiFe	Group 4e	58	1.96284	1.23903	0.0123903
SC9693	NiFe	Group 4f	16	0.36703	0.231686	0.00231686
SC9693	NiFe	Group 4g	299	8.99494	5.67801	0.0567801
SC9693	NiFe	Group 4h	15	0.502217	0.317022	0.00317022
SC9693	NiFe	Group 4i	2	0.0639838	0.0403894	0.000403894
SC9685	PsaA	Chloroplast-type	135	2.06469	1.29086	0.0129086
SC9685	PsaA	Cyanobacteria-type	12	0.182686	0.114216	0.00114216
SC9686	PsaA	Chloroplast-type	145	2.39379	1.46876	0.0146876
SC9686	PsaA	Cyanobacteria-type	20	0.330194	0.202597	0.00202597
SC9687	PsaA	Chloroplast-type	168	1.53402	0.98783	0.0098783
SC9687	PsaA	Cyanobacteria-type	21	0.19017	0.122459	0.00122459
SC9688	PsaA	Chloroplast-type	276	4.06255	2.3443	0.023443
SC9688	PsaA	Cyanobacteria-type	22	0.32215	0.185897	0.00185897
SC9689	PsaA	Chloroplast-type	52	0.928665	0.549861	0.00549861
SC9689	PsaA	Cyanobacteria-type	4	0.0719187	0.0425829	0.000425829
SC9690	PsaA	Chloroplast-type	43	0.861445	0.579594	0.00579594
SC9690	PsaA	Cyanobacteria-type	8	0.160651	0.108089	0.00108089
SC9691	PsaA	Chloroplast-type	227	6.57388	3.54359	0.0354359
SC9691	PsaA	Cyanobacteria-type	38	1.10154	0.593773	0.00593773
SC9692	PsaA	Chloroplast-type	146	2.58655	1.62527	0.0162527
SC9692	PsaA	Cyanobacteria-type	31	0.550534	0.345931	0.00345931
SC9693	PsaA	Chloroplast-type	108	1.74684	1.10268	0.0110268
SC9693	PsaA	Cyanobacteria-type	17	0.27569	0.174028	0.00174028
SC9685	PsbA	Chloroplast-type	84	2.69952	1.68775	0.0168775
SC9685	PsbA	Cyanobacteria-type	84	2.68944	1.68145	0.0168145
SC9685	PsbA	Proteobacteria-type	63	2.2727	1.4209	0.014209
SC9686	PsbA	Chloroplast-type	61	2.11205	1.2959	0.012959
SC9686	PsbA	Cyanobacteria-type	55	1.90097	1.16638	0.0116638
SC9686	PsbA	Proteobacteria-type	46	1.79755	1.10292	0.0110292
SC9687	PsbA	Chloroplast-type	80	1.53181	0.986402	0.00986402
SC9687	PsbA	Cyanobacteria-type	67	1.28079	0.82476	0.0082476
SC9687	PsbA	Gemmatimonadota-type	1	0.0187096	0.012048	0.00012048
SC9687	PsbA	Proteobacteria-type	62	1.32874	0.855638	0.00855638
SC9688	PsbA	Chloroplast-type	95	2.9279	1.68955	0.0168955
SC9688	PsbA	Cyanobacteria-type	19	0.587127	0.338802	0.00338802
SC9688	PsbA	Gemmatimonadota-type	1	0.0301597	0.0174037	0.000174037
SC9688	PsbA	Proteobacteria-type	195	6.77394	3.90891	0.0390891
SC9689	PsbA	Chloroflexota-type	2	0.0649824	0.038476	0.00038476
SC9689	PsbA	Chloroplast-type	28	1.04526	0.618898	0.00618898
SC9689	PsbA	Cyanobacteria-type	15	0.562192	0.332873	0.00332873
SC9689	PsbA	Proteobacteria-type	91	3.84359	2.27578	0.0227578
SC9690	PsbA	Chloroplast-type	19	0.798214	0.537052	0.00537052
SC9690	PsbA	Cyanobacteria-type	26	1.09091	0.733982	0.00733982
SC9690	PsbA	Proteobacteria-type	32	1.50665	1.0137	0.010137
SC9691	PsbA	Chloroplast-type	70	4.269	2.30116	0.0230116
SC9691	PsbA	Cyanobacteria-type	31	1.87614	1.01132	0.0101132
SC9691	PsbA	Proteobacteria-type	305	20.9365	11.2856	0.112856
SC9692	PsbA	Chloroplast-type	76	2.81741	1.77033	0.0177033
SC9692	PsbA	Cyanobacteria-type	39	1.44695	0.909197	0.00909197
SC9692	PsbA	Proteobacteria-type	121	5.05574	3.1768	0.031768
SC9693	PsbA	Chloroplast-type	45	1.52068	0.959924	0.00959924
SC9693	PsbA	Cyanobacteria-type	15	0.508599	0.32105	0.0032105
SC9693	PsbA	Proteobacteria-type	70	2.67419	1.68807	0.0168807
SC9685	RbcL	Type IA	490	11.922	7.45368	0.0745368
SC9685	RbcL	Type IB	8	0.193275	0.120836	0.00120836
SC9685	RbcL	Type IC	22	0.515983	0.322595	0.00322595
SC9685	RbcL	Type ID	84	1.97229	1.23309	0.0123309
SC9685	RbcL	Type IE	9	0.215581	0.134782	0.00134782
SC9685	RbcL	Type II	69	1.71752	1.0738	0.010738
SC9685	RbcL	Type III	6	0.16723	0.104553	0.00104553
SC9686	RbcL	Type IA	523	13.7408	8.43099	0.0843099
SC9686	RbcL	Type IB	15	0.391822	0.240411	0.00240411
SC9686	RbcL	Type IC	24	0.607569	0.372787	0.00372787
SC9686	RbcL	Type ID	94	2.38371	1.46258	0.0146258
SC9686	RbcL	Type IE	8	0.208019	0.127634	0.00127634
SC9686	RbcL	Type II	87	2.32399	1.42593	0.0142593
SC9686	RbcL	Type III	8	0.228338	0.140101	0.00140101
SC9687	RbcL	Type IA	986	14.3324	9.2293	0.092293
SC9687	RbcL	Type IB	7	0.101191	0.0651618	0.000651618
SC9687	RbcL	Type IC	38	0.531559	0.342296	0.00342296
SC9687	RbcL	Type ID	110	1.54526	0.995066	0.00995066
SC9687	RbcL	Type IE	6	0.0861017	0.055445	0.00055445
SC9687	RbcL	Type II	136	2.01566	1.29798	0.0129798
SC9687	RbcL	Type III	44	0.715076	0.460471	0.00460471
SC9688	RbcL	Type IA	886	20.7553	11.9768	0.119768
SC9688	RbcL	Type IB	5	0.116464	0.0672056	0.000672056
SC9688	RbcL	Type IC	35	0.79139	0.456672	0.00456672
SC9688	RbcL	Type ID	126	2.84913	1.64409	0.0164409
SC9688	RbcL	Type IE	12	0.277403	0.160076	0.00160076
SC9688	RbcL	Type II	189	4.54008	2.61986	0.0261986
SC9688	RbcL	Type III	5	0.13074	0.0754439	0.000754439
SC9689	RbcL	Type IA	705	20.0368	11.8637	0.118637
SC9689	RbcL	Type IB	8	0.226425	0.134066	0.00134066
SC9689	RbcL	Type IC	12	0.327478	0.193899	0.00193899
SC9689	RbcL	Type ID	41	1.12641	0.666946	0.00666946
SC9689	RbcL	Type IE	5	0.140188	0.0830051	0.000830051
SC9689	RbcL	Type II	172	5.01178	2.96747	0.0296747
SC9689	RbcL	Type III	6	0.19092	0.113043	0.00113043
SC9690	RbcL	Type IA	655	20.8974	14.0601	0.140601
SC9690	RbcL	Type IB	3	0.0958216	0.0644704	0.000644704
SC9690	RbcL	Type IC	10	0.307418	0.206836	0.00206836
SC9690	RbcL	Type ID	47	1.4454	0.97249	0.0097249
SC9690	RbcL	Type IE	6	0.188983	0.127151	0.00127151
SC9690	RbcL	Type II	149	4.85931	3.26942	0.0326942
SC9690	RbcL	Type III	68	2.42878	1.63412	0.0163412
SC9691	RbcL	Type IA	573	26.4245	14.2439	0.142439
SC9691	RbcL	Type IB	4	0.182996	0.0986422	0.000986422
SC9691	RbcL	Type IC	39	1.72826	0.931604	0.00931604
SC9691	RbcL	Type ID	96	4.26187	2.29732	0.0229732
SC9691	RbcL	Type IE	8	0.36249	0.195397	0.00195397
SC9691	RbcL	Type II	129	6.08126	3.27805	0.0327805
SC9691	RbcL	Type III	9	0.465175	0.250748	0.00250748
SC9692	RbcL	Type IA	1299	36.6534	23.0313	0.230313
SC9692	RbcL	Type IB	6	0.168516	0.105888	0.00105888
SC9692	RbcL	Type IC	40	1.08197	0.679862	0.00679862
SC9692	RbcL	Type ID	112	3.04298	1.91207	0.0191207
SC9692	RbcL	Type IE	4	0.111385	0.069989	0.00069989
SC9692	RbcL	Type II	252	7.279	4.5738	0.045738
SC9692	RbcL	Type III	41	1.2924	0.812088	0.00812088
SC9693	RbcL	Type IA	979	25.219	15.9194	0.159194
SC9693	RbcL	Type IB	2	0.0512927	0.0323783	0.000323783
SC9693	RbcL	Type IC	21	0.520568	0.328606	0.00328606
SC9693	RbcL	Type ID	78	1.93617	1.2222	0.012222
SC9693	RbcL	Type IE	8	0.202607	0.127895	0.00127895
SC9693	RbcL	Type II	181	4.76371	3.00707	0.0300707
SC9693	RbcL	Type III	175	5.0714	3.20129	0.0320129
SC9685	RHO	Proteorhodopsin	190	8.86891	5.54488	0.0554488
SC9685	RHO	Sodium rhodopsin	73	2.97843	1.86213	0.0186213
SC9685	RHO	Xanthorhodopsin	89	3.63778	2.27435	0.0227435
SC9686	RHO	Proteorhodopsin	188	9.45511	5.80138	0.0580138
SC9686	RHO	Sodium rhodopsin	86	3.76108	2.30769	0.0230769
SC9686	RHO	Xanthorhodopsin	65	2.93351	1.79992	0.0179992
SC9687	RHO	Proteorhodopsin	193	5.39255	3.47252	0.0347252
SC9687	RHO	Sodium rhodopsin	127	3.08727	1.98804	0.0198804
SC9687	RHO	Xanthorhodopsin	81	1.99031	1.28165	0.0128165
SC9688	RHO	Proteorhodopsin	516	23.1866	13.3798	0.133798
SC9688	RHO	Sodium rhodopsin	88	3.47623	2.00596	0.0200596
SC9688	RHO	Xanthorhodopsin	116	4.58289	2.64456	0.0264456
SC9689	RHO	Proteorhodopsin	378	20.6214	12.2099	0.122099
SC9689	RHO	Sodium rhodopsin	73	3.48279	2.06216	0.0206216
SC9689	RHO	Xanthorhodopsin	96	4.64957	2.753	0.02753
SC9690	RHO	Proteorhodopsin	64	3.93023	2.64433	0.0264433
SC9690	RHO	Sodium rhodopsin	52	2.74921	1.84972	0.0184972
SC9690	RHO	Xanthorhodopsin	26	1.41823	0.954208	0.00954208
SC9691	RHO	Pantorhodopsin	1	0.089248	0.0481083	0.000481083
SC9691	RHO	Proteorhodopsin	454	40.3399	21.7449	0.217449
SC9691	RHO	Sodium rhodopsin	53	4.094	2.20683	0.0220683
SC9691	RHO	Xanthorhodopsin	35	2.66567	1.43691	0.0143691
SC9692	RHO	Proteorhodopsin	202	10.9444	6.87699	0.0687699
SC9692	RHO	Sodium rhodopsin	72	3.35704	2.10942	0.0210942
SC9692	RHO	Xanthorhodopsin	41	1.89269	1.18928	0.0118928
SC9693	RHO	Proteorhodopsin	122	6.05346	3.82122	0.0382122
SC9693	RHO	Sodium rhodopsin	78	3.3406	2.10874	0.0210874
SC9693	RHO	Xanthorhodopsin	20	0.847292	0.534849	0.00534849
SC9685	SdhA-FrdA	Group 1a	392	6.92023	4.32656	0.0432656
SC9685	SdhA-FrdA	Group 1b	20	0.364501	0.227887	0.00227887
SC9685	SdhA-FrdA	Group 1c	4741	84.0074	52.5218	0.525218
SC9685	SdhA-FrdA	Group 2a	1363	24.8931	15.5633	0.155633
SC9685	SdhA-FrdA	Group 2b	1309	24.9971	15.6283	0.156283
SC9685	SdhA-FrdA	Group 3a	579	11.3061	7.06865	0.0706865
SC9685	SdhA-FrdA	Group 3b	486	9.77954	6.11421	0.0611421
SC9685	SdhA-FrdA	Group 3c	69	1.4041	0.877851	0.00877851
SC9685	SdhA-FrdA	Group 4a	136	2.61447	1.63458	0.0163458
SC9685	SdhA-FrdA	Group 4b	110	2.07059	1.29454	0.0129454
SC9685	SdhA-FrdA	Group 4c	109	2.19864	1.3746	0.013746
SC9685	SdhA-FrdA	Group 5a	295	5.79791	3.62488	0.0362488
SC9685	SdhA-FrdA	Group 5b	21	0.408614	0.255467	0.00255467
SC9685	SdhA-FrdA	Group 5c	3295	62.5616	39.1138	0.391138
SC9685	SdhA-FrdA	Group 5d	683	13.3187	8.32692	0.0832692
SC9686	SdhA-FrdA	Group 1a	319	6.10297	3.7446	0.037446
SC9686	SdhA-FrdA	Group 1b	10	0.196719	0.120701	0.00120701
SC9686	SdhA-FrdA	Group 1c	4634	88.6609	54.3997	0.543997
SC9686	SdhA-FrdA	Group 2a	1321	26.015	15.962	0.15962
SC9686	SdhA-FrdA	Group 2b	1210	24.9622	15.3161	0.153161
SC9686	SdhA-FrdA	Group 3a	504	10.6004	6.50408	0.0650408
SC9686	SdhA-FrdA	Group 3b	387	8.40694	5.15825	0.0515825
SC9686	SdhA-FrdA	Group 3c	49	1.07531	0.659778	0.00659778
SC9686	SdhA-FrdA	Group 4a	110	2.28101	1.39956	0.0139956
SC9686	SdhA-FrdA	Group 4b	114	2.32047	1.42377	0.0142377
SC9686	SdhA-FrdA	Group 4c	124	2.7057	1.66014	0.0166014
SC9686	SdhA-FrdA	Group 5a	352	7.43501	4.56191	0.0456191
SC9686	SdhA-FrdA	Group 5b	22	0.462852	0.283993	0.00283993
SC9686	SdhA-FrdA	Group 5c	3078	63.0827	38.7057	0.387057
SC9686	SdhA-FrdA	Group 5d	685	14.4204	8.84792	0.0884792
SC9687	SdhA-FrdA	Group 1a	614	6.50197	4.18692	0.0418692
SC9687	SdhA-FrdA	Group 1b	31	0.337634	0.217419	0.00217419
SC9687	SdhA-FrdA	Group 1c	7991	84.784	54.5964	0.545964
SC9687	SdhA-FrdA	Group 2a	2299	25.0764	16.1479	0.161479
SC9687	SdhA-FrdA	Group 2b	2093	23.9176	15.4017	0.154017
SC9687	SdhA-FrdA	Group 3a	979	11.3872	7.33276	0.0733276
SC9687	SdhA-FrdA	Group 3b	580	6.95675	4.47978	0.0447978
SC9687	SdhA-FrdA	Group 3c	141	1.71379	1.10359	0.0110359
SC9687	SdhA-FrdA	Group 4a	223	2.5738	1.65739	0.0165739
SC9687	SdhA-FrdA	Group 4b	256	2.88549	1.85811	0.0185811
SC9687	SdhA-FrdA	Group 4c	284	3.41865	2.20143	0.0220143
SC9687	SdhA-FrdA	Group 5a	970	11.3483	7.30768	0.0730768
SC9687	SdhA-FrdA	Group 5b	49	0.570778	0.367551	0.00367551
SC9687	SdhA-FrdA	Group 5c	4823	54.681	35.2117	0.352117
SC9687	SdhA-FrdA	Group 5d	1029	11.9893	7.72049	0.0772049
SC9688	SdhA-FrdA	Group 1a	287	4.85863	2.80368	0.0280368
SC9688	SdhA-FrdA	Group 1b	8	0.140472	0.0810593	0.000810593
SC9688	SdhA-FrdA	Group 1c	6253	106.163	61.2613	0.612613
SC9688	SdhA-FrdA	Group 2a	1674	29.4409	16.9889	0.169889
SC9688	SdhA-FrdA	Group 2b	737	13.6403	7.87117	0.0787117
SC9688	SdhA-FrdA	Group 3a	622	11.6201	6.70541	0.0670541
SC9688	SdhA-FrdA	Group 3b	277	5.34952	3.08695	0.0308695
SC9688	SdhA-FrdA	Group 3c	74	1.45027	0.836882	0.00836882
SC9688	SdhA-FrdA	Group 4a	113	2.10563	1.21505	0.0121505
SC9688	SdhA-FrdA	Group 4b	146	2.6506	1.52953	0.0152953
SC9688	SdhA-FrdA	Group 4c	149	2.88587	1.66529	0.0166529
SC9688	SdhA-FrdA	Group 5a	396	7.47865	4.31556	0.0431556
SC9688	SdhA-FrdA	Group 5b	21	0.393915	0.227309	0.00227309
SC9688	SdhA-FrdA	Group 5c	3496	63.8674	36.8548	0.368548
SC9688	SdhA-FrdA	Group 5d	702	13.1813	7.60627	0.0760627
SC9689	SdhA-FrdA	Group 1a	286	5.85636	3.46754	0.0346754
SC9689	SdhA-FrdA	Group 1b	8	0.170198	0.100774	0.00100774
SC9689	SdhA-FrdA	Group 1c	5238	108.048	63.9752	0.639752
SC9689	SdhA-FrdA	Group 2a	1514	32.348	19.1532	0.191532
SC9689	SdhA-FrdA	Group 2b	647	14.4991	8.58492	0.0858492
SC9689	SdhA-FrdA	Group 3a	604	13.7019	8.11286	0.0811286
SC9689	SdhA-FrdA	Group 3b	217	5.08591	3.01136	0.0301136
SC9689	SdhA-FrdA	Group 3c	59	1.40321	0.830837	0.00830837
SC9689	SdhA-FrdA	Group 4a	94	2.125	1.25821	0.0125821
SC9689	SdhA-FrdA	Group 4b	144	3.16947	1.87663	0.0187663
SC9689	SdhA-FrdA	Group 4c	140	3.29679	1.95202	0.0195202
SC9689	SdhA-FrdA	Group 5a	432	9.89076	5.8563	0.058563
SC9689	SdhA-FrdA	Group 5b	25	0.568768	0.336767	0.00336767
SC9689	SdhA-FrdA	Group 5c	2870	63.608	37.6622	0.376622
SC9689	SdhA-FrdA	Group 5d	604	13.7682	8.15213	0.0815213
SC9690	SdhA-FrdA	Group 1a	247	5.84075	3.92975	0.0392975
SC9690	SdhA-FrdA	Group 1b	12	0.287459	0.193407	0.00193407
SC9690	SdhA-FrdA	Group 1c	3084	72.0701	48.4899	0.484899
SC9690	SdhA-FrdA	Group 2a	710	16.9736	11.4201	0.114201
SC9690	SdhA-FrdA	Group 2b	596	14.8829	10.0134	0.100134
SC9690	SdhA-FrdA	Group 3a	531	13.5296	9.10294	0.0910294
SC9690	SdhA-FrdA	Group 3b	320	8.43416	5.67464	0.0567464
SC9690	SdhA-FrdA	Group 3c	105	2.79907	1.88326	0.0188326
SC9690	SdhA-FrdA	Group 4a	145	3.71314	2.49826	0.0249826
SC9690	SdhA-FrdA	Group 4b	196	4.89027	3.29025	0.0329025
SC9690	SdhA-FrdA	Group 4c	240	6.36735	4.28406	0.0428406
SC9690	SdhA-FrdA	Group 5a	1033	26.5208	17.8436	0.178436
SC9690	SdhA-FrdA	Group 5b	51	1.30223	0.876163	0.00876163
SC9690	SdhA-FrdA	Group 5c	1074	26.6629	17.9392	0.179392
SC9690	SdhA-FrdA	Group 5d	493	12.6155	8.48795	0.0848795
SC9691	SdhA-FrdA	Group 1a	53	1.78626	0.962865	0.00962865
SC9691	SdhA-FrdA	Group 1b	3	0.103811	0.0559584	0.000559584
SC9691	SdhA-FrdA	Group 1c	3956	131.307	70.78	0.7078
SC9691	SdhA-FrdA	Group 2a	669	22.9647	12.3789	0.123789
SC9691	SdhA-FrdA	Group 2b	290	10.6911	5.76294	0.0576294
SC9691	SdhA-FrdA	Group 3a	332	12.1914	6.57168	0.0657168
SC9691	SdhA-FrdA	Group 3b	153	5.80378	3.12847	0.0312847
SC9691	SdhA-FrdA	Group 3c	29	1.11741	0.602327	0.00602327
SC9691	SdhA-FrdA	Group 4a	77	2.81427	1.51701	0.0151701
SC9691	SdhA-FrdA	Group 4b	62	2.21934	1.19632	0.0119632
SC9691	SdhA-FrdA	Group 4c	167	6.37324	3.43544	0.0343544
SC9691	SdhA-FrdA	Group 5a	218	8.1075	4.37027	0.0437027
SC9691	SdhA-FrdA	Group 5b	19	0.70105	0.377895	0.00377895
SC9691	SdhA-FrdA	Group 5c	1674	60.1941	32.447	0.32447
SC9691	SdhA-FrdA	Group 5d	526	19.446	10.4822	0.104822
SC9692	SdhA-FrdA	Group 1a	225	4.65524	2.92514	0.0292514
SC9692	SdhA-FrdA	Group 1b	9	0.190214	0.119522	0.00119522
SC9692	SdhA-FrdA	Group 1c	3802	78.0788	49.0612	0.490612
SC9692	SdhA-FrdA	Group 2a	1193	25.0018	15.71	0.1571
SC9692	SdhA-FrdA	Group 2b	489	10.7753	6.7707	0.067707
SC9692	SdhA-FrdA	Group 3a	636	14.3045	8.98828	0.0898828
SC9692	SdhA-FrdA	Group 3b	358	8.3001	5.21541	0.0521541
SC9692	SdhA-FrdA	Group 3c	65	1.53111	0.962081	0.00962081
SC9692	SdhA-FrdA	Group 4a	184	4.1325	2.59668	0.0259668
SC9692	SdhA-FrdA	Group 4b	146	3.21309	2.01896	0.0201896
SC9692	SdhA-FrdA	Group 4c	467	10.8998	6.84894	0.0684894
SC9692	SdhA-FrdA	Group 5a	773	17.5446	11.0242	0.110242
SC9692	SdhA-FrdA	Group 5b	36	0.811091	0.509653	0.00509653
SC9692	SdhA-FrdA	Group 5c	1755	38.5571	24.2276	0.242276
SC9692	SdhA-FrdA	Group 5d	1023	23.1712	14.5598	0.145598
SC9693	SdhA-FrdA	Group 1a	295	5.62155	3.54857	0.0354857
SC9693	SdhA-FrdA	Group 1b	12	0.231093	0.145876	0.00145876
SC9693	SdhA-FrdA	Group 1c	3375	63.4831	40.0734	0.400734
SC9693	SdhA-FrdA	Group 2a	842	16.2127	10.2342	0.102342
SC9693	SdhA-FrdA	Group 2b	624	12.5747	7.93771	0.0793771
SC9693	SdhA-FrdA	Group 3a	590	12.1228	7.65248	0.0765248
SC9693	SdhA-FrdA	Group 3b	446	9.43796	5.95766	0.0595766
SC9693	SdhA-FrdA	Group 3c	131	2.81951	1.7798	0.017798
SC9693	SdhA-FrdA	Group 4a	175	3.61422	2.28146	0.0228146
SC9693	SdhA-FrdA	Group 4b	246	4.98791	3.14859	0.0314859
SC9693	SdhA-FrdA	Group 4c	386	8.26444	5.21689	0.0521689
SC9693	SdhA-FrdA	Group 5a	1155	23.9589	15.1239	0.151239
SC9693	SdhA-FrdA	Group 5b	67	1.37803	0.869873	0.00869873
SC9693	SdhA-FrdA	Group 5c	1159	23.2617	14.6838	0.146838
SC9693	SdhA-FrdA	Group 5d	899	18.5794	11.7282	0.117282

## Sheet: RbcL_subgroup
	Estimated abundance in community (%)
	RbcL
	Type IA	Type IB	Type IC	Type ID	Type IE	Type II	Type III
SC9685	7.45368	0.120836	0.322595	1.23309	0.134782	1.0738	0.104553
SC9686	8.43099	0.240411	0.372787	1.46258	0.127634	1.42593	0.140101
SC9687	9.2293	0.0651618	0.342296	0.995066	0.055445	1.29798	0.460471
SC9688	11.9768	0.0672056	0.456672	1.64409	0.160076	2.61986	0.0754439
SC9689	11.8637	0.134066	0.193899	0.666946	0.0830051	2.96747	0.113043
SC9690	14.0601	0.0644704	0.206836	0.97249	0.127151	3.26942	1.63412
SC9691	14.2439	0.0986422	0.931604	2.29732	0.195397	3.27805	0.250748
SC9692	23.0313	0.105888	0.679862	1.91207	0.069989	4.5738	0.812088
SC9693	15.9194	0.0323783	0.328606	1.2222	0.127895	3.00707	3.20129
Linear regression of gene abundance versus distance between sulfidic layer
R2 value	0.3112	0.3272	0.03948	0.07573	0.08587	0.2849	0.6786
P value	0.1186	0.1075	0.6083	0.4736	0.4441	0.1388	0.0063
Slope	0.3688	-0.004818	-0.006592	-0.0195	-0.001832	0.08524	0.1202

## Sheet: DsrA_subgroup
	Estimated abundance in community (%)
	DsrA
	Ancestral	Oxidative	Reductive
SC9685	0	6.69032	4.99305
SC9686	0	7.22206	6.7429
SC9687	0.00942774	7.68911	15.9105
SC9688	0.0136186	7.84185	7.04737
SC9689	0	7.50486	11.1239
SC9690	0.0208563	11.2303	35.2855
SC9691	0	11.2873	6.60078
SC9692	0	18.9512	18.3598
SC9693	0	14.0733	27.4321
Linear regression of gene abundance versus distance between sulfidic layer
R2 value	0.1177	0.3329	0.8226
P value	0.366	0.1038	0.0007
Slope	0.0003475	0.3293	1.338

## Sheet: Phototrophy_clade
	Estimated abundance in community (%)
	PsaA					PsbA					RHO
	Chloroplast-type	Cyanobacteria-type	Acidobacteria-type	Chlorobi-type	Firmicutes-type	Chloroplast-type	Cyanobacteria-type	Chloroflexota-type	Gemmatimonadota-type	Proteobacteria-type	Bacteriorhodopsin	Proteorhodopsin	Pantorhodopsin	Xanthorhodopsin	Sodium rhodopsin	Eukaryotic rhodopsin
SC9685	1.29086	0.114216	0	0	0	1.68775	1.68145	0	0	1.4209	0	5.54488	0	2.27435	1.86213	0
SC9686	1.46876	0.202597	0	0	0	1.2959	1.16638	0	0	1.10292	0	5.80138	0	1.79992	2.30769	0
SC9687	0.98783	0.122459	0	0	0	0.986402	0.82476	0	0.012048	0.855638	0	3.47252	0	1.28165	1.98804	0
SC9688	2.3443	0.185897	0	0	0	1.68955	0.338802	0	0.0174037	3.90891	0	13.3798	0	2.00596	2.64456	0
SC9689	0.549861	0.0425829	0	0	0	0.618898	0.332873	0.038476	0	2.27578	0	12.2099	0	2.753	2.06216	0
SC9690	0.579594	0.108089	0	0	0	0.537052	0.733982	0	0	1.0137	0	2.64433	0	0.954208	1.84972	0
SC9691	3.54359	0.593773	0	0	0	2.30116	1.01132	0	0	11.2856	0	21.7449	0.0481083	1.43691	2.20683	0
SC9692	1.62527	0.345931	0	0	0	1.77033	0.909197	0	0	3.1768	0	6.87699	0	1.18928	2.10942	0
SC9693	1.10268	0.174028	0	0	0	0.959924	0.32105	0	0	1.68807	0	3.82122	0	0.534849	2.10874	0
Linear regression of gene abundance versus distance between sulfidic layer
R2 value	0.1647	0.01221				0.3412	0.3884	0.001049	0.04201	0.0408		0.1395	0.02565	0.5376	0.07955
P value	0.2785	0.7771				0.0986	0.0729	0.9341	0.5968	0.6022		0.3221	0.6806	0.0246	0.4622
Slope	-0.05329	-0.002573				-0.04795	-0.03927	6.021e-05	-0.000202	-0.09258		-0.3257	-0.0003721	-0.07081	-0.009585

## Sheet: SdhA_subgroup
		Estimated abundance in community (%)
		SdhA_FrdA
Metagenome ID	Sample Site	Group 1a	Group 1b	Group 1c	Group 2a	Group 2b	Group 3a	Group 3b	Group 3c	Group 4a	Group 4b	Group 4c	Group 5a	Group 5b	Group 5c	Group 5d
SC9685	A 0-2	4.32656	0.227887	52.5218	15.5633	15.6283	7.06865	6.11421	0.877851	1.63458	1.29454	1.3746	3.62488	0.255467	39.1138	8.32692
SC9686	A 6-8	3.7446	0.120701	54.3997	15.962	15.3161	6.50408	5.15825	0.659778	1.39956	1.42377	1.66014	4.56191	0.283993	38.7057	8.84792
SC9687	A14-16	4.18692	0.217419	54.5964	16.1479	15.4017	7.33276	4.47978	1.10359	1.65739	1.85811	2.20143	7.30768	0.367551	35.2117	7.72049
SC9688	B 0-2	2.80368	0.0810593	61.2613	16.9889	7.87117	6.70541	3.08695	0.836882	1.21505	1.52953	1.66529	4.31556	0.227309	36.8548	7.60627
SC9689	B 6-8	3.46754	0.100774	63.9752	19.1532	8.58492	8.11286	3.01136	0.830837	1.25821	1.87663	1.95202	5.8563	0.336767	37.6622	8.15213
SC9690	B 14-16	3.92975	0.193407	48.4899	11.4201	10.0134	9.10294	5.67464	1.88326	2.49826	3.29025	4.28406	17.8436	0.876163	17.9392	8.48795
SC9691	C 0-2	0.962865	0.0559584	70.78	12.3789	5.76294	6.57168	3.12847	0.602327	1.51701	1.19632	3.43544	4.37027	0.377895	32.447	10.4822
SC9692	C 6-8	2.92514	0.119522	49.0612	15.71	6.7707	8.98828	5.21541	0.962081	2.59668	2.01896	6.84894	11.0242	0.509653	24.2276	14.5598
SC9693	C 14-16	3.54857	0.145876	40.0734	10.2342	7.93771	7.65248	5.95766	1.7798	2.28146	3.14859	5.21689	15.1239	0.869873	14.6838	11.7282
Linear regression of gene abundance versus distance between sulfidic layer
R2 value		0.006866	0.006993	0.2863	0.2964	0.154	0.433	0.05241	0.6576	0.4767	0.8151	0.481	0.8039	0.7881	0.757	0.1396
P value		0.8322	0.8306	0.1377	0.1296	0.2962	0.054	0.5535	0.008	0.0395	0.0009	0.0383	0.0011	0.0014	0.0023	0.3219
Slope		0.01183	0.0007078	-0.6858	-0.2187	-0.2181	0.09085	0.04058	0.05223	0.05131	0.09656	0.1849	0.654	0.03098	-1.139	0.1206

## Sheet: CoxL_clade
	Estimated abundance in community (%)
	CoxL
	Actinobacterial	Halobacterial	Mixed 1	Mixed 2	Proteobacterial
SC9685	3.99216	0.599558	6.80692	1.63416	2.90946
SC9686	4.68584	0.636148	7.6283	1.77985	3.16583
SC9687	5.19587	0.685325	6.86048	1.73612	3.43934
SC9688	2.75628	0.339799	4.12506	0.943726	2.99487
SC9689	3.11889	0.260048	4.61519	1.19598	3.0934
SC9690	2.79147	0.244381	3.06199	0.613953	4.25993
SC9691	2.03645	0.311195	4.83021	0.638037	5.88373
SC9692	2.22355	0.171149	2.84232	0.454304	4.85832
SC9693	2.23173	0.157508	2.81431	0.406907	4.19777
Linear regression of gene abundance versus distance between sulfidic layer
R2 value	0.1302	0.3552	0.4697	0.3749	0.1411
P value	0.3401	0.0903	0.0416	0.0797	0.3191
Slope	-0.0575	-0.01726	-0.1774	-0.04782	0.05321

## Sheet: Hydrogenase_subgroup
	Estimated abundance in community(%)
	[NiFe]	[NiFe]	[NiFe]	[NiFe]	[NiFe]	[NiFe]	[NiFe]	[NiFe]	[NiFe]	[NiFe]	[NiFe]	[NiFe]	[NiFe]	[NiFe]	[NiFe]	[NiFe]	[NiFe]	[NiFe]	[NiFe]	[NiFe]	[NiFe]	[NiFe]	[NiFe]	[NiFe]	[NiFe]	[NiFe]	[NiFe]	[NiFe]	[NiFe]	[NiFe]	[FeFe]	[FeFe]	[FeFe]	[FeFe]	[FeFe]	[FeFe]	[FeFe]	[FeFe]	[Fe]
Metagenome ID	1a	1b	1c	1d	1e	1f	1g	1h	1i	1j	1k	1l	2a	2b	2c	2d	2e	3a	3b	3c	3d	4a	4b	4c	4d	4e	4f	4g	4h	4i	A1	A2	A3	A4	B	C1	C2	C3	[Fe]
SC9685	0.721843	1.36933	5.02471	10.9034	18.6771	2.07611	0.0120634	1.05923	0.0131922	0	0	1.57962	0.579928	0.372504	0.0843949	0	0	0.015767	19.9354	5.13608	22.8638	0	0.268757	0.17887	0.0686146	0.319549	0.0267173	1.52416	0.0384479	0	0.260811	0.0647726	1.17412	0	0.0418009	0	1.9689	0.247934	0
SC9686	0.943557	2.44099	6.76773	12.1399	18.7786	2.2126	0	0.954535	0.0135518	0	0	1.62605	0.483942	0.519878	0.358333	0.0339248	0	0	21.1144	5.99762	24.6833	0.0431572	0.308482	0.169308	0.180958	0.316759	0.057096	1.72541	0.0203639	0	0.474147	0.10292	1.34628	0	0	0.0855851	1.41637	0.219866	0
SC9687	2.88682	4.83375	7.64029	10.7888	17.9383	2.42943	0.00688724	0.76223	0.0159807	0.00778452	0	1.94685	0.578447	0.274348	0.753684	0	0.00879047	0	24.8388	11.1661	23.7799	0.0311148	0.299034	0.158543	0.276126	0.405184	0.174291	2.17717	0.0118225	0.011791	0.374477	0.0801209	3.10487	0.0200982	0.0245645	0.149066	1.65886	0.152329	0
SC9688	1.05558	2.22302	6.86412	18.28	25.8494	1.83201	0	0.42888	0	0	0	0.672097	0.310272	0.584027	0.38925	0.0284189	0	0	18.6038	6.6889	37.3052	0	0.273422	0.141598	0.18243	0.443804	0.0478597	1.57664	0	0	0.446091	0.0287709	2.72535	0	0.0352881	0	1.49919	0.0732105	0
SC9689	1.61208	3.20328	10.0361	18.6527	26.4961	2.87118	0.0124634	0.730318	0.0145901	0	0.0137334	0.747311	0.460682	0.379521	0.234526	0	0.0155003	0	20.3948	9.02025	38.7651	0.0141237	0.255317	0.0878061	0.151867	0.442558	0.104105	2.34889	0	0	0.54034	0.143115	3.69613	0	0	0	1.7497	0.410018	0
SC9690	7.41879	10.9417	10.1315	10.082	17.8772	3.71078	0	0.18578	0.0728647	0.0713187	0.187863	0.353401	0.0946608	0.795132	1.80974	0	0	0	30.5951	26.5909	32.2051	0.0536305	0.596174	0.279855	0.967251	0.789089	0.18946	4.77345	0.0540595	0	0.590516	0.320645	6.89574	0.0921469	0.227577	0.225112	2.32855	0.695433	0
SC9691	1.484	6.81559	5.53753	21.0113	23.7198	1.9852	0	0.177147	0	0	0.0197284	0.0937004	0.241211	0.467717	0.184092	0.0530019	0	0	13.4363	6.41829	40.0448	0.0623295	0.190794	0.0970182	0.168005	0.848964	0.131662	1.70732	0.0324266	0	0.428162	0.37013	6.05884	0.106713	0.130799	0.259773	1.3838	0.337723	0.0342228
SC9692	4.06958	15.3396	9.9683	14.7118	30.5887	2.35447	0.0131158	0.181848	0.0304015	0	0.0140636	0.13304	0.0944636	0.468045	0.788989	0	0	0	23.4379	16.9185	42.4982	0.0879384	0.370038	0.0466179	0.722149	0.581627	0.220664	3.26993	0.0223143	0	0.834579	0.30223	8.15196	0.0380357	0.045726	0.279737	2.29649	0.481499	0
SC9693	9.5931	14.6761	8.10573	9.89066	20.4146	2.2398	0.0483926	0.154861	0.0690899	0.0810345	0.116434	0.238694	0.157152	0.510609	1.73296	0.0367156	0	0.436273	25.1593	30.3237	32.1362	0.147994	0.631066	0.297362	2.53692	1.23903	0.231686	5.67801	0.317022	0.0403894	1.41132	0.381629	13.0784	0.134969	0.43197	0.387069	2.82137	0.940671	0
Linear regression of gene abundance versus distance between sulfidic layer
R2 value	0.8202	0.6442	0.526	0.107	0.0002972	0.332	0.2931	0.4658	0.7254	0.6412	0.5542	0.2354	0.4062	0.1227	0.7917	0.001372	0.00824	0.299	0.4808	0.8348	0.06707	0.5229	0.6509	0.213	0.6159	0.5372	0.8245	0.8168	0.3337	0.3644	0.5627	0.4587	0.6811	0.4495	0.5034	0.559	0.495	0.6457	0.02565
P value	0.0008	0.0092	0.027	0.3902	0.9649	0.1044	0.1322	0.0428	0.0036	0.0095	0.0214	0.1856	0.0648	0.3555	0.0013	0.9246	0.8163	0.1276	0.0383	0.0006	0.501	0.0277	0.0086	0.2111	0.0122	0.0247	0.0007	0.0008	0.1033	0.0852	0.0199	0.045	0.0062	0.0481	0.0323	0.0205	0.0344	0.0091	0.6806
Slope	0.401	0.6109	0.196	-0.1943	-0.01103	0.04576	0.001193	-0.03468	0.003258	0.003651	0.007104	-0.04845	-0.01769	0.007345	0.08076	-0.0001065	8.948e-05	0.01113	0.4668	1.202	0.2706	0.004881	0.01741	0.005354	0.08681	0.03134	0.009546	0.1912	0.008135	0.001122	0.03602	0.01344	0.4423	0.004924	0.0141	0.01492	0.04826	0.03113	-0.0002233
