# Supplementary material for: Hydrodynamic disturbance controls microbial community assembly and biogeochemical processes in coastal sediments
Source: ISME J. 2021 Sep 28;16(3):750–63. doi: 10.1038/s41396-021-01111-9 (PMC8857189; doi:10.1038/s41396-021-01111-9)
Supplement: Supplementary file 11 — Supplementary Table S10 [file 41396_2021_1111_MOESM11_ESM.xlsx]

## Sheet: MAG summary
Table S6. Summary of metagenome-assembled genomes
		No. of MAGs	Proportion (%)		Domain	No. of MAGs	Proportion (%)	Phylum	Class	Order	Family
	Total	169	-		Archaea	4	2.36686	1	2	2	2
	MAGs from high disturbance sediment	64	37.8698		Bacteria	165	97.6331	9	17	38	44
	MAGs from intermediate disturbance sediment	76	44.9704
	MAGs from low disturbance sediment	29	17.1598
	High-quality MAGs	30	17.7515
	Medium-quality MAGs	139	82.2485
	Average completeness (%)	75.888	-
	Average contamination (%)	3.60325	-

## Sheet: Gene presence | absence
Presence / Absence of key metabolic marker genes in MAG							Carbon fixation							Sulfur metabolism							Nitrogen metabolism											Trace gas metabolism								Phototrophy			Alternative e acceptor			Alternative e donor
Phylum	Class	Order	Family	No. of MAG	Completeness	Contamination	AclB	AcsB	CooS	HbsC	HbsT	Mcr	RbcL	FCC	Sqr	SoxB	r-DsrA	DsrA	AsrA	Sor	AmoA	HzsA	NifH	NarG	NapA	NirS	NirK	NrfA	NosZ	NxrA	NorB	CoxL	Fe_hyd	FeFe_hyd	NiFe_group_1	NiFe_group_3	MmoA	PmoA	McrA	PsaA	PsbA	RHO	FdhA	Cyc2	ARO	ArsC	RdhA	MtrB	OmcB
Thermoproteota	Bathyarchaeia	B26-1	BA1	1	78.48	1.87	0	1	0	0	0	0	0	0	0	0	0	0	0	0	0	0	0	0	0	0	0	0	0	0	0	0	0	0	0	1	0	0	0	0	0	0	0	0	0	0	0	0	0
Thermoproteota	Nitrososphaeria	Nitrososphaerales	Nitrosopumilaceae	3	71.76	3.88333	0	0	0	0	3	0	0	0	0	0	0	0	0	0	1	0	0	0	0	0	0	0	0	0	0	0	0	0	0	0	0	0	0	0	0	0	0	0	0	2	0	0	0
Actinobacteriota	Acidimicrobiia	Acidimicrobiales	SZUA-35	1	55.83	6.49	0	0	0	0	0	0	0	0	1	0	0	0	0	0	0	0	1	0	0	0	0	0	0	0	0	1	0	0	0	1	0	0	0	0	0	0	0	0	0	0	0	1	0
Actinobacteriota	Acidimicrobiia	UBA5794	SHLN01	7	84.2971	3.40143	0	0	0	0	0	0	0	0	5	0	0	0	0	0	0	0	0	0	0	0	4	0	0	0	0	2	0	0	0	7	0	0	0	0	0	3	6	0	0	6	0	0	0
Actinobacteriota	Acidimicrobiia	UBA5794	UBA5794	1	65.67	1.71	0	0	0	0	0	0	0	0	1	0	0	0	0	0	0	0	0	0	0	0	1	0	0	0	0	0	0	0	0	0	0	0	0	0	0	1	0	0	0	0	0	0	0
Actinobacteriota	Acidimicrobiia	UBA5794	unclassified	3	64.1933	4.62667	0	0	0	0	0	0	0	0	2	0	0	0	0	0	0	0	0	0	0	0	1	0	0	0	0	0	0	0	1	3	0	0	0	0	0	1	1	0	0	1	0	0	0
Actinobacteriota	Actinomycetia	Mycobacteriales	Micromonosporaceae	1	90.26	3.2	0	0	0	0	0	0	0	0	0	0	0	0	0	0	0	0	1	0	0	0	0	0	0	0	0	0	0	0	1	1	0	0	0	0	0	0	0	0	0	0	0	0	0
Bacteroidota	Bacteroidia	AKYH767-A	unclassified	1	68.29	3.25	0	0	0	0	0	0	0	0	1	0	0	0	0	0	0	0	0	0	0	0	0	0	0	0	0	0	0	0	0	0	0	0	0	0	0	0	1	0	0	0	0	0	0
Bacteroidota	Bacteroidia	Chitinophagales	Saprospiraceae	4	84.0125	1.7175	0	0	0	0	0	0	0	0	0	0	0	0	0	0	0	0	0	0	0	0	0	0	3	0	0	0	0	0	2	3	0	0	0	0	0	3	2	0	0	3	0	0	0
Bacteroidota	Bacteroidia	Flavobacteriales	Flavobacteriaceae	44	79.1634	2.77023	0	0	0	0	0	0	1	0	28	0	0	0	0	0	0	0	0	0	0	0	7	0	32	0	0	1	0	1	12	15	0	0	0	0	0	24	10	0	0	37	0	0	0
Bacteroidota	Bacteroidia	NS11-12g	UBA9320	1	63.64	0.66	0	0	0	0	0	0	0	0	1	0	0	0	0	0	0	0	0	0	0	0	0	0	1	0	0	0	0	0	0	0	0	0	0	0	0	0	1	0	0	1	0	0	0
Bacteroidota	Ignavibacteria	Ignavibacteriales	Ignavibacteriaceae	4	88.0975	3.76	0	0	0	0	0	0	0	0	3	0	0	4	0	0	0	0	0	0	0	0	0	3	4	0	0	0	0	4	0	0	0	0	0	0	0	0	0	0	0	4	0	0	0
Bacteroidota	Rhodothermia	Rhodothermales	unclassified	1	88.62	1.71	0	0	0	0	0	0	0	0	1	0	0	0	0	0	0	0	0	0	0	1	0	1	1	0	0	0	0	0	0	0	0	0	0	0	0	0	0	0	0	0	0	0	0
Campylobacterota	Campylobacteria	Campylobacterales	Sulfurovaceae	2	66.715	4.575	2	0	0	0	0	0	0	0	2	1	0	0	0	0	0	0	0	0	0	0	0	0	0	0	0	0	0	0	2	0	0	0	0	0	0	0	1	0	0	1	0	0	0
Desulfobacterota	Desulfobacteria	Desulfobacterales	BuS5	3	66.7467	3.40667	0	3	2	0	0	0	0	0	0	0	0	1	0	0	0	0	0	1	0	0	0	0	0	0	1	0	0	0	3	0	0	0	0	0	0	0	2	0	0	0	0	0	0
Desulfobacterota	Desulfobacteria	Desulfobacterales	Desulfosarcinaceae	1	89.73	3.55	0	1	1	0	0	0	0	0	0	0	0	1	0	0	0	0	1	0	0	0	0	0	0	0	0	0	0	0	0	0	0	0	0	0	0	0	1	0	0	0	0	0	0
Desulfobacterota	Desulfobacteria	Desulfobacterales	SG8-13	1	50.56	2.58	0	0	1	0	0	0	0	0	0	0	0	0	0	0	0	0	0	0	0	0	0	0	0	0	0	0	0	0	0	0	0	0	0	0	0	0	0	0	0	0	0	0	0
Desulfobacterota	Desulfobacteria	Desulfobacterales	unclassified	2	72.26	6.57	0	1	2	0	0	0	0	0	2	0	0	1	0	0	0	0	0	0	1	0	0	0	0	0	0	0	0	0	2	0	0	0	0	0	0	0	2	0	0	0	1	0	0
Desulfobacterota	Desulfobulbia	Desulfobulbales	Desulfocapsaceae	5	75.882	1.94	0	1	5	0	0	0	0	0	5	0	0	4	0	0	0	0	0	0	4	0	0	0	0	0	0	0	0	0	4	4	0	0	0	0	0	0	5	0	0	0	0	0	0
Desulfobacterota	Syntrophia	Syntrophales	UBA3084	1	52.84	4.11	0	0	0	0	0	0	0	0	0	0	0	0	0	0	0	0	0	0	0	0	0	0	0	0	0	0	0	0	0	0	0	0	0	0	0	0	1	0	0	0	0	0	0
Desulfobacterota	Syntrophobacteria	BM002	BM002	1	50.98	8.14	0	1	1	0	0	0	0	0	1	0	0	0	0	0	0	0	0	0	0	0	0	0	0	0	0	0	0	0	1	0	0	0	0	0	0	0	1	0	0	0	0	0	0
Gemmatimonadota	Gemmatimonadetes	SG8-23	UBA6960	4	79.04	4.18	0	0	0	0	0	0	0	0	3	0	0	1	0	0	0	0	0	0	0	0	1	0	3	0	0	0	0	0	0	2	0	0	0	0	0	0	3	0	0	0	0	0	0
Gemmatimonadota	Gemmatimonadetes	unclassified	unclassified	2	69.115	4.97	0	0	0	0	0	0	0	0	1	0	0	0	0	0	0	0	0	0	0	0	1	0	0	0	0	0	0	0	2	2	0	0	0	0	0	0	2	0	0	1	1	0	0
Myxococcota	Polyangia	Haliangiales	Haliangiaceae	1	71.18	2.88	0	0	0	0	0	0	0	0	1	0	0	0	0	0	0	0	0	0	0	0	0	0	0	0	0	0	0	0	0	0	0	0	0	0	0	0	1	0	0	1	0	0	0
Myxococcota	Polyangia	Polyangiales	SG8-38	4	86.825	3.5775	0	0	0	0	0	0	0	0	0	0	0	0	0	0	0	0	0	0	0	0	0	0	3	0	0	1	0	0	4	3	0	0	0	0	0	3	0	0	0	0	0	0	0
Planctomycetota	Phycisphaerae	Phycisphaerales	SM1A02	1	84.08	1.24	0	0	0	0	0	0	0	0	0	0	0	0	0	0	0	0	0	0	1	0	0	0	0	0	0	0	0	0	0	1	0	0	0	0	0	0	0	0	0	0	0	0	0
Proteobacteria	Alphaproteobacteria	Caulobacterales	Parvularculaceae	1	81.98	0.8	0	0	0	0	0	0	0	0	0	0	0	0	0	0	0	0	0	1	0	0	0	0	0	0	0	0	0	0	0	0	0	0	0	0	0	0	1	0	0	0	0	0	0
Proteobacteria	Alphaproteobacteria	Rhodobacterales	Rhodobacteraceae	8	74.23	3.7025	0	0	0	0	0	0	0	7	4	6	0	0	0	0	0	0	0	2	0	0	2	0	2	0	0	1	0	0	2	2	0	0	0	0	4	0	8	0	1	8	7	0	0
Proteobacteria	Alphaproteobacteria	Sphingomonadales	Sphingomonadaceae	3	74.7167	5.56333	0	0	0	0	0	0	0	0	0	0	0	0	0	0	0	0	0	0	0	0	0	0	0	0	0	0	0	0	1	0	0	0	0	0	0	0	0	0	0	1	0	0	0
Proteobacteria	Gammaproteobacteria	Chromatiales	Sedimenticolaceae	2	56.36	5.335	0	0	0	0	0	0	1	1	2	1	2	0	0	0	0	0	0	0	2	0	0	0	1	0	0	1	0	0	1	0	0	0	0	0	0	0	0	0	0	2	1	1	0
Proteobacteria	Gammaproteobacteria	Enterobacterales	GCA-002770795	1	53.05	2.07	0	0	0	0	0	0	0	0	1	1	1	0	0	0	0	0	0	0	0	1	0	0	0	0	0	0	0	0	0	1	0	0	0	0	0	0	0	0	0	0	0	1	0
Proteobacteria	Gammaproteobacteria	Ga0077536	unclassified	1	53.9	6.28	0	0	0	0	0	0	0	0	1	0	0	0	0	0	0	0	0	0	0	0	0	0	0	0	0	0	0	0	1	0	0	0	0	0	1	0	1	0	0	1	1	0	0
Proteobacteria	Gammaproteobacteria	GCA-001735895	GCA-001735895	2	61.3	3.21	0	0	0	0	0	0	0	0	0	0	1	0	0	0	0	0	0	0	0	1	0	0	0	0	0	0	0	0	0	0	0	0	0	0	0	0	2	0	0	2	0	0	0
Proteobacteria	Gammaproteobacteria	GCA-2729495	GCA-2729495	3	57.2067	5.07	0	0	1	0	0	0	0	0	0	0	0	0	0	0	0	0	0	0	0	0	0	0	0	0	0	0	0	0	0	0	0	0	0	0	0	0	0	0	0	1	0	1	0
Proteobacteria	Gammaproteobacteria	HK1	unclassified	1	74.03	1.99	0	0	0	0	0	0	0	1	1	0	1	0	0	0	0	0	0	0	1	0	0	0	0	0	0	0	0	0	0	0	0	0	0	0	0	0	1	0	0	1	0	0	0
Proteobacteria	Gammaproteobacteria	Pseudomonadales	Pseudohongiellaceae	1	71.76	4.55	0	0	0	0	0	0	0	0	1	0	0	0	0	0	0	0	0	0	0	0	0	0	0	0	0	0	0	0	0	0	0	0	0	0	0	0	0	0	0	1	0	1	0
Proteobacteria	Gammaproteobacteria	Pseudomonadales	UBA7434	3	80.19	1.91333	0	0	0	0	0	0	0	0	0	0	0	0	0	0	0	0	0	1	0	0	0	0	0	0	0	0	0	0	0	3	0	0	0	0	0	0	0	0	0	3	0	0	0
Proteobacteria	Gammaproteobacteria	SZUA-146	SZUA-146	4	70.9325	3.7725	0	0	0	0	0	0	0	0	0	1	0	0	0	0	0	0	0	0	0	1	0	0	0	0	1	0	0	0	0	0	0	0	0	0	0	0	0	0	0	1	0	2	0
Proteobacteria	Gammaproteobacteria	SZUA-229	SZUA-229	4	80.3425	3.1125	0	0	0	0	0	0	3	4	4	4	2	0	0	1	0	0	0	0	0	1	0	0	0	0	2	0	0	0	3	3	0	0	0	0	0	0	1	2	0	3	0	3	0
Proteobacteria	Gammaproteobacteria	Thiohalobacterales	UBA9214	2	58.44	8.29	0	0	0	0	0	0	1	2	0	2	1	0	0	0	0	0	0	0	0	0	0	0	0	0	0	0	0	0	2	2	0	0	0	0	0	0	0	0	0	1	0	1	0
Proteobacteria	Gammaproteobacteria	UBA10353	UBA7415	1	83.02	0.49	0	0	0	0	0	0	0	0	0	0	0	0	0	0	0	0	0	0	0	0	0	0	0	0	0	0	0	0	0	0	0	0	0	0	0	0	1	0	0	1	0	0	0
Proteobacteria	Gammaproteobacteria	UBA4575	UBA4575	2	66.685	2.14	0	0	0	0	0	0	0	0	2	0	2	0	0	0	0	0	0	0	0	0	0	0	0	0	0	0	0	0	0	0	0	0	0	0	0	0	2	0	0	2	0	0	0
Proteobacteria	Gammaproteobacteria	Woeseiales	Woeseiaceae	15	76.6453	4.47133	0	0	0	0	0	0	3	0	5	0	0	0	0	0	0	0	0	0	0	9	0	0	0	0	0	0	0	0	8	1	0	0	0	0	0	0	10	0	0	11	0	8	0
Proteobacteria	Gammaproteobacteria	Xanthomonadales	SZUA-36	11	82.6445	6.20364	0	0	0	0	0	0	5	0	10	2	3	0	0	0	0	0	0	6	0	3	0	0	0	0	1	0	0	0	11	9	0	0	0	0	0	0	2	0	0	10	0	7	0
Verrucomicrobiota	Kiritimatiellae	Kiritimatiellales	Pontiellaceae	2	64.895	2.65	0	0	1	0	0	0	0	0	0	0	0	0	0	0	0	0	1	0	0	0	0	2	0	0	0	0	0	1	1	2	0	0	0	0	0	0	0	0	0	0	0	0	0
Verrucomicrobiota	Verrucomicrobiae	Verrucomicrobiales	Akkermansiaceae	2	79.45	0.85	0	0	0	0	0	0	0	0	1	0	0	0	0	0	0	0	0	0	1	0	0	0	1	0	0	0	0	0	0	0	0	0	0	0	0	0	1	0	0	2	0	0	0
Total	-	-	-	169	-	-	2	8	14	0	3	0	14	15	90	18	13	12	0	1	1	0	4	11	10	17	17	6	51	0	5	7	0	6	64	66	0	0	0	0	5	35	70	2	1	108	11	26	0
% of key metabolic marker genes							Carbon fixation							Sulfur metabolism							Nitrogen metabolism											Trace gas metabolism								Phototrophy			Alternative e acceptor			Alternative e donor
Phylum	Class	Order	Family	No. of MAG	Completeness	Contamination	AclB	AcsB	CooS	HbsC	HbsT	Mcr	RbcL	FCC	Sqr	SoxB	r-DsrA	DsrA	AsrA	Sor	AmoA	HzsA	NifH	NarG	NapA	NirS	NirK	NrfA	NosZ	NxrA	NorB	CoxL	Fe_hyd	FeFe_hyd	NiFe_group_1	NiFe_group_3	MmoA	PmoA	McrA	PsaA	PsbA	RHO	FdhA	Cyc2	ARO	ArsC	RdhA	MtrB	OmcB
Thermoproteota	Bathyarchaeia	B26-1	BA1	1	78.48	1.87	0	100	0	0	0	0	0	0	0	0	0	0	0	0	0	0	0	0	0	0	0	0	0	0	0	0	0	0	0	100	0	0	0	0	0	0	0	0	0	0	0	0	0
Thermoproteota	Nitrososphaeria	Nitrososphaerales	Nitrosopumilaceae	3	71.76	3.88333	0	0	0	0	100	0	0	0	0	0	0	0	0	0	33.3333	0	0	0	0	0	0	0	0	0	0	0	0	0	0	0	0	0	0	0	0	0	0	0	0	66.6667	0	0	0
Actinobacteriota	Acidimicrobiia	Acidimicrobiales	SZUA-35	1	55.83	6.49	0	0	0	0	0	0	0	0	100	0	0	0	0	0	0	0	100	0	0	0	0	0	0	0	0	100	0	0	0	100	0	0	0	0	0	0	0	0	0	0	0	100	0
Actinobacteriota	Acidimicrobiia	UBA5794	SHLN01	7	84.2971	3.40143	0	0	0	0	0	0	0	0	71.4286	0	0	0	0	0	0	0	0	0	0	0	57.1429	0	0	0	0	28.5714	0	0	0	100	0	0	0	0	0	42.8571	85.7143	0	0	85.7143	0	0	0
Actinobacteriota	Acidimicrobiia	UBA5794	UBA5794	1	65.67	1.71	0	0	0	0	0	0	0	0	100	0	0	0	0	0	0	0	0	0	0	0	100	0	0	0	0	0	0	0	0	0	0	0	0	0	0	100	0	0	0	0	0	0	0
Actinobacteriota	Acidimicrobiia	UBA5794	unclassified	3	64.1933	4.62667	0	0	0	0	0	0	0	0	66.6667	0	0	0	0	0	0	0	0	0	0	0	33.3333	0	0	0	0	0	0	0	33.3333	100	0	0	0	0	0	33.3333	33.3333	0	0	33.3333	0	0	0
Actinobacteriota	Actinomycetia	Mycobacteriales	Micromonosporaceae	1	90.26	3.2	0	0	0	0	0	0	0	0	0	0	0	0	0	0	0	0	100	0	0	0	0	0	0	0	0	0	0	0	100	100	0	0	0	0	0	0	0	0	0	0	0	0	0
Bacteroidota	Bacteroidia	AKYH767-A	unclassified	1	68.29	3.25	0	0	0	0	0	0	0	0	100	0	0	0	0	0	0	0	0	0	0	0	0	0	0	0	0	0	0	0	0	0	0	0	0	0	0	0	100	0	0	0	0	0	0
Bacteroidota	Bacteroidia	Chitinophagales	Saprospiraceae	4	84.0125	1.7175	0	0	0	0	0	0	0	0	0	0	0	0	0	0	0	0	0	0	0	0	0	0	75	0	0	0	0	0	50	75	0	0	0	0	0	75	50	0	0	75	0	0	0
Bacteroidota	Bacteroidia	Flavobacteriales	Flavobacteriaceae	44	79.1634	2.77023	0	0	0	0	0	0	2.27273	0	63.6364	0	0	0	0	0	0	0	0	0	0	0	15.9091	0	72.7273	0	0	2.27273	0	2.27273	27.2727	34.0909	0	0	0	0	0	54.5455	22.7273	0	0	84.0909	0	0	0
Bacteroidota	Bacteroidia	NS11-12g	UBA9320	1	63.64	0.66	0	0	0	0	0	0	0	0	100	0	0	0	0	0	0	0	0	0	0	0	0	0	100	0	0	0	0	0	0	0	0	0	0	0	0	0	100	0	0	100	0	0	0
Bacteroidota	Ignavibacteria	Ignavibacteriales	Ignavibacteriaceae	4	88.0975	3.76	0	0	0	0	0	0	0	0	75	0	0	100	0	0	0	0	0	0	0	0	0	75	100	0	0	0	0	100	0	0	0	0	0	0	0	0	0	0	0	100	0	0	0
Bacteroidota	Rhodothermia	Rhodothermales	unclassified	1	88.62	1.71	0	0	0	0	0	0	0	0	100	0	0	0	0	0	0	0	0	0	0	100	0	100	100	0	0	0	0	0	0	0	0	0	0	0	0	0	0	0	0	0	0	0	0
Campylobacterota	Campylobacteria	Campylobacterales	Sulfurovaceae	2	66.715	4.575	100	0	0	0	0	0	0	0	100	50	0	0	0	0	0	0	0	0	0	0	0	0	0	0	0	0	0	0	100	0	0	0	0	0	0	0	50	0	0	50	0	0	0
Desulfobacterota	Desulfobacteria	Desulfobacterales	BuS5	3	66.7467	3.40667	0	100	66.6667	0	0	0	0	0	0	0	0	33.3333	0	0	0	0	0	33.3333	0	0	0	0	0	0	33.3333	0	0	0	100	0	0	0	0	0	0	0	66.6667	0	0	0	0	0	0
Desulfobacterota	Desulfobacteria	Desulfobacterales	Desulfosarcinaceae	1	89.73	3.55	0	100	100	0	0	0	0	0	0	0	0	100	0	0	0	0	100	0	0	0	0	0	0	0	0	0	0	0	0	0	0	0	0	0	0	0	100	0	0	0	0	0	0
Desulfobacterota	Desulfobacteria	Desulfobacterales	SG8-13	1	50.56	2.58	0	0	100	0	0	0	0	0	0	0	0	0	0	0	0	0	0	0	0	0	0	0	0	0	0	0	0	0	0	0	0	0	0	0	0	0	0	0	0	0	0	0	0
Desulfobacterota	Desulfobacteria	Desulfobacterales	unclassified	2	72.26	6.57	0	50	100	0	0	0	0	0	100	0	0	50	0	0	0	0	0	0	50	0	0	0	0	0	0	0	0	0	100	0	0	0	0	0	0	0	100	0	0	0	50	0	0
Desulfobacterota	Desulfobulbia	Desulfobulbales	Desulfocapsaceae	5	75.882	1.94	0	20	100	0	0	0	0	0	100	0	0	80	0	0	0	0	0	0	80	0	0	0	0	0	0	0	0	0	80	80	0	0	0	0	0	0	100	0	0	0	0	0	0
Desulfobacterota	Syntrophia	Syntrophales	UBA3084	1	52.84	4.11	0	0	0	0	0	0	0	0	0	0	0	0	0	0	0	0	0	0	0	0	0	0	0	0	0	0	0	0	0	0	0	0	0	0	0	0	100	0	0	0	0	0	0
Desulfobacterota	Syntrophobacteria	BM002	BM002	1	50.98	8.14	0	100	100	0	0	0	0	0	100	0	0	0	0	0	0	0	0	0	0	0	0	0	0	0	0	0	0	0	100	0	0	0	0	0	0	0	100	0	0	0	0	0	0
Gemmatimonadota	Gemmatimonadetes	SG8-23	UBA6960	4	79.04	4.18	0	0	0	0	0	0	0	0	75	0	0	25	0	0	0	0	0	0	0	0	25	0	75	0	0	0	0	0	0	50	0	0	0	0	0	0	75	0	0	0	0	0	0
Gemmatimonadota	Gemmatimonadetes	unclassified	unclassified	2	69.115	4.97	0	0	0	0	0	0	0	0	50	0	0	0	0	0	0	0	0	0	0	0	50	0	0	0	0	0	0	0	100	100	0	0	0	0	0	0	100	0	0	50	50	0	0
Myxococcota	Polyangia	Haliangiales	Haliangiaceae	1	71.18	2.88	0	0	0	0	0	0	0	0	100	0	0	0	0	0	0	0	0	0	0	0	0	0	0	0	0	0	0	0	0	0	0	0	0	0	0	0	100	0	0	100	0	0	0
Myxococcota	Polyangia	Polyangiales	SG8-38	4	86.825	3.5775	0	0	0	0	0	0	0	0	0	0	0	0	0	0	0	0	0	0	0	0	0	0	75	0	0	25	0	0	100	75	0	0	0	0	0	75	0	0	0	0	0	0	0
Planctomycetota	Phycisphaerae	Phycisphaerales	SM1A02	1	84.08	1.24	0	0	0	0	0	0	0	0	0	0	0	0	0	0	0	0	0	0	100	0	0	0	0	0	0	0	0	0	0	100	0	0	0	0	0	0	0	0	0	0	0	0	0
Proteobacteria	Alphaproteobacteria	Caulobacterales	Parvularculaceae	1	81.98	0.8	0	0	0	0	0	0	0	0	0	0	0	0	0	0	0	0	0	100	0	0	0	0	0	0	0	0	0	0	0	0	0	0	0	0	0	0	100	0	0	0	0	0	0
Proteobacteria	Alphaproteobacteria	Rhodobacterales	Rhodobacteraceae	8	74.23	3.7025	0	0	0	0	0	0	0	87.5	50	75	0	0	0	0	0	0	0	25	0	0	25	0	25	0	0	12.5	0	0	25	25	0	0	0	0	50	0	100	0	12.5	100	87.5	0	0
Proteobacteria	Alphaproteobacteria	Sphingomonadales	Sphingomonadaceae	3	74.7167	5.56333	0	0	0	0	0	0	0	0	0	0	0	0	0	0	0	0	0	0	0	0	0	0	0	0	0	0	0	0	33.3333	0	0	0	0	0	0	0	0	0	0	33.3333	0	0	0
Proteobacteria	Gammaproteobacteria	Chromatiales	Sedimenticolaceae	2	56.36	5.335	0	0	0	0	0	0	50	50	100	50	100	0	0	0	0	0	0	0	100	0	0	0	50	0	0	50	0	0	50	0	0	0	0	0	0	0	0	0	0	100	50	50	0
Proteobacteria	Gammaproteobacteria	Enterobacterales	GCA-002770795	1	53.05	2.07	0	0	0	0	0	0	0	0	100	100	100	0	0	0	0	0	0	0	0	100	0	0	0	0	0	0	0	0	0	100	0	0	0	0	0	0	0	0	0	0	0	100	0
Proteobacteria	Gammaproteobacteria	Ga0077536	unclassified	1	53.9	6.28	0	0	0	0	0	0	0	0	100	0	0	0	0	0	0	0	0	0	0	0	0	0	0	0	0	0	0	0	100	0	0	0	0	0	100	0	100	0	0	100	100	0	0
Proteobacteria	Gammaproteobacteria	GCA-001735895	GCA-001735895	2	61.3	3.21	0	0	0	0	0	0	0	0	0	0	50	0	0	0	0	0	0	0	0	50	0	0	0	0	0	0	0	0	0	0	0	0	0	0	0	0	100	0	0	100	0	0	0
Proteobacteria	Gammaproteobacteria	GCA-2729495	GCA-2729495	3	57.2067	5.07	0	0	33.3333	0	0	0	0	0	0	0	0	0	0	0	0	0	0	0	0	0	0	0	0	0	0	0	0	0	0	0	0	0	0	0	0	0	0	0	0	33.3333	0	33.3333	0
Proteobacteria	Gammaproteobacteria	HK1	unclassified	1	74.03	1.99	0	0	0	0	0	0	0	100	100	0	100	0	0	0	0	0	0	0	100	0	0	0	0	0	0	0	0	0	0	0	0	0	0	0	0	0	100	0	0	100	0	0	0
Proteobacteria	Gammaproteobacteria	Pseudomonadales	Pseudohongiellaceae	1	71.76	4.55	0	0	0	0	0	0	0	0	100	0	0	0	0	0	0	0	0	0	0	0	0	0	0	0	0	0	0	0	0	0	0	0	0	0	0	0	0	0	0	100	0	100	0
Proteobacteria	Gammaproteobacteria	Pseudomonadales	UBA7434	3	80.19	1.91333	0	0	0	0	0	0	0	0	0	0	0	0	0	0	0	0	0	33.3333	0	0	0	0	0	0	0	0	0	0	0	100	0	0	0	0	0	0	0	0	0	100	0	0	0
Proteobacteria	Gammaproteobacteria	SZUA-146	SZUA-146	4	70.9325	3.7725	0	0	0	0	0	0	0	0	0	25	0	0	0	0	0	0	0	0	0	25	0	0	0	0	25	0	0	0	0	0	0	0	0	0	0	0	0	0	0	25	0	50	0
Proteobacteria	Gammaproteobacteria	SZUA-229	SZUA-229	4	80.3425	3.1125	0	0	0	0	0	0	75	100	100	100	50	0	0	25	0	0	0	0	0	25	0	0	0	0	50	0	0	0	75	75	0	0	0	0	0	0	25	50	0	75	0	75	0
Proteobacteria	Gammaproteobacteria	Thiohalobacterales	UBA9214	2	58.44	8.29	0	0	0	0	0	0	50	100	0	100	50	0	0	0	0	0	0	0	0	0	0	0	0	0	0	0	0	0	100	100	0	0	0	0	0	0	0	0	0	50	0	50	0
Proteobacteria	Gammaproteobacteria	UBA10353	UBA7415	1	83.02	0.49	0	0	0	0	0	0	0	0	0	0	0	0	0	0	0	0	0	0	0	0	0	0	0	0	0	0	0	0	0	0	0	0	0	0	0	0	100	0	0	100	0	0	0
Proteobacteria	Gammaproteobacteria	UBA4575	UBA4575	2	66.685	2.14	0	0	0	0	0	0	0	0	100	0	100	0	0	0	0	0	0	0	0	0	0	0	0	0	0	0	0	0	0	0	0	0	0	0	0	0	100	0	0	100	0	0	0
Proteobacteria	Gammaproteobacteria	Woeseiales	Woeseiaceae	15	76.6453	4.47133	0	0	0	0	0	0	20	0	33.3333	0	0	0	0	0	0	0	0	0	0	60	0	0	0	0	0	0	0	0	53.3333	6.66667	0	0	0	0	0	0	66.6667	0	0	73.3333	0	53.3333	0
Proteobacteria	Gammaproteobacteria	Xanthomonadales	SZUA-36	11	82.6445	6.20364	0	0	0	0	0	0	45.4545	0	90.9091	18.1818	27.2727	0	0	0	0	0	0	54.5455	0	27.2727	0	0	0	0	9.09091	0	0	0	100	81.8182	0	0	0	0	0	0	18.1818	0	0	90.9091	0	63.6364	0
Verrucomicrobiota	Kiritimatiellae	Kiritimatiellales	Pontiellaceae	2	64.895	2.65	0	0	50	0	0	0	0	0	0	0	0	0	0	0	0	0	50	0	0	0	0	100	0	0	0	0	0	50	50	100	0	0	0	0	0	0	0	0	0	0	0	0	0
Verrucomicrobiota	Verrucomicrobiae	Verrucomicrobiales	Akkermansiaceae	2	79.45	0.85	0	0	0	0	0	0	0	0	50	0	0	0	0	0	0	0	0	0	50	0	0	0	50	0	0	0	0	0	0	0	0	0	0	0	0	0	50	0	0	100	0	0	0
Total	-	-	-	169	-	-	1.18343	4.73373	8.28402	0	1.77515	0	8.28402	8.87574	53.2544	10.6509	7.69231	7.10059	0	0.591716	0.591716	0	2.36686	6.50888	5.91716	10.0592	10.0592	3.5503	30.1775	0	2.95858	4.14201	0	3.5503	37.8698	39.0533	0	0	0	0	2.95858	20.7101	41.4201	1.18343	0.591716	63.9053	6.50888	15.3846	0
[truncated: 9 more columns]

## Sheet: Gene_copy_no
Number of key metabolic marker genes in MAG										Carbon fixation							Sulfur metabolism							Nitrogen metabolism											Trace gas metabolism								Phototrophy			Alternative e acceptor			Alternative e donor
MAG	Sample Source	Domain	Phylum	Class	Order	Family	Genus	Completeness	Contamination	AclB	AcsB	CooS	HbsC	HbsT	Mcr	RbcL	FCC	Sqr	SoxB	r-DsrA	DsrA	AsrA	Sor	AmoA	HzsA	NifH	NarG	NapA	NirS	NirK	NrfA	NosZ	NxrA	NorB	CoxL	Fe_hyd	FeFe_hyd	NiFe_group_1	NiFe_group_3	MmoA	PmoA	McrA	PsaA	PsbA	RHO	FdhA	Cyc2	ARO	ArsC
LDS_4	Low disturbance sediment (B14-16, C6-8, C14-16)	Archaea	Thermoproteota	Bathyarchaeia	B26-1	BA1	BIN-L-1	78.48	1.87	0	1	0	0	0	0	0	0	0	0	0	0	0	0	0	0	0	0	0	0	0	0	0	0	0	0	0	0	0	2	0	0	0	0	0	0	0	0	0	0
HDS_27	High disturbance sediment (A0-2, A6-8, B0-2)	Archaea	Thermoproteota	Nitrososphaeria	Nitrososphaerales	Nitrosopumilaceae	Nitrosopumilus	76.65	5.83	0	0	0	0	1	0	0	0	0	0	0	0	0	0	0	0	0	0	0	0	0	0	0	0	0	0	0	0	0	0	0	0	0	0	0	0	0	0	0	1
HDS_57	High disturbance sediment (A0-2, A6-8, B0-2)	Archaea	Thermoproteota	Nitrososphaeria	Nitrososphaerales	Nitrosopumilaceae	Nitrosopumilus	51.29	2.91	0	0	0	0	1	0	0	0	0	0	0	0	0	0	0	0	0	0	0	0	0	0	0	0	0	0	0	0	0	0	0	0	0	0	0	0	0	0	0	0
HDS_58	High disturbance sediment (A0-2, A6-8, B0-2)	Archaea	Thermoproteota	Nitrososphaeria	Nitrososphaerales	Nitrosopumilaceae	Nitrosopumilus	87.34	2.91	0	0	0	0	1	0	0	0	0	0	0	0	0	0	1	0	0	0	0	0	0	0	0	0	0	0	0	0	0	0	0	0	0	0	0	0	0	0	0	1
HDS_22	High disturbance sediment (A0-2, A6-8, B0-2)	Bacteria	Actinobacteriota	Acidimicrobiia	Acidimicrobiales	SZUA-35		55.83	6.49	0	0	0	0	0	0	0	0	2	0	0	0	0	0	0	0	1	0	0	0	0	0	0	0	0	1	0	0	0	1	0	0	0	0	0	0	0	0	0	0
HDS_21	High disturbance sediment (A0-2, A6-8, B0-2)	Bacteria	Actinobacteriota	Acidimicrobiia	UBA5794	SHLN01	SHLN01	90.03	7.63	0	0	0	0	0	0	0	0	1	0	0	0	0	0	0	0	0	0	0	0	1	0	0	0	0	0	0	0	0	2	0	0	0	0	0	1	2	0	0	2
HDS_54	High disturbance sediment (A0-2, A6-8, B0-2)	Bacteria	Actinobacteriota	Acidimicrobiia	UBA5794	SHLN01	SHLN01	92.88	2.14	0	0	0	0	0	0	0	0	0	0	0	0	0	0	0	0	0	0	0	0	0	0	0	0	0	0	0	0	0	1	0	0	0	0	0	0	1	0	0	1
IDS_57	Intermediate disturbance sediment (A14-16, B6-8, C0-2)	Bacteria	Actinobacteriota	Acidimicrobiia	UBA5794	SHLN01	SHLN01	93.56	2.99	0	0	0	0	0	0	0	0	0	0	0	0	0	0	0	0	0	0	0	0	1	0	0	0	0	0	0	0	0	2	0	0	0	0	0	1	2	0	0	1
IDS_58	Intermediate disturbance sediment (A14-16, B6-8, C0-2)	Bacteria	Actinobacteriota	Acidimicrobiia	UBA5794	SHLN01	SHLN01	58.2	1.71	0	0	0	0	0	0	0	0	1	0	0	0	0	0	0	0	0	0	0	0	0	0	0	0	0	0	0	0	0	1	0	0	0	0	0	0	0	0	0	1
LDS_19	Low disturbance sediment (B14-16, C6-8, C14-16)	Bacteria	Actinobacteriota	Acidimicrobiia	UBA5794	SHLN01	SHLN01	77.92	4.87	0	0	0	0	0	0	0	0	1	0	0	0	0	0	0	0	0	0	0	0	0	0	0	0	0	0	0	0	0	1	0	0	0	0	0	1	2	0	0	0
HDS_13	High disturbance sediment (A0-2, A6-8, B0-2)	Bacteria	Actinobacteriota	Acidimicrobiia	UBA5794	SHLN01		93.35	3.09	0	0	0	0	0	0	0	0	1	0	0	0	0	0	0	0	0	0	0	0	1	0	0	0	0	2	0	0	0	1	0	0	0	0	0	0	1	0	0	1
IDS_67	Intermediate disturbance sediment (A14-16, B6-8, C0-2)	Bacteria	Actinobacteriota	Acidimicrobiia	UBA5794	SHLN01		84.14	1.38	0	0	0	0	0	0	0	0	1	0	0	0	0	0	0	0	0	0	0	0	1	0	0	0	0	2	0	0	0	1	0	0	0	0	0	0	1	0	0	1
IDS_29	Intermediate disturbance sediment (A14-16, B6-8, C0-2)	Bacteria	Actinobacteriota	Acidimicrobiia	UBA5794	UBA5794		65.67	1.71	0	0	0	0	0	0	0	0	2	0	0	0	0	0	0	0	0	0	0	0	1	0	0	0	0	0	0	0	0	0	0	0	0	0	0	1	0	0	0	0
HDS_45	High disturbance sediment (A0-2, A6-8, B0-2)	Bacteria	Actinobacteriota	Acidimicrobiia	UBA5794			80.11	5.13	0	0	0	0	0	0	0	0	1	0	0	0	0	0	0	0	0	0	0	0	0	0	0	0	0	0	0	0	0	2	0	0	0	0	0	1	0	0	0	0
HDS_48	High disturbance sediment (A0-2, A6-8, B0-2)	Bacteria	Actinobacteriota	Acidimicrobiia	UBA5794			58.67	2.85	0	0	0	0	0	0	0	0	1	0	0	0	0	0	0	0	0	0	0	0	1	0	0	0	0	0	0	0	0	1	0	0	0	0	0	0	1	0	0	0
HDS_53	High disturbance sediment (A0-2, A6-8, B0-2)	Bacteria	Actinobacteriota	Acidimicrobiia	UBA5794			53.8	5.9	0	0	0	0	0	0	0	0	0	0	0	0	0	0	0	0	0	0	0	0	0	0	0	0	0	0	0	0	1	1	0	0	0	0	0	0	0	0	0	1
LDS_1	Low disturbance sediment (B14-16, C6-8, C14-16)	Bacteria	Actinobacteriota	Actinomycetia	Mycobacteriales	Micromonosporaceae	Dactylosporangium	90.26	3.2	0	0	0	0	0	0	0	0	0	0	0	0	0	0	0	0	1	0	0	0	0	0	0	0	0	0	0	0	1	4	0	0	0	0	0	0	0	0	0	0
HDS_41	High disturbance sediment (A0-2, A6-8, B0-2)	Bacteria	Bacteroidota	Bacteroidia	AKYH767-A			68.29	3.25	0	0	0	0	0	0	0	0	1	0	0	0	0	0	0	0	0	0	0	0	0	0	0	0	0	0	0	0	0	0	0	0	0	0	0	0	1	0	0	0
HDS_17	High disturbance sediment (A0-2, A6-8, B0-2)	Bacteria	Bacteroidota	Bacteroidia	Chitinophagales	Saprospiraceae		86.55	4.46	0	0	0	0	0	0	0	0	0	0	0	0	0	0	0	0	0	0	0	0	0	0	1	0	0	0	0	0	1	1	0	0	0	0	0	1	1	0	0	0
HDS_19	High disturbance sediment (A0-2, A6-8, B0-2)	Bacteria	Bacteroidota	Bacteroidia	Chitinophagales	Saprospiraceae		96.53	0.02	0	0	0	0	0	0	0	0	0	0	0	0	0	0	0	0	0	0	0	0	0	0	0	0	0	0	0	0	0	0	0	0	0	0	0	1	2	0	0	1
HDS_20	High disturbance sediment (A0-2, A6-8, B0-2)	Bacteria	Bacteroidota	Bacteroidia	Chitinophagales	Saprospiraceae		83.42	1.73	0	0	0	0	0	0	0	0	0	0	0	0	0	0	0	0	0	0	0	0	0	0	1	0	0	0	0	0	0	1	0	0	0	0	0	0	0	0	0	1
IDS_13	Intermediate disturbance sediment (A14-16, B6-8, C0-2)	Bacteria	Bacteroidota	Bacteroidia	Chitinophagales	Saprospiraceae		69.55	0.66	0	0	0	0	0	0	0	0	0	0	0	0	0	0	0	0	0	0	0	0	0	0	1	0	0	0	0	0	1	2	0	0	0	0	0	1	0	0	0	1
HDS_52	High disturbance sediment (A0-2, A6-8, B0-2)	Bacteria	Bacteroidota	Bacteroidia	Flavobacteriales	Flavobacteriaceae	Croceitalea	92.49	1.44	0	0	0	0	0	0	0	0	1	0	0	0	0	0	0	0	0	0	0	0	0	0	1	0	0	0	0	0	0	0	0	0	0	0	0	1	0	0	0	0
IDS_39	Intermediate disturbance sediment (A14-16, B6-8, C0-2)	Bacteria	Bacteroidota	Bacteroidia	Flavobacteriales	Flavobacteriaceae	Croceitalea	95.48	1.82	0	0	0	0	0	0	0	0	1	0	0	0	0	0	0	0	0	0	0	0	0	0	2	0	0	0	0	0	0	0	0	0	0	0	0	1	0	0	0	0
HDS_2	High disturbance sediment (A0-2, A6-8, B0-2)	Bacteria	Bacteroidota	Bacteroidia	Flavobacteriales	Flavobacteriaceae	Eudoraea	94.58	3.13	0	0	0	0	0	0	0	0	1	0	0	0	0	0	0	0	0	0	0	0	1	0	2	0	0	0	0	0	1	1	0	0	0	0	0	1	0	0	0	1
IDS_17	Intermediate disturbance sediment (A14-16, B6-8, C0-2)	Bacteria	Bacteroidota	Bacteroidia	Flavobacteriales	Flavobacteriaceae	Eudoraea	62.19	6.12	0	0	0	0	0	0	0	0	1	0	0	0	0	0	0	0	0	0	0	0	1	0	2	0	0	0	0	0	2	0	0	0	0	0	0	0	0	0	0	2
IDS_2	Intermediate disturbance sediment (A14-16, B6-8, C0-2)	Bacteria	Bacteroidota	Bacteroidia	Flavobacteriales	Flavobacteriaceae	Eudoraea	86.43	2.48	0	0	0	0	0	0	0	0	0	0	0	0	0	0	0	0	0	0	0	0	1	0	1	0	0	0	0	0	1	1	0	0	0	0	0	0	0	0	0	1
IDS_23	Intermediate disturbance sediment (A14-16, B6-8, C0-2)	Bacteria	Bacteroidota	Bacteroidia	Flavobacteriales	Flavobacteriaceae	Eudoraea	60.15	2.27	0	0	0	0	0	0	0	0	1	0	0	0	0	0	0	0	0	0	0	0	0	0	0	0	0	0	0	0	0	0	0	0	0	0	0	1	0	0	0	1
IDS_48	Intermediate disturbance sediment (A14-16, B6-8, C0-2)	Bacteria	Bacteroidota	Bacteroidia	Flavobacteriales	Flavobacteriaceae	Eudoraea	85.94	6.95	0	0	0	0	0	0	0	0	1	0	0	0	0	0	0	0	0	0	0	0	0	0	2	0	0	0	0	0	0	0	0	0	0	0	0	0	0	0	0	1
IDS_53	Intermediate disturbance sediment (A14-16, B6-8, C0-2)	Bacteria	Bacteroidota	Bacteroidia	Flavobacteriales	Flavobacteriaceae	Eudoraea	78.17	1.04	0	0	0	0	0	0	0	0	0	0	0	0	0	0	0	0	0	0	0	0	1	0	1	0	0	0	0	0	0	0	0	0	0	0	0	1	0	0	0	1
IDS_76	Intermediate disturbance sediment (A14-16, B6-8, C0-2)	Bacteria	Bacteroidota	Bacteroidia	Flavobacteriales	Flavobacteriaceae	Eudoraea	80.2	4.43	0	0	0	0	0	0	0	0	0	0	0	0	0	0	0	0	0	0	0	0	1	0	1	0	0	0	0	0	0	0	0	0	0	0	0	1	0	0	0	1
LDS_20	Low disturbance sediment (B14-16, C6-8, C14-16)	Bacteria	Bacteroidota	Bacteroidia	Flavobacteriales	Flavobacteriaceae	Eudoraea	60.59	0.98	0	0	0	0	0	0	0	0	1	0	0	0	0	0	0	0	0	0	0	0	1	0	1	0	0	0	0	0	2	0	0	0	0	0	0	0	0	0	0	1
LDS_21	Low disturbance sediment (B14-16, C6-8, C14-16)	Bacteria	Bacteroidota	Bacteroidia	Flavobacteriales	Flavobacteriaceae	Eudoraea	85.87	5.76	0	0	0	0	0	0	0	0	1	0	0	0	0	0	0	0	0	0	0	0	0	0	2	0	0	1	0	0	0	0	0	0	0	0	0	1	0	0	0	2
LDS_28	Low disturbance sediment (B14-16, C6-8, C14-16)	Bacteria	Bacteroidota	Bacteroidia	Flavobacteriales	Flavobacteriaceae	Eudoraea	57.45	3.33	0	0	0	0	0	0	0	0	0	0	0	0	0	0	0	0	0	0	0	0	1	0	1	0	0	0	0	0	0	0	0	0	0	0	0	1	0	0	0	1
HDS_14	High disturbance sediment (A0-2, A6-8, B0-2)	Bacteria	Bacteroidota	Bacteroidia	Flavobacteriales	Flavobacteriaceae	Gramella	50.86	1.72	0	0	0	0	0	0	0	0	0	0	0	0	0	0	0	0	0	0	0	0	0	0	0	0	0	0	0	0	0	0	0	0	0	0	0	0	0	0	0	0
IDS_6	Intermediate disturbance sediment (A14-16, B6-8, C0-2)	Bacteria	Bacteroidota	Bacteroidia	Flavobacteriales	Flavobacteriaceae	Gramella	61.4	4.05	0	0	0	0	0	0	0	0	0	0	0	0	0	0	0	0	0	0	0	0	0	0	0	0	0	0	0	0	0	0	0	0	0	0	0	0	0	0	0	1
IDS_74	Intermediate disturbance sediment (A14-16, B6-8, C0-2)	Bacteria	Bacteroidota	Bacteroidia	Flavobacteriales	Flavobacteriaceae	Lutibacter	95.37	2.2	0	0	0	0	0	0	0	0	2	0	0	0	0	0	0	0	0	0	0	0	0	0	1	0	0	0	0	1	1	1	0	0	0	0	0	0	1	0	0	1
IDS_26	Intermediate disturbance sediment (A14-16, B6-8, C0-2)	Bacteria	Bacteroidota	Bacteroidia	Flavobacteriales	Flavobacteriaceae	Maribacter_A	95.6	1.81	0	0	0	0	0	0	0	0	1	0	0	0	0	0	0	0	0	0	0	0	0	0	2	0	0	0	0	0	1	1	0	0	0	0	0	1	0	0	0	2
IDS_65	Intermediate disturbance sediment (A14-16, B6-8, C0-2)	Bacteria	Bacteroidota	Bacteroidia	Flavobacteriales	Flavobacteriaceae	Maribacter_A	82.34	3.31	0	0	0	0	0	0	0	0	2	0	0	0	0	0	0	0	0	0	0	0	0	0	1	0	0	0	0	0	1	1	0	0	0	0	0	1	0	0	0	1
LDS_5	Low disturbance sediment (B14-16, C6-8, C14-16)	Bacteria	Bacteroidota	Bacteroidia	Flavobacteriales	Flavobacteriaceae	Maribacter_A	89.55	0.94	0	0	0	0	0	0	0	0	2	0	0	0	0	0	0	0	0	0	0	0	0	0	0	0	0	0	0	0	1	1	0	0	0	0	0	0	0	0	0	1
LDS_9	Low disturbance sediment (B14-16, C6-8, C14-16)	Bacteria	Bacteroidota	Bacteroidia	Flavobacteriales	Flavobacteriaceae	Maribacter_A	84.8	3.71	0	0	0	0	0	0	0	0	1	0	0	0	0	0	0	0	0	0	0	0	0	0	1	0	0	0	0	0	2	1	0	0	0	0	0	0	0	0	0	1
HDS_61	High disturbance sediment (A0-2, A6-8, B0-2)	Bacteria	Bacteroidota	Bacteroidia	Flavobacteriales	Flavobacteriaceae	Muriicola	85.82	3.52	0	0	0	0	0	0	0	0	0	0	0	0	0	0	0	0	0	0	0	0	0	0	1	0	0	0	0	0	0	0	0	0	0	0	0	1	0	0	0	1
IDS_4	Intermediate disturbance sediment (A14-16, B6-8, C0-2)	Bacteria	Bacteroidota	Bacteroidia	Flavobacteriales	Flavobacteriaceae	Muriicola	78.92	1.65	0	0	0	0	0	0	0	0	0	0	0	0	0	0	0	0	0	0	0	0	0	0	0	0	0	0	0	0	0	0	0	0	0	0	0	1	0	0	0	1
IDS_45	Intermediate disturbance sediment (A14-16, B6-8, C0-2)	Bacteria	Bacteroidota	Bacteroidia	Flavobacteriales	Flavobacteriaceae	Muriicola	52.07	1.72	0	0	0	0	0	0	0	0	0	0	0	0	0	0	0	0	0	0	0	0	0	0	0	0	0	0	0	0	0	1	0	0	0	0	0	0	0	0	0	0
IDS_72	Intermediate disturbance sediment (A14-16, B6-8, C0-2)	Bacteria	Bacteroidota	Bacteroidia	Flavobacteriales	Flavobacteriaceae	Muriicola	81.38	2.84	0	0	0	0	0	0	0	0	1	0	0	0	0	0	0	0	0	0	0	0	0	0	1	0	0	0	0	0	0	0	0	0	0	0	0	1	0	0	0	1
LDS_18	Low disturbance sediment (B14-16, C6-8, C14-16)	Bacteria	Bacteroidota	Bacteroidia	Flavobacteriales	Flavobacteriaceae	Muriicola	55.18	2.09	0	0	0	0	0	0	0	0	0	0	0	0	0	0	0	0	0	0	0	0	0	0	2	0	0	0	0	0	0	0	0	0	0	0	0	1	0	0	0	1
HDS_38	High disturbance sediment (A0-2, A6-8, B0-2)	Bacteria	Bacteroidota	Bacteroidia	Flavobacteriales	Flavobacteriaceae	RR4-38	93.84	1.77	0	0	0	0	0	0	0	0	1	0	0	0	0	0	0	0	0	0	0	0	0	0	0	0	0	0	0	0	1	1	0	0	0	0	0	1	0	0	0	1
IDS_38	Intermediate disturbance sediment (A14-16, B6-8, C0-2)	Bacteria	Bacteroidota	Bacteroidia	Flavobacteriales	Flavobacteriaceae	RR4-38	98.48	1.35	0	0	0	0	0	0	0	0	1	0	0	0	0	0	0	0	0	0	0	0	0	0	1	0	0	0	0	0	1	1	0	0	0	0	0	1	0	0	0	1
HDS_26	High disturbance sediment (A0-2, A6-8, B0-2)	Bacteria	Bacteroidota	Bacteroidia	Flavobacteriales	Flavobacteriaceae	SHLJ01	95.7	0.73	0	0	0	0	0	0	0	0	1	0	0	0	0	0	0	0	0	0	0	0	0	0	1	0	0	0	0	0	0	0	0	0	0	0	0	0	1	0	0	1
HDS_37	High disturbance sediment (A0-2, A6-8, B0-2)	Bacteria	Bacteroidota	Bacteroidia	Flavobacteriales	Flavobacteriaceae	SHLJ01	91.97	5.25	0	0	0	0	0	0	0	0	1	0	0	0	0	0	0	0	0	0	0	0	0	0	1	0	0	0	0	0	0	1	0	0	0	0	0	0	1	0	0	1
HDS_63	High disturbance sediment (A0-2, A6-8, B0-2)	Bacteria	Bacteroidota	Bacteroidia	Flavobacteriales	Flavobacteriaceae	SHLJ01	88.53	1.82	0	0	0	0	0	0	0	0	1	0	0	0	0	0	0	0	0	0	0	0	0	0	1	0	0	0	0	0	0	1	0	0	0	0	0	1	1	0	0	0
HDS_8	High disturbance sediment (A0-2, A6-8, B0-2)	Bacteria	Bacteroidota	Bacteroidia	Flavobacteriales	Flavobacteriaceae	SHLJ01	76.52	2.86	0	0	0	0	0	0	0	0	2	0	0	0	0	0	0	0	0	0	0	0	0	0	1	0	0	0	0	0	0	0	0	0	0	0	0	0	2	0	0	1
IDS_14	Intermediate disturbance sediment (A14-16, B6-8, C0-2)	Bacteria	Bacteroidota	Bacteroidia	Flavobacteriales	Flavobacteriaceae	SHLJ01	91.28	2.49	0	0	0	0	0	0	0	0	1	0	0	0	0	0	0	0	0	0	0	0	0	0	1	0	0	0	0	0	0	1	0	0	0	0	0	0	1	0	0	1
IDS_16	Intermediate disturbance sediment (A14-16, B6-8, C0-2)	Bacteria	Bacteroidota	Bacteroidia	Flavobacteriales	Flavobacteriaceae	SHLJ01	51.26	5.2	0	0	0	0	0	0	0	0	1	0	0	0	0	0	0	0	0	0	0	0	0	0	1	0	0	0	0	0	0	0	0	0	0	0	0	1	0	0	0	1
IDS_25	Intermediate disturbance sediment (A14-16, B6-8, C0-2)	Bacteria	Bacteroidota	Bacteroidia	Flavobacteriales	Flavobacteriaceae	SHLJ01	51.18	0.41	0	0	0	0	0	0	0	0	0	0	0	0	0	0	0	0	0	0	0	0	0	0	0	0	0	0	0	0	0	0	0	0	0	0	0	0	0	0	0	0
IDS_51	Intermediate disturbance sediment (A14-16, B6-8, C0-2)	Bacteria	Bacteroidota	Bacteroidia	Flavobacteriales	Flavobacteriaceae	SHLJ01	82.2	2.73	0	0	0	0	0	0	0	0	1	0	0	0	0	0	0	0	0	0	0	0	0	0	1	0	0	0	0	0	0	2	0	0	0	0	0	0	1	0	0	1
IDS_61	Intermediate disturbance sediment (A14-16, B6-8, C0-2)	Bacteria	Bacteroidota	Bacteroidia	Flavobacteriales	Flavobacteriaceae	SHLJ01	97	0.17	0	0	0	0	0	0	0	0	1	0	0	0	0	0	0	0	0	0	0	0	0	0	1	0	0	0	0	0	0	0	0	0	0	0	0	0	1	0	0	1
IDS_1	Intermediate disturbance sediment (A14-16, B6-8, C0-2)	Bacteria	Bacteroidota	Bacteroidia	Flavobacteriales	Flavobacteriaceae	SMXJ01	66.49	2.28	0	0	0	0	0	0	0	0	1	0	0	0	0	0	0	0	0	0	0	0	0	0	0	0	0	0	0	0	0	0	0	0	0	0	0	0	1	0	0	1
HDS_10	High disturbance sediment (A0-2, A6-8, B0-2)	Bacteria	Bacteroidota	Bacteroidia	Flavobacteriales	Flavobacteriaceae	Winogradskyella	85.57	3.39	0	0	0	0	0	0	1	0	0	0	0	0	0	0	0	0	0	0	0	0	0	0	0	0	0	0	0	0	0	0	0	0	0	0	0	1	0	0	0	1
IDS_3	Intermediate disturbance sediment (A14-16, B6-8, C0-2)	Bacteria	Bacteroidota	Bacteroidia	Flavobacteriales	Flavobacteriaceae	Winogradskyella	95.3	1.76	0	0	0	0	0	0	0	0	0	0	0	0	0	0	0	0	0	0	0	0	0	0	1	0	0	0	0	0	0	0	0	0	0	0	0	1	0	0	0	1
HDS_1	High disturbance sediment (A0-2, A6-8, B0-2)	Bacteria	Bacteroidota	Bacteroidia	Flavobacteriales	Flavobacteriaceae		82.92	2.94	0	0	0	0	0	0	0	0	1	0	0	0	0	0	0	0	0	0	0	0	0	0	0	0	0	0	0	0	0	0	0	0	0	0	0	1	0	0	0	1
HDS_28	High disturbance sediment (A0-2, A6-8, B0-2)	Bacteria	Bacteroidota	Bacteroidia	Flavobacteriales	Flavobacteriaceae		83.58	5.84	0	0	0	0	0	0	0	0	0	0	0	0	0	0	0	0	0	0	0	0	0	0	1	0	0	0	0	0	0	0	0	0	0	0	0	1	0	0	0	1
IDS_32	Intermediate disturbance sediment (A14-16, B6-8, C0-2)	Bacteria	Bacteroidota	Bacteroidia	Flavobacteriales	Flavobacteriaceae		65.25	1.75	0	0	0	0	0	0	0	0	0	0	0	0	0	0	0	0	0	0	0	0	0	0	0	0	0	0	0	0	1	1	0	0	0	0	0	0	0	0	0	0
IDS_34	Intermediate disturbance sediment (A14-16, B6-8, C0-2)	Bacteria	Bacteroidota	Bacteroidia	Flavobacteriales	Flavobacteriaceae		81.14	2.04	0	0	0	0	0	0	0	0	1	0	0	0	0	0	0	0	0	0	0	0	0	0	1	0	0	0	0	0	0	0	0	0	0	0	0	0	0	0	0	1
IDS_7	Intermediate disturbance sediment (A14-16, B6-8, C0-2)	Bacteria	Bacteroidota	Bacteroidia	Flavobacteriales	Flavobacteriaceae		81.93	3.93	0	0	0	0	0	0	0	0	2	0	0	0	0	0	0	0	0	0	0	0	0	0	2	0	0	0	0	0	0	0	0	0	0	0	0	1	0	0	0	1
IDS_71	Intermediate disturbance sediment (A14-16, B6-8, C0-2)	Bacteria	Bacteroidota	Bacteroidia	Flavobacteriales	Flavobacteriaceae		70.22	3.87	0	0	0	0	0	0	0	0	0	0	0	0	0	0	0	0	0	0	0	0	0	0	1	0	0	0	0	0	0	0	0	0	0	0	0	1	1	0	0	1
IDS_28	Intermediate disturbance sediment (A14-16, B6-8, C0-2)	Bacteria	Bacteroidota	Bacteroidia	NS11-12g	UBA9320		63.64	0.66	0	0	0	0	0	0	0	0	1	0	0	0	0	0	0	0	0	0	0	0	0	0	1	0	0	0	0	0	0	0	0	0	0	0	0	0	1	0	0	1
HDS_24	High disturbance sediment (A0-2, A6-8, B0-2)	Bacteria	Bacteroidota	Ignavibacteria	Ignavibacteriales	Ignavibacteriaceae	BMS3ABIN03	97.21	9.2	0	0	0	0	0	0	0	0	1	0	0	1	0	0	0	0	0	0	0	0	0	1	1	0	0	0	0	1	0	0	0	0	0	0	0	0	0	0	0	1
IDS_44	Intermediate disturbance sediment (A14-16, B6-8, C0-2)	Bacteria	Bacteroidota	Ignavibacteria	Ignavibacteriales	Ignavibacteriaceae	BMS3ABIN03	59.65	1.37	0	0	0	0	0	0	0	0	0	0	0	1	0	0	0	0	0	0	0	0	0	0	1	0	0	0	0	1	0	0	0	0	0	0	0	0	0	0	0	1
IDS_59	Intermediate disturbance sediment (A14-16, B6-8, C0-2)	Bacteria	Bacteroidota	Ignavibacteria	Ignavibacteriales	Ignavibacteriaceae	BMS3ABIN03	98.32	2.79	0	0	0	0	0	0	0	0	1	0	0	1	0	0	0	0	0	0	0	0	0	1	1	0	0	0	0	1	0	0	0	0	0	0	0	0	0	0	0	1
LDS_22	Low disturbance sediment (B14-16, C6-8, C14-16)	Bacteria	Bacteroidota	Ignavibacteria	Ignavibacteriales	Ignavibacteriaceae	BMS3ABIN03	97.21	1.68	0	0	0	0	0	0	0	0	2	0	0	1	0	0	0	0	0	0	0	0	0	1	1	0	0	0	0	1	0	0	0	0	0	0	0	0	0	0	0	1
HDS_18	High disturbance sediment (A0-2, A6-8, B0-2)	Bacteria	Bacteroidota	Rhodothermia	Rhodothermales			88.62	1.71	0	0	0	0	0	0	0	0	1	0	0	0	0	0	0	0	0	0	0	1	0	1	2	0	0	0	0	0	0	0	0	0	0	0	0	0	0	0	0	0
IDS_62	Intermediate disturbance sediment (A14-16, B6-8, C0-2)	Bacteria	Campylobacterota	Campylobacteria	Campylobacterales	Sulfurovaceae	Sulfurovum	67.57	3.69	1	0	0	0	0	0	0	0	1	0	0	0	0	0	0	0	0	0	0	0	0	0	0	0	0	0	0	0	1	0	0	0	0	0	0	0	1	0	0	1
LDS_29	Low disturbance sediment (B14-16, C6-8, C14-16)	Bacteria	Campylobacterota	Campylobacteria	Campylobacterales	Sulfurovaceae	Sulfurovum	65.86	5.46	1	0	0	0	0	0	0	0	2	1	0	0	0	0	0	0	0	0	0	0	0	0	0	0	0	0	0	0	1	0	0	0	0	0	0	0	0	0	0	0
IDS_15	Intermediate disturbance sediment (A14-16, B6-8, C0-2)	Bacteria	Desulfobacterota	Desulfobacteria	Desulfobacterales	BuS5		80.43	3.55	0	2	4	0	0	0	0	0	0	0	0	1	0	0	0	0	0	0	0	0	0	0	0	0	1	0	0	0	2	0	0	0	0	0	0	0	3	0	0	0
LDS_11	Low disturbance sediment (B14-16, C6-8, C14-16)	Bacteria	Desulfobacterota	Desulfobacteria	Desulfobacterales	BuS5		64.21	4.73	0	1	2	0	0	0	0	0	0	0	0	0	0	0	0	0	0	1	0	0	0	0	0	0	0	0	0	0	2	0	0	0	0	0	0	0	1	0	0	0
LDS_25	Low disturbance sediment (B14-16, C6-8, C14-16)	Bacteria	Desulfobacterota	Desulfobacteria	Desulfobacterales	BuS5		55.6	1.94	0	1	0	0	0	0	0	0	0	0	0	0	0	0	0	0	0	0	0	0	0	0	0	0	0	0	0	0	2	0	0	0	0	0	0	0	0	0	0	0
LDS_24	Low disturbance sediment (B14-16, C6-8, C14-16)	Bacteria	Desulfobacterota	Desulfobacteria	Desulfobacterales	Desulfosarcinaceae	Desulfatitalea	89.73	3.55	0	1	3	0	0	0	0	0	0	0	0	2	0	0	0	0	1	0	0	0	0	0	0	0	0	0	0	0	0	0	0	0	0	0	0	0	9	0	0	0
LDS_16	Low disturbance sediment (B14-16, C6-8, C14-16)	Bacteria	Desulfobacterota	Desulfobacteria	Desulfobacterales	SG8-13		50.56	2.58	0	0	1	0	0	0	0	0	0	0	0	0	0	0	0	0	0	0	0	0	0	0	0	0	0	0	0	0	0	0	0	0	0	0	0	0	0	0	0	0
IDS_55	Intermediate disturbance sediment (A14-16, B6-8, C0-2)	Bacteria	Desulfobacterota	Desulfobacteria	Desulfobacterales			64.73	6.46	0	1	1	0	0	0	0	0	2	0	0	1	0	0	0	0	0	0	2	0	0	0	0	0	0	0	0	0	2	0	0	0	0	0	0	0	4	0	0	0
LDS_8	Low disturbance sediment (B14-16, C6-8, C14-16)	Bacteria	Desulfobacterota	Desulfobacteria	Desulfobacterales			79.79	6.68	0	0	2	0	0	0	0	0	1	0	0	0	0	0	0	0	0	0	0	0	0	0	0	0	0	0	0	0	2	0	0	0	0	0	0	0	4	0	0	0
HDS_23	High disturbance sediment (A0-2, A6-8, B0-2)	Bacteria	Desulfobacterota	Desulfobulbia	Desulfobulbales	Desulfocapsaceae	Desulfofustis	82.99	1.49	0	0	1	0	0	0	0	0	4	0	0	0	0	0	0	0	0	0	0	0	0	0	0	0	0	0	0	0	1	1	0	0	0	0	0	0	3	0	0	0
IDS_11	Intermediate disturbance sediment (A14-16, B6-8, C0-2)	Bacteria	Desulfobacterota	Desulfobulbia	Desulfobulbales	Desulfocapsaceae	Desulfofustis	91.37	1.66	0	0	1	0	0	0	0	0	2	0	0	1	0	0	0	0	0	0	1	0	0	0	0	0	0	0	0	0	1	1	0	0	0	0	0	0	2	0	0	0
LDS_3	Low disturbance sediment (B14-16, C6-8, C14-16)	Bacteria	Desulfobacterota	Desulfobulbia	Desulfobulbales	Desulfocapsaceae	Desulfofustis	74.37	1.69	0	0	2	0	0	0	0	0	2	0	0	1	0	0	0	0	0	0	1	0	0	0	0	0	0	0	0	0	1	1	0	0	0	0	0	0	2	0	0	0
LDS_13	Low disturbance sediment (B14-16, C6-8, C14-16)	Bacteria	Desulfobacterota	Desulfobulbia	Desulfobulbales	Desulfocapsaceae	MADRE3	56.02	1.85	0	0	1	0	0	0	0	0	1	0	0	1	0	0	0	0	0	0	1	0	0	0	0	0	0	0	0	0	0	0	0	0	0	0	0	0	2	0	0	0
IDS_5	Intermediate disturbance sediment (A14-16, B6-8, C0-2)	Bacteria	Desulfobacterota	Desulfobulbia	Desulfobulbales	Desulfocapsaceae		74.66	3.01	0	1	4	0	0	0	0	0	2	0	0	2	0	0	0	0	0	0	1	0	0	0	0	0	0	0	0	0	1	1	0	0	0	0	0	0	4	0	0	0
LDS_6	Low disturbance sediment (B14-16, C6-8, C14-16)	Bacteria	Desulfobacterota	Syntrophia	Syntrophales	UBA3084		52.84	4.11	0	0	0	0	0	0	0	0	0	0	0	0	0	0	0	0	0	0	0	0	0	0	0	0	0	0	0	0	0	0	0	0	0	0	0	0	3	0	0	0
LDS_10	Low disturbance sediment (B14-16, C6-8, C14-16)	Bacteria	Desulfobacterota	Syntrophobacteria	BM002	BM002	BM002	50.98	8.14	0	1	2	0	0	0	0	0	1	0	0	0	0	0	0	0	0	0	0	0	0	0	0	0	0	0	0	0	2	0	0	0	0	0	0	0	1	0	0	0
HDS_3	High disturbance sediment (A0-2, A6-8, B0-2)	Bacteria	Gemmatimonadota	Gemmatimonadetes	SG8-23	UBA6960		79.27	5.76	0	0	0	0	0	0	0	0	1	0	0	0	0	0	0	0	0	0	0	0	0	0	1	0	0	0	0	0	0	1	0	0	0	0	0	0	1	0	0	0
IDS_37	Intermediate disturbance sediment (A14-16, B6-8, C0-2)	Bacteria	Gemmatimonadota	Gemmatimonadetes	SG8-23	UBA6960		60.87	0.5	0	0	0	0	0	0	0	0	0	0	0	0	0	0	0	0	0	0	0	0	1	0	0	0	0	0	0	0	0	0	0	0	0	0	0	0	0	0	0	0
IDS_46	Intermediate disturbance sediment (A14-16, B6-8, C0-2)	Bacteria	Gemmatimonadota	Gemmatimonadetes	SG8-23	UBA6960		87.13	5.86	0	0	0	0	0	0	0	0	2	0	0	1	0	0	0	0	0	0	0	0	0	0	1	0	0	0	0	0	0	0	0	0	0	0	0	0	3	0	0	0
IDS_52	Intermediate disturbance sediment (A14-16, B6-8, C0-2)	Bacteria	Gemmatimonadota	Gemmatimonadetes	SG8-23	UBA6960		88.89	4.6	0	0	0	0	0	0	0	0	1	0	0	0	0	0	0	0	0	0	0	0	0	0	1	0	0	0	0	0	0	1	0	0	0	0	0	0	3	0	0	0
HDS_44	High disturbance sediment (A0-2, A6-8, B0-2)	Bacteria	Gemmatimonadota	Gemmatimonadetes				60.19	4.08	0	0	0	0	0	0	0	0	0	0	0	0	0	0	0	0	0	0	0	0	1	0	0	0	0	0	0	0	2	1	0	0	0	0	0	0	2	0	0	0
IDS_56	Intermediate disturbance sediment (A14-16, B6-8, C0-2)	Bacteria	Gemmatimonadota	Gemmatimonadetes				78.04	5.86	0	0	0	0	0	0	0	0	1	0	0	0	0	0	0	0	0	0	0	0	0	0	0	0	0	0	0	0	1	2	0	0	0	0	0	0	3	0	0	1
HDS_51	High disturbance sediment (A0-2, A6-8, B0-2)	Bacteria	Myxococcota	Polyangia	Haliangiales	Haliangiaceae		71.18	2.88	0	0	0	0	0	0	0	0	2	0	0	0	0	0	0	0	0	0	0	0	0	0	0	0	0	0	0	0	0	0	0	0	0	0	0	0	1	0	0	1
HDS_50	High disturbance sediment (A0-2, A6-8, B0-2)	Bacteria	Myxococcota	Polyangia	Polyangiales	SG8-38	SG8-38	69.79	7.49	0	0	0	0	0	0	0	0	0	0	0	0	0	0	0	0	0	0	0	0	0	0	0	0	0	1	0	0	1	0	0	0	0	0	0	0	0	0	0	0
HDS_7	High disturbance sediment (A0-2, A6-8, B0-2)	Bacteria	Myxococcota	Polyangia	Polyangiales	SG8-38	SG8-38	92.2	2.28	0	0	0	0	0	0	0	0	0	0	0	0	0	0	0	0	0	0	0	0	0	0	1	0	0	0	0	0	1	1	0	0	0	0	0	1	0	0	0	0
IDS_69	Intermediate disturbance sediment (A14-16, B6-8, C0-2)	Bacteria	Myxococcota	Polyangia	Polyangiales	SG8-38	SG8-38	92.3	1.94	0	0	0	0	0	0	0	0	0	0	0	0	0	0	0	0	0	0	0	0	0	0	1	0	0	0	0	0	1	2	0	0	0	0	0	1	0	0	0	0
LDS_12	Low disturbance sediment (B14-16, C6-8, C14-16)	Bacteria	Myxococcota	Polyangia	Polyangiales	SG8-38	SG8-38	93.01	2.6	0	0	0	0	0	0	0	0	0	0	0	0	0	0	0	0	0	0	0	0	0	0	1	0	0	0	0	0	1	1	0	0	0	0	0	1	0	0	0	0
HDS_5	High disturbance sediment (A0-2, A6-8, B0-2)	Bacteria	Planctomycetota	Phycisphaerae	Phycisphaerales	SM1A02		84.08	1.24	0	0	0	0	0	0	0	0	0	0	0	0	0	0	0	0	0	0	1	0	0	0	0	0	0	0	0	0	0	1	0	0	0	0	0	0	0	0	0	0
IDS_63	Intermediate disturbance sediment (A14-16, B6-8, C0-2)	Bacteria	Proteobacteria	Alphaproteobacteria	Caulobacterales	Parvularculaceae	Marinicaulis	81.98	0.8	0	0	0	0	0	0	0	0	0	0	0	0	0	0	0	0	0	1	0	0	0	0	0	0	0	0	0	0	0	0	0	0	0	0	0	0	2	0	0	0
HDS_32	High disturbance sediment (A0-2, A6-8, B0-2)	Bacteria	Proteobacteria	Alphaproteobacteria	Rhodobacterales	Rhodobacteraceae	Boseongicola	70.6	2.77	0	0	0	0	0	0	0	1	0	0	0	0	0	0	0	0	0	0	0	0	1	0	0	0	0	0	0	0	0	0	0	0	0	0	1	0	1	0	0	1
IDS_20	Intermediate disturbance sediment (A14-16, B6-8, C0-2)	Bacteria	Proteobacteria	Alphaproteobacteria	Rhodobacterales	Rhodobacteraceae	Boseongicola	82.6	3.22	0	0	0	0	0	0	0	1	1	2	0	0	0	0	0	0	0	0	0	0	1	0	0	0	0	0	0	0	0	0	0	0	0	0	1	0	2	0	0	1
HDS_62	High disturbance sediment (A0-2, A6-8, B0-2)	Bacteria	Proteobacteria	Alphaproteobacteria	Rhodobacterales	Rhodobacteraceae	IMCC34051	92.27	1.93	0	0	0	0	0	0	0	1	1	2	0	0	0	0	0	0	0	0	0	0	0	0	0	0	0	0	0	0	2	1	0	0	0	0	1	0	1	0	2	1
IDS_49	Intermediate disturbance sediment (A14-16, B6-8, C0-2)	Bacteria	Proteobacteria	Alphaproteobacteria	Rhodobacterales	Rhodobacteraceae	IMCC34051	83.64	6.15	0	0	0	0	0	0	0	2	1	2	0	0	0	0	0	0	0	0	0	0	0	0	0	0	0	0	0	0	1	1	0	0	0	0	0	0	2	0	0	1
IDS_21	Intermediate disturbance sediment (A14-16, B6-8, C0-2)	Bacteria	Proteobacteria	Alphaproteobacteria	Rhodobacterales	Rhodobacteraceae	Octadecabacter	66.47	2.92	0	0	0	0	0	0	0	1	2	1	0	0	0	0	0	0	0	0	0	0	0	0	0	0	0	1	0	0	0	0	0	0	0	0	1	0	2	0	0	1
HDS_40	High disturbance sediment (A0-2, A6-8, B0-2)	Bacteria	Proteobacteria	Alphaproteobacteria	Rhodobacterales	Rhodobacteraceae	Silicimonas	74.97	3.02	0	0	0	0	0	0	0	1	0	1	0	0	0	0	0	0	0	1	0	0	0	0	1	0	0	0	0	0	0	0	0	0	0	0	0	0	1	0	0	1
IDS_12	Intermediate disturbance sediment (A14-16, B6-8, C0-2)	Bacteria	Proteobacteria	Alphaproteobacteria	Rhodobacterales	Rhodobacteraceae	Silicimonas	69.72	2.16	0	0	0	0	0	0	0	2	0	1	0	0	0	0	0	0	0	1	0	0	0	0	1	0	0	0	0	0	0	0	0	0	0	0	0	0	1	0	0	1
HDS_31	High disturbance sediment (A0-2, A6-8, B0-2)	Bacteria	Proteobacteria	Alphaproteobacteria	Rhodobacterales	Rhodobacteraceae		53.57	7.45	0	0	0	0	0	0	0	0	0	0	0	0	0	0	0	0	0	0	0	0	0	0	0	0	0	0	0	0	0	0	0	0	0	0	0	0	1	0	0	1
HDS_30	High disturbance sediment (A0-2, A6-8, B0-2)	Bacteria	Proteobacteria	Alphaproteobacteria	Sphingomonadales	Sphingomonadaceae	Altererythrobacter	87.62	2.46	0	0	0	0	0	0	0	0	0	0	0	0	0	0	0	0	0	0	0	0	0	0	0	0	0	0	0	0	0	0	0	0	0	0	0	0	0	0	0	0
IDS_42	Intermediate disturbance sediment (A14-16, B6-8, C0-2)	Bacteria	Proteobacteria	Alphaproteobacteria	Sphingomonadales	Sphingomonadaceae	Altererythrobacter	79.41	6.9	0	0	0	0	0	0	0	0	0	0	0	0	0	0	0	0	0	0	0	0	0	0	0	0	0	0	0	0	0	0	0	0	0	0	0	0	0	0	0	1
IDS_40	Intermediate disturbance sediment (A14-16, B6-8, C0-2)	Bacteria	Proteobacteria	Alphaproteobacteria	Sphingomonadales	Sphingomonadaceae	Erythrobacter_A	57.12	7.33	0	0	0	0	0	0	0	0	0	0	0	0	0	0	0	0	0	0	0	0	0	0	0	0	0	0	0	0	1	0	0	0	0	0	0	0	0	0	0	0
HDS_4	High disturbance sediment (A0-2, A6-8, B0-2)	Bacteria	Proteobacteria	Gammaproteobacteria	Chromatiales	Sedimenticolaceae	41T-STBD-0c-01a	60.56	5.33	0	0	0	0	0	0	0	0	3	0	1	0	0	0	0	0	0	0	1	0	0	0	0	0	0	2	0	0	1	0	0	0	0	0	0	0	0	0	0	1
LDS_17	Low disturbance sediment (B14-16, C6-8, C14-16)	Bacteria	Proteobacteria	Gammaproteobacteria	Chromatiales	Sedimenticolaceae		52.16	5.34	0	0	0	0	0	0	1	1	2	1	1	0	0	0	0	0	0	0	1	0	0	0	1	0	0	0	0	0	0	0	0	0	0	0	0	0	0	0	0	1
IDS_43	Intermediate disturbance sediment (A14-16, B6-8, C0-2)	Bacteria	Proteobacteria	Gammaproteobacteria	Enterobacterales	GCA-002770795	GCA-2746155	53.05	2.07	0	0	0	0	0	0	0	0	2	1	1	0	0	0	0	0	0	0	0	1	0	0	0	0	0	0	0	0	0	1	0	0	0	0	0	0	0	0	0	0
HDS_56	High disturbance sediment (A0-2, A6-8, B0-2)	Bacteria	Proteobacteria	Gammaproteobacteria	Ga0077536			53.9	6.28	0	0	0	0	0	0	0	0	1	0	0	0	0	0	0	0	0	0	0	0	0	0	0	0	0	0	0	0	1	0	0	0	0	0	1	0	1	0	0	1
HDS_35	High disturbance sediment (A0-2, A6-8, B0-2)	Bacteria	Proteobacteria	Gammaproteobacteria	GCA-001735895	GCA-001735895	GCA-001735895	64.96	3.25	0	0	0	0	0	0	0	0	0	0	0	0	0	0	0	0	0	0	0	0	0	0	0	0	0	0	0	0	0	0	0	0	0	0	0	0	1	0	0	1
IDS_60	Intermediate disturbance sediment (A14-16, B6-8, C0-2)	Bacteria	Proteobacteria	Gammaproteobacteria	GCA-001735895	GCA-001735895	GCA-001735895	57.64	3.17	0	0	0	0	0	0	0	0	0	0	1	0	0	0	0	0	0	0	0	2	0	0	0	0	0	0	0	0	0	0	0	0	0	0	0	0	2	0	0	1
HDS_49	High disturbance sediment (A0-2, A6-8, B0-2)	Bacteria	Proteobacteria	Gammaproteobacteria	GCA-2729495	GCA-2729495	GCA-2729495	59.8	5.11	0	0	0	0	0	0	0	0	0	0	0	0	0	0	0	0	0	0	0	0	0	0	0	0	0	0	0	0	0	0	0	0	0	0	0	0	0	0	0	1
HDS_47	High disturbance sediment (A0-2, A6-8, B0-2)	Bacteria	Proteobacteria	Gammaproteobacteria	GCA-2729495	GCA-2729495	SMWD01	55.52	6.02	0	0	1	0	0	0	0	0	0	0	0	0	0	0	0	0	0	0	0	0	0	0	0	0	0	0	0	0	0	0	0	0	0	0	0	0	0	0	0	0
IDS_54	Intermediate disturbance sediment (A14-16, B6-8, C0-2)	Bacteria	Proteobacteria	Gammaproteobacteria	GCA-2729495	GCA-2729495		56.3	4.08	0	0	0	0	0	0	0	0	0	0	0	0	0	0	0	0	0	0	0	0	0	0	0	0	0	0	0	0	0	0	0	0	0	0	0	0	0	0	0	0
LDS_7	Low disturbance sediment (B14-16, C6-8, C14-16)	Bacteria	Proteobacteria	Gammaproteobacteria	HK1			74.03	1.99	0	0	0	0	0	0	0	1	1	0	1	0	0	0	0	0	0	0	2	0	0	0	0	0	0	0	0	0	0	0	0	0	0	0	0	0	1	0	0	1
IDS_22	Intermediate disturbance sediment (A14-16, B6-8, C0-2)	Bacteria	Proteobacteria	Gammaproteobacteria	Pseudomonadales	Pseudohongiellaceae		71.76	4.55	0	0	0	0	0	0	0	0	1	0	0	0	0	0	0	0	0	0	0	0	0	0	0	0	0	0	0	0	0	0	0	0	0	0	0	0	0	0	0	1
HDS_12	High disturbance sediment (A0-2, A6-8, B0-2)	Bacteria	Proteobacteria	Gammaproteobacteria	Pseudomonadales	UBA7434	UBA7434	95.56	2.01	0	0	0	0	0	0	0	0	0	0	0	0	0	0	0	0	0	1	0	0	0	0	0	0	0	0	0	0	0	1	0	0	0	0	0	0	0	0	0	1
HDS_29	High disturbance sediment (A0-2, A6-8, B0-2)	Bacteria	Proteobacteria	Gammaproteobacteria	Pseudomonadales	UBA7434	UBA7434	56.39	0.97	0	0	0	0	0	0	0	0	0	0	0	0	0	0	0	0	0	0	0	0	0	0	0	0	0	0	0	0	0	1	0	0	0	0	0	0	0	0	0	1
IDS_64	Intermediate disturbance sediment (A14-16, B6-8, C0-2)	Bacteria	Proteobacteria	Gammaproteobacteria	Pseudomonadales	UBA7434	UBA7434	88.62	2.76	0	0	0	0	0	0	0	0	0	0	0	0	0	0	0	0	0	0	0	0	0	0	0	0	0	0	0	0	0	1	0	0	0	0	0	0	0	0	0	1
HDS_11	High disturbance sediment (A0-2, A6-8, B0-2)	Bacteria	Proteobacteria	Gammaproteobacteria	SZUA-146	SZUA-146		82.31	1.5	0	0	0	0	0	0	0	0	0	0	0	0	0	0	0	0	0	0	0	0	0	0	0	0	0	0	0	0	0	0	0	0	0	0	0	0	0	0	0	0
HDS_25	High disturbance sediment (A0-2, A6-8, B0-2)	Bacteria	Proteobacteria	Gammaproteobacteria	SZUA-146	SZUA-146		92	3.76	0	0	0	0	0	0	0	0	0	2	0	0	0	0	0	0	0	0	0	0	0	0	0	0	0	0	0	0	0	0	0	0	0	0	0	0	0	0	0	1
HDS_46	High disturbance sediment (A0-2, A6-8, B0-2)	Bacteria	Proteobacteria	Gammaproteobacteria	SZUA-146	SZUA-146		54.57	3.84	0	0	0	0	0	0	0	0	0	0	0	0	0	0	0	0	0	0	0	1	0	0	0	0	0	0	0	0	0	0	0	0	0	0	0	0	0	0	0	0
HDS_55	High disturbance sediment (A0-2, A6-8, B0-2)	Bacteria	Proteobacteria	Gammaproteobacteria	SZUA-146	SZUA-146		54.85	5.99	0	0	0	0	0	0	0	0	0	0	0	0	0	0	0	0	0	0	0	0	0	0	0	0	1	0	0	0	0	0	0	0	0	0	0	0	0	0	0	0
IDS_10	Intermediate disturbance sediment (A14-16, B6-8, C0-2)	Bacteria	Proteobacteria	Gammaproteobacteria	SZUA-229	SZUA-229		71.94	2.02	0	0	0	0	0	0	1	1	1	1	0	0	0	1	0	0	0	0	0	0	0	0	0	0	0	0	0	0	1	1	0	0	0	0	0	0	1	0	0	1
IDS_47	Intermediate disturbance sediment (A14-16, B6-8, C0-2)	Bacteria	Proteobacteria	Gammaproteobacteria	SZUA-229	SZUA-229		74.77	8.05	0	0	0	0	0	0	0	1	2	1	1	0	0	0	0	0	0	0	0	1	0	0	0	0	1	0	0	0	2	1	0	0	0	0	0	0	0	1	0	0
LDS_2	Low disturbance sediment (B14-16, C6-8, C14-16)	Bacteria	Proteobacteria	Gammaproteobacteria	SZUA-229	SZUA-229		78.98	1.06	0	0	0	0	0	0	1	1	1	1	1	0	0	0	0	0	0	0	0	0	0	0	0	0	1	0	0	0	0	0	0	0	0	0	0	0	0	1	0	1
LDS_27	Low disturbance sediment (B14-16, C6-8, C14-16)	Bacteria	Proteobacteria	Gammaproteobacteria	SZUA-229	SZUA-229		95.68	1.32	0	0	0	0	0	0	1	1	2	1	0	0	0	0	0	0	0	0	0	0	0	0	0	0	0	0	0	0	1	1	0	0	0	0	0	0	0	0	0	1
HDS_36	High disturbance sediment (A0-2, A6-8, B0-2)	Bacteria	Proteobacteria	Gammaproteobacteria	Thiohalobacterales	UBA9214	UBA9214	52.7	6.9	0	0	0	0	0	0	1	1	0	1	1	0	0	0	0	0	0	0	0	0	0	0	0	0	0	0	0	0	1	1	0	0	0	0	0	0	0	0	0	1
IDS_41	Intermediate disturbance sediment (A14-16, B6-8, C0-2)	Bacteria	Proteobacteria	Gammaproteobacteria	Thiohalobacterales	UBA9214	UBA9214	64.18	9.68	0	0	0	0	0	0	0	1	0	1	0	0	0	0	0	0	0	0	0	0	0	0	0	0	0	0	0	0	1	1	0	0	0	0	0	0	0	0	0	0
HDS_6	High disturbance sediment (A0-2, A6-8, B0-2)	Bacteria	Proteobacteria	Gammaproteobacteria	UBA10353	UBA7415	Arenicella	83.02	0.49	0	0	0	0	0	0	0	0	0	0	0	0	0	0	0	0	0	0	0	0	0	0	0	0	0	0	0	0	0	0	0	0	0	0	0	0	1	0	0	2
HDS_15	High disturbance sediment (A0-2, A6-8, B0-2)	Bacteria	Proteobacteria	Gammaproteobacteria	UBA4575	UBA4575		78.94	3.61	0	0	0	0	0	0	0	0	1	0	1	0	0	0	0	0	0	0	0	0	0	0	0	0	0	0	0	0	0	0	0	0	0	0	0	0	2	0	0	1
IDS_30	Intermediate disturbance sediment (A14-16, B6-8, C0-2)	Bacteria	Proteobacteria	Gammaproteobacteria	UBA4575	UBA4575		54.43	0.67	0	0	0	0	0	0	0	0	1	0	1	0	0	0	0	0	0	0	0	0	0	0	0	0	0	0	0	0	0	0	0	0	0	0	0	0	3	0	0	1
HDS_60	High disturbance sediment (A0-2, A6-8, B0-2)	Bacteria	Proteobacteria	Gammaproteobacteria	Woeseiales	Woeseiaceae	UBA1847	90.11	3.74	0	0	0	0	0	0	0	0	0	0	0	0	0	0	0	0	0	0	0	1	0	0	0	0	0	0	0	0	1	0	0	0	0	0	0	0	1	0	0	1
HDS_64	High disturbance sediment (A0-2, A6-8, B0-2)	Bacteria	Proteobacteria	Gammaproteobacteria	Woeseiales	Woeseiaceae	UBA1847	87.92	1.44	0	0	0	0	0	0	0	0	1	0	0	0	0	0	0	0	0	0	0	0	0	0	0	0	0	0	0	0	2	0	0	0	0	0	0	0	2	0	0	1
IDS_19	Intermediate disturbance sediment (A14-16, B6-8, C0-2)	Bacteria	Proteobacteria	Gammaproteobacteria	Woeseiales	Woeseiaceae	UBA1847	76.55	8.04	0	0	0	0	0	0	1	0	0	0	0	0	0	0	0	0	0	0	0	0	0	0	0	0	0	0	0	0	2	0	0	0	0	0	0	0	1	0	0	1
IDS_33	Intermediate disturbance sediment (A14-16, B6-8, C0-2)	Bacteria	Proteobacteria	Gammaproteobacteria	Woeseiales	Woeseiaceae	UBA1847	74.96	2.83	0	0	0	0	0	0	0	0	0	0	0	0	0	0	0	0	0	0	0	1	0	0	0	0	0	0	0	0	1	0	0	0	0	0	0	0	0	0	0	1
IDS_35	Intermediate disturbance sediment (A14-16, B6-8, C0-2)	Bacteria	Proteobacteria	Gammaproteobacteria	Woeseiales	Woeseiaceae	UBA1847	52.9	3.52	0	0	0	0	0	0	0	0	0	0	0	0	0	0	0	0	0	0	0	1	0	0	0	0	0	0	0	0	0	0	0	0	0	0	0	0	0	0	0	2
IDS_68	Intermediate disturbance sediment (A14-16, B6-8, C0-2)	Bacteria	Proteobacteria	Gammaproteobacteria	Woeseiales	Woeseiaceae	UBA1847	88.23	3.29	0	0	0	0	0	0	0	0	0	0	0	0	0	0	0	0	0	0	0	1	0	0	0	0	0	0	0	0	1	0	0	0	0	0	0	0	1	0	0	1
IDS_73	Intermediate disturbance sediment (A14-16, B6-8, C0-2)	Bacteria	Proteobacteria	Gammaproteobacteria	Woeseiales	Woeseiaceae	UBA1847	75.64	1.41	0	0	0	0	0	0	0	0	1	0	0	0	0	0	0	0	0	0	0	0	0	0	0	0	0	0	0	0	2	0	0	0	0	0	0	0	1	0	0	0
LDS_23	Low disturbance sediment (B14-16, C6-8, C14-16)	Bacteria	Proteobacteria	Gammaproteobacteria	Woeseiales	Woeseiaceae	UBA1847	88.75	2.75	0	0	0	0	0	0	1	0	1	0	0	0	0	0	0	0	0	0	0	1	0	0	0	0	0	0	0	0	2	0	0	0	0	0	0	0	1	0	0	1
HDS_9	High disturbance sediment (A0-2, A6-8, B0-2)	Bacteria	Proteobacteria	Gammaproteobacteria	Woeseiales	Woeseiaceae	Woeseia	79.66	4.34	0	0	0	0	0	0	0	0	0	0	0	0	0	0	0	0	0	0	0	2	0	0	0	0	0	0	0	0	0	1	0	0	0	0	0	0	0	0	0	1
IDS_27	Intermediate disturbance sediment (A14-16, B6-8, C0-2)	Bacteria	Proteobacteria	Gammaproteobacteria	Woeseiales	Woeseiaceae	Woeseia	83.34	2.61	0	0	0	0	0	0	0	0	0	0	0	0	0	0	0	0	0	0	0	0	0	0	0	0	0	0	0	0	0	0	0	0	0	0	0	0	0	0	0	1
HDS_42	High disturbance sediment (A0-2, A6-8, B0-2)	Bacteria	Proteobacteria	Gammaproteobacteria	Woeseiales	Woeseiaceae		57.76	6.9	0	0	0	0	0	0	0	0	0	0	0	0	0	0	0	0	0	0	0	0	0	0	0	0	0	0	0	0	0	0	0	0	0	0	0	0	3	0	0	1
HDS_59	High disturbance sediment (A0-2, A6-8, B0-2)	Bacteria	Proteobacteria	Gammaproteobacteria	Woeseiales	Woeseiaceae		74.44	5.47	0	0	0	0	0	0	0	0	0	0	0	0	0	0	0	0	0	0	0	1	0	0	0	0	0	0	0	0	2	0	0	0	0	0	0	0	1	0	0	1
IDS_36	Intermediate disturbance sediment (A14-16, B6-8, C0-2)	Bacteria	Proteobacteria	Gammaproteobacteria	Woeseiales	Woeseiaceae		65.23	9.78	0	0	0	0	0	0	0	0	0	0	0	0	0	0	0	0	0	0	0	1	0	0	0	0	0	0	0	0	0	0	0	0	0	0	0	0	0	0	0	0
IDS_66	Intermediate disturbance sediment (A14-16, B6-8, C0-2)	Bacteria	Proteobacteria	Gammaproteobacteria	Woeseiales	Woeseiaceae		75.77	5.96	0	0	0	0	0	0	1	0	1	0	0	0	0	0	0	0	0	0	0	0	0	0	0	0	0	0	0	0	0	0	0	0	0	0	0	0	2	0	0	0
IDS_8	Intermediate disturbance sediment (A14-16, B6-8, C0-2)	Bacteria	Proteobacteria	Gammaproteobacteria	Woeseiales	Woeseiaceae		78.42	4.99	0	0	0	0	0	0	0	0	1	0	0	0	0	0	0	0	0	0	0	1	0	0	0	0	0	0	0	0	0	0	0	0	0	0	0	0	1	0	0	0
HDS_43	High disturbance sediment (A0-2, A6-8, B0-2)	Bacteria	Proteobacteria	Gammaproteobacteria	Xanthomonadales	SZUA-36	SZUA-36	55.94	4.89	0	0	0	0	0	0	0	0	2	0	1	0	0	0	0	0	0	2	0	0	0	0	0	0	0	0	0	0	1	1	0	0	0	0	0	0	0	0	0	0
IDS_31	Intermediate disturbance sediment (A14-16, B6-8, C0-2)	Bacteria	Proteobacteria	Gammaproteobacteria	Xanthomonadales	SZUA-36	SZUA-36	83.3	7.76	0	0	0	0	0	0	1	0	3	2	1	0	0	0	0	0	0	2	0	0	0	0	0	0	0	0	0	0	1	2	0	0	0	0	0	0	0	0	0	1
LDS_26	Low disturbance sediment (B14-16, C6-8, C14-16)	Bacteria	Proteobacteria	Gammaproteobacteria	Xanthomonadales	SZUA-36	SZUA-36	72.51	4.5	0	0	0	0	0	0	1	0	1	1	2	0	0	0	0	0	0	1	0	0	0	0	0	0	0	0	0	0	1	2	0	0	0	0	0	0	0	0	0	1
HDS_16	High disturbance sediment (A0-2, A6-8, B0-2)	Bacteria	Proteobacteria	Gammaproteobacteria	Xanthomonadales	SZUA-36		97.1	5.55	0	0	0	0	0	0	1	0	1	0	0	0	0	0	0	0	0	0	0	0	0	0	0	0	0	0	0	0	2	1	0	0	0	0	0	0	2	0	0	1
HDS_33	High disturbance sediment (A0-2, A6-8, B0-2)	Bacteria	Proteobacteria	Gammaproteobacteria	Xanthomonadales	SZUA-36		73.77	6.79	0	0	0	0	0	0	0	0	1	0	0	0	0	0	0	0	0	0	0	1	0	0	0	0	0	0	0	0	3	0	0	0	0	0	0	0	0	0	0	1
HDS_34	High disturbance sediment (A0-2, A6-8, B0-2)	Bacteria	Proteobacteria	Gammaproteobacteria	Xanthomonadales	SZUA-36		91.92	4.5	0	0	0	0	0	0	0	0	1	0	0	0	0	0	0	0	0	1	0	0	0	0	0	0	0	0	0	0	1	1	0	0	0	0	0	0	0	0	0	1
HDS_39	High disturbance sediment (A0-2, A6-8, B0-2)	Bacteria	Proteobacteria	Gammaproteobacteria	Xanthomonadales	SZUA-36		70.77	10	0	0	0	0	0	0	0	0	0	0	0	0	0	0	0	0	0	0	0	2	0	0	0	0	0	0	0	0	1	0	0	0	0	0	0	0	0	0	0	1
IDS_24	Intermediate disturbance sediment (A14-16, B6-8, C0-2)	Bacteria	Proteobacteria	Gammaproteobacteria	Xanthomonadales	SZUA-36		86.73	7.89	0	0	0	0	0	0	1	0	1	0	0	0	0	0	0	0	0	0	0	1	0	0	0	0	1	0	0	0	3	2	0	0	0	0	0	0	0	0	0	1
IDS_50	Intermediate disturbance sediment (A14-16, B6-8, C0-2)	Bacteria	Proteobacteria	Gammaproteobacteria	Xanthomonadales	SZUA-36		94.25	5.57	0	0	0	0	0	0	0	0	1	0	0	0	0	0	0	0	0	1	0	0	0	0	0	0	0	0	0	0	1	1	0	0	0	0	0	0	0	0	0	1
IDS_70	Intermediate disturbance sediment (A14-16, B6-8, C0-2)	Bacteria	Proteobacteria	Gammaproteobacteria	Xanthomonadales	SZUA-36		94.37	4.73	0	0	0	0	0	0	1	0	1	0	0	0	0	0	0	0	0	0	0	0	0	0	0	0	0	0	0	0	2	1	0	0	0	0	0	0	1	0	0	1
LDS_15	Low disturbance sediment (B14-16, C6-8, C14-16)	Bacteria	Proteobacteria	Gammaproteobacteria	Xanthomonadales	SZUA-36		88.43	6.06	0	0	0	0	0	0	0	0	1	0	0	0	0	0	0	0	0	1	0	0	0	0	0	0	0	0	0	0	1	1	0	0	0	0	0	0	0	0	0	1
IDS_9	Intermediate disturbance sediment (A14-16, B6-8, C0-2)	Bacteria	Verrucomicrobiota	Kiritimatiellae	Kiritimatiellales	Pontiellaceae	Pontiella	51.66	1.42	0	0	1	0	0	0	0	0	0	0	0	0	0	0	0	0	0	0	0	0	0	1	0	0	0	0	0	0	0	1	0	0	0	0	0	0	0	0	0	0
LDS_14	Low disturbance sediment (B14-16, C6-8, C14-16)	Bacteria	Verrucomicrobiota	Kiritimatiellae	Kiritimatiellales	Pontiellaceae	Pontiella	78.13	3.88	0	0	0	0	0	0	0	0	0	0	0	0	0	0	0	0	1	0	0	0	0	1	0	0	0	0	0	1	1	1	0	0	0	0	0	0	0	0	0	0
IDS_18	Intermediate disturbance sediment (A14-16, B6-8, C0-2)	Bacteria	Verrucomicrobiota	Verrucomicrobiae	Verrucomicrobiales	Akkermansiaceae	UBA985	99.77	1.7	0	0	0	0	0	0	0	0	0	0	0	0	0	0	0	0	0	0	1	0	0	0	1	0	0	0	0	0	0	0	0	0	0	0	0	0	1	0	0	1
IDS_75	Intermediate disturbance sediment (A14-16, B6-8, C0-2)	Bacteria	Verrucomicrobiota	Verrucomicrobiae	Verrucomicrobiales	Akkermansiaceae	UBA985	59.13	0	0	0	0	0	0	0	0	0	1	0	0	0	0	0	0	0	0	0	0	0	0	0	0	0	0	0	0	0	0	0	0	0	0	0	0	0	0	0	0	1
[truncated: 12 more columns]

## Sheet: MAG_info_detail
Characterization of MAGs
MAG	Samples	Completeness	Contamination	Bin quality	Strain heterogeneity	Size (bp)	N50 (bp)	Domain	Phylum	Class	Order	Family	Genus	Species	GTDB Taxonomy (R05-RS95)	Assembly	Binning program
LDS_4	Low disturbance sediment (B14-16, C6-8, C14-16)	78.48	1.87	medium	50	988326	4078	Archaea	Thermoproteota	Bathyarchaeia	B26-1	BA1	BIN-L-1		d__Archaea;p__Thermoproteota;c__Bathyarchaeia;o__B26-1;f__BA1;g__BIN-L-1;s__	Co-assembly	Concoct
HDS_27	High disturbance sediment (A0-2, A6-8, B0-2)	76.65	5.83	medium	57.14	1204257	5721	Archaea	Thermoproteota	Nitrososphaeria	Nitrososphaerales	Nitrosopumilaceae	Nitrosopumilus		d__Archaea;p__Thermoproteota;c__Nitrososphaeria;o__Nitrososphaerales;f__Nitrosopumilaceae;g__Nitrosopumilus;s__	Co-assembly	Maxbin2
HDS_57	High disturbance sediment (A0-2, A6-8, B0-2)	51.29	2.91	medium	50	813197	3336	Archaea	Thermoproteota	Nitrososphaeria	Nitrososphaerales	Nitrosopumilaceae	Nitrosopumilus		d__Archaea;p__Thermoproteota;c__Nitrososphaeria;o__Nitrososphaerales;f__Nitrosopumilaceae;g__Nitrosopumilus;s__	Individual assembly	Metabat2
HDS_58	High disturbance sediment (A0-2, A6-8, B0-2)	87.34	2.91	medium	66.67	1167840	10071	Archaea	Thermoproteota	Nitrososphaeria	Nitrososphaerales	Nitrosopumilaceae	Nitrosopumilus		d__Archaea;p__Thermoproteota;c__Nitrososphaeria;o__Nitrososphaerales;f__Nitrosopumilaceae;g__Nitrosopumilus;s__	Individual assembly	Metabat2
HDS_22	High disturbance sediment (A0-2, A6-8, B0-2)	55.83	6.49	medium	0	2214625	3376	Bacteria	Actinobacteriota	Acidimicrobiia	Acidimicrobiales	SZUA-35			d__Bacteria;p__Actinobacteriota;c__Acidimicrobiia;o__Acidimicrobiales;f__SZUA-35;g__;s__	Co-assembly	Concoct
HDS_21	High disturbance sediment (A0-2, A6-8, B0-2)	90.03	7.63	medium	16.67	3039455	11314	Bacteria	Actinobacteriota	Acidimicrobiia	UBA5794	SHLN01	SHLN01	SHLN01 sp004283105	d__Bacteria;p__Actinobacteriota;c__Acidimicrobiia;o__UBA5794;f__SHLN01;g__SHLN01;s__SHLN01 sp004283105	Co-assembly	Concoct
IDS_57	Intermediate disturbance sediment (A14-16, B6-8, C0-2)	93.56	2.99	high	25	2845392	15199	Bacteria	Actinobacteriota	Acidimicrobiia	UBA5794	SHLN01	SHLN01	SHLN01 sp004283105	d__Bacteria;p__Actinobacteriota;c__Acidimicrobiia;o__UBA5794;f__SHLN01;g__SHLN01;s__SHLN01 sp004283105	Co-assembly	Metabat2
LDS_19	Low disturbance sediment (B14-16, C6-8, C14-16)	77.92	4.87	medium	14.29	2265279	3922	Bacteria	Actinobacteriota	Acidimicrobiia	UBA5794	SHLN01	SHLN01	SHLN01 sp004283105	d__Bacteria;p__Actinobacteriota;c__Acidimicrobiia;o__UBA5794;f__SHLN01;g__SHLN01;s__SHLN01 sp004283105	Co-assembly	Metabat2
HDS_54	High disturbance sediment (A0-2, A6-8, B0-2)	92.88	2.14	high	33.33	2862628	10391	Bacteria	Actinobacteriota	Acidimicrobiia	UBA5794	SHLN01	SHLN01		d__Bacteria;p__Actinobacteriota;c__Acidimicrobiia;o__UBA5794;f__SHLN01;g__SHLN01;s__	Co-assembly	Metabat2
IDS_58	Intermediate disturbance sediment (A14-16, B6-8, C0-2)	58.2	1.71	medium	0	1949937	6243	Bacteria	Actinobacteriota	Acidimicrobiia	UBA5794	SHLN01	SHLN01		d__Bacteria;p__Actinobacteriota;c__Acidimicrobiia;o__UBA5794;f__SHLN01;g__SHLN01;s__	Co-assembly	Metabat2
HDS_13	High disturbance sediment (A0-2, A6-8, B0-2)	93.35	3.09	high	40	2651493	6680	Bacteria	Actinobacteriota	Acidimicrobiia	UBA5794	SHLN01			d__Bacteria;p__Actinobacteriota;c__Acidimicrobiia;o__UBA5794;f__SHLN01;g__;s__	Co-assembly	Concoct
IDS_67	Intermediate disturbance sediment (A14-16, B6-8, C0-2)	84.14	1.38	medium	33.33	2455877	6871	Bacteria	Actinobacteriota	Acidimicrobiia	UBA5794	SHLN01			d__Bacteria;p__Actinobacteriota;c__Acidimicrobiia;o__UBA5794;f__SHLN01;g__;s__	Individual assembly	Concoct
IDS_29	Intermediate disturbance sediment (A14-16, B6-8, C0-2)	65.67	1.71	medium	0	1434123	5016	Bacteria	Actinobacteriota	Acidimicrobiia	UBA5794	UBA5794			d__Bacteria;p__Actinobacteriota;c__Acidimicrobiia;o__UBA5794;f__UBA5794;g__;s__	Co-assembly	Concoct
HDS_45	High disturbance sediment (A0-2, A6-8, B0-2)	80.11	5.13	medium	57.14	1828387	5077	Bacteria	Actinobacteriota	Acidimicrobiia	UBA5794				d__Bacteria;p__Actinobacteriota;c__Acidimicrobiia;o__UBA5794;f__;g__;s__	Co-assembly	Metabat2
HDS_48	High disturbance sediment (A0-2, A6-8, B0-2)	58.67	2.85	medium	0	1803988	4046	Bacteria	Actinobacteriota	Acidimicrobiia	UBA5794				d__Bacteria;p__Actinobacteriota;c__Acidimicrobiia;o__UBA5794;f__;g__;s__	Co-assembly	Metabat2
HDS_53	High disturbance sediment (A0-2, A6-8, B0-2)	53.8	5.9	medium	0	2011304	3468	Bacteria	Actinobacteriota	Acidimicrobiia	UBA5794				d__Bacteria;p__Actinobacteriota;c__Acidimicrobiia;o__UBA5794;f__;g__;s__	Co-assembly	Metabat2
LDS_1	Low disturbance sediment (B14-16, C6-8, C14-16)	90.26	3.2	high	0	5313697	16115	Bacteria	Actinobacteriota	Actinomycetia	Mycobacteriales	Micromonosporaceae	Dactylosporangium		d__Bacteria;p__Actinobacteriota;c__Actinomycetia;o__Mycobacteriales;f__Micromonosporaceae;g__Dactylosporangium;s__	Individual assembly	Vamb
HDS_41	High disturbance sediment (A0-2, A6-8, B0-2)	68.29	3.25	medium	50	2035822	4958	Bacteria	Bacteroidota	Bacteroidia	AKYH767-A				d__Bacteria;p__Bacteroidota;c__Bacteroidia;o__AKYH767-A;f__;g__;s__	Co-assembly	Metabat2
HDS_17	High disturbance sediment (A0-2, A6-8, B0-2)	86.55	4.46	medium	88.89	3184269	6613	Bacteria	Bacteroidota	Bacteroidia	Chitinophagales	Saprospiraceae			d__Bacteria;p__Bacteroidota;c__Bacteroidia;o__Chitinophagales;f__Saprospiraceae;g__;s__	Co-assembly	Concoct
HDS_19	High disturbance sediment (A0-2, A6-8, B0-2)	96.53	0.02	high	100	4105844	13264	Bacteria	Bacteroidota	Bacteroidia	Chitinophagales	Saprospiraceae			d__Bacteria;p__Bacteroidota;c__Bacteroidia;o__Chitinophagales;f__Saprospiraceae;g__;s__	Co-assembly	Concoct
HDS_20	High disturbance sediment (A0-2, A6-8, B0-2)	83.42	1.73	medium	40	3706232	10117	Bacteria	Bacteroidota	Bacteroidia	Chitinophagales	Saprospiraceae			d__Bacteria;p__Bacteroidota;c__Bacteroidia;o__Chitinophagales;f__Saprospiraceae;g__;s__	Co-assembly	Concoct
IDS_13	Intermediate disturbance sediment (A14-16, B6-8, C0-2)	69.55	0.66	medium	50	2385220	4387	Bacteria	Bacteroidota	Bacteroidia	Chitinophagales	Saprospiraceae			d__Bacteria;p__Bacteroidota;c__Bacteroidia;o__Chitinophagales;f__Saprospiraceae;g__;s__	Co-assembly	Concoct
HDS_52	High disturbance sediment (A0-2, A6-8, B0-2)	92.49	1.44	high	85.71	2674696	14571	Bacteria	Bacteroidota	Bacteroidia	Flavobacteriales	Flavobacteriaceae	Croceitalea		d__Bacteria;p__Bacteroidota;c__Bacteroidia;o__Flavobacteriales;f__Flavobacteriaceae;g__Croceitalea;s__	Co-assembly	Metabat2
IDS_39	Intermediate disturbance sediment (A14-16, B6-8, C0-2)	95.48	1.82	high	71.43	2754685	14062	Bacteria	Bacteroidota	Bacteroidia	Flavobacteriales	Flavobacteriaceae	Croceitalea		d__Bacteria;p__Bacteroidota;c__Bacteroidia;o__Flavobacteriales;f__Flavobacteriaceae;g__Croceitalea;s__	Co-assembly	Maxbin2
HDS_2	High disturbance sediment (A0-2, A6-8, B0-2)	94.58	3.13	high	60	2904258	8558	Bacteria	Bacteroidota	Bacteroidia	Flavobacteriales	Flavobacteriaceae	Eudoraea		d__Bacteria;p__Bacteroidota;c__Bacteroidia;o__Flavobacteriales;f__Flavobacteriaceae;g__Eudoraea;s__	Individual assembly	Vamb
IDS_17	Intermediate disturbance sediment (A14-16, B6-8, C0-2)	62.19	6.12	medium	82.35	2184671	3511	Bacteria	Bacteroidota	Bacteroidia	Flavobacteriales	Flavobacteriaceae	Eudoraea		d__Bacteria;p__Bacteroidota;c__Bacteroidia;o__Flavobacteriales;f__Flavobacteriaceae;g__Eudoraea;s__	Co-assembly	Concoct
IDS_2	Intermediate disturbance sediment (A14-16, B6-8, C0-2)	86.43	2.48	medium	58.33	2553059	6893	Bacteria	Bacteroidota	Bacteroidia	Flavobacteriales	Flavobacteriaceae	Eudoraea		d__Bacteria;p__Bacteroidota;c__Bacteroidia;o__Flavobacteriales;f__Flavobacteriaceae;g__Eudoraea;s__	Individual assembly	Vamb
IDS_23	Intermediate disturbance sediment (A14-16, B6-8, C0-2)	60.15	2.27	medium	40	1631753	3224	Bacteria	Bacteroidota	Bacteroidia	Flavobacteriales	Flavobacteriaceae	Eudoraea		d__Bacteria;p__Bacteroidota;c__Bacteroidia;o__Flavobacteriales;f__Flavobacteriaceae;g__Eudoraea;s__	Co-assembly	Concoct
IDS_48	Intermediate disturbance sediment (A14-16, B6-8, C0-2)	85.94	6.95	medium	46.81	3224531	5773	Bacteria	Bacteroidota	Bacteroidia	Flavobacteriales	Flavobacteriaceae	Eudoraea		d__Bacteria;p__Bacteroidota;c__Bacteroidia;o__Flavobacteriales;f__Flavobacteriaceae;g__Eudoraea;s__	Co-assembly	Metabat2
IDS_53	Intermediate disturbance sediment (A14-16, B6-8, C0-2)	78.17	1.04	medium	25	2773043	4540	Bacteria	Bacteroidota	Bacteroidia	Flavobacteriales	Flavobacteriaceae	Eudoraea		d__Bacteria;p__Bacteroidota;c__Bacteroidia;o__Flavobacteriales;f__Flavobacteriaceae;g__Eudoraea;s__	Co-assembly	Metabat2
IDS_76	Intermediate disturbance sediment (A14-16, B6-8, C0-2)	80.2	4.43	medium	52.17	2369372	5971	Bacteria	Bacteroidota	Bacteroidia	Flavobacteriales	Flavobacteriaceae	Eudoraea		d__Bacteria;p__Bacteroidota;c__Bacteroidia;o__Flavobacteriales;f__Flavobacteriaceae;g__Eudoraea;s__	Individual assembly	Metabat2
LDS_20	Low disturbance sediment (B14-16, C6-8, C14-16)	60.59	0.98	medium	90	1739653	3927	Bacteria	Bacteroidota	Bacteroidia	Flavobacteriales	Flavobacteriaceae	Eudoraea		d__Bacteria;p__Bacteroidota;c__Bacteroidia;o__Flavobacteriales;f__Flavobacteriaceae;g__Eudoraea;s__	Co-assembly	Metabat2
LDS_21	Low disturbance sediment (B14-16, C6-8, C14-16)	85.87	5.76	medium	38.71	3207428	7406	Bacteria	Bacteroidota	Bacteroidia	Flavobacteriales	Flavobacteriaceae	Eudoraea		d__Bacteria;p__Bacteroidota;c__Bacteroidia;o__Flavobacteriales;f__Flavobacteriaceae;g__Eudoraea;s__	Co-assembly	Metabat2
LDS_28	Low disturbance sediment (B14-16, C6-8, C14-16)	57.45	3.33	medium	44.44	1439354	3404	Bacteria	Bacteroidota	Bacteroidia	Flavobacteriales	Flavobacteriaceae	Eudoraea		d__Bacteria;p__Bacteroidota;c__Bacteroidia;o__Flavobacteriales;f__Flavobacteriaceae;g__Eudoraea;s__	Individual assembly	Autometa
HDS_14	High disturbance sediment (A0-2, A6-8, B0-2)	50.86	1.72	medium	0	1379023	3364	Bacteria	Bacteroidota	Bacteroidia	Flavobacteriales	Flavobacteriaceae	Gramella		d__Bacteria;p__Bacteroidota;c__Bacteroidia;o__Flavobacteriales;f__Flavobacteriaceae;g__Gramella;s__	Co-assembly	Concoct
IDS_6	Intermediate disturbance sediment (A14-16, B6-8, C0-2)	61.4	4.05	medium	42.86	1746803	3714	Bacteria	Bacteroidota	Bacteroidia	Flavobacteriales	Flavobacteriaceae	Gramella		d__Bacteria;p__Bacteroidota;c__Bacteroidia;o__Flavobacteriales;f__Flavobacteriaceae;g__Gramella;s__	Co-assembly	Concoct
IDS_74	Intermediate disturbance sediment (A14-16, B6-8, C0-2)	95.37	2.2	high	50	2812216	38114	Bacteria	Bacteroidota	Bacteroidia	Flavobacteriales	Flavobacteriaceae	Lutibacter		d__Bacteria;p__Bacteroidota;c__Bacteroidia;o__Flavobacteriales;f__Flavobacteriaceae;g__Lutibacter;s__	Individual assembly	Concoct
IDS_26	Intermediate disturbance sediment (A14-16, B6-8, C0-2)	95.6	1.81	high	30.77	3525964	10096	Bacteria	Bacteroidota	Bacteroidia	Flavobacteriales	Flavobacteriaceae	Maribacter_A		d__Bacteria;p__Bacteroidota;c__Bacteroidia;o__Flavobacteriales;f__Flavobacteriaceae;g__Maribacter_A;s__	Co-assembly	Concoct
IDS_65	Intermediate disturbance sediment (A14-16, B6-8, C0-2)	82.34	3.31	medium	38.1	2946591	5952	Bacteria	Bacteroidota	Bacteroidia	Flavobacteriales	Flavobacteriaceae	Maribacter_A		d__Bacteria;p__Bacteroidota;c__Bacteroidia;o__Flavobacteriales;f__Flavobacteriaceae;g__Maribacter_A;s__	Co-assembly	Metabat2
LDS_5	Low disturbance sediment (B14-16, C6-8, C14-16)	89.55	0.94	medium	28.57	3208496	7676	Bacteria	Bacteroidota	Bacteroidia	Flavobacteriales	Flavobacteriaceae	Maribacter_A		d__Bacteria;p__Bacteroidota;c__Bacteroidia;o__Flavobacteriales;f__Flavobacteriaceae;g__Maribacter_A;s__	Co-assembly	Concoct
LDS_9	Low disturbance sediment (B14-16, C6-8, C14-16)	84.8	3.71	medium	68.42	3053172	5232	Bacteria	Bacteroidota	Bacteroidia	Flavobacteriales	Flavobacteriaceae	Maribacter_A		d__Bacteria;p__Bacteroidota;c__Bacteroidia;o__Flavobacteriales;f__Flavobacteriaceae;g__Maribacter_A;s__	Co-assembly	Concoct
HDS_61	High disturbance sediment (A0-2, A6-8, B0-2)	85.82	3.52	medium	66.67	2623524	7244	Bacteria	Bacteroidota	Bacteroidia	Flavobacteriales	Flavobacteriaceae	Muriicola		d__Bacteria;p__Bacteroidota;c__Bacteroidia;o__Flavobacteriales;f__Flavobacteriaceae;g__Muriicola;s__	Individual assembly	Concoct
IDS_4	Intermediate disturbance sediment (A14-16, B6-8, C0-2)	78.92	1.65	medium	52.94	2194466	15760	Bacteria	Bacteroidota	Bacteroidia	Flavobacteriales	Flavobacteriaceae	Muriicola		d__Bacteria;p__Bacteroidota;c__Bacteroidia;o__Flavobacteriales;f__Flavobacteriaceae;g__Muriicola;s__	Individual assembly	Vamb
IDS_45	Intermediate disturbance sediment (A14-16, B6-8, C0-2)	52.07	1.72	medium	0	1075264	3292	Bacteria	Bacteroidota	Bacteroidia	Flavobacteriales	Flavobacteriaceae	Muriicola		d__Bacteria;p__Bacteroidota;c__Bacteroidia;o__Flavobacteriales;f__Flavobacteriaceae;g__Muriicola;s__	Co-assembly	Metabat2
IDS_72	Intermediate disturbance sediment (A14-16, B6-8, C0-2)	81.38	2.84	medium	84.21	2393299	6900	Bacteria	Bacteroidota	Bacteroidia	Flavobacteriales	Flavobacteriaceae	Muriicola		d__Bacteria;p__Bacteroidota;c__Bacteroidia;o__Flavobacteriales;f__Flavobacteriaceae;g__Muriicola;s__	Individual assembly	Concoct
LDS_18	Low disturbance sediment (B14-16, C6-8, C14-16)	55.18	2.09	medium	16.67	1555599	5078	Bacteria	Bacteroidota	Bacteroidia	Flavobacteriales	Flavobacteriaceae	Muriicola		d__Bacteria;p__Bacteroidota;c__Bacteroidia;o__Flavobacteriales;f__Flavobacteriaceae;g__Muriicola;s__	Co-assembly	Maxbin2
HDS_38	High disturbance sediment (A0-2, A6-8, B0-2)	93.84	1.77	high	16.67	2725595	59695	Bacteria	Bacteroidota	Bacteroidia	Flavobacteriales	Flavobacteriaceae	RR4-38		d__Bacteria;p__Bacteroidota;c__Bacteroidia;o__Flavobacteriales;f__Flavobacteriaceae;g__RR4-38;s__	Co-assembly	Metabat2
IDS_38	Intermediate disturbance sediment (A14-16, B6-8, C0-2)	98.48	1.35	high	64.29	3073273	73746	Bacteria	Bacteroidota	Bacteroidia	Flavobacteriales	Flavobacteriaceae	RR4-38		d__Bacteria;p__Bacteroidota;c__Bacteroidia;o__Flavobacteriales;f__Flavobacteriaceae;g__RR4-38;s__	Co-assembly	Maxbin2
HDS_26	High disturbance sediment (A0-2, A6-8, B0-2)	95.7	0.73	high	50	2933885	46685	Bacteria	Bacteroidota	Bacteroidia	Flavobacteriales	Flavobacteriaceae	SHLJ01	SHLJ01 sp004283005	d__Bacteria;p__Bacteroidota;c__Bacteroidia;o__Flavobacteriales;f__Flavobacteriaceae;g__SHLJ01;s__SHLJ01 sp004283005	Co-assembly	Maxbin2
IDS_61	Intermediate disturbance sediment (A14-16, B6-8, C0-2)	97	0.17	high	0	2863749	45934	Bacteria	Bacteroidota	Bacteroidia	Flavobacteriales	Flavobacteriaceae	SHLJ01	SHLJ01 sp004283005	d__Bacteria;p__Bacteroidota;c__Bacteroidia;o__Flavobacteriales;f__Flavobacteriaceae;g__SHLJ01;s__SHLJ01 sp004283005	Co-assembly	Metabat2
HDS_37	High disturbance sediment (A0-2, A6-8, B0-2)	91.97	5.25	medium	12.9	3050905	32611	Bacteria	Bacteroidota	Bacteroidia	Flavobacteriales	Flavobacteriaceae	SHLJ01		d__Bacteria;p__Bacteroidota;c__Bacteroidia;o__Flavobacteriales;f__Flavobacteriaceae;g__SHLJ01;s__	Co-assembly	Metabat2
HDS_63	High disturbance sediment (A0-2, A6-8, B0-2)	88.53	1.82	medium	45.45	2904367	11206	Bacteria	Bacteroidota	Bacteroidia	Flavobacteriales	Flavobacteriaceae	SHLJ01		d__Bacteria;p__Bacteroidota;c__Bacteroidia;o__Flavobacteriales;f__Flavobacteriaceae;g__SHLJ01;s__	Individual assembly	Metabat2
HDS_8	High disturbance sediment (A0-2, A6-8, B0-2)	76.52	2.86	medium	28.57	2276755	5158	Bacteria	Bacteroidota	Bacteroidia	Flavobacteriales	Flavobacteriaceae	SHLJ01		d__Bacteria;p__Bacteroidota;c__Bacteroidia;o__Flavobacteriales;f__Flavobacteriaceae;g__SHLJ01;s__	Co-assembly	Concoct
IDS_14	Intermediate disturbance sediment (A14-16, B6-8, C0-2)	91.28	2.49	high	60	2969936	12466	Bacteria	Bacteroidota	Bacteroidia	Flavobacteriales	Flavobacteriaceae	SHLJ01		d__Bacteria;p__Bacteroidota;c__Bacteroidia;o__Flavobacteriales;f__Flavobacteriaceae;g__SHLJ01;s__	Co-assembly	Concoct
IDS_16	Intermediate disturbance sediment (A14-16, B6-8, C0-2)	51.26	5.2	medium	36.36	1331533	3463	Bacteria	Bacteroidota	Bacteroidia	Flavobacteriales	Flavobacteriaceae	SHLJ01		d__Bacteria;p__Bacteroidota;c__Bacteroidia;o__Flavobacteriales;f__Flavobacteriaceae;g__SHLJ01;s__	Co-assembly	Concoct
IDS_25	Intermediate disturbance sediment (A14-16, B6-8, C0-2)	51.18	0.41	medium	0	1640488	3581	Bacteria	Bacteroidota	Bacteroidia	Flavobacteriales	Flavobacteriaceae	SHLJ01		d__Bacteria;p__Bacteroidota;c__Bacteroidia;o__Flavobacteriales;f__Flavobacteriaceae;g__SHLJ01;s__	Co-assembly	Concoct
IDS_51	Intermediate disturbance sediment (A14-16, B6-8, C0-2)	82.2	2.73	medium	16.67	2530522	5897	Bacteria	Bacteroidota	Bacteroidia	Flavobacteriales	Flavobacteriaceae	SHLJ01		d__Bacteria;p__Bacteroidota;c__Bacteroidia;o__Flavobacteriales;f__Flavobacteriaceae;g__SHLJ01;s__	Co-assembly	Metabat2
IDS_1	Intermediate disturbance sediment (A14-16, B6-8, C0-2)	66.49	2.28	medium	28.57	1797316	4555	Bacteria	Bacteroidota	Bacteroidia	Flavobacteriales	Flavobacteriaceae	SMXJ01		d__Bacteria;p__Bacteroidota;c__Bacteroidia;o__Flavobacteriales;f__Flavobacteriaceae;g__SMXJ01;s__	Individual assembly	Vamb
HDS_10	High disturbance sediment (A0-2, A6-8, B0-2)	85.57	3.39	medium	85.71	2379493	5930	Bacteria	Bacteroidota	Bacteroidia	Flavobacteriales	Flavobacteriaceae	Winogradskyella		d__Bacteria;p__Bacteroidota;c__Bacteroidia;o__Flavobacteriales;f__Flavobacteriaceae;g__Winogradskyella;s__	Co-assembly	Concoct
IDS_3	Intermediate disturbance sediment (A14-16, B6-8, C0-2)	95.3	1.76	high	16.67	2817314	22009	Bacteria	Bacteroidota	Bacteroidia	Flavobacteriales	Flavobacteriaceae	Winogradskyella		d__Bacteria;p__Bacteroidota;c__Bacteroidia;o__Flavobacteriales;f__Flavobacteriaceae;g__Winogradskyella;s__	Individual assembly	Vamb
HDS_1	High disturbance sediment (A0-2, A6-8, B0-2)	82.92	2.94	medium	76.47	2462076	7320	Bacteria	Bacteroidota	Bacteroidia	Flavobacteriales	Flavobacteriaceae			d__Bacteria;p__Bacteroidota;c__Bacteroidia;o__Flavobacteriales;f__Flavobacteriaceae;g__;s__	Individual assembly	Vamb
HDS_28	High disturbance sediment (A0-2, A6-8, B0-2)	83.58	5.84	medium	64.29	2450005	7932	Bacteria	Bacteroidota	Bacteroidia	Flavobacteriales	Flavobacteriaceae			d__Bacteria;p__Bacteroidota;c__Bacteroidia;o__Flavobacteriales;f__Flavobacteriaceae;g__;s__	Co-assembly	Maxbin2
IDS_32	Intermediate disturbance sediment (A14-16, B6-8, C0-2)	65.25	1.75	medium	100	1520649	3524	Bacteria	Bacteroidota	Bacteroidia	Flavobacteriales	Flavobacteriaceae			d__Bacteria;p__Bacteroidota;c__Bacteroidia;o__Flavobacteriales;f__Flavobacteriaceae;g__;s__	Co-assembly	Concoct
IDS_34	Intermediate disturbance sediment (A14-16, B6-8, C0-2)	81.14	2.04	medium	77.78	2518344	6772	Bacteria	Bacteroidota	Bacteroidia	Flavobacteriales	Flavobacteriaceae			d__Bacteria;p__Bacteroidota;c__Bacteroidia;o__Flavobacteriales;f__Flavobacteriaceae;g__;s__	Co-assembly	Maxbin2
IDS_7	Intermediate disturbance sediment (A14-16, B6-8, C0-2)	81.93	3.93	medium	71.43	2253459	5442	Bacteria	Bacteroidota	Bacteroidia	Flavobacteriales	Flavobacteriaceae			d__Bacteria;p__Bacteroidota;c__Bacteroidia;o__Flavobacteriales;f__Flavobacteriaceae;g__;s__	Co-assembly	Concoct
IDS_71	Intermediate disturbance sediment (A14-16, B6-8, C0-2)	70.22	3.87	medium	27.27	1973640	5454	Bacteria	Bacteroidota	Bacteroidia	Flavobacteriales	Flavobacteriaceae			d__Bacteria;p__Bacteroidota;c__Bacteroidia;o__Flavobacteriales;f__Flavobacteriaceae;g__;s__	Individual assembly	Autometa
IDS_28	Intermediate disturbance sediment (A14-16, B6-8, C0-2)	63.64	0.66	medium	0	1849146	4135	Bacteria	Bacteroidota	Bacteroidia	NS11-12g	UBA9320			d__Bacteria;p__Bacteroidota;c__Bacteroidia;o__NS11-12g;f__UBA9320;g__;s__	Co-assembly	Concoct
HDS_24	High disturbance sediment (A0-2, A6-8, B0-2)	97.21	9.2	medium	15.38	3544351	15470	Bacteria	Bacteroidota	Ignavibacteria	Ignavibacteriales	Ignavibacteriaceae	BMS3ABIN03		d__Bacteria;p__Bacteroidota;c__Ignavibacteria;o__Ignavibacteriales;f__Ignavibacteriaceae;g__BMS3ABIN03;s__	Co-assembly	Concoct
IDS_44	Intermediate disturbance sediment (A14-16, B6-8, C0-2)	59.65	1.37	medium	42.86	2100531	3514	Bacteria	Bacteroidota	Ignavibacteria	Ignavibacteriales	Ignavibacteriaceae	BMS3ABIN03		d__Bacteria;p__Bacteroidota;c__Ignavibacteria;o__Ignavibacteriales;f__Ignavibacteriaceae;g__BMS3ABIN03;s__	Co-assembly	Metabat2
IDS_59	Intermediate disturbance sediment (A14-16, B6-8, C0-2)	98.32	2.79	high	60	3471028	38244	Bacteria	Bacteroidota	Ignavibacteria	Ignavibacteriales	Ignavibacteriaceae	BMS3ABIN03		d__Bacteria;p__Bacteroidota;c__Ignavibacteria;o__Ignavibacteriales;f__Ignavibacteriaceae;g__BMS3ABIN03;s__	Co-assembly	Metabat2
LDS_22	Low disturbance sediment (B14-16, C6-8, C14-16)	97.21	1.68	high	33.33	3395477	28498	Bacteria	Bacteroidota	Ignavibacteria	Ignavibacteriales	Ignavibacteriaceae	BMS3ABIN03		d__Bacteria;p__Bacteroidota;c__Ignavibacteria;o__Ignavibacteriales;f__Ignavibacteriaceae;g__BMS3ABIN03;s__	Co-assembly	Metabat2
HDS_18	High disturbance sediment (A0-2, A6-8, B0-2)	88.62	1.71	medium	50	3660903	7439	Bacteria	Bacteroidota	Rhodothermia	Rhodothermales				d__Bacteria;p__Bacteroidota;c__Rhodothermia;o__Rhodothermales;f__;g__;s__	Co-assembly	Concoct
IDS_62	Intermediate disturbance sediment (A14-16, B6-8, C0-2)	67.57	3.69	medium	64.29	1359774	3578	Bacteria	Campylobacterota	Campylobacteria	Campylobacterales	Sulfurovaceae	Sulfurovum		d__Bacteria;p__Campylobacterota;c__Campylobacteria;o__Campylobacterales;f__Sulfurovaceae;g__Sulfurovum;s__	Co-assembly	Metabat2
LDS_29	Low disturbance sediment (B14-16, C6-8, C14-16)	65.86	5.46	medium	80	1573976	3295	Bacteria	Campylobacterota	Campylobacteria	Campylobacterales	Sulfurovaceae	Sulfurovum		d__Bacteria;p__Campylobacterota;c__Campylobacteria;o__Campylobacterales;f__Sulfurovaceae;g__Sulfurovum;s__	Individual assembly	Maxbin2
IDS_15	Intermediate disturbance sediment (A14-16, B6-8, C0-2)	80.43	3.55	medium	57.14	3118202	4686	Bacteria	Desulfobacterota	Desulfobacteria	Desulfobacterales	BuS5			d__Bacteria;p__Desulfobacterota;c__Desulfobacteria;o__Desulfobacterales;f__BuS5;g__;s__	Co-assembly	Concoct
LDS_11	Low disturbance sediment (B14-16, C6-8, C14-16)	64.21	4.73	medium	46.67	3108900	3565	Bacteria	Desulfobacterota	Desulfobacteria	Desulfobacterales	BuS5			d__Bacteria;p__Desulfobacterota;c__Desulfobacteria;o__Desulfobacterales;f__BuS5;g__;s__	Co-assembly	Concoct
LDS_25	Low disturbance sediment (B14-16, C6-8, C14-16)	55.6	1.94	medium	50	1832219	3406	Bacteria	Desulfobacterota	Desulfobacteria	Desulfobacterales	BuS5			d__Bacteria;p__Desulfobacterota;c__Desulfobacteria;o__Desulfobacterales;f__BuS5;g__;s__	Individual assembly	Metabat2
LDS_24	Low disturbance sediment (B14-16, C6-8, C14-16)	89.73	3.55	medium	42.86	4903688	7098	Bacteria	Desulfobacterota	Desulfobacteria	Desulfobacterales	Desulfosarcinaceae	Desulfatitalea		d__Bacteria;p__Desulfobacterota;c__Desulfobacteria;o__Desulfobacterales;f__Desulfosarcinaceae;g__Desulfatitalea;s__	Co-assembly	Metabat2
LDS_16	Low disturbance sediment (B14-16, C6-8, C14-16)	50.56	2.58	medium	75	2029072	3727	Bacteria	Desulfobacterota	Desulfobacteria	Desulfobacterales	SG8-13			d__Bacteria;p__Desulfobacterota;c__Desulfobacteria;o__Desulfobacterales;f__SG8-13;g__;s__	Co-assembly	Maxbin2
IDS_55	Intermediate disturbance sediment (A14-16, B6-8, C0-2)	64.73	6.46	medium	11.11	3848289	3355	Bacteria	Desulfobacterota	Desulfobacteria	Desulfobacterales				d__Bacteria;p__Desulfobacterota;c__Desulfobacteria;o__Desulfobacterales;f__;g__;s__	Co-assembly	Metabat2
LDS_8	Low disturbance sediment (B14-16, C6-8, C14-16)	79.79	6.68	medium	25.81	6281503	4585	Bacteria	Desulfobacterota	Desulfobacteria	Desulfobacterales				d__Bacteria;p__Desulfobacterota;c__Desulfobacteria;o__Desulfobacterales;f__;g__;s__	Co-assembly	Concoct
HDS_23	High disturbance sediment (A0-2, A6-8, B0-2)	82.99	1.49	medium	33.33	3168164	5328	Bacteria	Desulfobacterota	Desulfobulbia	Desulfobulbales	Desulfocapsaceae	Desulfofustis		d__Bacteria;p__Desulfobacterota;c__Desulfobulbia;o__Desulfobulbales;f__Desulfocapsaceae;g__Desulfofustis;s__	Co-assembly	Concoct
IDS_11	Intermediate disturbance sediment (A14-16, B6-8, C0-2)	91.37	1.66	high	60	3283681	13722	Bacteria	Desulfobacterota	Desulfobulbia	Desulfobulbales	Desulfocapsaceae	Desulfofustis		d__Bacteria;p__Desulfobacterota;c__Desulfobulbia;o__Desulfobulbales;f__Desulfocapsaceae;g__Desulfofustis;s__	Co-assembly	Concoct
LDS_3	Low disturbance sediment (B14-16, C6-8, C14-16)	74.37	1.69	medium	25	2529046	4719	Bacteria	Desulfobacterota	Desulfobulbia	Desulfobulbales	Desulfocapsaceae	Desulfofustis		d__Bacteria;p__Desulfobacterota;c__Desulfobulbia;o__Desulfobulbales;f__Desulfocapsaceae;g__Desulfofustis;s__	Co-assembly	Concoct
LDS_13	Low disturbance sediment (B14-16, C6-8, C14-16)	56.02	1.85	medium	60	2095500	3059	Bacteria	Desulfobacterota	Desulfobulbia	Desulfobulbales	Desulfocapsaceae	MADRE3		d__Bacteria;p__Desulfobacterota;c__Desulfobulbia;o__Desulfobulbales;f__Desulfocapsaceae;g__MADRE3;s__	Co-assembly	Concoct
IDS_5	Intermediate disturbance sediment (A14-16, B6-8, C0-2)	74.66	3.01	medium	87.5	3699239	3961	Bacteria	Desulfobacterota	Desulfobulbia	Desulfobulbales	Desulfocapsaceae			d__Bacteria;p__Desulfobacterota;c__Desulfobulbia;o__Desulfobulbales;f__Desulfocapsaceae;g__;s__	Co-assembly	Concoct
LDS_6	Low disturbance sediment (B14-16, C6-8, C14-16)	52.84	4.11	medium	0	1808399	2944	Bacteria	Desulfobacterota	Syntrophia	Syntrophales	UBA3084			d__Bacteria;p__Desulfobacterota;c__Syntrophia;o__Syntrophales;f__UBA3084;g__;s__	Co-assembly	Concoct
LDS_10	Low disturbance sediment (B14-16, C6-8, C14-16)	50.98	8.14	medium	25	2021188	2584	Bacteria	Desulfobacterota	Syntrophobacteria	BM002	BM002	BM002		d__Bacteria;p__Desulfobacterota;c__Syntrophobacteria;o__BM002;f__BM002;g__BM002;s__	Co-assembly	Concoct
HDS_3	High disturbance sediment (A0-2, A6-8, B0-2)	79.27	5.76	medium	62.5	3498671	6115	Bacteria	Gemmatimonadota	Gemmatimonadetes	SG8-23	UBA6960			d__Bacteria;p__Gemmatimonadota;c__Gemmatimonadetes;o__SG8-23;f__UBA6960;g__;s__	Co-assembly	Concoct
IDS_37	Intermediate disturbance sediment (A14-16, B6-8, C0-2)	60.87	0.5	medium	80	2291455	7194	Bacteria	Gemmatimonadota	Gemmatimonadetes	SG8-23	UBA6960			d__Bacteria;p__Gemmatimonadota;c__Gemmatimonadetes;o__SG8-23;f__UBA6960;g__;s__	Co-assembly	Maxbin2
IDS_46	Intermediate disturbance sediment (A14-16, B6-8, C0-2)	87.13	5.86	medium	50	3642916	6156	Bacteria	Gemmatimonadota	Gemmatimonadetes	SG8-23	UBA6960			d__Bacteria;p__Gemmatimonadota;c__Gemmatimonadetes;o__SG8-23;f__UBA6960;g__;s__	Co-assembly	Metabat2
IDS_52	Intermediate disturbance sediment (A14-16, B6-8, C0-2)	88.89	4.6	medium	42.86	3790957	6090	Bacteria	Gemmatimonadota	Gemmatimonadetes	SG8-23	UBA6960			d__Bacteria;p__Gemmatimonadota;c__Gemmatimonadetes;o__SG8-23;f__UBA6960;g__;s__	Co-assembly	Metabat2
HDS_44	High disturbance sediment (A0-2, A6-8, B0-2)	60.19	4.08	medium	5.88	1987410	3579	Bacteria	Gemmatimonadota	Gemmatimonadetes					d__Bacteria;p__Gemmatimonadota;c__Gemmatimonadetes;o__;f__;g__;s__	Co-assembly	Metabat2
IDS_56	Intermediate disturbance sediment (A14-16, B6-8, C0-2)	78.04	5.86	medium	0	2604588	5167	Bacteria	Gemmatimonadota	Gemmatimonadetes					d__Bacteria;p__Gemmatimonadota;c__Gemmatimonadetes;o__;f__;g__;s__	Co-assembly	Metabat2
HDS_51	High disturbance sediment (A0-2, A6-8, B0-2)	71.18	2.88	medium	37.5	5042870	4102	Bacteria	Myxococcota	Polyangia	Haliangiales	Haliangiaceae			d__Bacteria;p__Myxococcota;c__Polyangia;o__Haliangiales;f__Haliangiaceae;g__;s__	Co-assembly	Metabat2
HDS_7	High disturbance sediment (A0-2, A6-8, B0-2)	92.2	2.28	high	71.43	4498384	48380	Bacteria	Myxococcota	Polyangia	Polyangiales	SG8-38	SG8-38	SG8-38 sp004283055	d__Bacteria;p__Myxococcota;c__Polyangia;o__Polyangiales;f__SG8-38;g__SG8-38;s__SG8-38 sp004283055	Co-assembly	Concoct
IDS_69	Intermediate disturbance sediment (A14-16, B6-8, C0-2)	92.3	1.94	high	0	4335650	23696	Bacteria	Myxococcota	Polyangia	Polyangiales	SG8-38	SG8-38	SG8-38 sp004283055	d__Bacteria;p__Myxococcota;c__Polyangia;o__Polyangiales;f__SG8-38;g__SG8-38;s__SG8-38 sp004283055	Individual assembly	Metabat2
LDS_12	Low disturbance sediment (B14-16, C6-8, C14-16)	93.01	2.6	high	33.33	4501994	34809	Bacteria	Myxococcota	Polyangia	Polyangiales	SG8-38	SG8-38	SG8-38 sp004283055	d__Bacteria;p__Myxococcota;c__Polyangia;o__Polyangiales;f__SG8-38;g__SG8-38;s__SG8-38 sp004283055	Co-assembly	Concoct
HDS_50	High disturbance sediment (A0-2, A6-8, B0-2)	69.79	7.49	medium	70.59	3676608	4049	Bacteria	Myxococcota	Polyangia	Polyangiales	SG8-38	SG8-38		d__Bacteria;p__Myxococcota;c__Polyangia;o__Polyangiales;f__SG8-38;g__SG8-38;s__	Co-assembly	Metabat2
HDS_5	High disturbance sediment (A0-2, A6-8, B0-2)	84.08	1.24	medium	66.67	3719413	6301	Bacteria	Planctomycetota	Phycisphaerae	Phycisphaerales	SM1A02			d__Bacteria;p__Planctomycetota;c__Phycisphaerae;o__Phycisphaerales;f__SM1A02;g__;s__	Co-assembly	Concoct
IDS_63	Intermediate disturbance sediment (A14-16, B6-8, C0-2)	81.98	0.8	medium	0	2684391	5468	Bacteria	Proteobacteria	Alphaproteobacteria	Caulobacterales	Parvularculaceae	Marinicaulis		d__Bacteria;p__Proteobacteria;c__Alphaproteobacteria;o__Caulobacterales;f__Parvularculaceae;g__Marinicaulis;s__	Co-assembly	Metabat2
HDS_32	High disturbance sediment (A0-2, A6-8, B0-2)	70.6	2.77	medium	37.5	2550806	5455	Bacteria	Proteobacteria	Alphaproteobacteria	Rhodobacterales	Rhodobacteraceae	Boseongicola		d__Bacteria;p__Proteobacteria;c__Alphaproteobacteria;o__Rhodobacterales;f__Rhodobacteraceae;g__Boseongicola;s__	Co-assembly	Maxbin2
IDS_20	Intermediate disturbance sediment (A14-16, B6-8, C0-2)	82.6	3.22	medium	85.71	2873610	7482	Bacteria	Proteobacteria	Alphaproteobacteria	Rhodobacterales	Rhodobacteraceae	Boseongicola		d__Bacteria;p__Proteobacteria;c__Alphaproteobacteria;o__Rhodobacterales;f__Rhodobacteraceae;g__Boseongicola;s__	Co-assembly	Concoct
HDS_62	High disturbance sediment (A0-2, A6-8, B0-2)	92.27	1.93	high	66.67	3281587	8306	Bacteria	Proteobacteria	Alphaproteobacteria	Rhodobacterales	Rhodobacteraceae	IMCC34051		d__Bacteria;p__Proteobacteria;c__Alphaproteobacteria;o__Rhodobacterales;f__Rhodobacteraceae;g__IMCC34051;s__	Individual assembly	Concoct
IDS_49	Intermediate disturbance sediment (A14-16, B6-8, C0-2)	83.64	6.15	medium	18.18	3067524	5273	Bacteria	Proteobacteria	Alphaproteobacteria	Rhodobacterales	Rhodobacteraceae	IMCC34051		d__Bacteria;p__Proteobacteria;c__Alphaproteobacteria;o__Rhodobacterales;f__Rhodobacteraceae;g__IMCC34051;s__	Co-assembly	Metabat2
IDS_21	Intermediate disturbance sediment (A14-16, B6-8, C0-2)	66.47	2.92	medium	10.71	2196328	3886	Bacteria	Proteobacteria	Alphaproteobacteria	Rhodobacterales	Rhodobacteraceae	Octadecabacter		d__Bacteria;p__Proteobacteria;c__Alphaproteobacteria;o__Rhodobacterales;f__Rhodobacteraceae;g__Octadecabacter;s__	Co-assembly	Concoct
HDS_40	High disturbance sediment (A0-2, A6-8, B0-2)	74.97	3.02	medium	42.86	3021446	4975	Bacteria	Proteobacteria	Alphaproteobacteria	Rhodobacterales	Rhodobacteraceae	Silicimonas		d__Bacteria;p__Proteobacteria;c__Alphaproteobacteria;o__Rhodobacterales;f__Rhodobacteraceae;g__Silicimonas;s__	Co-assembly	Metabat2
IDS_12	Intermediate disturbance sediment (A14-16, B6-8, C0-2)	69.72	2.16	medium	80	2699673	4613	Bacteria	Proteobacteria	Alphaproteobacteria	Rhodobacterales	Rhodobacteraceae	Silicimonas		d__Bacteria;p__Proteobacteria;c__Alphaproteobacteria;o__Rhodobacterales;f__Rhodobacteraceae;g__Silicimonas;s__	Co-assembly	Concoct
HDS_31	High disturbance sediment (A0-2, A6-8, B0-2)	53.57	7.45	medium	6.45	1895148	3475	Bacteria	Proteobacteria	Alphaproteobacteria	Rhodobacterales	Rhodobacteraceae			d__Bacteria;p__Proteobacteria;c__Alphaproteobacteria;o__Rhodobacterales;f__Rhodobacteraceae;g__;s__	Co-assembly	Maxbin2
HDS_30	High disturbance sediment (A0-2, A6-8, B0-2)	87.62	2.46	medium	27.78	2009279	7122	Bacteria	Proteobacteria	Alphaproteobacteria	Sphingomonadales	Sphingomonadaceae	Altererythrobacter		d__Bacteria;p__Proteobacteria;c__Alphaproteobacteria;o__Sphingomonadales;f__Sphingomonadaceae;g__Altererythrobacter;s__	Co-assembly	Maxbin2
IDS_42	Intermediate disturbance sediment (A14-16, B6-8, C0-2)	79.41	6.9	medium	23.26	1924826	5421	Bacteria	Proteobacteria	Alphaproteobacteria	Sphingomonadales	Sphingomonadaceae	Altererythrobacter		d__Bacteria;p__Proteobacteria;c__Alphaproteobacteria;o__Sphingomonadales;f__Sphingomonadaceae;g__Altererythrobacter;s__	Co-assembly	Maxbin2
IDS_40	Intermediate disturbance sediment (A14-16, B6-8, C0-2)	57.12	7.33	medium	7.5	1638587	3147	Bacteria	Proteobacteria	Alphaproteobacteria	Sphingomonadales	Sphingomonadaceae	Erythrobacter_A		d__Bacteria;p__Proteobacteria;c__Alphaproteobacteria;o__Sphingomonadales;f__Sphingomonadaceae;g__Erythrobacter_A;s__	Co-assembly	Maxbin2
HDS_4	High disturbance sediment (A0-2, A6-8, B0-2)	60.56	5.33	medium	74.29	2379666	3269	Bacteria	Proteobacteria	Gammaproteobacteria	Chromatiales	Sedimenticolaceae	41T-STBD-0c-01a		d__Bacteria;p__Proteobacteria;c__Gammaproteobacteria;o__Chromatiales;f__Sedimenticolaceae;g__41T-STBD-0c-01a;s__	Co-assembly	Concoct
LDS_17	Low disturbance sediment (B14-16, C6-8, C14-16)	52.16	5.34	medium	6.45	2365727	3135	Bacteria	Proteobacteria	Gammaproteobacteria	Chromatiales	Sedimenticolaceae			d__Bacteria;p__Proteobacteria;c__Gammaproteobacteria;o__Chromatiales;f__Sedimenticolaceae;g__;s__	Co-assembly	Maxbin2
IDS_43	Intermediate disturbance sediment (A14-16, B6-8, C0-2)	53.05	2.07	medium	12.5	1897265	2895	Bacteria	Proteobacteria	Gammaproteobacteria	Enterobacterales	GCA-002770795	GCA-2746155		d__Bacteria;p__Proteobacteria;c__Gammaproteobacteria;o__Enterobacterales;f__GCA-002770795;g__GCA-2746155;s__	Co-assembly	Maxbin2
HDS_56	High disturbance sediment (A0-2, A6-8, B0-2)	53.9	6.28	medium	0	2322821	3488	Bacteria	Proteobacteria	Gammaproteobacteria	Ga0077536				d__Bacteria;p__Proteobacteria;c__Gammaproteobacteria;o__Ga0077536;f__;g__;s__	Co-assembly	Metabat2
HDS_35	High disturbance sediment (A0-2, A6-8, B0-2)	64.96	3.25	medium	35.71	2461981	4611	Bacteria	Proteobacteria	Gammaproteobacteria	GCA-001735895	GCA-001735895	GCA-001735895		d__Bacteria;p__Proteobacteria;c__Gammaproteobacteria;o__GCA-001735895;f__GCA-001735895;g__GCA-001735895;s__	Co-assembly	Metabat2
IDS_60	Intermediate disturbance sediment (A14-16, B6-8, C0-2)	57.64	3.17	medium	61.54	2163352	4584	Bacteria	Proteobacteria	Gammaproteobacteria	GCA-001735895	GCA-001735895	GCA-001735895		d__Bacteria;p__Proteobacteria;c__Gammaproteobacteria;o__GCA-001735895;f__GCA-001735895;g__GCA-001735895;s__	Co-assembly	Metabat2
HDS_49	High disturbance sediment (A0-2, A6-8, B0-2)	59.8	5.11	medium	3.85	1764622	4394	Bacteria	Proteobacteria	Gammaproteobacteria	GCA-2729495	GCA-2729495	GCA-2729495		d__Bacteria;p__Proteobacteria;c__Gammaproteobacteria;o__GCA-2729495;f__GCA-2729495;g__GCA-2729495;s__	Co-assembly	Metabat2
HDS_47	High disturbance sediment (A0-2, A6-8, B0-2)	55.52	6.02	medium	6.67	2293682	5565	Bacteria	Proteobacteria	Gammaproteobacteria	GCA-2729495	GCA-2729495	SMWD01		d__Bacteria;p__Proteobacteria;c__Gammaproteobacteria;o__GCA-2729495;f__GCA-2729495;g__SMWD01;s__	Co-assembly	Metabat2
IDS_54	Intermediate disturbance sediment (A14-16, B6-8, C0-2)	56.3	4.08	medium	11.54	2334049	4482	Bacteria	Proteobacteria	Gammaproteobacteria	GCA-2729495	GCA-2729495			d__Bacteria;p__Proteobacteria;c__Gammaproteobacteria;o__GCA-2729495;f__GCA-2729495;g__;s__	Co-assembly	Metabat2
LDS_7	Low disturbance sediment (B14-16, C6-8, C14-16)	74.03	1.99	medium	23.08	2205284	5219	Bacteria	Proteobacteria	Gammaproteobacteria	HK1				d__Bacteria;p__Proteobacteria;c__Gammaproteobacteria;o__HK1;f__;g__;s__	Co-assembly	Concoct
IDS_22	Intermediate disturbance sediment (A14-16, B6-8, C0-2)	71.76	4.55	medium	50	2957230	3994	Bacteria	Proteobacteria	Gammaproteobacteria	Pseudomonadales	Pseudohongiellaceae			d__Bacteria;p__Proteobacteria;c__Gammaproteobacteria;o__Pseudomonadales;f__Pseudohongiellaceae;g__;s__	Co-assembly	Concoct
HDS_12	High disturbance sediment (A0-2, A6-8, B0-2)	95.56	2.01	high	100	2903619	28143	Bacteria	Proteobacteria	Gammaproteobacteria	Pseudomonadales	UBA7434	UBA7434	UBA7434 sp004283095	d__Bacteria;p__Proteobacteria;c__Gammaproteobacteria;o__Pseudomonadales;f__UBA7434;g__UBA7434;s__UBA7434 sp004283095	Co-assembly	Concoct
IDS_64	Intermediate disturbance sediment (A14-16, B6-8, C0-2)	88.62	2.76	medium	58.33	2641732	8411	Bacteria	Proteobacteria	Gammaproteobacteria	Pseudomonadales	UBA7434	UBA7434	UBA7434 sp004283095	d__Bacteria;p__Proteobacteria;c__Gammaproteobacteria;o__Pseudomonadales;f__UBA7434;g__UBA7434;s__UBA7434 sp004283095	Co-assembly	Metabat2
HDS_29	High disturbance sediment (A0-2, A6-8, B0-2)	56.39	0.97	medium	100	1409287	3594	Bacteria	Proteobacteria	Gammaproteobacteria	Pseudomonadales	UBA7434	UBA7434		d__Bacteria;p__Proteobacteria;c__Gammaproteobacteria;o__Pseudomonadales;f__UBA7434;g__UBA7434;s__	Co-assembly	Maxbin2
HDS_11	High disturbance sediment (A0-2, A6-8, B0-2)	82.31	1.5	medium	0	3018002	23898	Bacteria	Proteobacteria	Gammaproteobacteria	SZUA-146	SZUA-146			d__Bacteria;p__Proteobacteria;c__Gammaproteobacteria;o__SZUA-146;f__SZUA-146;g__;s__	Co-assembly	Concoct
HDS_25	High disturbance sediment (A0-2, A6-8, B0-2)	92	3.76	high	50	2316639	10074	Bacteria	Proteobacteria	Gammaproteobacteria	SZUA-146	SZUA-146			d__Bacteria;p__Proteobacteria;c__Gammaproteobacteria;o__SZUA-146;f__SZUA-146;g__;s__	Co-assembly	Concoct
HDS_46	High disturbance sediment (A0-2, A6-8, B0-2)	54.57	3.84	medium	0	2102243	4124	Bacteria	Proteobacteria	Gammaproteobacteria	SZUA-146	SZUA-146			d__Bacteria;p__Proteobacteria;c__Gammaproteobacteria;o__SZUA-146;f__SZUA-146;g__;s__	Co-assembly	Metabat2
HDS_55	High disturbance sediment (A0-2, A6-8, B0-2)	54.85	5.99	medium	17.95	2029410	3423	Bacteria	Proteobacteria	Gammaproteobacteria	SZUA-146	SZUA-146			d__Bacteria;p__Proteobacteria;c__Gammaproteobacteria;o__SZUA-146;f__SZUA-146;g__;s__	Co-assembly	Metabat2
IDS_10	Intermediate disturbance sediment (A14-16, B6-8, C0-2)	71.94	2.02	medium	36.36	2224637	4313	Bacteria	Proteobacteria	Gammaproteobacteria	SZUA-229	SZUA-229			d__Bacteria;p__Proteobacteria;c__Gammaproteobacteria;o__SZUA-229;f__SZUA-229;g__;s__	Co-assembly	Concoct
IDS_47	Intermediate disturbance sediment (A14-16, B6-8, C0-2)	74.77	8.05	medium	37.5	2198549	6258	Bacteria	Proteobacteria	Gammaproteobacteria	SZUA-229	SZUA-229			d__Bacteria;p__Proteobacteria;c__Gammaproteobacteria;o__SZUA-229;f__SZUA-229;g__;s__	Co-assembly	Metabat2
LDS_2	Low disturbance sediment (B14-16, C6-8, C14-16)	78.98	1.06	medium	20	2733368	15313	Bacteria	Proteobacteria	Gammaproteobacteria	SZUA-229	SZUA-229			d__Bacteria;p__Proteobacteria;c__Gammaproteobacteria;o__SZUA-229;f__SZUA-229;g__;s__	Individual assembly	Vamb
LDS_27	Low disturbance sediment (B14-16, C6-8, C14-16)	95.68	1.32	high	40	2968445	41333	Bacteria	Proteobacteria	Gammaproteobacteria	SZUA-229	SZUA-229			d__Bacteria;p__Proteobacteria;c__Gammaproteobacteria;o__SZUA-229;f__SZUA-229;g__;s__	Individual assembly	Autometa
HDS_36	High disturbance sediment (A0-2, A6-8, B0-2)	52.7	6.9	medium	25	1729777	3438	Bacteria	Proteobacteria	Gammaproteobacteria	Thiohalobacterales	UBA9214	UBA9214		d__Bacteria;p__Proteobacteria;c__Gammaproteobacteria;o__Thiohalobacterales;f__UBA9214;g__UBA9214;s__	Co-assembly	Metabat2
IDS_41	Intermediate disturbance sediment (A14-16, B6-8, C0-2)	64.18	9.68	medium	35.29	2070351	4120	Bacteria	Proteobacteria	Gammaproteobacteria	Thiohalobacterales	UBA9214	UBA9214		d__Bacteria;p__Proteobacteria;c__Gammaproteobacteria;o__Thiohalobacterales;f__UBA9214;g__UBA9214;s__	Co-assembly	Maxbin2
HDS_6	High disturbance sediment (A0-2, A6-8, B0-2)	83.02	0.49	medium	20	2335373	5002	Bacteria	Proteobacteria	Gammaproteobacteria	UBA10353	UBA7415	Arenicella		d__Bacteria;p__Proteobacteria;c__Gammaproteobacteria;o__UBA10353;f__UBA7415;g__Arenicella;s__	Co-assembly	Concoct
HDS_15	High disturbance sediment (A0-2, A6-8, B0-2)	78.94	3.61	medium	17.65	2298548	4655	Bacteria	Proteobacteria	Gammaproteobacteria	UBA4575	UBA4575			d__Bacteria;p__Proteobacteria;c__Gammaproteobacteria;o__UBA4575;f__UBA4575;g__;s__	Co-assembly	Concoct
IDS_30	Intermediate disturbance sediment (A14-16, B6-8, C0-2)	54.43	0.67	medium	16.67	1439835	3296	Bacteria	Proteobacteria	Gammaproteobacteria	UBA4575	UBA4575			d__Bacteria;p__Proteobacteria;c__Gammaproteobacteria;o__UBA4575;f__UBA4575;g__;s__	Co-assembly	Concoct
HDS_60	High disturbance sediment (A0-2, A6-8, B0-2)	90.11	3.74	high	37.93	3185625	42937	Bacteria	Proteobacteria	Gammaproteobacteria	Woeseiales	Woeseiaceae	UBA1847		d__Bacteria;p__Proteobacteria;c__Gammaproteobacteria;o__Woeseiales;f__Woeseiaceae;g__UBA1847;s__	Individual assembly	Metabat2
HDS_64	High disturbance sediment (A0-2, A6-8, B0-2)	87.92	1.44	medium	16.67	2760952	40154	Bacteria	Proteobacteria	Gammaproteobacteria	Woeseiales	Woeseiaceae	UBA1847		d__Bacteria;p__Proteobacteria;c__Gammaproteobacteria;o__Woeseiales;f__Woeseiaceae;g__UBA1847;s__	Individual assembly	Metabat2
IDS_19	Intermediate disturbance sediment (A14-16, B6-8, C0-2)	76.55	8.04	medium	19.05	2675367	36113	Bacteria	Proteobacteria	Gammaproteobacteria	Woeseiales	Woeseiaceae	UBA1847		d__Bacteria;p__Proteobacteria;c__Gammaproteobacteria;o__Woeseiales;f__Woeseiaceae;g__UBA1847;s__	Co-assembly	Concoct
IDS_33	Intermediate disturbance sediment (A14-16, B6-8, C0-2)	74.96	2.83	medium	6.67	2779904	20504	Bacteria	Proteobacteria	Gammaproteobacteria	Woeseiales	Woeseiaceae	UBA1847		d__Bacteria;p__Proteobacteria;c__Gammaproteobacteria;o__Woeseiales;f__Woeseiaceae;g__UBA1847;s__	Co-assembly	Maxbin2
IDS_35	Intermediate disturbance sediment (A14-16, B6-8, C0-2)	52.9	3.52	medium	25	1786597	12938	Bacteria	Proteobacteria	Gammaproteobacteria	Woeseiales	Woeseiaceae	UBA1847		d__Bacteria;p__Proteobacteria;c__Gammaproteobacteria;o__Woeseiales;f__Woeseiaceae;g__UBA1847;s__	Co-assembly	Maxbin2
IDS_68	Intermediate disturbance sediment (A14-16, B6-8, C0-2)	88.23	3.29	medium	23.53	3018120	50867	Bacteria	Proteobacteria	Gammaproteobacteria	Woeseiales	Woeseiaceae	UBA1847		d__Bacteria;p__Proteobacteria;c__Gammaproteobacteria;o__Woeseiales;f__Woeseiaceae;g__UBA1847;s__	Individual assembly	Metabat2
IDS_73	Intermediate disturbance sediment (A14-16, B6-8, C0-2)	75.64	1.41	medium	0	2361188	39260	Bacteria	Proteobacteria	Gammaproteobacteria	Woeseiales	Woeseiaceae	UBA1847		d__Bacteria;p__Proteobacteria;c__Gammaproteobacteria;o__Woeseiales;f__Woeseiaceae;g__UBA1847;s__	Individual assembly	Metabat2
LDS_23	Low disturbance sediment (B14-16, C6-8, C14-16)	88.75	2.75	medium	25	2978521	39320	Bacteria	Proteobacteria	Gammaproteobacteria	Woeseiales	Woeseiaceae	UBA1847		d__Bacteria;p__Proteobacteria;c__Gammaproteobacteria;o__Woeseiales;f__Woeseiaceae;g__UBA1847;s__	Co-assembly	Metabat2
HDS_9	High disturbance sediment (A0-2, A6-8, B0-2)	79.66	4.34	medium	33.33	2874252	17004	Bacteria	Proteobacteria	Gammaproteobacteria	Woeseiales	Woeseiaceae	Woeseia		d__Bacteria;p__Proteobacteria;c__Gammaproteobacteria;o__Woeseiales;f__Woeseiaceae;g__Woeseia;s__	Co-assembly	Concoct
IDS_27	Intermediate disturbance sediment (A14-16, B6-8, C0-2)	83.34	2.61	medium	65	2953570	16345	Bacteria	Proteobacteria	Gammaproteobacteria	Woeseiales	Woeseiaceae	Woeseia		d__Bacteria;p__Proteobacteria;c__Gammaproteobacteria;o__Woeseiales;f__Woeseiaceae;g__Woeseia;s__	Co-assembly	Concoct
HDS_42	High disturbance sediment (A0-2, A6-8, B0-2)	57.76	6.9	medium	0	2196644	7231	Bacteria	Proteobacteria	Gammaproteobacteria	Woeseiales	Woeseiaceae			d__Bacteria;p__Proteobacteria;c__Gammaproteobacteria;o__Woeseiales;f__Woeseiaceae;g__;s__	Co-assembly	Metabat2
HDS_59	High disturbance sediment (A0-2, A6-8, B0-2)	74.44	5.47	medium	54.35	3325008	20364	Bacteria	Proteobacteria	Gammaproteobacteria	Woeseiales	Woeseiaceae			d__Bacteria;p__Proteobacteria;c__Gammaproteobacteria;o__Woeseiales;f__Woeseiaceae;g__;s__	Individual assembly	Metabat2
IDS_36	Intermediate disturbance sediment (A14-16, B6-8, C0-2)	65.23	9.78	medium	28.57	3002257	3661	Bacteria	Proteobacteria	Gammaproteobacteria	Woeseiales	Woeseiaceae			d__Bacteria;p__Proteobacteria;c__Gammaproteobacteria;o__Woeseiales;f__Woeseiaceae;g__;s__	Co-assembly	Maxbin2
IDS_66	Intermediate disturbance sediment (A14-16, B6-8, C0-2)	75.77	5.96	medium	16.13	3455601	38371	Bacteria	Proteobacteria	Gammaproteobacteria	Woeseiales	Woeseiaceae			d__Bacteria;p__Proteobacteria;c__Gammaproteobacteria;o__Woeseiales;f__Woeseiaceae;g__;s__	Co-assembly	Metabat2
IDS_8	Intermediate disturbance sediment (A14-16, B6-8, C0-2)	78.42	4.99	medium	7.14	4241561	21845	Bacteria	Proteobacteria	Gammaproteobacteria	Woeseiales	Woeseiaceae			d__Bacteria;p__Proteobacteria;c__Gammaproteobacteria;o__Woeseiales;f__Woeseiaceae;g__;s__	Co-assembly	Concoct
HDS_43	High disturbance sediment (A0-2, A6-8, B0-2)	55.94	4.89	medium	26.32	1917887	3522	Bacteria	Proteobacteria	Gammaproteobacteria	Xanthomonadales	SZUA-36	SZUA-36		d__Bacteria;p__Proteobacteria;c__Gammaproteobacteria;o__Xanthomonadales;f__SZUA-36;g__SZUA-36;s__	Co-assembly	Metabat2
IDS_31	Intermediate disturbance sediment (A14-16, B6-8, C0-2)	83.3	7.76	medium	25.81	3463067	10713	Bacteria	Proteobacteria	Gammaproteobacteria	Xanthomonadales	SZUA-36	SZUA-36		d__Bacteria;p__Proteobacteria;c__Gammaproteobacteria;o__Xanthomonadales;f__SZUA-36;g__SZUA-36;s__	Co-assembly	Concoct
LDS_26	Low disturbance sediment (B14-16, C6-8, C14-16)	72.51	4.5	medium	9.09	2687830	4940	Bacteria	Proteobacteria	Gammaproteobacteria	Xanthomonadales	SZUA-36	SZUA-36		d__Bacteria;p__Proteobacteria;c__Gammaproteobacteria;o__Xanthomonadales;f__SZUA-36;g__SZUA-36;s__	Individual assembly	Concoct
HDS_16	High disturbance sediment (A0-2, A6-8, B0-2)	97.1	5.55	medium	4.17	3353635	64961	Bacteria	Proteobacteria	Gammaproteobacteria	Xanthomonadales	SZUA-36			d__Bacteria;p__Proteobacteria;c__Gammaproteobacteria;o__Xanthomonadales;f__SZUA-36;g__;s__	Co-assembly	Concoct
HDS_33	High disturbance sediment (A0-2, A6-8, B0-2)	73.77	6.79	medium	29.03	2189926	5445	Bacteria	Proteobacteria	Gammaproteobacteria	Xanthomonadales	SZUA-36			d__Bacteria;p__Proteobacteria;c__Gammaproteobacteria;o__Xanthomonadales;f__SZUA-36;g__;s__	Co-assembly	Maxbin2
HDS_34	High disturbance sediment (A0-2, A6-8, B0-2)	91.92	4.5	high	5.56	2856861	25539	Bacteria	Proteobacteria	Gammaproteobacteria	Xanthomonadales	SZUA-36			d__Bacteria;p__Proteobacteria;c__Gammaproteobacteria;o__Xanthomonadales;f__SZUA-36;g__;s__	Co-assembly	Maxbin2
HDS_39	High disturbance sediment (A0-2, A6-8, B0-2)	70.77	10	medium	13.16	2183886	4202	Bacteria	Proteobacteria	Gammaproteobacteria	Xanthomonadales	SZUA-36			d__Bacteria;p__Proteobacteria;c__Gammaproteobacteria;o__Xanthomonadales;f__SZUA-36;g__;s__	Co-assembly	Metabat2
IDS_24	Intermediate disturbance sediment (A14-16, B6-8, C0-2)	86.73	7.89	medium	46.88	3009327	4871	Bacteria	Proteobacteria	Gammaproteobacteria	Xanthomonadales	SZUA-36			d__Bacteria;p__Proteobacteria;c__Gammaproteobacteria;o__Xanthomonadales;f__SZUA-36;g__;s__	Co-assembly	Concoct
IDS_50	Intermediate disturbance sediment (A14-16, B6-8, C0-2)	94.25	5.57	medium	4.35	3208883	34782	Bacteria	Proteobacteria	Gammaproteobacteria	Xanthomonadales	SZUA-36			d__Bacteria;p__Proteobacteria;c__Gammaproteobacteria;o__Xanthomonadales;f__SZUA-36;g__;s__	Co-assembly	Metabat2
IDS_70	Intermediate disturbance sediment (A14-16, B6-8, C0-2)	94.37	4.73	high	5.56	3015555	41711	Bacteria	Proteobacteria	Gammaproteobacteria	Xanthomonadales	SZUA-36			d__Bacteria;p__Proteobacteria;c__Gammaproteobacteria;o__Xanthomonadales;f__SZUA-36;g__;s__	Individual assembly	Autometa
LDS_15	Low disturbance sediment (B14-16, C6-8, C14-16)	88.43	6.06	medium	4.55	2920181	29709	Bacteria	Proteobacteria	Gammaproteobacteria	Xanthomonadales	SZUA-36			d__Bacteria;p__Proteobacteria;c__Gammaproteobacteria;o__Xanthomonadales;f__SZUA-36;g__;s__	Co-assembly	Maxbin2
IDS_9	Intermediate disturbance sediment (A14-16, B6-8, C0-2)	51.66	1.42	medium	25	1109987	3322	Bacteria	Verrucomicrobiota	Kiritimatiellae	Kiritimatiellales	Pontiellaceae	Pontiella		d__Bacteria;p__Verrucomicrobiota;c__Kiritimatiellae;o__Kiritimatiellales;f__Pontiellaceae;g__Pontiella;s__	Co-assembly	Concoct
LDS_14	Low disturbance sediment (B14-16, C6-8, C14-16)	78.13	3.88	medium	50	1656987	4881	Bacteria	Verrucomicrobiota	Kiritimatiellae	Kiritimatiellales	Pontiellaceae	Pontiella		d__Bacteria;p__Verrucomicrobiota;c__Kiritimatiellae;o__Kiritimatiellales;f__Pontiellaceae;g__Pontiella;s__	Co-assembly	Concoct
IDS_18	Intermediate disturbance sediment (A14-16, B6-8, C0-2)	99.77	1.7	high	0	3292753	267545	Bacteria	Verrucomicrobiota	Verrucomicrobiae	Verrucomicrobiales	Akkermansiaceae	UBA985		d__Bacteria;p__Verrucomicrobiota;c__Verrucomicrobiae;o__Verrucomicrobiales;f__Akkermansiaceae;g__UBA985;s__	Co-assembly	Concoct
IDS_75	Intermediate disturbance sediment (A14-16, B6-8, C0-2)	59.13	0	medium	0	2162884	3391	Bacteria	Verrucomicrobiota	Verrucomicrobiae	Verrucomicrobiales	Akkermansiaceae	UBA985		d__Bacteria;p__Verrucomicrobiota;c__Verrucomicrobiae;o__Verrucomicrobiales;f__Akkermansiaceae;g__UBA985;s__	Individual assembly	Concoct

## Sheet: Homology-based search
Summary of homology-based search results
Gene	Abbre	Subgroup / Clade	Process	MAG	Domain	Phylum	Class	Order	Family	Genus	Species	Qtitle	Stitle	% ID	Length	Qstart	Qend	Sstart	Send	E-value	Bitscore	Qcovhsp	Scovhsp	Protein sequences
ATP-citrate lyase	AclB		Reductive TCA cycle	IDS_62	Bacteria	Campylobacterota	Campylobacteria	Campylobacterales	Sulfurovaceae	Sulfurovum		SC9687-89-91_k127_131997_1 # 1 # 1068 # 1 # ID=298_1;partial=10;start_type=Edge;rbs_motif=None;rbs_spacer=None;gc_cont=0.389	AclB-WP_013327378.1 - Sulfurimonas autotrophica	86.8	355	1	355	91	445	1e-181	636	99.7	79.6	WIDEKSSTEQTVYFSFDGDTPTGEPSVDKLTHFVVEPFTPHEQAEEYYVSATCVGDDDVIYMSAEGGMEVEEGWDEKVTEVAFPITATEEEIAEKIRANVPADVAEKDKAQFAEFCIGFFRAYRELNFAYLEINPFVMQGNKIELLDMVAKLDDTAGFMMVDAWGDVEYPTAFGMEAKSPEVEAVEEADAKTGASLKLTLLKPEARIWTMVAGGGASVVYADTIADMAGIDDLANYGEYSGGPTTGETKFYAETLLDLMTREPDPQGRGKVMIIGGAIANFTDVAKTFTGIIQAFEVYADKMKAVDLKIYVRRGGPNYEKGLKDIKEAADRLGLYIEVYGPETHVTDIVRMALEK*
ATP-citrate lyase	AclB		Reductive TCA cycle	LDS_29	Bacteria	Campylobacterota	Campylobacteria	Campylobacterales	Sulfurovaceae	Sulfurovum		k127_571702_2 # 1716 # 3053 # -1 # ID=294_2;partial=00;start_type=ATG;rbs_motif=AGGAG;rbs_spacer=5-10bp;gc_cont=0.383	AclB-WP_013327378.1 - Sulfurimonas autotrophica	85.4	445	1	445	1	445	3.2e-225	780.8	99.8	99.8	MAQKAIREYDAKSILAKHWDKYFPDFTYAYETVMVQNGADLTEAAKTNAWLNEKTLVAKPDMLFGKRGKNDLVLFRDAKPGDVTLAKAASWIDEKSSTEQKVYFSFDGDTPTGEPSVDKLTHFVVEPFTPHEQAEEYYVSATCVGDDDVIYMSAEGGMEVEEGWDEKVTEVAFPITATEEEIAEKIRANVPADVAEKDKAQFAEFCIGFFRAYRELNFAYLEINPFVMQGNKIELLDMVAKLDDTAGFMMVDAWGDVEYPTAFGMEAKSPEVEAVEEADAKTGASLKLTLLKPEARIWTMVAGGGASVVYADTIADMAGIDDLANYGEYSGGPTTGETKFYAETLLDLMTREPDPQGRGKVMIIGGAIANFTDVAKTFTGIIQAFEVYADKMKAVDLKI…
Acetyl-CoA synthase	AcsB		Wood-Ljungdahl cycle / Acetogenesis	LDS_4	Archaea	Thermoproteota	Bathyarchaeia	B26-1	BA1	BIN-L-1		SC9690-92-93_k127_778767_3 # 2410 # 3663 # 1 # ID=160_3;partial=01;start_type=ATG;rbs_motif=AGGAG/GGAGG;rbs_spacer=11-12bp;gc_cont=0.405	AcsB-KPV62191.1 - Candidatus Bathyarchaeota archaeon BA2	76.6	418	1	412	1	418	8.5e-196	682.9	98.6	91.1	MSMFEDIPVDVGVIYEGERIRRNNMQVELGGPKQPAKFELVRAKKMDEVEDGKVTIIGPDLKDLPEGGNVPFGIFIEVAGKNIEVDLEGVTERRIHEYLNFIEGIMHLNQRYDIWIRVSKKSFKKGLTSFVPIGTVLGRLYKSELPFIEKIQVTFITDPVKVKEMYDEAVQIYEARDAKARGMKDDEVDTFYGCSLCQSFAPTHMCVITPQRYSNCGSISWFDGRASAQVDPKGPVFAIKKGEMLDAEKGEFSGINESIKQKTLGAVDKVWMYTGFGYPHTSCGCFEAMAFYIPEVEGYGIVDRGYKGVTVNGLPFSTLADSGAGGRQVDGFHGIAIEYMRSPKFLQADGGWDRVVWMPQSVKDRVKEFMPKEAINNVATENDANTVEELKTFLKTKNH…
Acetyl-CoA synthase	AcsB		Wood-Ljungdahl cycle / Acetogenesis	IDS_15	Bacteria	Desulfobacterota	Desulfobacteria	Desulfobacterales	BuS5			SC9687-89-91_k127_1802648_1 # 1 # 1083 # -1 # ID=34_1;partial=10;start_type=ATG;rbs_motif=AGGAGG;rbs_spacer=5-10bp;gc_cont=0.500	AcsB-WP_054696260.1 - Desulfosarcina cetonica	87.8	360	1	360	1	360	1e-192	672.5	99.7	48.8	MSKLVAFAAIQGGYKVVSTAEGEYKNALETFDADSKIEFPNTGYFLPVIYSLTGMKVETLEDIKKPLDFARGLLPPHVKGKNHLPYLGPLLDAGMAAIFSYEILEALRILREPDFYLPQEDPDIEAGKIWVGPADDTILRKRGVEFVDGSAPGFAAIVGAAPNPEIAKMIVEDYQKRSLYIFCAAHHNGTTIIDQLIEAGVQIGWNTRIVPFGPDISSAVFALGFANRAAMAFGGVQPGDYRKMLIYNKDRIFAFVNALGDIGTEWGVAAAGCVNWGFPTLADTDIPEILPTGICTYEHVVANVPHDEMCQKSVEIRGLKTKISDIEIPCAFGPAYEGERVRGADLYAQTGGGKTQCTELC
Acetyl-CoA synthase	AcsB		Wood-Ljungdahl cycle / Acetogenesis	IDS_15	Bacteria	Desulfobacterota	Desulfobacteria	Desulfobacterales	BuS5			SC9687-89-91_k127_870315_1 # 2 # 1546 # 1 # ID=613_1;partial=10;start_type=Edge;rbs_motif=None;rbs_spacer=None;gc_cont=0.494	AcsB-WP_037563760.1 - Alkalispirochaeta odontotermitis	84.8	514	1	514	224	737	1e-275	948.7	99.8	69.7	GFANRAAMAFGGVQPGDYRKMLIYNKDRIFAFVNALGDIGTEWGVAAAGCVNWGFPTLADTDIPEILPTGICTYEHVVANVPHDEMCQRSVEIRGLKTKISDIEIPCAFGPAYEGERVRGADLYAQTGGGKTQCTELCKMAEMNDIEDGKVDVIGKDVGDLKEGDTFPLGIYVQVAGREMQVDFEPILERQIHHLINYIQGIMHIGQRDIAWVRISKAGVEKGFTLKDIGVVIHAKFHQDFGNILDKVQVTLYTKKKDVDDLTKRARAEYKKRDERVEKMTDEDVEIYYSCTLCQSFAPNHVCTVSPERTGLCGAYNWMDCKASFEINPTGPNQPIEKGECVDPVLGQWKGVNEFVQKASRGAVDHYNFYSMVVDPMTTCGCCECIAAMLPSCNGVMTV…
Acetyl-CoA synthase	AcsB		Wood-Ljungdahl cycle / Acetogenesis	LDS_11	Bacteria	Desulfobacterota	Desulfobacteria	Desulfobacterales	BuS5			SC9690-92-93_k127_382117_6 # 5450 # 6292 # -1 # ID=778_6;partial=01;start_type=Edge;rbs_motif=None;rbs_spacer=None;gc_cont=0.492	AcsB-WP_037563760.1 - Alkalispirochaeta odontotermitis	87.1	280	1	280	458	737	1.4e-149	528.9	99.6	38	AKFHQDFGNILDKVQVTLYTKKKDVDDLTKRARAEYKMRDERVEKMTDEDVEIYYSCTLCQSFAPNHVCTVSPERTGLCGAYNWMDCKASFEINPTGPNQPIEKGECVDPVLGQWKGVNEFVQKASRGAVDHYNFYSMVVDPMTTCGCCECIAAMLPSCNGVMTVGRDYAGETPCGMKFTTLAGVMGGGAQSPGFVGHSKYNITQGKFITGDGGLARMVWMPKMLKEELKERIDKRGKDIGVPDLYDKIADETVGVTEEEILPWLEKQGHPALKMDPLIG*
Acetyl-CoA synthase	AcsB		Wood-Ljungdahl cycle / Acetogenesis	LDS_25	Bacteria	Desulfobacterota	Desulfobacteria	Desulfobacterales	BuS5			k127_266864_5 # 4119 # 4316 # -1 # ID=273_5;partial=01;start_type=Edge;rbs_motif=None;rbs_spacer=None;gc_cont=0.490	AcsB-WP_027353894.1 - Desulfosarcina sp. BuS5	85.9	64	2	65	674	737	2e-27	120.9	97	8.7	ARMVWMPKMLKEELKERIDKRGKDIGVPDLYDKIADETVGVTEEEILPWLEKQGHPALKMDPLIG*
Acetyl-CoA synthase	AcsB		Wood-Ljungdahl cycle / Acetogenesis	LDS_24	Bacteria	Desulfobacterota	Desulfobacteria	Desulfobacterales	Desulfosarcinaceae	Desulfatitalea		SC9690-92-93_k127_365706_1 # 3 # 1079 # -1 # ID=82_1;partial=10;start_type=ATG;rbs_motif=AGGAGG;rbs_spacer=5-10bp;gc_cont=0.597	AcsB-WP_054029834.1 - Desulfatitalea tepidiphila	95.3	359	1	359	1	359	7.6e-201	699.5	100	48.7	MSRLVAFAAIQGGYNIVSKVEGKYKRALQTYNADTKVGFPNTAYFLPVIYSLLGIKVETLEDMQKPLAFARKLLPPHVKGANHLPYLGPLLDAGMAALFAFELEEALRYLEDPDFYLPTEEVDEEAGKIWLGAADDTIMRKRGVEFVDGSAPGFAAIVGAAPDAETAKMIVEEYQRRSLYIFCAANQNGTTVIDQLREADVQVGWNTRIIPFGPDISSAIFALGFANRAAMAFGGVQPGDYNKILKYNKDRIFAFVNALGDVNAEWAAAAAGCVNWGFPTIADTDIPEILPTGICTYEHVVANIKHDEMVQKSVEVRGLKTTVSTIDIPCAFGPAFEGERVRGADLHCQSGGGKTQCTE
Acetyl-CoA synthase	AcsB		Wood-Ljungdahl cycle / Acetogenesis	IDS_55	Bacteria	Desulfobacterota	Desulfobacteria	Desulfobacterales				SC9687-89-91_k127_1897253_3 # 3495 # 5708 # 1 # ID=675_3;partial=00;start_type=ATG;rbs_motif=AGGAGG;rbs_spacer=5-10bp;gc_cont=0.525	AcsB-WP_037563760.1 - Alkalispirochaeta odontotermitis	93.6	737	1	737	1	737	0	1439.9	99.9	100	MSKLVAFAAIQGGYNVVSQVEGEYKRALDTFDADTKVGFPNTAYFLPVIYSLLGIKVETLEDIEKPLDVARKLLPPHIKGMNHLPYLGPLLDAGMSTLFCFEIREALRYLNEPDFYLHSEEPDLEAGKIWLGAADDTVFRKRGVEFVDGTAPGFAAIVGAAPNAEIAKDIVEDYQRRSLYIFLAANQNNTSVTDQLIEAGVQIGWNTRIVPFGPDISSAIFALGFANRAAMAFGNVQPGDYKKMLLYNKNRIFAFVNALGDVGTDWAGAAAGCVNWGFPTLADTDIPEVLPTGICTYEHVVANVPHDEIVQKSVEVRGLKVTVSEIEIPLSFGPAYEGERVRGADLHAQTGGGKTQCTELVKMAEMNEIEDGKVEVIGPDVTEVKEGGTFPLGIYVQIA…
Acetyl-CoA synthase	AcsB		Wood-Ljungdahl cycle / Acetogenesis	IDS_5	Bacteria	Desulfobacterota	Desulfobulbia	Desulfobulbales	Desulfocapsaceae			SC9687-89-91_k127_23024_6 # 4490 # 5515 # -1 # ID=690_6;partial=01;start_type=Edge;rbs_motif=None;rbs_spacer=None;gc_cont=0.484	AcsB-WP_073373625.1 - Desulfofustis glycolicus	90	341	1	341	397	737	1.5e-185	648.7	99.7	46.3	QIAGREFQTDFEPIMERQIHHLINYIQGIMHIGQRDIAWVRVGKGAIEKGFSLKDIGVVLHAKFHQDFQKIVDKVQVTLYSNKEDVDKLTERARVEYRTRDERVDTMTDEDVETFYSCTLCQSFAPSHVCSVSPERTGLCGAYNWMDCKASFEINPTGPNQPIQKGKVLDPKLGRFEGVDEFIKGASKGAIESYNFYSMVNAPMTTCGCCECIAAMLPSCNGVMTVGRDYAGDTPCGMKFTTLAGVMGGGASSPGFVGHSKFNITQGKFILGDGGLLRVVWMPKVLKDEIYDRINARGKEMGVENFADMIADETVGITEDEILPFLQEKGHPALEMESLIS*
Acetyl-CoA synthase	AcsB		Wood-Ljungdahl cycle / Acetogenesis	LDS_10	Bacteria	Desulfobacterota	Syntrophobacteria	BM002	BM002	BM002		SC9690-92-93_k127_1719129_1 # 3 # 1544 # -1 # ID=431_1;partial=10;start_type=ATG;rbs_motif=AGGAGG;rbs_spacer=5-10bp;gc_cont=0.568	AcsB-WP_073041879.1 - Desulfacinum infernum	80.9	514	1	514	1	514	1.7e-254	878.2	100	69.7	MSRLVAFAAIQGAYNIVQKAEGKLKEALEKYGPEQKIEFPDTAYYLPIIYSLLGAKVETLADAEPVMERVRQLLPPHMKGKIHVPYLGHTLDAGMAAILAEEIAEAIRYVEDPDFYTTEEDPDTAAGQLWVGAAHDVIMRKRGIEFVDGSAPGFAAIVGAAPDPETAKYIAEEYQKKNLYVFMCANQGGTTFTEQLIEAGVQIGWNTRLVPFSPDISGAVFALGFANRAGMAFGGIKPGDYKRMLEYNKNRVFAFVNALGEVNAEWAANAAGAINWGFPTLADTDVPEILPTGVCTYEHVVANVLHEEMPARSIEVRGLKVAITEIPVPVSYGPAFEGERIRKDDLFVECGGGRTPCVEWTTIADMDAVEDGLVEVVGKDLPDCKEGDKLPLAVVVEVA…
Ammonia monooxygenase	AmoA	AOA	Ammonia oxidation (to hydroxylamine)	HDS_58	Archaea	Thermoproteota	Nitrososphaeria	Nitrososphaerales	Nitrosopumilaceae	Nitrosopumilus		k127_479227_9 # 6188 # 6838 # -1 # ID=142_9;partial=00;start_type=ATG;rbs_motif=None;rbs_spacer=None;gc_cont=0.427	AmoA-WP_086907103.1 Candidatus Nitrosomarinus catalina (AOA)	99.5	216	1	216	1	216	5.9e-124	443.4	99.5	100	MVWLRRCTHYLFIVVVAVNSTLLTINAGDYIFYTDWAWTSFTVFSISQTLMLIVGATYYLTFTGVPGTATYYALIMTVYTWIAKGAWFALGYPYDFIVTPVWLPSAMLLDLVYWATKKNKHSLILFGGVLVGMSLPLFNMVNLITVADPLETAFKYPRPTLPPYMTPIEPQVGKFYNSPVALGAGAGAVLACTFAALGCKLNTWTYRWMAAWSKWD*
Arsenite oxidase	ARO		Arsenite oxidation to arsenate	HDS_62	Bacteria	Proteobacteria	Alphaproteobacteria	Rhodobacterales	Rhodobacteraceae	IMCC34051		k127_81336_1 # 3 # 2450 # 1 # ID=8_1;partial=10;start_type=Edge;rbs_motif=None;rbs_spacer=None;gc_cont=0.603	ARO-WP_131569230.1 arsenate reductase (azurin) large subunit [Oricola cellulosilytica]	94.2	815	1	815	77	891	0	1617.4	99.9	91.5	IVLHNGEPHHIVIIPDKDAEFVNYSGNSSIRGGALAQKVYNPQTPTRDRLQSPMVRMFGVLMPVTWDFALDIAAEVGNHVLEKHGTNAYGVKTFSYGYMENTYAITKYALRHVRTANFTFHDTPSDVTSTPGFRDAGFDNFGPSYDDWADADTLLMCGTDPYESKTILFTDYIMPAIQGGQKAIFLLPRRTSGTAFAEKNGGMVIDIQPGTDLPVVLAIARVIVENGWQDDEWIQNWVNNKWESSSGFGQGTRNTPWQWRTTWGQFQTAGFEDWKEWLLAQDYSVPEKAAEIAQIDVQKIYTAAEWMAKPKEDGTRPKTSIMIEKGFYWSNNTGNTQAISALGITVGAGGRPGQVIGRAGGHQRGGLRGGGYPRNKSPEKLPGRRRRAMDTDRYLMSGH…
Arsenite oxidase	ARO		Arsenite oxidation to arsenate	HDS_62	Bacteria	Proteobacteria	Alphaproteobacteria	Rhodobacterales	Rhodobacteraceae	IMCC34051		k127_510897_7 # 7325 # 7558 # 1 # ID=366_7;partial=01;start_type=ATG;rbs_motif=AGGAGG;rbs_spacer=5-10bp;gc_cont=0.615	ARO-WP_131569230.1 arsenate reductase (azurin) large subunit [Oricola cellulosilytica]	92.3	78	1	78	1	78	2.5e-40	164.1	100	8.8	MSTPYYVPETSVPLPPPDADVISTACDYCIVACGYKVYRWPVAGGKVGGPRAEENAFGEDFPVAPLGAWIAPNMHNIV
Arsenate reductase (glutaredoxin)	ArsC		Arsenate reduction to arsenite	HDS_27	Archaea	Thermoproteota	Nitrososphaeria	Nitrososphaerales	Nitrosopumilaceae	Nitrosopumilus		SC9685-86-88_k127_906790_5 # 1532 # 1798 # -1 # ID=28_5;partial=00;start_type=ATG;rbs_motif=AGGA;rbs_spacer=5-10bp;gc_cont=0.330	ArsC-WP_067960343.1 arsenate reductase [Nitrosopumilus sp. Nsub]	69.3	88	1	88	24	111	2.9e-29	127.5	98.9	78.6	MDIEKRDFFKDPLSEAELKKIIKMSGKTPSEFLRKRDKMFKELDLGNAQKTDSQIIKLMVKYPGLIMRPIVISGNKAFVGKIDSKNLK*
Arsenate reductase (glutaredoxin)	ArsC		Arsenate reduction to arsenite	HDS_58	Archaea	Thermoproteota	Nitrososphaeria	Nitrososphaerales	Nitrosopumilaceae	Nitrosopumilus		k127_39798_1 # 1 # 342 # 1 # ID=34_1;partial=10;start_type=Edge;rbs_motif=None;rbs_spacer=None;gc_cont=0.322	ArsC-WP_086907404.1 arsenate reductase [Candidatus Nitrosomarinus catalina]	74.8	111	3	113	1	111	6e-43	173.3	97.4	99.1	KLMKVFHKSSCITCKKSISQVERMNADIEKRDFFKDPFSESELKKIIKMTGKKPSELLRKRDKMFKELDLESKKKTDAQIIKLMVKYPGLILRPIIITKNKAFVGKIDPKNLK*
Arsenate reductase (glutaredoxin)	ArsC		Arsenate reduction to arsenite	HDS_21	Bacteria	Actinobacteriota	Acidimicrobiia	UBA5794	SHLN01	SHLN01	SHLN01 sp004283105	SC9685-86-88_k127_86747_2 # 2780 # 3064 # -1 # ID=30_2;partial=00;start_type=TTG;rbs_motif=None;rbs_spacer=None;gc_cont=0.593	ArsC-WP_083908390.1 arsenate reductase [Ilumatobacter coccineus]	60.2	93	1	93	25	116	4.7e-25	113.6	97.9	78.6	MGVEHDTVLYMKEPPDRATLEHIVSILEDPVEDLVRKDSKFKKLGLNPDDYVGNPEAVVDIILQHKALMQRPVVVKGAKAIIGRPKSRITELLG*
Arsenate reductase (glutaredoxin)	ArsC		Arsenate reduction to arsenite	HDS_21	Bacteria	Actinobacteriota	Acidimicrobiia	UBA5794	SHLN01	SHLN01	SHLN01 sp004283105	SC9685-86-88_k127_1429992_3 # 2954 # 3238 # 1 # ID=339_3;partial=00;start_type=TTG;rbs_motif=None;rbs_spacer=None;gc_cont=0.596	ArsC-WP_083914103.1 arsenate reductase [Ilumatobacter nonamiensis]	57.4	94	1	94	25	117	1e-24	112.5	98.9	79.5	MGVEHDTVLYMKDPPDRATLEHIVSILEDPVEDLVRKDSKFKKLGLNPDDFVGNPEAVVDIILQHKALMQRPVLVKGAKAIIGRPKSRIAELLG*
Arsenate reductase (glutaredoxin)	ArsC		Arsenate reduction to arsenite	HDS_54	Bacteria	Actinobacteriota	Acidimicrobiia	UBA5794	SHLN01	SHLN01		SC9685-86-88_k127_2320853_22 # 20522 # 20776 # -1 # ID=385_22;partial=00;start_type=ATG;rbs_motif=None;rbs_spacer=None;gc_cont=0.612	ArsC-WP_083914103.1 arsenate reductase [Ilumatobacter nonamiensis]	65.5	84	1	84	35	117	1.4e-23	108.6	98.8	70.9	MKEPPDRETLEHIVAVLEDPVEDLVRKDSKFKKLGLNPDDYVDNPEAVVDILLEHKALMQRPVVVKGDRALIGRPKSRVAELLG*
Arsenate reductase (glutaredoxin)	ArsC		Arsenate reduction to arsenite	IDS_57	Bacteria	Actinobacteriota	Acidimicrobiia	UBA5794	SHLN01	SHLN01	SHLN01 sp004283105	SC9687-89-91_k127_451347_1 # 90 # 374 # 1 # ID=3_1;partial=00;start_type=TTG;rbs_motif=None;rbs_spacer=None;gc_cont=0.596	ArsC-WP_083914103.1 arsenate reductase [Ilumatobacter nonamiensis]	57.4	94	1	94	25	117	1e-24	112.5	98.9	79.5	MGVEHDTVLYMKDPPDRATLEHIVSILEDPVEDLVRKDSKFKKLGLNPDDFVGNPEAVVDIILQHKALMQRPVLVKGAKAIIGRPKSRIAELLG*
Arsenate reductase (glutaredoxin)	ArsC		Arsenate reduction to arsenite	IDS_58	Bacteria	Actinobacteriota	Acidimicrobiia	UBA5794	SHLN01	SHLN01		SC9687-89-91_k127_1694748_2 # 852 # 1106 # 1 # ID=238_2;partial=00;start_type=ATG;rbs_motif=None;rbs_spacer=None;gc_cont=0.616	ArsC-WP_083914103.1 arsenate reductase [Ilumatobacter nonamiensis]	65.5	84	1	84	35	117	1.4e-23	108.6	98.8	70.9	MKEPPDRETLEHIVAVLEDPVEDLVRKDSKFKKLGLNPDDYVDNPEAVVDILLEHKALMQRPVVVKGDRALIGRPKSRVAELLG*
Arsenate reductase (glutaredoxin)	ArsC		Arsenate reduction to arsenite	HDS_13	Bacteria	Actinobacteriota	Acidimicrobiia	UBA5794	SHLN01			SC9685-86-88_k127_2135775_3 # 1417 # 1722 # 1 # ID=101_3;partial=00;start_type=TTG;rbs_motif=None;rbs_spacer=None;gc_cont=0.552	ArsC-WP_083914103.1 arsenate reductase [Ilumatobacter nonamiensis]	58.8	97	3	99	21	116	1e-25	115.9	95.1	82.1	MAVAEDLGVEHDTVLYMKEPPDRETLEHIVSILEDPVEDLVRKDSRFKKLDLNPDDYVDNPQAVVDLLLQQKALMQRPVVIRGDKAIIGRPKARIAEFLAG*
Arsenate reductase (glutaredoxin)	ArsC		Arsenate reduction to arsenite	IDS_67	Bacteria	Actinobacteriota	Acidimicrobiia	UBA5794	SHLN01			k127_1124087_3 # 1717 # 2022 # -1 # ID=356_3;partial=00;start_type=TTG;rbs_motif=None;rbs_spacer=None;gc_cont=0.552	ArsC-WP_083914103.1 arsenate reductase [Ilumatobacter nonamiensis]	58.8	97	3	99	21	116	1e-25	115.9	95.1	82.1	MAVAEDLGVEHDTVLYMKEPPDRETLEHIVSILEDPVEDLVRKDSRFKKLDLNPDDYVDNPQAVVDLLLQQKALMQRPVVIRGDKAIIGRPKARIAEFLAG*
Arsenate reductase (glutaredoxin)	ArsC		Arsenate reduction to arsenite	HDS_53	Bacteria	Actinobacteriota	Acidimicrobiia	UBA5794				SC9685-86-88_k127_2223330_3 # 1809 # 2126 # 1 # ID=388_3;partial=00;start_type=TTG;rbs_motif=None;rbs_spacer=None;gc_cont=0.582	ArsC-WP_083914103.1 arsenate reductase [Ilumatobacter nonamiensis]	56.7	97	3	99	21	116	1.3e-23	109	91.5	82.1	MAVAEDQGVRYDTVLYMKEPPDRAALEHLVSILEDPVEDLVRKDSKFKKLGLDPDDYVGNPSAVVDIILQHKALMQRPVVVKGNKAIIGRPKVRVAEMLRSADGV*
Arsenate reductase (glutaredoxin)	ArsC		Arsenate reduction to arsenite	HDS_19	Bacteria	Bacteroidota	Bacteroidia	Chitinophagales	Saprospiraceae			SC9685-86-88_k127_647191_2 # 725 # 1063 # 1 # ID=320_2;partial=00;start_type=ATG;rbs_motif=TAAA;rbs_spacer=11bp;gc_cont=0.342	ArsC-WP_147165377.1 arsenate reductase (glutaredoxin) [Phaeodactylibacter luteus]	62.2	111	1	111	1	111	5e-34	143.7	98.2	99.1	MEIFHNPRCRKSRETLALLEDNKVNPEIVLYLEEKLTQKRLKEVISKLGIKASQLVRKTEPIYKEKYKGKDISDAEWVKILVKEPKLIERPIVIKGKKAVIGRPPSNVLTLI*
Arsenate reductase (glutaredoxin)	ArsC		Arsenate reduction to arsenite	HDS_20	Bacteria	Bacteroidota	Bacteroidia	Chitinophagales	Saprospiraceae			SC9685-86-88_k127_1530048_5 # 3803 # 4147 # -1 # ID=310_5;partial=00;start_type=ATG;rbs_motif=TAA;rbs_spacer=11bp;gc_cont=0.328	ArsC-WP_111371269.1 arsenate reductase (glutaredoxin) [Arcticibacterium luteifluviistationis]	75	112	1	112	1	112	3.5e-43	174.1	97.4	98.2	MKIYHNPRCRKSRDSYNLLKEEGIDFETIEYLKEPLNAKDLKALLAKLNIPAKDLIRKGEAIFKEKYKGKELTENEWIKAMVENPKLIERPIVVRGNKAVIGRPIENVIDLIKN*
Arsenate reductase (glutaredoxin)	ArsC		Arsenate reduction to arsenite	IDS_13	Bacteria	Bacteroidota	Bacteroidia	Chitinophagales	Saprospiraceae			SC9687-89-91_k127_888384_2 # 1053 # 1397 # 1 # ID=492_2;partial=00;start_type=ATG;rbs_motif=TAAA;rbs_spacer=5bp;gc_cont=0.368	ArsC-WP_111371269.1 arsenate reductase (glutaredoxin) [Arcticibacterium luteifluviistationis]	70.5	112	1	112	1	112	4.8e-40	163.7	97.4	98.2	MKIYHNPRCSKSRDSFNLLNEKGLDFEVVEYLKTPLTEDYVTKLLKMLGMDARDLVRKTEAIYKEQFKGKEMTERQWIKAMVKYPKLIERPIVVKGKKAVIGRPIENVINLIKS*
Arsenate reductase (glutaredoxin)	ArsC		Arsenate reduction to arsenite	HDS_2	Bacteria	Bacteroidota	Bacteroidia	Flavobacteriales	Flavobacteriaceae	Eudoraea		S4CSC9688_k127_30049_6 # 6180 # 6521 # -1 # ID=307_6;partial=00;start_type=ATG;rbs_motif=AAAAA;rbs_spacer=12bp;gc_cont=0.474	ArsC-WP_114904634.1 arsenate reductase (glutaredoxin) [Kordia sp. SMS9]	64.6	113	1	113	1	113	5.8e-38	156.8	99.1	100	MIKIYHNPRCRKSREGLAYLEAAGKDFEVVRYLDDPLTTAQIQALLKALALPPLDLVRKNEAIWKSEFKGKELNDAQIVEALSRHPKLIERPIIQVGDKAVIGRPADKIGELL*
Arsenate reductase (glutaredoxin)	ArsC		Arsenate reduction to arsenite	IDS_17	Bacteria	Bacteroidota	Bacteroidia	Flavobacteriales	Flavobacteriaceae	Eudoraea		SC9687-89-91_k127_576539_2 # 183 # 524 # 1 # ID=249_2;partial=00;start_type=ATG;rbs_motif=AAAAA;rbs_spacer=12bp;gc_cont=0.474	ArsC-WP_114904634.1 arsenate reductase (glutaredoxin) [Kordia sp. SMS9]	63.7	113	1	113	1	113	1.7e-37	155.2	99.1	100	MIKIYHNPRCRKSREGLAYLEAAGKDFEVVRYLDDPLTTTQIQALLKALALPPLDLVRKNEAIWKSEFKGKELNDAQIVEALSRHPKLIERPIIQVGDKAVIGRPADKIGELL*
Arsenate reductase (glutaredoxin)	ArsC		Arsenate reduction to arsenite	IDS_17	Bacteria	Bacteroidota	Bacteroidia	Flavobacteriales	Flavobacteriaceae	Eudoraea		SC9687-89-91_k127_433993_3 # 2693 # 3034 # -1 # ID=411_3;partial=00;start_type=ATG;rbs_motif=AAAAA;rbs_spacer=12bp;gc_cont=0.474	ArsC-WP_114904634.1 arsenate reductase (glutaredoxin) [Kordia sp. SMS9]	63.7	113	1	113	1	113	3.8e-37	154.1	99.1	100	MIKIYHNPRCRKSREGLAYLEAAGKDFEVIRYLDDPLTTAQIQALLKALALPPLGLVRKNEAIWKSEFKGKELNDAQIVEALSKYPKLIERPIVQVGDKAVIGRPADKIGELL*
Arsenate reductase (glutaredoxin)	ArsC		Arsenate reduction to arsenite	IDS_23	Bacteria	Bacteroidota	Bacteroidia	Flavobacteriales	Flavobacteriaceae	Eudoraea		SC9687-89-91_k127_403344_3 # 2481 # 2822 # 1 # ID=123_3;partial=00;start_type=ATG;rbs_motif=None;rbs_spacer=None;gc_cont=0.404	ArsC-WP_116183611.1 arsenate reductase (glutaredoxin) [Muricauda sp. SM1704]	71.7	113	1	113	1	113	1.1e-41	169.1	99.1	96.6	MIKIYHNPRCRKSREGLALLEASGQKFEIVRYLDNPPDPEELQGLLTALDISPIQLVRKNEAIWKSDYKGKDLSDNELIEALSQHPKLIERPIVIKDNKAVIARPAERINELL*
Arsenate reductase (glutaredoxin)	ArsC		Arsenate reduction to arsenite	IDS_2	Bacteria	Bacteroidota	Bacteroidia	Flavobacteriales	Flavobacteriaceae	Eudoraea		S5CSC9689_k127_454986_4 # 3911 # 4252 # 1 # ID=15_4;partial=00;start_type=ATG;rbs_motif=AAAAA;rbs_spacer=12bp;gc_cont=0.477	ArsC-WP_114904634.1 arsenate reductase (glutaredoxin) [Kordia sp. SMS9]	64.6	113	1	113	1	113	5.8e-38	156.8	99.1	100	MIKIYHNPRCRKSREGLAYLEAAGKDFEVVRYLDDPLTTAQIQALLKALALPPLDLVRKNEAIWKSEFKGKELNDAQIVEALSRHPKLIERPIIQVGDKAVIGRPADKIGELL*
Arsenate reductase (glutaredoxin)	ArsC		Arsenate reduction to arsenite	IDS_48	Bacteria	Bacteroidota	Bacteroidia	Flavobacteriales	Flavobacteriaceae	Eudoraea		SC9687-89-91_k127_1210937_4 # 2327 # 2671 # 1 # ID=212_4;partial=00;start_type=ATG;rbs_motif=AAAAA;rbs_spacer=7bp;gc_cont=0.357	ArsC-WP_019669546.1 arsenate reductase (glutaredoxin) [Eudoraea adriatica]	85.1	114	1	114	1	114	2.3e-50	198	99.1	100	MIKIYHNPRCRKSREGLALVESSGKDFEIINYLEEVPSKDELHKVLEYLTLSPEQLVRKSEAIWKEKFKGENLSDDQIIDAMLEYPKLIERPIVIKGDKAVIGRPSKKIIELLK*
Arsenate reductase (glutaredoxin)	ArsC		Arsenate reduction to arsenite	IDS_53	Bacteria	Bacteroidota	Bacteroidia	Flavobacteriales	Flavobacteriaceae	Eudoraea		SC9687-89-91_k127_2442072_4 # 2794 # 3135 # 1 # ID=3_4;partial=00;start_type=ATG;rbs_motif=TAAAAA;rbs_spacer=7bp;gc_cont=0.418	ArsC-WP_067028652.1 arsenate reductase (glutaredoxin) [Muricauda sp. CP2A]	69	113	1	113	1	113	7.3e-41	166.4	99.1	100	MIKIYHNPRCAKSREGLALLEAAGADYETVLYLQQTPDKKELKEILKKLGYAPMDLIRKNEAIWKAQFKGKELSDEALITAMITNPKLIERPIIVKDNKAVVGRPSEKIRDLL*
Arsenate reductase (glutaredoxin)	ArsC		Arsenate reduction to arsenite	IDS_76	Bacteria	Bacteroidota	Bacteroidia	Flavobacteriales	Flavobacteriaceae	Eudoraea		k127_243634_3 # 3197 # 3538 # 1 # ID=12_3;partial=00;start_type=ATG;rbs_motif=AAAAA;rbs_spacer=12bp;gc_cont=0.477	ArsC-WP_114904634.1 arsenate reductase (glutaredoxin) [Kordia sp. SMS9]	63.7	113	1	113	1	113	1.9e-36	151.8	99.1	100	MIKIYHNPRCRKSREGLAYLEAAGMDFEVVRYLDDPLTTAQIQALLKALALPPLGLVRKNEAIWKSEFKGKELNDAQIVEALSKYPKLIERPIVQVGDKAVIGRPADKIGELL*
Arsenate reductase (glutaredoxin)	ArsC		Arsenate reduction to arsenite	LDS_20	Bacteria	Bacteroidota	Bacteroidia	Flavobacteriales	Flavobacteriaceae	Eudoraea		SC9690-92-93_k127_1249579_3 # 1430 # 1771 # 1 # ID=409_3;partial=00;start_type=ATG;rbs_motif=AAAAA;rbs_spacer=12bp;gc_cont=0.477	ArsC-WP_114904634.1 arsenate reductase (glutaredoxin) [Kordia sp. SMS9]	63.7	113	1	113	1	113	1.9e-36	151.8	99.1	100	MIKIYHNPRCRKSREGLAYLEAAGMDFEVVRYLDDPLTTAQIQALLKALALPPLGLVRKNEAIWKSEFKGKELNDAQIVEALSKYPKLIERPIVQVGDKAVIGRPADKIGELL*
Arsenate reductase (glutaredoxin)	ArsC		Arsenate reduction to arsenite	LDS_21	Bacteria	Bacteroidota	Bacteroidia	Flavobacteriales	Flavobacteriaceae	Eudoraea		SC9690-92-93_k127_279257_6 # 6408 # 6752 # 1 # ID=354_6;partial=00;start_type=ATG;rbs_motif=AAAAA;rbs_spacer=7bp;gc_cont=0.362	ArsC-WP_019669546.1 arsenate reductase (glutaredoxin) [Eudoraea adriatica]	87.7	114	1	114	1	114	7.1e-52	203	99.1	100	MIKIYHNPRCRKSREGLALVESSGKDFEIINYLEEVPSKDELRKVLEYLTLSPEQLVRKNEAIWKEKFKGENLSDDQIIDAMLEYPKLIERPIVIKGDKAVIGRPSEKIIELLK*
Arsenate reductase (glutaredoxin)	ArsC		Arsenate reduction to arsenite	LDS_21	Bacteria	Bacteroidota	Bacteroidia	Flavobacteriales	Flavobacteriaceae	Eudoraea		SC9690-92-93_k127_1567998_11 # 10085 # 10240 # -1 # ID=402_11;partial=01;start_type=Edge;rbs_motif=None;rbs_spacer=None;gc_cont=0.327	ArsC-WP_019669546.1 arsenate reductase (glutaredoxin) [Eudoraea adriatica]	86.3	51	1	51	64	114	1.6e-19	94.4	98.1	44.7	WKEQFKGENLSDDQIIDAMLEYPKLIERPIVIKGDKAVIGRPSKKIIELLK*
Arsenate reductase (glutaredoxin)	ArsC		Arsenate reduction to arsenite	LDS_28	Bacteria	Bacteroidota	Bacteroidia	Flavobacteriales	Flavobacteriaceae	Eudoraea		k127_244619_2 # 929 # 1270 # 1 # ID=155_2;partial=00;start_type=ATG;rbs_motif=AAAAA;rbs_spacer=12bp;gc_cont=0.482	ArsC-WP_114904634.1 arsenate reductase (glutaredoxin) [Kordia sp. SMS9]	64.6	113	1	113	1	113	2.9e-37	154.5	99.1	100	MIKIYHNPRCRKSREGLAYLEAAGKDFEVVRYLDDPLTTAQIQALLKALALPPLGLVRKNEAIWKSEFKGKELNDAQIVEALSKYPKLIERPIVQVGDKAVIGRPADKIGELL*
Arsenate reductase (glutaredoxin)	ArsC		Arsenate reduction to arsenite	IDS_6	Bacteria	Bacteroidota	Bacteroidia	Flavobacteriales	Flavobacteriaceae	Gramella		SC9687-89-91_k127_1620097_3 # 2095 # 2436 # 1 # ID=12_3;partial=00;start_type=ATG;rbs_motif=AAAAT;rbs_spacer=8bp;gc_cont=0.354	ArsC-WP_108172198.1 arsenate reductase (glutaredoxin) [Gramella gaetbulicola]	92	113	1	113	1	113	1.9e-52	204.9	99.1	100	MLKIYHNARCKKSREGLEILKNSGKEFEVKEYLKEPLNENELEELIKKLDITPIQLVRKNEKIWKESYKDKDLSDRELITVMVKNPKLIERPVVETEKKAVIGRPPSDIEKLL*
Arsenate reductase (glutaredoxin)	ArsC		Arsenate reduction to arsenite	IDS_74	Bacteria	Bacteroidota	Bacteroidia	Flavobacteriales	Flavobacteriaceae	Lutibacter		k127_236234_2 # 1057 # 1395 # -1 # ID=73_2;partial=00;start_type=ATG;rbs_motif=TAAAAA;rbs_spacer=9bp;gc_cont=0.304	ArsC-WP_115879105.1 arsenate reductase (glutaredoxin) [Lutibacter oceani]	76.8	112	1	112	1	112	5.4e-44	176.8	99.1	100	MKIYHNPRCSKSRQGLAILEASNQPFQVIKYLETPISENELSEIVKLLRIKPIDLVRKNESVWKENYKNKSLSDSQLIKVMVANPKLIERPIVINNGKAIIGRPPQLIENIL*
Arsenate reductase (glutaredoxin)	ArsC		Arsenate reduction to arsenite	IDS_26	Bacteria	Bacteroidota	Bacteroidia	Flavobacteriales	Flavobacteriaceae	Maribacter_A		SC9687-89-91_k127_2470104_9 # 8933 # 9034 # -1 # ID=365_9;partial=01;start_type=Edge;rbs_motif=None;rbs_spacer=None;gc_cont=0.373	ArsC-WP_076701494.1 arsenate reductase (glutaredoxin) [Seonamhaeicola sp. S2-3]	78.1	32	1	32	82	113	4.9e-09	58.9	94.1	28.3	MIANPKLIERPIVIKGNKAVIGRPTERIIDLLK*
Arsenate reductase (glutaredoxin)	ArsC		Arsenate reduction to arsenite	IDS_26	Bacteria	Bacteroidota	Bacteroidia	Flavobacteriales	Flavobacteriaceae	Maribacter_A		SC9687-89-91_k127_2644689_6 # 5776 # 6120 # 1 # ID=369_6;partial=00;start_type=ATG;rbs_motif=TAAAA;rbs_spacer=9bp;gc_cont=0.345	ArsC-WP_013307175.1 arsenate reductase (glutaredoxin) [Maribacter sp. HTCC2170]	76.3	114	1	114	1	114	9.3e-44	176	99.1	99.1	MIQIYHNPRCTKSRQGLQALQNSGEKFEVIKYLEDIPSKEELKQILEKLKISAESLVRKNEAIWKEKYRGQSLSDDEILEAMIANPKLIERPIVIKGNKAVIGRPTERIIDLLK*
Arsenate reductase (glutaredoxin)	ArsC		Arsenate reduction to arsenite	IDS_65	Bacteria	Bacteroidota	Bacteroidia	Flavobacteriales	Flavobacteriaceae	Maribacter_A		SC9687-89-91_k127_2026804_11 # 10085 # 10429 # 1 # ID=51_11;partial=00;start_type=ATG;rbs_motif=TAA;rbs_spacer=11bp;gc_cont=0.388	ArsC-WP_013307175.1 arsenate reductase (glutaredoxin) [Maribacter sp. HTCC2170]	75.4	114	1	114	1	114	9e-47	186	99.1	99.1	MIKIYHNPRCTKSRQGLALLEQSGEQFEVVKYLEDIPSKDELKKVLEYLNIPAEDLVRKNEAIWKTTYRGKALNEEDILDAMVQYPKLIERPIVVKGNRAVIGRPTEKIYDLLK*
Arsenate reductase (glutaredoxin)	ArsC		Arsenate reduction to arsenite	LDS_5	Bacteria	Bacteroidota	Bacteroidia	Flavobacteriales	Flavobacteriaceae	Maribacter_A		SC9690-92-93_k127_1036705_4 # 3906 # 4250 # 1 # ID=406_4;partial=00;start_type=ATG;rbs_motif=TAA;rbs_spacer=11bp;gc_cont=0.351	ArsC-WP_013307175.1 arsenate reductase (glutaredoxin) [Maribacter sp. HTCC2170]	76.3	114	1	114	1	114	9.3e-44	176	99.1	99.1	MIQIYHNPRCTKSRQGLQALQNSGEKFEVIKYLEDIPSKEELKQILEKLKISAESLVRKNEAIWKEKYRGQSLSDDEILEAMIANPKLIERPIVIKGNKAVIGRPTERIIDLLK*
Arsenate reductase (glutaredoxin)	ArsC		Arsenate reduction to arsenite	LDS_9	Bacteria	Bacteroidota	Bacteroidia	Flavobacteriales	Flavobacteriaceae	Maribacter_A		SC9690-92-93_k127_900002_2 # 476 # 820 # -1 # ID=424_2;partial=00;start_type=ATG;rbs_motif=TAA;rbs_spacer=11bp;gc_cont=0.391	ArsC-WP_013307175.1 arsenate reductase (glutaredoxin) [Maribacter sp. HTCC2170]	75.4	114	1	114	1	114	9e-47	186	99.1	99.1	MIKIYHNPRCTKSRQGLALLEKSGEQFEVVKYLEDIPSKDELKKVLEYLNIPAEDLVRKNEAIWKTTYRGKALNEEDILDAMVQYPKLIERPIVVKGNRAVIGRPTEKIYDLLK*
Arsenate reductase (glutaredoxin)	ArsC		Arsenate reduction to arsenite	HDS_61	Bacteria	Bacteroidota	Bacteroidia	Flavobacteriales	Flavobacteriaceae	Muriicola		k127_601455_6 # 7094 # 7441 # 1 # ID=81_6;partial=00;start_type=ATG;rbs_motif=AAA;rbs_spacer=9bp;gc_cont=0.397	ArsC-WP_129604245.1 arsenate reductase (glutaredoxin) [Muriicola sp. MMS17-SY002]	71.3	115	1	115	1	115	8.5e-45	179.5	99.1	100	MIKIYHNPRCRKSREGLAIVEESGKPFEIIKYLENNLSRSELLEILNTLNINASELVRKQEAIWKSDFKGKDLTEEMIVNALLAHPKLIERPVVIYNGKGVIGRPPENISELLAE*
Arsenate reductase (glutaredoxin)	ArsC		Arsenate reduction to arsenite	IDS_4	Bacteria	Bacteroidota	Bacteroidia	Flavobacteriales	Flavobacteriaceae	Muriicola		S7CSC9691_k127_183973_17 # 19419 # 19766 # 1 # ID=55_17;partial=00;start_type=ATG;rbs_motif=TAA;rbs_spacer=4bp;gc_cont=0.399	ArsC-WP_129604245.1 arsenate reductase (glutaredoxin) [Muriicola sp. MMS17-SY002]	85.2	115	1	115	1	115	2.5e-52	204.5	99.1	100	MITIYHNPRCRKSREGLALVEGSGKPFEVVKYLDNKLSKSELKQILDTLGIGPMDIVRKQEAIWKSDFKGKELSDEMIFDALVEHPKLIERPIVIYNQKGVIGRPPENISDLLSD*
Arsenate reductase (glutaredoxin)	ArsC		Arsenate reduction to arsenite	IDS_72	Bacteria	Bacteroidota	Bacteroidia	Flavobacteriales	Flavobacteriaceae	Muriicola		k127_548139_20 # 24628 # 24975 # 1 # ID=159_20;partial=00;start_type=ATG;rbs_motif=AAGAA;rbs_spacer=10bp;gc_cont=0.397	ArsC-WP_129604245.1 arsenate reductase (glutaredoxin) [Muriicola sp. MMS17-SY002]	71.3	115	1	115	1	115	8.5e-45	179.5	99.1	100	MIKIYHNPRCRKSREGLAIVEESGKPFEIIKYLENNLSRSELLEILNTLNINASELVRKQEAIWKSDFKGKDLTEEMIVNALLAHPKLIERPVVIYNGKGVIGRPPENISELLAE*
Arsenate reductase (glutaredoxin)	ArsC		Arsenate reduction to arsenite	LDS_18	Bacteria	Bacteroidota	Bacteroidia	Flavobacteriales	Flavobacteriaceae	Muriicola		SC9690-92-93_k127_909696_6 # 3199 # 3546 # 1 # ID=287_6;partial=00;start_type=ATG;rbs_motif=AACAA;rbs_spacer=14bp;gc_cont=0.402	ArsC-WP_129604245.1 arsenate reductase (glutaredoxin) [Muriicola sp. MMS17-SY002]	85.2	115	1	115	1	115	2.5e-52	204.5	99.1	100	MITIYHNPRCRKSREGLALVEGSGKPFEVVKYLDNKLSKSELKQILDTLGIGPMDIVRKQEAIWKSDFKGKELSDEMIFDALVEHPKLIERPIVIYNQKGVIGRPPENISDLLSD*
Arsenate reductase (glutaredoxin)	ArsC		Arsenate reduction to arsenite	HDS_38	Bacteria	Bacteroidota	Bacteroidia	Flavobacteriales	Flavobacteriaceae	RR4-38		SC9685-86-88_k127_463074_26 # 26597 # 26938 # 1 # ID=57_26;partial=00;start_type=ATG;rbs_motif=AAAAA;rbs_spacer=7bp;gc_cont=0.383	ArsC-WP_130286718.1 arsenate reductase (glutaredoxin) [Aquimarina brevivitae]	65.5	113	1	113	1	113	5.6e-41	166.8	99.1	100	MTTIYHNPRCRKSRETLHLLEERNESVNTVLYLDDPPTVKELKNILNMLGMKPIELVRKNEAIWKENFKNKDLSDDDILKAMRNHPKLIERPIVLKNGKAALGRPPENVINIL*
Arsenate reductase (glutaredoxin)	ArsC		Arsenate reduction to arsenite	IDS_38	Bacteria	Bacteroidota	Bacteroidia	Flavobacteriales	Flavobacteriaceae	RR4-38		SC9687-89-91_k127_356972_25 # 25735 # 26076 # 1 # ID=83_25;partial=00;start_type=ATG;rbs_motif=AAAAA;rbs_spacer=7bp;gc_cont=0.383	ArsC-WP_130286718.1 arsenate reductase (glutaredoxin) [Aquimarina brevivitae]	65.5	113	1	113	1	113	5.6e-41	166.8	99.1	100	MTTIYHNPRCRKSRETLHLLEERNESVNTVLYLDDPPTVKELKNILNMLGMKPIELVRKNEAIWKENFKNKDLSDDDILKAMRNHPKLIERPIVLKNGKAALGRPPENVINIL*
Arsenate reductase (glutaredoxin)	ArsC		Arsenate reduction to arsenite	HDS_26	Bacteria	Bacteroidota	Bacteroidia	Flavobacteriales	Flavobacteriaceae	SHLJ01	SHLJ01 sp004283005	SC9685-86-88_k127_2472476_34 # 38791 # 39132 # 1 # ID=2_34;partial=00;start_type=ATG;rbs_motif=TAAA;rbs_spacer=5bp;gc_cont=0.342	ArsC-WP_120200543.1 arsenate reductase (glutaredoxin) [Ichthyenterobacterium magnum]	76.1	113	1	113	1	113	1.7e-45	181.8	99.1	100	MIIIYHNPRCRKSRDTLEILETKKADYKVIKYLDTPLSEEKLGKIIKLLKIRPIELIRKNESIWKENFKDLDFSDEELIQVMAKYPKLIERPIVINGNKAVIGRPPELILDIL*
Arsenate reductase (glutaredoxin)	ArsC		Arsenate reduction to arsenite	HDS_37	Bacteria	Bacteroidota	Bacteroidia	Flavobacteriales	Flavobacteriaceae	SHLJ01		SC9685-86-88_k127_1247145_2 # 937 # 1278 # 1 # ID=54_2;partial=00;start_type=ATG;rbs_motif=AAAA;rbs_spacer=10bp;gc_cont=0.398	ArsC-WP_120200543.1 arsenate reductase (glutaredoxin) [Ichthyenterobacterium magnum]	77.9	113	1	113	1	113	1.3e-45	182.2	99.1	100	MIVIYHNPRCRKSRETLEILETKKADYKVIKYLDVPLSAEKLSKIIKILKIKPDELIRKNEKIWKENFKDLDFSDEELIEVMAKYPQLIERPIVINGDKAVIGRPPQRILDIL*
Arsenate reductase (glutaredoxin)	ArsC		Arsenate reduction to arsenite	HDS_8	Bacteria	Bacteroidota	Bacteroidia	Flavobacteriales	Flavobacteriaceae	SHLJ01		SC9685-86-88_k127_2619108_4 # 3756 # 4019 # -1 # ID=354_4;partial=01;start_type=Edge;rbs_motif=None;rbs_spacer=None;gc_cont=0.356	ArsC-WP_120200543.1 arsenate reductase (glutaredoxin) [Ichthyenterobacterium magnum]	79.3	87	1	87	27	113	1e-34	145.6	98.9	77	YKAIKYLDIPLSEEKLGKIIKILNIKPIELVRKNESIWKENFKTLNFSDQELIQVMAKYPQLIERPIVINGDKAVIGRPPTRILDII*
Arsenate reductase (glutaredoxin)	ArsC		Arsenate reduction to arsenite	IDS_14	Bacteria	Bacteroidota	Bacteroidia	Flavobacteriales	Flavobacteriaceae	SHLJ01		SC9687-89-91_k127_1099783_2 # 1879 # 2220 # -1 # ID=60_2;partial=00;start_type=ATG;rbs_motif=TAA;rbs_spacer=15bp;gc_cont=0.377	ArsC-WP_120200543.1 arsenate reductase (glutaredoxin) [Ichthyenterobacterium magnum]	77	113	1	113	1	113	2.6e-46	184.5	99.1	100	MIVIYHNPRCRKSRETLEILETRKADYKVIKYLDVPLGAEKLGKIIKILSIPPIDLVRKNEKIWKENFKHLNFSDEELIQVMAKYPQLIERPIVINGNKAVIGRPPNRILEII*
Arsenate reductase (glutaredoxin)	ArsC		Arsenate reduction to arsenite	IDS_16	Bacteria	Bacteroidota	Bacteroidia	Flavobacteriales	Flavobacteriaceae	SHLJ01		SC9687-89-91_k127_48624_2 # 148 # 489 # 1 # ID=6_2;partial=00;start_type=ATG;rbs_motif=TAAA;rbs_spacer=6bp;gc_cont=0.275	ArsC-WP_119029071.1 MULTISPECIES: arsenate reductase (glutaredoxin) [unclassified Flavobacteriaceae]	65.5	113	1	113	1	113	5.8e-38	156.8	99.1	100	MIQIYHNPRCSKSRQTLEILEDKIKDIEIIKYLDSPPTVKNLKYIISLLGISPNELIRKNEAIWKEQYKGKKLSDKDIIHAMVKYPKLIERPIVINGNKAVIGRPPLVVLDIL*
Arsenate reductase (glutaredoxin)	ArsC		Arsenate reduction to arsenite	IDS_51	Bacteria	Bacteroidota	Bacteroidia	Flavobacteriales	Flavobacteriaceae	SHLJ01		SC9687-89-91_k127_2244545_3 # 1649 # 1990 # 1 # ID=438_3;partial=00;start_type=ATG;rbs_motif=TAA;rbs_spacer=12bp;gc_cont=0.398	ArsC-WP_120200543.1 arsenate reductase (glutaredoxin) [Ichthyenterobacterium magnum]	77.9	113	1	113	1	113	1.3e-45	182.2	99.1	100	MIVIYHNPRCRKSRETLEILETKKADYKVIKYLDVPLSAEKLSKIIKILKIKPDELIRKNEKIWKENFKDLDFSDEELIEVMAKYPQLIERPIVINGDKAVIGRPPQRILDIL*
Arsenate reductase (glutaredoxin)	ArsC		Arsenate reduction to arsenite	IDS_61	Bacteria	Bacteroidota	Bacteroidia	Flavobacteriales	Flavobacteriaceae	SHLJ01	SHLJ01 sp004283005	SC9687-89-91_k127_2003710_37 # 41688 # 42029 # 1 # ID=24_37;partial=00;start_type=ATG;rbs_motif=TAAAAA;rbs_spacer=3bp;gc_cont=0.339	ArsC-WP_120200543.1 arsenate reductase (glutaredoxin) [Ichthyenterobacterium magnum]	76.1	113	1	113	1	113	1.7e-45	181.8	99.1	100	MIIIYHNPRCRKSRDTLEILETKKADYKVIKYLDTPLSEEKLGKIIKLLKIRPIELIRKNESIWKENFKDLDFSDEELIQVMAKYPKLIERPIVINGNKAVIGRPPELILDIL*
Arsenate reductase (glutaredoxin)	ArsC		Arsenate reduction to arsenite	IDS_1	Bacteria	Bacteroidota	Bacteroidia	Flavobacteriales	Flavobacteriaceae	SMXJ01		S3CSC9687_k127_751391_9 # 5496 # 5741 # 1 # ID=305_9;partial=00;start_type=ATG;rbs_motif=TAAA;rbs_spacer=12bp;gc_cont=0.439	ArsC-WP_109352817.1 arsenate reductase (glutaredoxin) [Algibacter sp. ZY111]	59.2	76	6	81	38	113	1.1e-22	105.5	92.7	67.3	MDEPLTEKKLRKILELLDFEPLELVRTNELIWQQKYATKNLSDTEIIHAMLTYPDLMQRPIVINGDKAVIGRPPERVLDIL*
Arsenate reductase (glutaredoxin)	ArsC		Arsenate reduction to arsenite	HDS_10	Bacteria	Bacteroidota	Bacteroidia	Flavobacteriales	Flavobacteriaceae	Winogradskyella		SC9685-86-88_k127_1796728_4 # 3743 # 4084 # 1 # ID=259_4;partial=00;start_type=ATG;rbs_motif=None;rbs_spacer=None;gc_cont=0.339	ArsC-WP_094968440.1 arsenate reductase (glutaredoxin) [Winogradskyella aurantia]	71.7	113	1	113	1	113	2.7e-43	174.5	99.1	100	MIQILHNPRCRKSREGLAIVEASGQPFEVIKYLDEPLNKSQLKTIIDQLQIEPLALVRTNESIWKENYKGKDLSDEAIIDAMVKHPKLIERPIVIKNNKAVVGRPPEQIKTLL*
Arsenate reductase (glutaredoxin)	ArsC		Arsenate reduction to arsenite	IDS_3	Bacteria	Bacteroidota	Bacteroidia	Flavobacteriales	Flavobacteriaceae	Winogradskyella		S7CSC9691_k127_385605_3 # 1542 # 1925 # 1 # ID=104_3;partial=00;start_type=TTG;rbs_motif=None;rbs_spacer=None;gc_cont=0.279	ArsC-WP_087491042.1 arsenate reductase (glutaredoxin) [Winogradskyella sp. PC-19]	76.1	113	15	127	1	113	6.7e-43	173.3	88.3	100	MNLKNGIIIVIFAEMIQILHNPRCKKSREGLQFLEDNNVDFEIIKYLDNKLSESELDVIITKLKIAPIALVRKNEAIWKSDYKGKELSNSEIIKAMIAHPKLIERPIIINKNKAVVGRPTETIKTIL*
Arsenate reductase (glutaredoxin)	ArsC		Arsenate reduction to arsenite	HDS_1	Bacteria	Bacteroidota	Bacteroidia	Flavobacteriales	Flavobacteriaceae			S1CSC9685_k127_543731_2 # 1566 # 1907 # -1 # ID=261_2;partial=00;start_type=ATG;rbs_motif=None;rbs_spacer=None;gc_cont=0.351	ArsC-WP_125067936.1 arsenate reductase (glutaredoxin) [Tenacibaculum sp. DSM 106434]	69.9	113	1	113	1	113	6.6e-42	169.9	99.1	100	MIKIYHNPRCRKSRQGLAIVENSGKEFEVIEYLKETPTREELKNIIDLLEINPLELVRKNEQVWKDNYKGKDLSDEAIVEALLTHPKLIERPIVINNNNAVIGRPPDVIKTII*
Arsenate reductase (glutaredoxin)	ArsC		Arsenate reduction to arsenite	HDS_28	Bacteria	Bacteroidota	Bacteroidia	Flavobacteriales	Flavobacteriaceae			SC9685-86-88_k127_2541574_10 # 10565 # 10915 # 1 # ID=202_10;partial=00;start_type=ATG;rbs_motif=TAAA;rbs_spacer=9bp;gc_cont=0.439	ArsC-WP_087525184.1 arsenate reductase (glutaredoxin) [Gilvibacter sp. SZ-19]	64.6	113	1	113	1	113	1.7e-37	155.2	96.6	96.6	MITIYHNPRCRKSREGLQLVEASGEAHEVRLYLKDPLSKKELKTIVKALGIPAEALVRKNEAVWKSDFKGKELSEDDVLSAMQENPTLIERPIVSDGKRAVIGRPGEMISEFLSEN*
Arsenate reductase (glutaredoxin)	ArsC		Arsenate reduction to arsenite	IDS_34	Bacteria	Bacteroidota	Bacteroidia	Flavobacteriales	Flavobacteriaceae			SC9687-89-91_k127_602238_1 # 1 # 213 # -1 # ID=110_1;partial=10;start_type=ATG;rbs_motif=None;rbs_spacer=None;gc_cont=0.329	ArsC-WP_028892644.1 arsenate reductase (glutaredoxin) [Tenacibaculum sp. 47A_GOM-205m]	74.6	71	1	71	1	71	1.6e-25	114.8	100	62.8	MIKIYHNPRCRKSRQGLAIVENSGKEFEVIEYLKETPTREELKNIIDLLEINPLELVRKNEQVWKDNYKGK
Arsenate reductase (glutaredoxin)	ArsC		Arsenate reduction to arsenite	IDS_71	Bacteria	Bacteroidota	Bacteroidia	Flavobacteriales	Flavobacteriaceae			k127_147328_8 # 8158 # 8499 # 1 # ID=380_8;partial=00;start_type=ATG;rbs_motif=TAA;rbs_spacer=11bp;gc_cont=0.333	ArsC-WP_136844299.1 arsenate reductase (glutaredoxin) [Lacinutrix sp. CAU 1491]	77.9	113	1	113	1	113	5.8e-46	183.3	99.1	100	MIKIYHNNRCRKSREGLQIVEDSGKPFEIIKYLEDIPSKSELKNIIDLLNISPIELVRKNEAIWKDQYKGKEHTDNEIIDAMVSNPKLIERPIVINGNKATIGRPPILIKDIL*
Arsenate reductase (glutaredoxin)	ArsC		Arsenate reduction to arsenite	IDS_7	Bacteria	Bacteroidota	Bacteroidia	Flavobacteriales	Flavobacteriaceae			SC9687-89-91_k127_1571159_3 # 548 # 889 # -1 # ID=389_3;partial=00;start_type=ATG;rbs_motif=None;rbs_spacer=None;gc_cont=0.351	ArsC-WP_094968440.1 arsenate reductase (glutaredoxin) [Winogradskyella aurantia]	70.8	113	1	113	1	113	1e-42	172.6	99.1	100	MIQILHNPRCRKSREGLAIVEASGQPFEVIKYLDEPLNKSQLKTIIDQLQIEPLALVRTNESIWKENYKGKDLSEEAIIDAMVKHPKLIERPIVIKNNKAVVGRPPEQIKTLL*
Arsenate reductase (glutaredoxin)	ArsC		Arsenate reduction to arsenite	IDS_28	Bacteria	Bacteroidota	Bacteroidia	NS11-12g	UBA9320			SC9687-89-91_k127_23663_3 # 1805 # 2086 # -1 # ID=67_3;partial=00;start_type=ATG;rbs_motif=TAA;rbs_spacer=5bp;gc_cont=0.369	ArsC-WP_109615997.1 arsenate reductase (glutaredoxin) [Sediminitomix flava]	59.6	89	4	92	24	112	2.1e-25	114.8	94.7	79.5	MPQEGVEIIDYLKNPLNKSELKALISKMDIQPSELIRKGETIWKENFKGKTMNEDDYLDAMAAYPKLIERPIVEAGDKALVCRPPELVLEFLG*
Arsenate reductase (glutaredoxin)	ArsC		Arsenate reduction to arsenite	HDS_24	Bacteria	Bacteroidota	Ignavibacteria	Ignavibacteriales	Ignavibacteriaceae	BMS3ABIN03		SC9685-86-88_k127_1528684_14 # 14069 # 14419 # -1 # ID=102_14;partial=00;start_type=ATG;rbs_motif=GGA/GAG/AGG;rbs_spacer=5-10bp;gc_cont=0.325	ArsC-WP_014561629.1 arsenate reductase [Ignavibacterium album]	72.4	116	1	116	1	116	4e-42	170.6	99.1	99.1	MQKITIYEKPTCTTCRKVAKALTENGVNFEKVNYYIKPFSKTKLKTLLKKAKLKPSELLRKNELAYKNLKFKEKKYTEAQILDLMVKHPDLVQRPIIEKGNKVILARPPEKISELF*
Arsenate reductase (glutaredoxin)	ArsC		Arsenate reduction to arsenite	IDS_44	Bacteria	Bacteroidota	Ignavibacteria	Ignavibacteriales	Ignavibacteriaceae	BMS3ABIN03		SC9687-89-91_k127_344081_5 # 2418 # 2774 # 1 # ID=561_5;partial=00;start_type=ATG;rbs_motif=AGGA;rbs_spacer=5-10bp;gc_cont=0.328	ArsC-WP_014561629.1 arsenate reductase [Ignavibacterium album]	68.1	116	1	116	1	116	2e-41	168.3	97.5	99.1	MAKITVYEKPTCTTCRKVAKVLAENGVDFEKVNYYIQPFTKSQLKTLLDKMNMIPSELLRKNEKVYKELDFKTKNYSDEQILAMMIKNPDLVQRPIIEKGNTAILARPPERINELFLD*
Arsenate reductase (glutaredoxin)	ArsC		Arsenate reduction to arsenite	IDS_59	Bacteria	Bacteroidota	Ignavibacteria	Ignavibacteriales	Ignavibacteriaceae	BMS3ABIN03		SC9687-89-91_k127_1314462_31 # 37501 # 37851 # 1 # ID=68_31;partial=00;start_type=ATG;rbs_motif=GGA/GAG/AGG;rbs_spacer=5-10bp;gc_cont=0.325	ArsC-WP_014561629.1 arsenate reductase [Ignavibacterium album]	72.4	116	1	116	1	116	4e-42	170.6	99.1	99.1	MQKITIYEKPTCTTCRKVAKALTENGVNFEKVNYYIKPFSKTKLKTLLKKAKLKPSELLRKNELAYKNLKFKEKKYTEAQILDLMVKHPDLVQRPIIEKGNKVILARPPEKISELF*
Arsenate reductase (glutaredoxin)	ArsC		Arsenate reduction to arsenite	LDS_22	Bacteria	Bacteroidota	Ignavibacteria	Ignavibacteriales	Ignavibacteriaceae	BMS3ABIN03		SC9690-92-93_k127_645537_13 # 15097 # 15447 # -1 # ID=111_13;partial=00;start_type=ATG;rbs_motif=GGA/GAG/AGG;rbs_spacer=5-10bp;gc_cont=0.325	ArsC-WP_014561629.1 arsenate reductase [Ignavibacterium album]	72.4	116	1	116	1	116	4e-42	170.6	99.1	99.1	MQKITIYEKPTCTTCRKVAKALTENGVNFEKVNYYIKPFSKTKLKTLLKKAKLKPSELLRKNELAYKNLKFKEKKYTEAQILDLMVKHPDLVQRPIIEKGNKVILARPPEKISELF*
Arsenate reductase (glutaredoxin)	ArsC		Arsenate reduction to arsenite	IDS_62	Bacteria	Campylobacterota	Campylobacteria	Campylobacterales	Sulfurovaceae	Sulfurovum		SC9687-89-91_k127_735263_2 # 886 # 1236 # -1 # ID=60_2;partial=00;start_type=ATG;rbs_motif=AGGA;rbs_spacer=5-10bp;gc_cont=0.356	ArsC-WP_008243719.1 arsenate reductase (glutaredoxin) [Sulfurovum sp. AR]	90.5	116	1	116	1	116	6.6e-53	206.5	99.1	100	MSIVTIWHNPRCSKSRNAATLLEEKGIDAEVVKYLDTPPTKEELTEVLKMLGITARELMRTKEAIYKELNLKEETDEGKLIEAMVENPKLIERPIVIKEGKAAIGRPIENIIDLLD*
Arsenate reductase (glutaredoxin)	ArsC		Arsenate reduction to arsenite	IDS_56	Bacteria	Gemmatimonadota	Gemmatimonadetes					SC9687-89-91_k127_424403_1 # 185 # 478 # 1 # ID=129_1;partial=00;start_type=TTG;rbs_motif=AGxAGG/AGGxGG;rbs_spacer=5-10bp;gc_cont=0.653	ArsC-WP_106473649.1 arsenate reductase (glutaredoxin) [Rhodobacteraceae bacterium SH-1]	50	94	1	94	19	112	8e-20	96.3	95.9	83.2	MLQDEGVEFEYRDYKRDPLTEPEIRGLLERLGVAPGDVLRRRDRAFRDLGLTGDEAEDRLIAFMAEHPTLLERPIGIVGDRAVVGRPPARLLTLAAE*
Arsenate reductase (glutaredoxin)	ArsC		Arsenate reduction to arsenite	HDS_51	Bacteria	Myxococcota	Polyangia	Haliangiales	Haliangiaceae			SC9685-86-88_k127_440987_3 # 2101 # 2361 # -1 # ID=343_3;partial=00;start_type=ATG;rbs_motif=None;rbs_spacer=None;gc_cont=0.636	ArsC-WP_118395794.1 arsenate reductase [Aeromicrobium sp. A1-2]	61.5	78	8	85	40	116	4.6e-19	93.6	89.7	65.8	MLKANRPDRATLEHLVKILEDPPEDLVRKDSKFKKLGLKPDDYVGNPKAVVDVLEKHGELLQRPVIVRGSKAIIGRPRDRVPTFLD*
Arsenate reductase (glutaredoxin)	ArsC		Arsenate reduction to arsenite	HDS_32	Bacteria	Proteobacteria	Alphaproteobacteria	Rhodobacterales	Rhodobacteraceae	Boseongicola		SC9685-86-88_k127_337701_6 # 3332 # 3676 # -1 # ID=11_6;partial=00;start_type=ATG;rbs_motif=AGGA;rbs_spacer=5-10bp;gc_cont=0.539	ArsC-WP_093974714.1 arsenate reductase (glutaredoxin) [Boseongicola aestuarii]	85.1	114	1	114	1	114	5.5e-52	203.4	99.1	100	MTVTIWHNPRCSKSRQTLALLEANNTQVEVRHYLQSPPTEAELHWALVQLDLPAKDLLRKGEKLFKDLGLKDVTDNDALIAAMTTHPILIERPIVFSKGKARIGRPPEAVIDII*
Arsenate reductase (glutaredoxin)	ArsC		Arsenate reduction to arsenite	IDS_20	Bacteria	Proteobacteria	Alphaproteobacteria	Rhodobacterales	Rhodobacteraceae	Boseongicola		SC9687-89-91_k127_1099723_3 # 1555 # 1899 # -1 # ID=79_3;partial=00;start_type=ATG;rbs_motif=AGGA;rbs_spacer=5-10bp;gc_cont=0.620	ArsC-WP_093974714.1 arsenate reductase (glutaredoxin) [Boseongicola aestuarii]	86	114	1	114	1	114	1.1e-52	205.7	99.1	100	MTVTIWHNPRCSKSRRTLALLEAQGAPVEVRHYLQSPPTEAEIHWALTQLGLPAKELLRKGEKLFKDLGLKGVADESALIAAMATHPILIERPIVFSNGKARIGRPPEAVLDVL*
Arsenate reductase (glutaredoxin)	ArsC		Arsenate reduction to arsenite	HDS_62	Bacteria	Proteobacteria	Alphaproteobacteria	Rhodobacterales	Rhodobacteraceae	IMCC34051		k127_445411_9 # 5705 # 6049 # -1 # ID=39_9;partial=00;start_type=GTG;rbs_motif=GGAG/GAGG;rbs_spacer=5-10bp;gc_cont=0.591	ArsC-WP_103764879.1 arsenate reductase (glutaredoxin) [Roseovarius confluentis]	67	112	3	114	4	115	5.5e-36	150.2	97.4	97.4	MSVVIWHNPRCSKSRDTLALLEAEGITPVVRLYLKDPPDPDELSEALGLLGIAAKDLIRTGEKRYRELGLTSDTEDEVLIAAMTSEPILIERPIVFNGEKAAIGRPPRAVLDIL*
Arsenate reductase (glutaredoxin)	ArsC		Arsenate reduction to arsenite	IDS_49	Bacteria	Proteobacteria	Alphaproteobacteria	Rhodobacterales	Rhodobacteraceae	IMCC34051		SC9687-89-91_k127_2017567_4 # 2500 # 2844 # 1 # ID=148_4;partial=00;start_type=GTG;rbs_motif=GGAG/GAGG;rbs_spacer=5-10bp;gc_cont=0.591	ArsC-WP_103764879.1 arsenate reductase (glutaredoxin) [Roseovarius confluentis]	67	112	3	114	4	115	2.5e-36	151.4	97.4	97.4	MSVVIWHNPRCSKSRDTLALLEAEGITPEVRLYLKDPPDPDELSEALGLLGIAAKDLIRTGEKRYRELGLTSDTEDEVLIAAMTSEPILIERPIVFNGEKAAIGRPPRAVLDIL*
Arsenate reductase (glutaredoxin)	ArsC		Arsenate reduction to arsenite	IDS_21	Bacteria	Proteobacteria	Alphaproteobacteria	Rhodobacterales	Rhodobacteraceae	Octadecabacter		SC9687-89-91_k127_1391065_2 # 877 # 1212 # 1 # ID=198_2;partial=00;start_type=ATG;rbs_motif=AGGA;rbs_spacer=5-10bp;gc_cont=0.622	ArsC-WP_093995319.1 arsenate reductase (glutaredoxin) [Octadecabacter ascidiaceicola]	73.9	111	1	111	6	116	3.2e-41	167.5	99.1	95.7	MIIWHNPRCSKSRQTLALLQERGHQPSVRLYLQDAPTAAEIVATRNALGVTADQMIRRGEKLYKKLGLATATEDQLIEAMAAHPILIERPILIVGDKAAMGRPPEEVLKIV*
Arsenate reductase (glutaredoxin)	ArsC		Arsenate reduction to arsenite	HDS_40	Bacteria	Proteobacteria	Alphaproteobacteria	Rhodobacterales	Rhodobacteraceae	Silicimonas		SC9685-86-88_k127_2283495_4 # 3119 # 3469 # 1 # ID=4_4;partial=00;start_type=ATG;rbs_motif=GGAGG;rbs_spacer=5-10bp;gc_cont=0.641	ArsC-WP_120001142.1 arsenate reductase (glutaredoxin) [Rhodobacteraceae bacterium]	62.3	114	1	114	3	116	6.2e-35	146.7	97.4	98.3	MNVTIWHNPRCSKSREALALLDARGIAPDVRLYLQDPPSEDAIIGVLAALGKPAIDLVRTGESLSREMGLSLETPEKDLIAAMARHPILIERPVVIADGRAALGRPPEAVLELFSG*
Arsenate reductase (glutaredoxin)	ArsC		Arsenate reduction to arsenite	IDS_12	Bacteria	Proteobacteria	Alphaproteobacteria	Rhodobacterales	Rhodobacteraceae	Silicimonas		SC9687-89-91_k127_2571011_7 # 4493 # 4843 # -1 # ID=50_7;partial=00;start_type=ATG;rbs_motif=GGAGG;rbs_spacer=5-10bp;gc_cont=0.644	ArsC-WP_120001142.1 arsenate reductase (glutaredoxin) [Rhodobacteraceae bacterium]	62.3	114	1	114	3	116	8.1e-35	146.4	97.4	98.3	MNVTIWHNPRCSKSREALALLDARGIAPDVRLYLQDPPSEDAIIGVLAALGKPAIDLVRTGETLSREMGLSLETPEKDLIAAMARHPILIERPVVIADGRAALGRPPEAVLELFSG*
Arsenate reductase (glutaredoxin)	ArsC		Arsenate reduction to arsenite	HDS_31	Bacteria	Proteobacteria	Alphaproteobacteria	Rhodobacterales	Rhodobacteraceae			SC9685-86-88_k127_2587179_3 # 1882 # 2220 # -1 # ID=433_3;partial=00;start_type=ATG;rbs_motif=GGAG/GAGG;rbs_spacer=5-10bp;gc_cont=0.628	ArsC-WP_129683523.1 arsenate reductase (glutaredoxin) [Loktanella sp. IMCC34160]	61.6	112	1	112	1	112	6e-35	146.7	99.1	100	MTEIWHNPRCSKSRTTLSLLQEAGHEPQVRLYLSDPPSRGELRAISEKLGLPPSGFIRNSETLYKELGLAQQSEDALLDAMARNPILIERPIVVAGGKAAIGRPPEAVLRLF*
Arsenate reductase (glutaredoxin)	ArsC		Arsenate reduction to arsenite	IDS_42	Bacteria	Proteobacteria	Alphaproteobacteria	Sphingomonadales	Sphingomonadaceae	Altererythrobacter		SC9687-89-91_k127_415847_12 # 13387 # 13728 # 1 # ID=328_12;partial=00;start_type=GTG;rbs_motif=AGGAG;rbs_spacer=5-10bp;gc_cont=0.602	ArsC-WP_067601586.1 arsenate reductase (glutaredoxin) [Altererythrobacter ishigakiensis]	87.6	113	1	113	1	113	2.4e-52	204.5	99.1	100	MKATIWHNPKCGTSRKTLAILEEGGADVTVVEYLKDAPSRDKLAQLYRDAGITPQKGLRIRGTDAAERGLPDADADTVLNAMATEPILIERPLVETDKGVRLCRPQDVVHEIL*
Arsenate reductase (glutaredoxin)	ArsC		Arsenate reduction to arsenite	HDS_4	Bacteria	Proteobacteria	Gammaproteobacteria	Chromatiales	Sedimenticolaceae	41T-STBD-0c-01a		SC9685-86-88_k127_937256_10 # 7448 # 7795 # -1 # ID=256_10;partial=00;start_type=ATG;rbs_motif=None;rbs_spacer=None;gc_cont=0.575	ArsC-WP_125932289.1 arsenate reductase (glutaredoxin) [Chromatiaceae bacterium 2141T.STBD.0c.01a]	80	115	1	115	3	117	1.5e-49	195.3	99.1	98.3	MTVRIYHNPRCSKSRQTLQLLEEQAASPQVVEYLKTPPNADTLSDLLDMLGLEPRELMRKREKEYKDSGADNPDLSRDQLIQLMVQYPKLIERPIVVSNGKAAIGRPPESVLDIL*
Arsenate reductase (glutaredoxin)	ArsC		Arsenate reduction to arsenite	LDS_17	Bacteria	Proteobacteria	Gammaproteobacteria	Chromatiales	Sedimenticolaceae			SC9690-92-93_k127_1205312_2 # 974 # 1321 # 1 # ID=332_2;partial=00;start_type=ATG;rbs_motif=AGGA;rbs_spacer=5-10bp;gc_cont=0.451	ArsC-WP_029135036.1 arsenate reductase (glutaredoxin) [Sedimenticola selenatireducens]	66.1	115	1	115	1	115	1.1e-39	162.5	99.1	100	MTTKIYHNPRCSKSRQTLALLSENEMDVEIIEYLKTPPSRKELSEIIKMLGIKPRDLLRKGEKEYKEAGLSNKELSDKQIIDAMLEHPKLIERPIVIKDGQARIGRPPELILEIV*
Arsenate reductase (glutaredoxin)	ArsC		Arsenate reduction to arsenite	HDS_56	Bacteria	Proteobacteria	Gammaproteobacteria	Ga0077536				SC9685-86-88_k127_1798718_4 # 2790 # 3140 # 1 # ID=451_4;partial=00;start_type=ATG;rbs_motif=GGA/GAG/AGG;rbs_spacer=5-10bp;gc_cont=0.647	ArsC-WP_007675324.1 arsenate reductase (glutaredoxin) [alpha proteobacterium BAL199]	68.7	115	1	115	1	115	7.5e-41	166.4	98.3	100	MDVVIYHNPRCSKSRQTLALLRERGIEPDIIEYLKTPPSAAELRRLVKLLGMAPRDLMRRKEAPFKDRNLGDPSLTDDALISAMHEDPVLIERPIVVRGDRAAIGRPPEAVLEILA*
Arsenate reductase (glutaredoxin)	ArsC		Arsenate reduction to arsenite	HDS_35	Bacteria	Proteobacteria	Gammaproteobacteria	GCA-001735895	GCA-001735895	GCA-001735895		SC9685-86-88_k127_2465905_4 # 1405 # 1764 # -1 # ID=152_4;partial=00;start_type=ATG;rbs_motif=AGGAG;rbs_spacer=5-10bp;gc_cont=0.486	ArsC-WP_101759962.1 arsenate reductase (glutaredoxin) [Oceanicoccus sp. KOV_DT_Chl]	52.2	115	4	118	2	116	1.5e-31	135.6	95.8	99.1	MNESRLVMYHNPNCSKSRETLQILEDNHMSPQIIEYLEQPPTVQELKDVIKLLGISVRELVRTTEPVYRDAKLDDDTLTDEEIIAAICKFPALLQRPIVISGDKAVIGRPPARVLEIIA*
Arsenate reductase (glutaredoxin)	ArsC		Arsenate reduction to arsenite	IDS_60	Bacteria	Proteobacteria	Gammaproteobacteria	GCA-001735895	GCA-001735895	GCA-001735895		SC9687-89-91_k127_769325_2 # 787 # 1146 # 1 # ID=232_2;partial=00;start_type=ATG;rbs_motif=AGGAG;rbs_spacer=5-10bp;gc_cont=0.486	ArsC-WP_101759962.1 arsenate reductase (glutaredoxin) [Oceanicoccus sp. KOV_DT_Chl]	52.2	115	4	118	2	116	1.5e-31	135.6	95.8	99.1	MNESRLVMYHNPNCSKSRETLQILEDNHMSPQIIEYLEQPPTVQELKDVIKLLGISVRELVRTTEPVYRDAKLDDDTLTDEEIIAAICKFPALLQRPIVISGDKAVIGRPPARVLEIIA*
Arsenate reductase (glutaredoxin)	ArsC		Arsenate reduction to arsenite	HDS_49	Bacteria	Proteobacteria	Gammaproteobacteria	GCA-2729495	GCA-2729495	GCA-2729495		SC9685-86-88_k127_1248279_4 # 1541 # 1888 # -1 # ID=144_4;partial=00;start_type=ATG;rbs_motif=AGGA/GGAG/GAGG;rbs_spacer=11-12bp;gc_cont=0.586	ArsC-WP_019593605.1 arsenate reductase (glutaredoxin) [Thioalkalivibrio sp. ALM2T]	58.9	112	4	115	6	117	3.7e-32	137.5	96.6	94.9	MPVTLYHNPRCSKSRATLALLEDRGIAPDVIEYLKTPPNAATLATVIDKLGIDATHLMRTGEAEYQAAKDELDTMNEPERIAWLCANPRVIERPIVVTDHAARIGRPPEAVLEIL*
Arsenate reductase (glutaredoxin)	ArsC		Arsenate reduction to arsenite	LDS_7	Bacteria	Proteobacteria	Gammaproteobacteria	HK1				SC9690-92-93_k127_568766_3 # 4211 # 4558 # -1 # ID=382_3;partial=00;start_type=ATG;rbs_motif=GGA/GAG/AGG;rbs_spacer=5-10bp;gc_cont=0.517	ArsC-WP_020565243.1 arsenate reductase (glutaredoxin) [Methylosarcina fibrata]	67.8	115	1	115	1	115	1.3e-37	155.6	99.1	100	MKTTIYHNPRCSKSRNALALLKERDMEVEIVEYLKAPPSEQELDGILTKLGMEPRDLMRRKEKPYKEKGLDNPALDRAALIRAMVENPILIERPIVLVDNKVALGRPIDRIVEIL*
Arsenate reductase (glutaredoxin)	ArsC		Arsenate reduction to arsenite	IDS_22	Bacteria	Proteobacteria	Gammaproteobacteria	Pseudomonadales	Pseudohongiellaceae			SC9687-89-91_k127_1503247_5 # 2296 # 2655 # -1 # ID=392_5;partial=00;start_type=ATG;rbs_motif=GGA/GAG/AGG;rbs_spacer=5-10bp;gc_cont=0.536	ArsC-WP_093502697.1 arsenate reductase (glutaredoxin) [Pseudomonas straminea]	57.8	116	1	116	1	116	6.8e-37	153.3	96.7	99.1	MTDVTLYHNPRCSKSRAVLALLEENDISPEIIYYLDNPPDAKQLKALLKKLDMNVRDILRRSEQEYENLGLDDESLAEEIVLDLLIKHPKLLQRPIVVAGDQAIIGRPPENVLPLIEAL*
Arsenate reductase (glutaredoxin)	ArsC		Arsenate reduction to arsenite	HDS_12	Bacteria	Proteobacteria	Gammaproteobacteria	Pseudomonadales	UBA7434	UBA7434	UBA7434 sp004283095	SC9685-86-88_k127_2191184_25 # 26492 # 26833 # -1 # ID=86_25;partial=00;start_type=GTG;rbs_motif=GGA/GAG/AGG;rbs_spacer=11-12bp;gc_cont=0.550	ArsC-WP_121466267.1 arsenate reductase (glutaredoxin) [Alteromonadaceae bacterium 2052S.S.stab0a.01]	69.9	113	1	113	5	117	1.8e-39	161.8	99.1	96.6	MKIYHNPKCSKSRQTLALIEAAGIEPEIVLYLQSPPSKSELAAVLKQLGIPARGLLRKGEDEYKSLNLADPGKSEAEIIAAMCSHPRLIERPIVVEGGRAVLGRPPENVQALL*
Arsenate reductase (glutaredoxin)	ArsC		Arsenate reduction to arsenite	HDS_29	Bacteria	Proteobacteria	Gammaproteobacteria	Pseudomonadales	UBA7434	UBA7434		SC9685-86-88_k127_1922120_1 # 434 # 775 # 1 # ID=376_1;partial=00;start_type=ATG;rbs_motif=GGA/GAG/AGG;rbs_spacer=11-12bp;gc_cont=0.538	ArsC-WP_061238096.1 arsenate reductase (glutaredoxin) [Pseudomonas composti]	69.4	111	3	113	6	116	8.1e-40	162.9	97.4	94.9	MQIYHNPRCSKSRQTLELIEQAGIEAEIVLYLETPPSAGELQALLKKLGIGARDLLRKQESEYKALGLADAALSDAEIISAMSQHPKLIERPIVVSGERAVIGRPPENVKQLL*
Arsenate reductase (glutaredoxin)	ArsC		Arsenate reduction to arsenite	IDS_64	Bacteria	Proteobacteria	Gammaproteobacteria	Pseudomonadales	UBA7434	UBA7434	UBA7434 sp004283095	SC9687-89-91_k127_776430_3 # 1273 # 1614 # 1 # ID=137_3;partial=00;start_type=GTG;rbs_motif=GGA/GAG/AGG;rbs_spacer=11-12bp;gc_cont=0.550	ArsC-WP_121466267.1 arsenate reductase (glutaredoxin) [Alteromonadaceae bacterium 2052S.S.stab0a.01]	69.9	113	1	113	5	117	1.8e-39	161.8	99.1	96.6	MKIYHNPKCSKSRQTLALIEAAGIEPEIVLYLQSPPSKSELAAVLKQLGIPARGLLRKGEDEYKSLNLADPGKSEAEIIAAMCSHPRLIERPIVVEGGRAVLGRPPENVQALL*
Arsenate reductase (glutaredoxin)	ArsC		Arsenate reduction to arsenite	HDS_25	Bacteria	Proteobacteria	Gammaproteobacteria	SZUA-146	SZUA-146			SC9685-86-88_k127_465581_10 # 9173 # 9517 # -1 # ID=201_10;partial=00;start_type=ATG;rbs_motif=None;rbs_spacer=None;gc_cont=0.452	ArsC-WP_025897710.1 arsenate reductase (glutaredoxin) [Sneathiella glossodoripedis]	57.5	113	2	114	3	115	8.5e-29	126.3	98.3	98.3	MIKIYHNPRCSKSRQTLALLEAQQVDHSVIEYLKTPPGKSELKDILKKLNKEPLEIMRKKEKIMDKLNIDLTSKSDVELIDLIIKHPILLERPIVVTDEDARIGRPPESVLELF*
Arsenate reductase (glutaredoxin)	ArsC		Arsenate reduction to arsenite	IDS_10	Bacteria	Proteobacteria	Gammaproteobacteria	SZUA-229	SZUA-229			SC9687-89-91_k127_1445942_4 # 1621 # 1974 # 1 # ID=24_4;partial=00;start_type=GTG;rbs_motif=GGA/GAG/AGG;rbs_spacer=5-10bp;gc_cont=0.486	ArsC-WP_135607099.1 arsenate reductase (glutaredoxin) [Solemya velesiana gill symbiont]	67.5	114	4	117	2	115	1.1e-39	162.5	96.6	99.1	MRENVRIFHNPRCSKCRLTKGILDDKGIETTVVEYLKTPPNSAELSEILNLLGLEPRELMRKQEAPYKDNNLDDPALSREQLIQAMIDNPILIERPIVINGNKATIGRPPEKVLEIL*
Arsenate reductase (glutaredoxin)	ArsC		Arsenate reduction to arsenite	LDS_27	Bacteria	Proteobacteria	Gammaproteobacteria	SZUA-229	SZUA-229			k127_7379_39 # 44841 # 45194 # 1 # ID=45_39;partial=00;start_type=GTG;rbs_motif=GGA/GAG/AGG;rbs_spacer=5-10bp;gc_cont=0.486	ArsC-WP_135607099.1 arsenate reductase (glutaredoxin) [Solemya velesiana gill symbiont]	67.5	114	4	117	2	115	1.1e-39	162.5	96.6	99.1	MRENVRIFHNPRCSKCRLTKGILDDKGIETTVVEYLKTPPNSAELSEILNLLGLEPRELMRKQEAPYKDNNLDDPALSREQLIQAMIDNPILIERPIVINGNKATIGRPPEKVLEIL*
Arsenate reductase (glutaredoxin)	ArsC		Arsenate reduction to arsenite	LDS_2	Bacteria	Proteobacteria	Gammaproteobacteria	SZUA-229	SZUA-229			S9CSC9693_k127_161964_10 # 10296 # 10649 # 1 # ID=20_10;partial=00;start_type=ATG;rbs_motif=AGGAG;rbs_spacer=5-10bp;gc_cont=0.494	ArsC-WP_041068770.1 arsenate reductase (glutaredoxin) [Thiolapillus brandeum]	68.4	114	4	117	2	115	1.7e-40	165.2	96.6	99.1	MASTVKLYHNPRCSKSRQALQLIESEGIKPDIIEYLKHPPSYRELEQLLDLLGLEPRQLMRTGEKLYKENNLDDLNLSRKDLIKAMAEHPKLIERPILIHDGKAVIGRPPEKILGIL*
Arsenate reductase (glutaredoxin)	ArsC		Arsenate reduction to arsenite	HDS_36	Bacteria	Proteobacteria	Gammaproteobacteria	Thiohalobacterales	UBA9214	UBA9214		SC9685-86-88_k127_1478410_2 # 927 # 1280 # -1 # ID=233_2;partial=00;start_type=ATG;rbs_motif=AGGAG;rbs_spacer=5-10bp;gc_cont=0.613	ArsC-WP_135607099.1 arsenate reductase (glutaredoxin) [Solemya velesiana gill symbiont]	73.7	114	4	117	2	115	9.6e-44	176	96.6	99.1	MAGNITIYHNPRCSKSRATLALLEQQGKQADVVEYLKTPPSAAELEDILQMLGLEPRQLMRTKEAEYKKAGLDSPDLTRAQLIDAMVRYPKLIERPIVIKGGKAVLGRPPEKVLDIL*
Arsenate reductase (glutaredoxin)	ArsC		Arsenate reduction to arsenite	HDS_6	Bacteria	Proteobacteria	Gammaproteobacteria	UBA10353	UBA7415	Arenicella		SC9685-86-88_k127_1782822_3 # 1170 # 1520 # 1 # ID=81_3;partial=00;start_type=ATG;rbs_motif=GGAG/GAGG;rbs_spacer=5-10bp;gc_cont=0.524	ArsC-WP_113954309.1 arsenate reductase (glutaredoxin) [Arenicella xantha]	69.6	115	1	115	1	115	1.1e-39	162.5	98.3	99.1	MEIIIYHNPRCSKSRQTLELLRSQGIEPAIVEYLQQPPNHQQLDSILRGLEMQPRELMRKSEKEYKDLNLQDPELSRDQLIEAMVQHPRLIERPIVVAGHQIKIGRPPESVLEILN*
Arsenate reductase (glutaredoxin)	ArsC		Arsenate reduction to arsenite	HDS_6	Bacteria	Proteobacteria	Gammaproteobacteria	UBA10353	UBA7415	Arenicella		SC9685-86-88_k127_1387793_3 # 1349 # 1699 # -1 # ID=480_3;partial=00;start_type=TTG;rbs_motif=GGA/GAG/AGG;rbs_spacer=5-10bp;gc_cont=0.476	ArsC-WP_128894870.1 arsenate reductase family protein [Longirhabdus pacifica]	53.2	109	1	109	2	109	3.6e-27	120.9	93.2	93.1	MKLYQYPKCSTCRKAVKFLNHNNIDYQSIDITENPPTETELRAMLACYEGNIRKLFNTSGVQYRELKLKDSLPSMSSSQAIDLLAGNGKLIKRPFLISADGKGTVGFNEDLWRSLV*
Arsenate reductase (glutaredoxin)	ArsC		Arsenate reduction to arsenite	HDS_15	Bacteria	Proteobacteria	Gammaproteobacteria	UBA4575	UBA4575			SC9685-86-88_k127_572953_9 # 6180 # 6533 # 1 # ID=152_9;partial=00;start_type=ATG;rbs_motif=AGGAG/GGAGG;rbs_spacer=11-12bp;gc_cont=0.390	ArsC-WP_111496683.1 arsenate reductase (glutaredoxin) [Marinobacter bohaiensis]	62.1	116	3	117	2	117	2.1e-35	148.3	97.5	99.1	MDTNHTVIYFNPKCSKCRMTLELLNEKGAEPEVIEYLQTIPSKTELKEILAQLGIAADQLLRKHESAYQEAGLNDSSSEKEILDAMMNFPILIERPIVVHNGKAAIGRPPENVLEIL*
Arsenate reductase (glutaredoxin)	ArsC		Arsenate reduction to arsenite	IDS_30	Bacteria	Proteobacteria	Gammaproteobacteria	UBA4575	UBA4575			SC9687-89-91_k127_1040584_4 # 1273 # 1626 # 1 # ID=353_4;partial=00;start_type=ATG;rbs_motif=AGGAG/GGAGG;rbs_spacer=11-12bp;gc_cont=0.387	ArsC-WP_111496683.1 arsenate reductase (glutaredoxin) [Marinobacter bohaiensis]	62.1	116	3	117	2	117	2.1e-35	148.3	97.5	99.1	MDTNHTVIYFNPKCSKCRMTLELLNEKGAEPEVIEYLQTIPSKTELKEILAQLGIAADQLLRKHESAYQEAGLNDSSSEKEILDAMMNFPILIERPIVVHNGKAAIGRPPENVLEIL*
Arsenate reductase (glutaredoxin)	ArsC		Arsenate reduction to arsenite	HDS_60	Bacteria	Proteobacteria	Gammaproteobacteria	Woeseiales	Woeseiaceae	UBA1847		k127_79021_50 # 48786 # 49142 # 1 # ID=51_50;partial=00;start_type=ATG;rbs_motif=GGAG/GAGG;rbs_spacer=5-10bp;gc_cont=0.613	ArsC-WP_068616243.1 arsenate reductase (glutaredoxin) [Woeseia oceani]	55.1	118	1	118	1	118	3.2e-31	134.4	99.2	99.2	MSLTIYHNPRCSKSRKTLEIIRSAGIVPTVVLYLQDPPDAAGIGAMAARLGMPVVELLRRGESAVKDATDLPAMGDDDALAAWIAAHPIALQRPIVVDAQSGRAIIGRPPEKVRELLP*
Arsenate reductase (glutaredoxin)	ArsC		Arsenate reduction to arsenite	HDS_64	Bacteria	Proteobacteria	Gammaproteobacteria	Woeseiales	Woeseiaceae	UBA1847		k127_443946_63 # 70508 # 70906 # -1 # ID=15_63;partial=00;start_type=GTG;rbs_motif=GGA/GAG/AGG;rbs_spacer=5-10bp;gc_cont=0.649	ArsC-WP_068616243.1 arsenate reductase (glutaredoxin) [Woeseia oceani]	55.6	117	15	131	1	117	9.5e-32	136.3	88	98.3	MRVVFAGEGSCKTAMALTIYHNPRCSKSRKTLQIIRDAGVEPSIVLYLEKTPSAAQIVDVAGRLGIRVADLLRRGEGEFKEADDLPDLEDDNALAHWLEAHPKVLERPIVLDDDSGRAVVGRPPQNVDALLS*
Arsenate reductase (glutaredoxin)	ArsC		Arsenate reduction to arsenite	IDS_19	Bacteria	Proteobacteria	Gammaproteobacteria	Woeseiales	Woeseiaceae	UBA1847		SC9687-89-91_k127_1426822_9 # 6763 # 7119 # -1 # ID=121_9;partial=00;start_type=ATG;rbs_motif=AGGA;rbs_spacer=5-10bp;gc_cont=0.672	ArsC-WP_068616243.1 arsenate reductase (glutaredoxin) [Woeseia oceani]	57.3	117	1	117	1	117	7.2e-31	133.3	98.3	98.3	MALQIYHNPRCSKSRKTLEIIQSAGVEPEIVLYLGDTPGAAEILALARQLGRSVADLLRRGESAFKEARDLPDLGDDGALAAWLEKHPIVLERPIVVDTDSGRAVVGRPPENVEALLS*
Arsenate reductase (glutaredoxin)	ArsC		Arsenate reduction to arsenite	IDS_33	Bacteria	Proteobacteria	Gammaproteobacteria	Woeseiales	Woeseiaceae	UBA1847		SC9687-89-91_k127_1511157_37 # 36174 # 36530 # -1 # ID=48_37;partial=00;start_type=ATG;rbs_motif=GGAG/GAGG;rbs_spacer=5-10bp;gc_cont=0.583	ArsC-WP_068616243.1 arsenate reductase (glutaredoxin) [Woeseia oceani]	53	117	1	117	1	117	4.7e-30	130.6	98.3	98.3	MAVTIYHNPRCSKSRKTLQIIRDAGVEPTIILYLEEAPGAAEILDLAAKLGVPLSNLLRRGEKVVKEAKDLPALDNDVALAAWMEAHPITLQRPIVVDTVSGKAVVGRPPENVADLLS*
Arsenate reductase (glutaredoxin)	ArsC		Arsenate reduction to arsenite	IDS_35	Bacteria	Proteobacteria	Gammaproteobacteria	Woeseiales	Woeseiaceae	UBA1847		SC9687-89-91_k127_410929_4 # 1335 # 1691 # -1 # ID=74_4;partial=00;start_type=ATG;rbs_motif=GGA/GAG/AGG;rbs_spacer=5-10bp;gc_cont=0.588	ArsC-WP_068616243.1 arsenate reductase (glutaredoxin) [Woeseia oceani]	59	117	1	117	1	117	3.2e-31	134.4	98.3	98.3	MGITIYHNPRCSKSRKTLEIIRKAGVEPTIVLYLREPPGGSAILDLAGRLNLSVAELLRRGEDVVKKAQDLPAADDDEALAEWIASHPAALQRPIVLDTDSGRAVIGRPPENVSALLS*
Arsenate reductase (glutaredoxin)	ArsC		Arsenate reduction to arsenite	IDS_35	Bacteria	Proteobacteria	Gammaproteobacteria	Woeseiales	Woeseiaceae	UBA1847		SC9687-89-91_k127_211383_2 # 618 # 923 # -1 # ID=142_2;partial=00;start_type=TTG;rbs_motif=GGA/GAG/AGG;rbs_spacer=5-10bp;gc_cont=0.670	ArsC-WP_068616243.1 arsenate reductase (glutaredoxin) [Woeseia oceani]	50.5	101	1	101	18	118	4e-22	104	99	84.9	MDIIRSAGVEPTIVPYLREPPDSAMILEIAGRLGVSVAQLMRGGEDAVKQADDLPDPGDDAALAAWVASHPVALQRPIVLDTDSGRAVIGRPPENVTELLP*
Arsenate reductase (glutaredoxin)	ArsC		Arsenate reduction to arsenite	IDS_68	Bacteria	Proteobacteria	Gammaproteobacteria	Woeseiales	Woeseiaceae	UBA1847		k127_351577_50 # 48786 # 49142 # 1 # ID=47_50;partial=00;start_type=ATG;rbs_motif=GGAG/GAGG;rbs_spacer=5-10bp;gc_cont=0.613	ArsC-WP_068616243.1 arsenate reductase (glutaredoxin) [Woeseia oceani]	55.1	118	1	118	1	118	3.2e-31	134.4	99.2	99.2	MSLTIYHNPRCSKSRKTLEIIRSAGIVPTVVLYLQDPPDAAGIGAMAARLGMPVVELLRRGESAVKDATDLPAMGDDDALAAWIAAHPIALQRPIVVDAQSGRAIIGRPPEKVRELLP*
Arsenate reductase (glutaredoxin)	ArsC		Arsenate reduction to arsenite	LDS_23	Bacteria	Proteobacteria	Gammaproteobacteria	Woeseiales	Woeseiaceae	UBA1847		SC9690-92-93_k127_1393395_36 # 36335 # 36733 # -1 # ID=117_36;partial=00;start_type=GTG;rbs_motif=GGA/GAG/AGG;rbs_spacer=5-10bp;gc_cont=0.649	ArsC-WP_068616243.1 arsenate reductase (glutaredoxin) [Woeseia oceani]	55.6	117	15	131	1	117	9.5e-32	136.3	88	98.3	MRVVFAGEGSCKTAMALTIYHNPRCSKSRKTLQIIRDAGVEPSIVLYLEKTPSAAQIVDVAGRLGIRVADLLRRGEGEFKEADDLPDLEDDNALAHWLEAHPKVLERPIVLDDDSGRAVVGRPPQNVDALLS*
Arsenate reductase (glutaredoxin)	ArsC		Arsenate reduction to arsenite	HDS_9	Bacteria	Proteobacteria	Gammaproteobacteria	Woeseiales	Woeseiaceae	Woeseia		SC9685-86-88_k127_1301767_10 # 7964 # 8323 # 1 # ID=6_10;partial=00;start_type=ATG;rbs_motif=GGA/GAG/AGG;rbs_spacer=5-10bp;gc_cont=0.583	ArsC-WP_068616243.1 arsenate reductase (glutaredoxin) [Woeseia oceani]	64.7	119	1	119	1	119	5.9e-41	166.8	99.2	100	MTIRIYHNPRCSKSRKTLELLQASGVQPEVVAYLEAPPGEETLLELAGLLARPLKKLLRTGEEEFKAAQDSLDLDDDKLLARWLQQHPRVLERPIVVDSASGRAIIGRPPENVLELLPK*
Arsenate reductase (glutaredoxin)	ArsC		Arsenate reduction to arsenite	IDS_27	Bacteria	Proteobacteria	Gammaproteobacteria	Woeseiales	Woeseiaceae	Woeseia		SC9687-89-91_k127_213941_12 # 12350 # 12709 # 1 # ID=78_12;partial=00;start_type=ATG;rbs_motif=GGA/GAG/AGG;rbs_spacer=5-10bp;gc_cont=0.583	ArsC-WP_068616243.1 arsenate reductase (glutaredoxin) [Woeseia oceani]	64.7	119	1	119	1	119	5.9e-41	166.8	99.2	100	MTIRIYHNPRCSKSRKTLELLQASGVQPEVVAYLEAPPGEETLLELAGLLARPLKKLLRTGEEEFKAAQDSLDLDDDKLLARWLQQHPRVLERPIVVDSASGRAIIGRPPENVLELLPK*
Arsenate reductase (glutaredoxin)	ArsC		Arsenate reduction to arsenite	HDS_42	Bacteria	Proteobacteria	Gammaproteobacteria	Woeseiales	Woeseiaceae			SC9685-86-88_k127_1709206_5 # 3153 # 3509 # 1 # ID=336_5;partial=00;start_type=ATG;rbs_motif=GGAG/GAGG;rbs_spacer=5-10bp;gc_cont=0.591	ArsC-WP_068616243.1 arsenate reductase (glutaredoxin) [Woeseia oceani]	58.1	117	1	117	1	117	1.3e-32	139	98.3	98.3	MGITIYHNPRCSKSRKTLEIIRSSGVEPTIVPYLEEPPDGAAILDIAGRLGLSVAELLRRGENAVKQADDLPGLDDDQALAHWIASHPIALQRPIVLDTGSGRAVIGRPPENVAELIS*
Arsenate reductase (glutaredoxin)	ArsC		Arsenate reduction to arsenite	HDS_59	Bacteria	Proteobacteria	Gammaproteobacteria	Woeseiales	Woeseiaceae			k127_630003_60 # 60083 # 60439 # -1 # ID=10_60;partial=00;start_type=ATG;rbs_motif=GGAG/GAGG;rbs_spacer=5-10bp;gc_cont=0.588	ArsC-WP_068616243.1 arsenate reductase (glutaredoxin) [Woeseia oceani]	52.1	117	1	117	1	117	6.1e-30	130.2	98.3	98.3	MAVTIYHNPRCSKSRKTLQIIRDAGVEPTIILYLEEAPGAAEILDLAAKLGVPLSNLLRRGEKVVREAKDLPALDNDVALAAWMEAHPITLQRPIVVDMASGKAVVGRPPENVADLLS*
Arsenate reductase (glutaredoxin)	ArsC		Arsenate reduction to arsenite	IDS_31	Bacteria	Proteobacteria	Gammaproteobacteria	Xanthomonadales	SZUA-36	SZUA-36		SC9687-89-91_k127_268711_3 # 3000 # 3347 # -1 # ID=398_3;partial=00;start_type=TTG;rbs_motif=GGA/GAG/AGG;rbs_spacer=5-10bp;gc_cont=0.549	ArsC-WP_015004984.1 MULTISPECIES: arsenate reductase (glutaredoxin) [Cycloclasticus]	65.2	115	1	115	1	115	3.5e-38	157.5	99.1	100	MKVQILHNPRCSKSRATLQLLKDNGVEPEIVPYLQSPPGRKQLTSILAKLNLQPRQLMRKGQSEYKAMGLENVALSDDDLIDAMLEAPILIERPIVLANGKAAIGRPPESVLEIL*
Arsenate reductase (glutaredoxin)	ArsC		Arsenate reduction to arsenite	LDS_26	Bacteria	Proteobacteria	Gammaproteobacteria	Xanthomonadales	SZUA-36	SZUA-36		k127_339775_1 # 1 # 543 # 1 # ID=271_1;partial=10;start_type=Edge;rbs_motif=None;rbs_spacer=None;gc_cont=0.512	ArsC-WP_015004984.1 MULTISPECIES: arsenate reductase (glutaredoxin) [Cycloclasticus]	64.3	115	66	180	1	115	2.1e-37	155.6	63.5	100	AERFQYVHAFLQKQLNPDPHDLVWLQDSLENKASPHADNPLITPYISRLRRYNEQSDQTETKVTSLKVQILHNPRCSKSRATLQLLKDNGVEPEIVPYLQSPPGRKQLTSILAKLNLQPRQLMRKGQSEYKAMGLENVALSDDDLIDAMLEAPILIERPIVLANGKAAIGRPPESVLEIL*
Arsenate reductase (glutaredoxin)	ArsC		Arsenate reduction to arsenite	HDS_16	Bacteria	Proteobacteria	Gammaproteobacteria	Xanthomonadales	SZUA-36			SC9685-86-88_k127_1498416_12 # 12342 # 12689 # -1 # ID=65_12;partial=00;start_type=ATG;rbs_motif=GGA/GAG/AGG;rbs_spacer=5-10bp;gc_cont=0.609	ArsC-WP_111496683.1 arsenate reductase (glutaredoxin) [Marinobacter bohaiensis]	69.6	112	4	115	6	117	3.7e-40	164.1	96.6	95.7	MTIRIFHNPRCSKSRATLALLQERGLEPEITLYLDSPPEAAELRSILGKLDITARGLLRKGEPEYRELGLSDESLSEQALITAMTAHPKLIERPIVLANGRAALGRPPEAVLEIL*
Arsenate reductase (glutaredoxin)	ArsC		Arsenate reduction to arsenite	HDS_33	Bacteria	Proteobacteria	Gammaproteobacteria	Xanthomonadales	SZUA-36			SC9685-86-88_k127_896775_3 # 1778 # 2125 # -1 # ID=408_3;partial=00;start_type=ATG;rbs_motif=GGA/GAG/AGG;rbs_spacer=5-10bp;gc_cont=0.652	ArsC-WP_101746374.1 arsenate reductase (glutaredoxin) [Endozoicomonas acroporae]	66.1	115	1	115	1	115	2.2e-40	164.9	99.1	100	MTIEIFHNPRCSKSRQTLALLKERGIEPDIRLYLENPPDAKELRAVLGKLGIGARELMRKGEADYREQGLSDPGLDENALIEAMVRTPRLIERPIVLAGDRAAIGRPPESVLEIL*
Arsenate reductase (glutaredoxin)	ArsC		Arsenate reduction to arsenite	HDS_34	Bacteria	Proteobacteria	Gammaproteobacteria	Xanthomonadales	SZUA-36			SC9685-86-88_k127_1286391_7 # 7341 # 7688 # -1 # ID=161_7;partial=00;start_type=ATG;rbs_motif=GGA/GAG/AGG;rbs_spacer=5-10bp;gc_cont=0.626	ArsC-WP_038034937.1 arsenate reductase (glutaredoxin) [Thermopetrobacter sp. TC1]	70.7	116	1	115	1	116	2.4e-39	161.4	99.1	100	MAITILHNPRCSKSRATLALVQEHGVEPDIRLYLENPPSEDEIREILTLLGRSPRELMRKGEAEYKEQGLADPNLDDDTLISAMAATPRLIERPIVLANGKAAIGRPPESVLEIL*
Arsenate reductase (glutaredoxin)	ArsC		Arsenate reduction to arsenite	HDS_39	Bacteria	Proteobacteria	Gammaproteobacteria	Xanthomonadales	SZUA-36			SC9685-86-88_k127_1745852_4 # 2286 # 2633 # 1 # ID=534_4;partial=00;start_type=GTG;rbs_motif=GGAG/GAGG;rbs_spacer=5-10bp;gc_cont=0.566	ArsC-WP_096782235.1 arsenate reductase (glutaredoxin) [Marinobacter sp. ANT_B65]	72.6	113	3	115	5	117	1.5e-41	168.7	97.4	96.6	MSLKIFHNPRCSKSRATLQLLTDRGLEPEVVLYLENPPGVDELEEILEKLGRRPRELMRTGEQEYRSLGLDDVTLSDRQLVETMVKTPKLIERPIVLANGRAAVGRPPESVLEIL*
Arsenate reductase (glutaredoxin)	ArsC		Arsenate reduction to arsenite	IDS_24	Bacteria	Proteobacteria	Gammaproteobacteria	Xanthomonadales	SZUA-36			SC9687-89-91_k127_2096911_6 # 6188 # 6565 # -1 # ID=482_6;partial=00;start_type=ATG;rbs_motif=GGA/GAG/AGG;rbs_spacer=5-10bp;gc_cont=0.643	ArsC-WP_036191263.1 arsenate reductase (glutaredoxin) [Marinobacterium sp. AK27]	67.2	116	10	125	8	123	4e-40	164.1	92.1	93.5	MCTILTKRFAMTIEIFHNPRCSKSRQTLALLQERGIEPDIRLYLENPPDARELRAVLGKLGIGARELMRKGEADYQEQGLSDPGLDENALIEAMVRTPRLIERPIVLAGDRAAIGRPPESVLEIL*
Arsenate reductase (glutaredoxin)	ArsC		Arsenate reduction to arsenite	IDS_50	Bacteria	Proteobacteria	Gammaproteobacteria	Xanthomonadales	SZUA-36			SC9687-89-91_k127_1261381_7 # 7343 # 7690 # -1 # ID=27_7;partial=00;start_type=ATG;rbs_motif=GGA/GAG/AGG;rbs_spacer=5-10bp;gc_cont=0.626	ArsC-WP_038034937.1 arsenate reductase (glutaredoxin) [Thermopetrobacter sp. TC1]	70.7	116	1	115	1	116	2.4e-39	161.4	99.1	100	MAITILHNPRCSKSRATLALVQEHGVEPDIRLYLENPPSEDEIREILTLLGRSPRELMRKGEAEYKEQGLADPNLDDDTLISAMAATPRLIERPIVLANGKAAIGRPPESVLEIL*
Arsenate reductase (glutaredoxin)	ArsC		Arsenate reduction to arsenite	IDS_70	Bacteria	Proteobacteria	Gammaproteobacteria	Xanthomonadales	SZUA-36			k127_433308_2 # 1252 # 1599 # 1 # ID=48_2;partial=00;start_type=ATG;rbs_motif=GGA/GAG/AGG;rbs_spacer=5-10bp;gc_cont=0.603	ArsC-WP_111496683.1 arsenate reductase (glutaredoxin) [Marinobacter bohaiensis]	69.6	112	4	115	6	117	3.7e-40	164.1	96.6	95.7	MTIRIFHNPRCSKSRATLALLQERGLEPEITLYLDSPPEAAELRSILGKLDITARGLLRKGEPEYRELGLSDESLSEQALITAMTAHPKLIERPIVLANGRAALGRPPEAVLEIL*
Arsenate reductase (glutaredoxin)	ArsC		Arsenate reduction to arsenite	LDS_15	Bacteria	Proteobacteria	Gammaproteobacteria	Xanthomonadales	SZUA-36			SC9690-92-93_k127_1563819_12 # 11270 # 11617 # 1 # ID=64_12;partial=00;start_type=ATG;rbs_motif=GGA/GAG/AGG;rbs_spacer=5-10bp;gc_cont=0.624	ArsC-WP_038034937.1 arsenate reductase (glutaredoxin) [Thermopetrobacter sp. TC1]	70.7	116	1	115	1	116	2.4e-39	161.4	99.1	100	MAITILHNPRCSKSRATLALVQEHGVEPDIRLYLENPPSEDEIREILTLLGRSPRELMRKGEAEYKEQGLADPNLDDDTLISAMAATPRLIERPIVLANGKAAIGRPPESVLEIL*
Arsenate reductase (glutaredoxin)	ArsC		Arsenate reduction to arsenite	IDS_18	Bacteria	Verrucomicrobiota	Verrucomicrobiae	Verrucomicrobiales	Akkermansiaceae	UBA985		SC9687-89-91_k127_1893413_19 # 27382 # 27687 # -1 # ID=23_19;partial=00;start_type=TTG;rbs_motif=None;rbs_spacer=None;gc_cont=0.516	ArsC-WP_083914103.1 arsenate reductase [Ilumatobacter nonamiensis]	56.7	97	3	99	21	116	9.2e-27	119.4	95.1	82.1	MAVAEDLGVDHDVILYIKTPPDREALERLVAALEGPVEDLVRKDSMFKKKELNPEDYVSNPDAVIEILLKHKQLLQRPVLIRGNKAIIGRPKQRIIDFLHS*
Arsenate reductase (glutaredoxin)	ArsC		Arsenate reduction to arsenite	IDS_75	Bacteria	Verrucomicrobiota	Verrucomicrobiae	Verrucomicrobiales	Akkermansiaceae	UBA985		k127_269216_5 # 1871 # 2176 # -1 # ID=222_5;partial=00;start_type=TTG;rbs_motif=None;rbs_spacer=None;gc_cont=0.510	ArsC-WP_083908390.1 arsenate reductase [Ilumatobacter coccineus]	60.2	98	3	100	21	117	1.2e-26	119	96.1	82.9	MAVAEELGVDHEVVLYIKTPPGREELKKIVTALEDPVEDLVRKDSMFKKKELNPDDYVGNPDAVIEILLKHKQLLQRPVLLRGKKAIIGRPKQRIIDFLSE*
ATP synthase (F-type)	AtpA		Oxidative phosphorylation	HDS_22	Bacteria	Actinobacteriota	Acidimicrobiia	Acidimicrobiales	SZUA-35			SC9685-86-88_k127_837413_5 # 1955 # 2965 # 1 # ID=469_5;partial=01;start_type=ATG;rbs_motif=GGAG/GAGG;rbs_spacer=5-10bp;gc_cont=0.610	AtpA-WP_154090479.1 F0F1 ATP synthase subunit alpha [Actinobacteria bacterium]	82.7	335	3	337	4	338	6.5e-154	543.5	99.4	62.2	MALTFDPNEIASALKKNLDSFSTDVSSSTVGKIVEVGDGIARVGGLPNAAVNEMLRFEDGTIGLALNLDERSIGAVVLGNVDSIEEGQNVEATGEILSVPVGDGLLGRVVNTLGEPVDGKGPLTNVESRRMEVQAPGITGRQPVHEPVQTGIKAVDSLIPIGRGQRELIIGDRKTGKTTVATDAILAQKGTGIKCVYVAIGQKASTVAQTVANLEAAGAMEYTVVVVAPASDPAPFKFLAPYAGCAMGQHWMDNGGHALAIYDDLSKQAEAYRQVSLLLRRPPGREAFPGDVFYLHSRLLERAAKLSDEMGAGSLTALPVIETKAGDVSAFIPTNVI
ATP synthase (F-type)	AtpA		Oxidative phosphorylation	HDS_21	Bacteria	Actinobacteriota	Acidimicrobiia	UBA5794	SHLN01	SHLN01	SHLN01 sp004283105	SC9685-86-88_k127_2111753_6 # 4373 # 5887 # -1 # ID=250_6;partial=00;start_type=ATG;rbs_motif=GGAG/GAGG;rbs_spacer=5-10bp;gc_cont=0.641	AtpA-WP_011719487.1 F0F1 ATP synthase subunit alpha [Acidothermus cellulolyticus]	67.4	513	1	502	1	513	1.4e-189	662.5	99.4	92.6	MADLTINQEEIAASIRRHLEGWSPEVDAETVGYVTSIGDGVARVSGLPNAMASEMLEFPGGLLGVALNLESDSIGAVLMGESHHVEEGDPVKQTGKVLSVPVGDALLGRVIDPLGVPLDGKGPINSTETRFLEETAPSVVERQPVSEPLQTGIKAIDGMIPIGRGQRELIIGDRQTGKTAIAIDTIINQKTTGVKCIYVAIGQKASTVAEVVDTLERYGAMEYTVVVNAPASSPAAHQMYAPYAGSAIGQHWMYNGEHALIIFDDLSKQAVAYRAISLLLRRPPGREAYPGDVFYLHSRLLERCAKVSDELGGGSLTGLPIVETKAGDVSAFIPTNVISITDGQIFLETDLFYSGVRPAINAGISVSRVGGNAQIKGMKKVAGPLRLNLAQFRELEAFA…
ATP synthase (F-type)	AtpA		Oxidative phosphorylation	HDS_54	Bacteria	Actinobacteriota	Acidimicrobiia	UBA5794	SHLN01	SHLN01		SC9685-86-88_k127_905821_36 # 27683 # 29197 # 1 # ID=127_36;partial=00;start_type=ATG;rbs_motif=GGAG/GAGG;rbs_spacer=5-10bp;gc_cont=0.658	AtpA-WP_011719487.1 F0F1 ATP synthase subunit alpha [Acidothermus cellulolyticus]	66.3	513	1	502	1	513	1.6e-188	659.1	99.4	92.6	MADLTINQDEIAASIRRHLEGWTPEVDAETVGYVTSIGDGVARVSGLPNAMASEMLEFPGGLLGVALNLESDSIGAVLMGNANHVQEGDPVKQTGKVLSVPVGDELLGRVIDPLGTPLDGKGPLNATQTRFLEETAPSVVERQPVHEPLQTGIKAIDGMIPIGRGQRELIIGDRQTGKTAIAIDTIINQKTTGVKCIYVAIGQKASTVAEVVDTLDRYGALEYTVIVNAPASSPAAHQMYAPYAGSAIGQHWMYNGEHALIIFDDLSKQAVAYRAISLLLRRPPGREAYPGDVFYLHSRLLERCAKVSEELGGGSLTGLPIVETKAGDVSAFIPTNVISITDGQIFLETDLFYSGVRPAINAGISVSRVGGNAQIKAMKKVAGPLRINLAQFRELEAFA…
ATP synthase (F-type)	AtpA		Oxidative phosphorylation	IDS_57	Bacteria	Actinobacteriota	Acidimicrobiia	UBA5794	SHLN01	SHLN01	SHLN01 sp004283105	SC9687-89-91_k127_197356_8 # 4009 # 5523 # 1 # ID=145_8;partial=00;start_type=ATG;rbs_motif=GGAG/GAGG;rbs_spacer=5-10bp;gc_cont=0.640	AtpA-WP_011719487.1 F0F1 ATP synthase subunit alpha [Acidothermus cellulolyticus]	67.4	513	1	502	1	513	1.4e-189	662.5	99.4	92.6	MADLTINQEEIAASIRRHLEGWSPEVDAETVGYVTSIGDGVARVSGLPNAMASEMLEFPGGLLGVALNLESDSIGAVLMGESHHVEEGDPVKQTGKVLSVPVGDALLGRVIDPLGVPLDGKGPINSTETRFLEETAPSVVERQPVSEPLQTGIKAIDGMIPIGRGQRELIIGDRQTGKTAIAIDTIINQKTTGVKCIYVAIGQKASTVAEVVDTLERYGAMEYTVVVNAPASSPAAHQMYAPYAGSAIGQHWMYNGEHALIIFDDLSKQAVAYRAISLLLRRPPGREAYPGDVFYLHSRLLERCAKVSDELGGGSLTGLPIVETKAGDVSAFIPTNVISITDGQIFLETDLFYSGVRPAINAGISVSRVGGNAQIKGMKKVAGPLRLNLAQFRELEAFA…
ATP synthase (F-type)	AtpA		Oxidative phosphorylation	IDS_58	Bacteria	Actinobacteriota	Acidimicrobiia	UBA5794	SHLN01	SHLN01		SC9687-89-91_k127_1971338_2 # 966 # 2480 # -1 # ID=226_2;partial=00;start_type=ATG;rbs_motif=GGAG/GAGG;rbs_spacer=5-10bp;gc_cont=0.659	AtpA-WP_011719487.1 F0F1 ATP synthase subunit alpha [Acidothermus cellulolyticus]	66.3	513	1	502	1	513	1.6e-188	659.1	99.4	92.6	MADLTINQDEIAASIRRHLEGWTPEVDAETVGYVTSIGDGVARVSGLPNAMASEMLEFPGGLLGVALNLESDSIGAVLMGNANHVQEGDPVKQTGKVLSVPVGDELLGRVIDPLGTPLDGKGPLNATQTRFLEETAPSVVERQPVHEPLQTGIKAIDGMIPIGRGQRELIIGDRQTGKTAIAIDTIINQKTTGVKCIYVAIGQKASTVAEVVDTLDRYGALEYTVIVNAPASSPAAHQMYAPYAGSAIGQHWMYNGEHALIIFDDLSKQAVAYRAISLLLRRPPGREAYPGDVFYLHSRLLERCAKVSEELGGGSLTGLPIVETKAGDVSAFIPTNVISITDGQIFLETDLFYSGVRPAINAGISVSRVGGNAQIKAMKKVAGPLRINLAQFRELEAFA…
ATP synthase (F-type)	AtpA		Oxidative phosphorylation	LDS_19	Bacteria	Actinobacteriota	Acidimicrobiia	UBA5794	SHLN01	SHLN01	SHLN01 sp004283105	SC9690-92-93_k127_47665_2 # 529 # 2043 # -1 # ID=225_2;partial=00;start_type=ATG;rbs_motif=GGAG/GAGG;rbs_spacer=5-10bp;gc_cont=0.642	AtpA-WP_011719487.1 F0F1 ATP synthase subunit alpha [Acidothermus cellulolyticus]	67.4	513	1	502	1	513	1.4e-189	662.5	99.4	92.6	MADLTINQEEIAASIRRHLEGWSPEVDAETVGYVTSIGDGVARVSGLPNAMASEMLEFPGGLLGVALNLESDSIGAVLMGESHHVEEGDPVKQTGKVLSVPVGDALLGRVIDPLGVPLDGKGPINSTETRFLEETAPSVVERQPVSEPLQTGIKAIDGMIPIGRGQRELIIGDRQTGKTAIAIDTIINQKTTGVKCIYVAIGQKASTVAEVVDTLERYGAMEYTVVVNAPASSPAAHQMYAPYAGSAIGQHWMYNGEHALIIFDDLSKQAVAYRAISLLLRRPPGREAYPGDVFYLHSRLLERCAKVSDELGGGSLTGLPIVETKAGDVSAFIPTNVISITDGQIFLETDLFYSGVRPAINAGISVSRVGGNAQIKGMKKVAGPLRLNLAQFRELEAFA…
ATP synthase (F-type)	AtpA		Oxidative phosphorylation	HDS_13	Bacteria	Actinobacteriota	Acidimicrobiia	UBA5794	SHLN01			SC9685-86-88_k127_732160_1 # 2 # 1033 # -1 # ID=286_1;partial=10;start_type=ATG;rbs_motif=AGGAG;rbs_spacer=5-10bp;gc_cont=0.600	AtpA-WP_153758707.1 F0F1 ATP synthase subunit alpha [Iamiaceae bacterium SCSIO 58843]	70.3	344	1	344	1	344	1.5e-137	489.2	100	63.1	MSELTINPEDITAALRSNLEGWKPSLEAETVGHVETIADGVATVTGLPNVMASELLEFPGGLLGVALNLDEASIGSVLMGESNHVEAGDPVKQTGRVLSIPVGDAMLGRVIDPLGNPIDGKGPILTTETRLLETQAPSVVERQPVHEPLQTGIKAIDSMIPIGRGQRELIIGDRQTGKTAIAVDTIMNQKGQGVNCIYVAIGQKASTVAEVVDALEQAGAMEYTVVVNAPASAPAALQMYAPYAGSAIGQHWMYNGQHALIVFDDLSKQAIAYREISLLLRRPPGREAYPGDVFYLHSRLLERCAKVSDELGGGSMTGFPIVETKAGDVSAYIPTNVISITDGQ
ATP synthase (F-type)	AtpA		Oxidative phosphorylation	HDS_13	Bacteria	Actinobacteriota	Acidimicrobiia	UBA5794	SHLN01			SC9685-86-88_k127_337578_1 # 2 # 727 # 1 # ID=424_1;partial=10;start_type=Edge;rbs_motif=None;rbs_spacer=None;gc_cont=0.591	AtpA-WP_075530071.1 F0F1 ATP synthase subunit alpha [Lactobacillus ruminis]	69.3	238	1	237	261	498	6.9e-89	327	97.9	47.3	DDLSKQAIAYREISLLLRRPPGREAYPGDVFYLHSRLLERCAKVSDELGGGSMTGFPIVETKAGDVSAYIPTNVISITDGQIYLDGDLFYSGVRPAIDAGTSVSRVGGAAQIKSMRKVAGPLRVNLAQFRELEAFAEFASELDAASQAQLARGRRIVEVLKQPQFSPVPVGEQVVAIYAVTNGNFDKIPVDQIQHAEAGLLEFMRTRHQGLLDEIVHDGLPEGDRLDAVISEFTDSFDSGS*
ATP synthase (F-type)	AtpA		Oxidative phosphorylation	IDS_67	Bacteria	Actinobacteriota	Acidimicrobiia	UBA5794	SHLN01			k127_538765_9 # 7298 # 8683 # -1 # ID=34_9;partial=01;start_type=Edge;rbs_motif=None;rbs_spacer=None;gc_cont=0.598	AtpA-WP_115280153.1 F0F1 ATP synthase subunit alpha [Mycolicibacterium tokaiense]	67.2	470	1	459	44	513	3.9e-173	607.8	99.4	85.6	VTGLPNVMASELLEFPGGLLGVALNLDEASIGSVLMGESNHVEAGDPVKQTGRVLSIPVGDAMLGRVIDPLGNPIDGKGPILTTETRLLETQAPSVVERQPVHEPLQTGIKAIDSMIPIGRGQRELIIGDRQTGKTAIAVDTIMNQKGQGVNCIYVAIGQKASTVAEVVDALEQAGAMEYTVVVNAPASAPAALQMYAPYAGSAIGQHWMYNGQHALIVFDDLSKQAIAYREISLLLRRPPGREAYPGDVFYLHSRLLERCAKVSDELGGGSMTGFPIVETKAGDVSAYIPTNVISITDGQIYLDGDLFYSGVRPAIDAGTSVSRVGGAAQIKSMRKVAGPLRVNLAQFRELEAFAEFASELDAASQAQLARGRRIVEVLKQPQFSPVPVGEQVVAIYA…
ATP synthase (F-type)	AtpA		Oxidative phosphorylation	IDS_29	Bacteria	Actinobacteriota	Acidimicrobiia	UBA5794	UBA5794			SC9687-89-91_k127_1325322_1 # 77 # 1633 # -1 # ID=115_1;partial=00;start_type=ATG;rbs_motif=GGAG/GAGG;rbs_spacer=5-10bp;gc_cont=0.662	AtpA-WP_066885064.1 F0F1 ATP synthase subunit alpha [Streptomyces thermoautotrophicus]	66.1	508	1	498	1	508	9e-187	653.3	96	90.1	MSELTLDPGAISQALRHNLEGWSPAMESGTVGYVTSVGDGVARVEGLPNVMASELLEFPGGLIGVALNLDEDSIGAVLMGESSHVEEGAEVHPTGRVLSVPVGDGFLGRVVDPLGNPVDGKGPIQADGQRRLEVQAPSVVQRQPVSEPMQTGIKAIDSMIPIGRGQRELIIGDRQTGKTAIALDTIINQRGQDVKCIYVAIGQKASTVAEVVLQLEQAGAMEYTVVVNAPASAPAALQMYAPYAGSAFGQYWMYKGQHALVVFDDLSKQAVAYRQISLLLRRPPGREAYPGDVFYLHSRLLERCAKLSDELGGGSMTGLPIVETKAGDVSAYIPTNVISITDGQIFLETDLFYSGVRPAVNAGISVSRVGGSAQIKAMKSVAGQLRIDLAQFRDLEAFA…
ATP synthase (F-type)	AtpA		Oxidative phosphorylation	HDS_45	Bacteria	Actinobacteriota	Acidimicrobiia	UBA5794				SC9685-86-88_k127_77948_15 # 10297 # 11304 # 1 # ID=111_15;partial=01;start_type=ATG;rbs_motif=GGAG/GAGG;rbs_spacer=5-10bp;gc_cont=0.671	AtpA-WP_071050105.1 F0F1 ATP synthase subunit alpha [Frankia sp. BMG5.36]	68.7	345	1	336	1	345	1.3e-130	466.1	100	62.7	MSELTLDPGAISQALRHNLEGWSPAMESGTVGYVTSVGDGVARVEGLPNVMASELLEFPGGLIGVALNLDEDSIGAVLMGESSHVEEGAEVHPTGRVLSVPVGDGFLGRVVDPLGNPVDGKGPIQADGQRRLEVQAPSVVQRQPVSEPMQTGIKAIDSMIPIGRGQRELIIGDRQTGKTAIALDTIINQRGQDVKCIYVAIGQKASTVAEVVLQLEQAGAMEYTVVVNAPASAPAALQMYAPYAGSAFGQYWMYKGQHALVVFDDLSKQAVAYRQISLLLRRPPGREAYPGDVFYLHSRLLERCAKLSDELGGGSMTGLPIVETKAGDVSAYIPTN
ATP synthase (F-type)	AtpA		Oxidative phosphorylation	HDS_48	Bacteria	Actinobacteriota	Acidimicrobiia	UBA5794				SC9685-86-88_k127_1296312_30 # 24301 # 25857 # 1 # ID=225_30;partial=00;start_type=ATG;rbs_motif=GGAG/GAGG;rbs_spacer=5-10bp;gc_cont=0.651	AtpA-WP_066885064.1 F0F1 ATP synthase subunit alpha [Streptomyces thermoautotrophicus]	66.5	508	1	498	1	508	3.7e-188	657.9	96	90.1	MSELTLDPGAITQALRHNLEGWSPEMQAGTVGYVTSVGDGVARVEGLPNVMASELLEFPGGLIGVALNLDEDSIGAVLMGESSYVEEGDEVHPTGRVLSVPVGDAFLGRVIDPLGNPVDGKGPIQADGQRRLEVQAPSVVQRQPVGEPLQTGIKAIDSMIPIGRGQRELIIGDRQTGKTAIALDTIINQRGQDVKCIYVAIGQKASTVAEVVLQLEQAGAMEYTVVVNAPASAPAALQMYAPYSGSALGQHWMYNGQHALVVFDDLSKQAVAYRQISLLLRRPPGREAYPGDVFYLHSRLLERCAKLSDELGAGSMTGLPIVETKAGDVSAYIPTNVISITDGQIFLETDLFYSGVRPAVNAGISVSRVGGAAQIKAMKSVAGQLRLDLAQFRDLEAFA…
ATP synthase (F-type)	AtpA		Oxidative phosphorylation	HDS_53	Bacteria	Actinobacteriota	Acidimicrobiia	UBA5794				SC9685-86-88_k127_1074743_5 # 1954 # 2637 # 1 # ID=78_5;partial=00;start_type=ATG;rbs_motif=AGxAG;rbs_spacer=11-12bp;gc_cont=0.624	AtpA-WP_069407338.1 F0F1 ATP synthase subunit alpha [Mycolicibacterium holsaticum]	66.1	230	1	227	1	230	2.7e-79	295	99.6	42	MAELTISASDITEALRKNLEGWSPKTKEETVGYVTSIADGVARVEGLPSVMASELLEFPGGLLGVTLNIDEDDLGVVVMGEASHIQEGDPVKQTGNVLSVPVGDALLGRVVDTLGSPIDGKGPINTTERRLLETQAPSVVQRQPVHEPLQTGIKAIDSMTPIGRGQRQLIIGDRQTGKTALLVDTIINQKQYQGTDKEVKCVYVAIGQKASTVAEVADVLEQHGAMD*
ATP synthase (F-type)	AtpA		Oxidative phosphorylation	HDS_53	Bacteria	Actinobacteriota	Acidimicrobiia	UBA5794				SC9685-86-88_k127_1074743_6 # 2641 # 3495 # 1 # ID=78_6;partial=00;start_type=GTG;rbs_motif=GGA/GAG/AGG;rbs_spacer=5-10bp;gc_cont=0.642	AtpA-WP_028937318.1 F0F1 ATP synthase subunit alpha [Pseudonocardia spinosispora]	70.1	284	2	283	234	517	7.1e-109	393.7	98.9	51.7	MIVSAPASVSPALQMYAPYAGSAIGQYWMYKGEHALVMFDDLSKQAVAYREISLLLRRPPGREAYPGDVFYLHSRLLERCAKMSDELGAGSLTGLPVIETKASDISAYIPTNVISITDGQVFLEADLFYQGVRPAVNAGTSVSRVGGDAQIKAMKKIAGPLRLNLAQYRDLAAFAEFGSDLDAASLAQLERGRRVVEVLKQPQYRPVPVEEQVLVIYAVTEGFMDEVEVDHVKRYERDLRDHVRTRYSGILADIRESGQIGDEERLVDAIKGFTEAFLARDTSE*
ATP synthase (F-type)	AtpA		Oxidative phosphorylation	HDS_53	Bacteria	Actinobacteriota	Acidimicrobiia	UBA5794				SC9685-86-88_k127_2147463_6 # 2308 # 2895 # 1 # ID=128_6;partial=01;start_type=ATG;rbs_motif=AGxAG;rbs_spacer=5-10bp;gc_cont=0.634	AtpA-WP_052601197.1 F0F1 ATP synthase subunit alpha [Actinobacteria bacterium IMCC26207]	80.1	196	1	196	1	196	2.6e-86	318.2	100	35.8	MSDLTINTQDIAAALKKNLEGFSSDLSATQVGRVLEVGDGICRVSGLPEAAVNEMLEFENGAIGLALNLDEESIGAVLLGSTDGIEEGQPVRSTGDILSVPVGDGVLGRVVNSLGQPIDGKGPLTGTEARRMEIQAPGIIGRQPVDTPMQTGIKAIDSLIPIGRGQRELIIGDRKTGKTTIGIDTILNQKGLGVKC
ATP synthase (F-type)	AtpA		Oxidative phosphorylation	HDS_53	Bacteria	Actinobacteriota	Acidimicrobiia	UBA5794				SC9685-86-88_k127_1291525_1 # 3 # 731 # 1 # ID=205_1;partial=10;start_type=Edge;rbs_motif=None;rbs_spacer=None;gc_cont=0.623	AtpA-WP_154109053.1 F0F1 ATP synthase subunit alpha [Actinobacteria bacterium]	74.5	235	1	235	301	534	1.1e-91	336.3	96.7	43.6	LERAANLSDDMGAGSLTALPVIETKAGDVSAYIPTNVISITDGQIFLQDDLFKSGVRPAIDVGISVSRVGSAAQIKAMKSAVGTLKSDLQQFRELEAFASFGSDLDAVSQAQLDRGYRLTELLKQGISSPMPVQEQVVSLMAGTRGYLDNIPVVDVLRFEKELLEHFTTQHSALLDEIVATGKIDDEDAFENKIKAFAESFAATNLDGPPPDAHDPGASHGEMVDSEITLPEEEIMVDEDGE*
ATP synthase (F-type)	AtpA		Oxidative phosphorylation	LDS_1	Bacteria	Actinobacteriota	Actinomycetia	Mycobacteriales	Micromonosporaceae	Dactylosporangium		S8CSC9692_k127_158876_28 # 29506 # 31056 # 1 # ID=247_28;partial=00;start_type=GTG;rbs_motif=AGGA/GGAG/GAGG;rbs_spacer=11-12bp;gc_cont=0.678	AtpA-WP_033362322.1 F0F1 ATP synthase subunit alpha [Dactylosporangium aurantiacum]	82.1	515	1	515	1	515	6.1e-244	843.2	99.6	94.5	MAELTISSDEIRGALERYISSYSPEISHEEVGIVADAGDGIAHVEGLPSTMASELLEFADGTLGVALNLDVREIGVVILGDFSRIEEGQPVRRTGRVLSVPVGDAFLGRVVNPLGEPIDALGEIAAEDFRELELQAPNVMARQPVKEPLQTGIKAIDAMTAIGRGQRQLIIGDRRTGKTTIALDTIINQRENWLSGDPHLQVRCIYVAIGQKGSTIASVRGTLEQHGAMEYTTIVAAPASDPAGYKYLAPYAGSAIGQYWMYQGKHVLIIFDDLSKQAEAYRAVSLLLRRPPGREAYPGDVFYLHSRLLERCAKLSDELGGGSMTGLPIIETRANDISAYIPTNVISITDGQIFLEPDLFNAGVRPAVNVGISVSRVGGAAQAKGMKKVAGRLRLDLAQ…
ATP synthase (F-type)	AtpA		Oxidative phosphorylation	HDS_41	Bacteria	Bacteroidota	Bacteroidia	AKYH767-A				SC9685-86-88_k127_2107898_1 # 2 # 1138 # -1 # ID=266_1;partial=10;start_type=ATG;rbs_motif=TAAA;rbs_spacer=10bp;gc_cont=0.385	AtpA-WP_093098690.1 F0F1 ATP synthase subunit alpha [Sphingobacterium mizutaii]	86	379	1	379	1	379	5e-187	653.7	100	72.3	MPEIKPEEVSAILREQLSGFKTSSELEETGTVLQVGDGIARIYGLTQVQSGELIEFENGLKGIVLNLEEDNVGAVLLGKSTEIKEGDTARRTGKIASINVGEGMVGRVVDTLGNPIDGKGPIKGETFEMPIERKAPGVIYRQPVAEPLQTGLKAIDAMIPIGRGQRELIIGDRQTGKTAVAIDTIINQREFYEKGEPVFCIYVAVGQKGSTVANIVKTLEQNGAMPYTVVVSATAADPSPMQFFAPMAGAAVGEYFRDTGRPALIIYDDLSKQAVAYREVSLLLRRPPGREAYPGDVFYLHSRLLERAAKIIDSDKIAAEMNDLPEALKDKVKGGGSLTALPIIETQAGDVSAYIPTNVISITDGQIFLEANLFNSGVR
ATP synthase (F-type)	AtpA		Oxidative phosphorylation	HDS_17	Bacteria	Bacteroidota	Bacteroidia	Chitinophagales	Saprospiraceae			SC9685-86-88_k127_158747_3 # 1355 # 2938 # -1 # ID=141_3;partial=00;start_type=ATG;rbs_motif=TAAAA;rbs_spacer=10bp;gc_cont=0.419	AtpA-WP_160077642.1 F0F1 ATP synthase subunit alpha [Saprospirales bacterium GYS_P2D]	83.8	526	1	526	1	526	1.3e-252	872.1	99.6	99.8	MAGVKPEEISAILKQQLSGFKSESELEQVGSVLQVGDGIARVYGLTKVKAGELVEFENGVQAIVLNLEEDNVGVVLMGSGDGIKEGSTVRRTGRIASLNVGEGYTGRVVNTLGQPIDGKGPITGKTYEMPLERKAPGVIFRQPVNEPLQTGIKAIDAMIPIGRGQRELIIGDRQTGKTAIAIDTIINQKEFYDRGEPVYCIYVASGQKSSTVAQVARILEENGAMEYTVIVSASAADPAPLQFYAPFAGAAIGEFFRDTGRPALIIYDDLSKQAVAYREVSLLLRRPPGREAYPGDVFYLHSRLLERAAKIINDDSIAQDMNDLPDSLKNSGMVKGGGSLTALPIIETQAGDVSAYIPTNVISITDGQIFLESNLFNAGIRPAINVGISVSRVGGNAQI…
ATP synthase (F-type)	AtpA		Oxidative phosphorylation	HDS_19	Bacteria	Bacteroidota	Bacteroidia	Chitinophagales	Saprospiraceae			SC9685-86-88_k127_849_41 # 39267 # 40850 # -1 # ID=3_41;partial=00;start_type=ATG;rbs_motif=TAAAA;rbs_spacer=9bp;gc_cont=0.391	AtpA-WP_160077642.1 F0F1 ATP synthase subunit alpha [Saprospirales bacterium GYS_P2D]	84.2	526	1	526	1	526	4e-251	867.1	99.6	99.8	MAGVKPEEISAILKQQLSGFKSESELEEVGSVLQVGDGIARVYGLTKTKAGELVEFESGVQAIVLNLEEDNVGVVLMGSSDGIKEGSTVRRTGRIASINVGEGFCGRVVDALGKPIDGKGPIAGETFEMPIERKAPGVIYRQPVTEPLQTGIKAIDAMIPIGRGQRELIIGDRQTGKTAIALDTIINQKEFYDRGEPVYCIYVASGQKASTVAQVAKVLEEAGAMAYTTIVSAAASDPAPLQFYAPFAGACIGEYFRDTGRPALIIYDDLSKQAVAYREVSLLLRRPPGREAYPGDVFYLHSRLLERAAKVIDNDEIANQMNDLPPSLKAAGKVKGGGSLTALPIIETQAGDVSAYIPTNVISITDGQIFLESNLFNAGIRPAINVGISVSRVGGSAQI…
ATP synthase (F-type)	AtpA		Oxidative phosphorylation	HDS_20	Bacteria	Bacteroidota	Bacteroidia	Chitinophagales	Saprospiraceae			SC9685-86-88_k127_1766286_5 # 3767 # 5371 # 1 # ID=36_5;partial=00;start_type=ATG;rbs_motif=TAAAT;rbs_spacer=8bp;gc_cont=0.438	AtpA-WP_044217764.1 F0F1 ATP synthase subunit alpha [Phaeodactylibacter xiamenensis]	83.3	534	1	534	1	534	3e-254	877.5	99.8	100	MVDVKPDEISAILRNQLSGFRSSTELEEVGTVLQVGDGIARVYGLTKAQAGELVEFDTKVRAVVLNLEEDNVGVVLLGPGDNIREGSTVRRTGTIASIDVGDGLVGRVVNPLGHPIDGRGAIPGKKYDMPIERKAPGVIFREPVSEPLQTGIKAIDAMIPIGRGQRELLIGDRQTGKSAIAIDTIINQKEFYDKGEPVYCIYVGCGQKASTIANVAKTLEDKGALAYTVIVSSSASDPAPLQFYAPFAGAAIGEYFRDTGRPALIIYDDLSKQAVAYREVSLLLRRPPGREAYPGDVFYLHSRLLERAAKIIENNDIARDMNDLPDSLREAKDEDGNPLVKGGGSLTALPIIETQAGDVSDYIPTNVISITDGQIFLETNLFNAGVRPAINVGISVSRV…
ATP synthase (F-type)	AtpA		Oxidative phosphorylation	IDS_13	Bacteria	Bacteroidota	Bacteroidia	Chitinophagales	Saprospiraceae			SC9687-89-91_k127_284058_1 # 1 # 1014 # -1 # ID=57_1;partial=10;start_type=ATG;rbs_motif=TAAAAT;rbs_spacer=9bp;gc_cont=0.434	AtpA-WP_099005728.1 F0F1 ATP synthase subunit alpha [Lewinellaceae bacterium SD302]	87.3	338	1	338	1	338	9.7e-166	582.8	100	64.1	MAGVKPEEISAILKQQLSGFKSESELEQVGSVLQVGDGIARVYGLTKVKAGELVEFENGVQAIVLNLEEDNVGVVLMGSGDGIKEGSTVRRTGRIASLNVGEGYTGRVVNTLGQPIDGKGPITGKTYEMPLERKAPGVIFRQPVNEPLQTGIKAIDAMIPIGRGQRELIIGDRQTGKTAIAIDTIINQKEFYDRGEPVYCIYVASGQKSSTVAQVARILEENGAMEYTVIVSASAADPAPLQFYAPFAGAAIGEFFRDTGRPALIIYDDLSKQAVAYREVSLLLRRPPGREAYPGDVFYLHSRLLERAAKIINDDSIAQDMNDLPDSLKNSGMVKGGG
ATP synthase (F-type)	AtpA		Oxidative phosphorylation	IDS_13	Bacteria	Bacteroidota	Bacteroidia	Chitinophagales	Saprospiraceae			SC9687-89-91_k127_714796_1 # 3 # 893 # 1 # ID=332_1;partial=10;start_type=Edge;rbs_motif=None;rbs_spacer=None;gc_cont=0.412	AtpA-WP_160077642.1 F0F1 ATP synthase subunit alpha [Saprospirales bacterium GYS_P2D]	83.7	295	1	295	232	526	8.9e-139	493	99.3	56	SASAADPAPLQFYAPFAGAAIGEFFRDTGRPALIIYDDLSKQAVAYREVSLLLRRPPGREAYPGDVFYLHSRLLERAAKIINDDSIAQDMNDLPDSLKNSGMVKGGGSLTALPIIETQAGDVSAYIPTNVISITDGQIFLESNLFNAGIRPAINVGISVSRVGGNAQIKSMKKVAGTLKLDQAQYRELEAFSKFGSDLDAATMAVLDKGKRNVEILKQGQYEPVSVEKQVAIIYLGTKGLLRNIPVDKVKEFEEQFLTKMVQNHADALELFRQGKLDDEAVKTVETVAEDISKQFA*
ATP synthase (F-type)	AtpA		Oxidative phosphorylation	HDS_52	Bacteria	Bacteroidota	Bacteroidia	Flavobacteriales	Flavobacteriaceae	Croceitalea		SC9685-86-88_k127_2310262_11 # 9312 # 10892 # 1 # ID=126_11;partial=00;start_type=ATG;rbs_motif=TACAA;rbs_spacer=13bp;gc_cont=0.445	AtpA-WP_138836740.1 F0F1 ATP synthase subunit alpha [Flagellimonas sp. AsT0115]	94.5	526	1	526	1	526	5.8e-282	969.5	99.8	100	MAGVKAAEVSAILKKQLSGFEATATLDEVGTVLQVGDGIARVYGLANVQYGELVEFEGGMQGIVLNLEEDNVGVVLLGPSKEIKEGATVKRTQRIASINVGEGIVGRVVDTLGNTIDGKGPIAGKTYEMPLERKAPGVIFRQPVNEPLQTGVKAIDAMIPIGRGQRELVIGDRQTGKTTVCIDTILNQKEFYDAGEPVYCIYVAIGQKASTVAAIAKNLEDKGALAYTTIVAANASDPAPMQVYAPFAGAAIGEYFRDTGRPALIIYDDLSKQAVAYREVSLLLRRPPGREAYPGDVFYLHSRLLERAAKVINDDGIAKEMNDLPDSLKKMVKGGGSLTALPIIETQAGDVSAYIPTNVISITDGQIFLEQDLFNQGVRPAINVGISVSRVGGSAQIKS…
ATP synthase (F-type)	AtpA		Oxidative phosphorylation	IDS_39	Bacteria	Bacteroidota	Bacteroidia	Flavobacteriales	Flavobacteriaceae	Croceitalea		SC9687-89-91_k127_1910632_9 # 6444 # 8024 # 1 # ID=199_9;partial=00;start_type=ATG;rbs_motif=TACAA;rbs_spacer=13bp;gc_cont=0.445	AtpA-WP_138836740.1 F0F1 ATP synthase subunit alpha [Flagellimonas sp. AsT0115]	94.5	526	1	526	1	526	5.8e-282	969.5	99.8	100	MAGVKAAEVSAILKKQLSGFEATATLDEVGTVLQVGDGIARVYGLANVQYGELVEFEGGMQGIVLNLEEDNVGVVLLGPSKEIKEGATVKRTQRIASINVGEGIVGRVVDTLGNTIDGKGPIAGKTYEMPLERKAPGVIFRQPVNEPLQTGVKAIDAMIPIGRGQRELVIGDRQTGKTTVCIDTILNQKEFYDAGEPVYCIYVAIGQKASTVAAIAKNLEDKGALAYTTIVAANASDPAPMQVYAPFAGAAIGEYFRDTGRPALIIYDDLSKQAVAYREVSLLLRRPPGREAYPGDVFYLHSRLLERAAKVINDDGIAKEMNDLPDSLKKMVKGGGSLTALPIIETQAGDVSAYIPTNVISITDGQIFLEQDLFNQGVRPAINVGISVSRVGGSAQIKS…
ATP synthase (F-type)	AtpA		Oxidative phosphorylation	HDS_2	Bacteria	Bacteroidota	Bacteroidia	Flavobacteriales	Flavobacteriaceae	Eudoraea		S4CSC9688_k127_218579_2 # 384 # 1964 # 1 # ID=189_2;partial=00;start_type=ATG;rbs_motif=TAGAA;rbs_spacer=9bp;gc_cont=0.473	AtpA-WP_149273832.1 MULTISPECIES: F0F1 ATP synthase subunit alpha [unclassified Flavobacteriaceae]	92.8	526	1	526	1	526	2.8e-276	950.7	99.8	100	MAGVKAAEVSAILKKQLSGFEASATLDEVGTVLQVGDGIARVYGLANAQYGELVEFEGGLEGIVLNLEEDNVGVVLLAPSKEIKEGATVKRTQRIASIKVGEGIVGRVVDTLGTPIDGKGPISGDLYEMPLERKAPGVIFRQPVYEPLQTGVKAIDAMIPIGRGQRELVIGDRQTGKTTVCIDTIINQKEFYDAGEPVYCIYVAIGQKASTVAGIAKILEDKGALAYTTIVAANASDPAPMQVYAPFAGASIGEYFRDTGRPALIIYDDLSKQAVAYREVSLLLRRPPGREAYPGDVFYLHSRLLERASKIIDDNTIAENMNDLPEVLRPMVKGGGSLTALPIIETQAGDVSAYIPTNVISITDGQIFLEQDLFNQGVRPAINVGISVSRVGGAAQIKS…
ATP synthase (F-type)	AtpA		Oxidative phosphorylation	IDS_17	Bacteria	Bacteroidota	Bacteroidia	Flavobacteriales	Flavobacteriaceae	Eudoraea		SC9687-89-91_k127_2534694_1 # 3 # 974 # -1 # ID=166_1;partial=10;start_type=ATG;rbs_motif=None;rbs_spacer=None;gc_cont=0.481	AtpA-WP_019670928.1 F0F1 ATP synthase subunit alpha [Eudoraea adriatica]	93.5	324	1	324	1	324	1.8e-169	595.1	100	61.6	MAGVKAAEVSAILKKQLSGFEASATLDEVGTVLQVGDGIARVYGLANAQYGELVEFEGGLEGIVLNLEEDNVGVVLLAPSKEIKEGATVKRTQRIASIKVGEGIVGRVVDTLGTPIDGKGPISGDLYEMPLERKAPGVIFRQPVYEPLQTGVKAIDAMIPIGRGQRELVIGDRQTGKTTVCIDTIINQKEFYDAGEPVYCIYVAIGQKASTVAGIAKILEDKGALAYTTIVAANASDPAPMQVYAPFAGASIGEYFRDTGRPALIIYDDLSKQAVAYREVSLLLRRPPGREAYPGDVFYLHSRLLERASKIIDDNTIAENMNDL
ATP synthase (F-type)	AtpA		Oxidative phosphorylation	IDS_23	Bacteria	Bacteroidota	Bacteroidia	Flavobacteriales	Flavobacteriaceae	Eudoraea		SC9687-89-91_k127_438995_1 # 1 # 1410 # -1 # ID=211_1;partial=10;start_type=ATG;rbs_motif=TAGAA;rbs_spacer=9bp;gc_cont=0.464	AtpA-WP_120709920.1 F0F1 ATP synthase subunit alpha [Ulvibacterium marinum]	95.3	470	1	470	1	470	2.3e-250	864.4	100	89.4	MAGVKAAEVSAILKKQLSGFEASATLDEVGTVLQVGDGIARIYGLANAQYGELVEFEGGLEGIVLNLEEDNVGVVLLAPSKEIKEGATVKRTQRIASINVGEGIVGRVVDTLGTPIDGKGPVTGDLYEMPLERKAPGVIFRQPVYEPLQTGVKAVDAMIPIGRGQRELVIGDRQTGKTTVCIDTIINQKEFYDAGEPVYCIYVAIGQKASTVANIAKILEDKGALAYTTIVAANASDPAPMQVYAPFAGAAIGEYFRDTGRPALIIYDDLSKQAVAYREVSLLLRRPPGREAYPGDVFYLHSRLLERAAKVIDDNSIAKNMNDLPDVLKPFVKGGGSLTALPIIETQAGDVSAYIPTNVISITDGQIFLEQDLFNQGVRPAINVGISVSRVGGAAQIKS…
ATP synthase (F-type)	AtpA		Oxidative phosphorylation	IDS_2	Bacteria	Bacteroidota	Bacteroidia	Flavobacteriales	Flavobacteriaceae	Eudoraea		S5CSC9689_k127_14603_9 # 4611 # 6191 # 1 # ID=195_9;partial=00;start_type=ATG;rbs_motif=TAGAA;rbs_spacer=9bp;gc_cont=0.471	AtpA-WP_149273832.1 MULTISPECIES: F0F1 ATP synthase subunit alpha [unclassified Flavobacteriaceae]	92.8	526	1	526	1	526	2.8e-276	950.7	99.8	100	MAGVKAAEVSAILKKQLSGFEASATLDEVGTVLQVGDGIARVYGLANAQYGELVEFEGGLEGIVLNLEEDNVGVVLLAPSKEIKEGATVKRTQRIASIKVGEGIVGRVVDTLGTPIDGKGPISGDLYEMPLERKAPGVIFRQPVYEPLQTGVKAIDAMIPIGRGQRELVIGDRQTGKTTVCIDTIINQKEFYDAGEPVYCIYVAIGQKASTVAGIAKILEDKGALAYTTIVAANASDPAPMQVYAPFAGASIGEYFRDTGRPALIIYDDLSKQAVAYREVSLLLRRPPGREAYPGDVFYLHSRLLERASKIIDDNTIAENMNDLPEVLRPMVKGGGSLTALPIIETQAGDVSAYIPTNVISITDGQIFLEQDLFNQGVRPAINVGISVSRVGGAAQIKS…
ATP synthase (F-type)	AtpA		Oxidative phosphorylation	IDS_48	Bacteria	Bacteroidota	Bacteroidia	Flavobacteriales	Flavobacteriaceae	Eudoraea		SC9687-89-91_k127_1847147_4 # 1384 # 2382 # 1 # ID=214_4;partial=01;start_type=ATG;rbs_motif=TAAA;rbs_spacer=10bp;gc_cont=0.398	AtpA-WP_114301943.1 F0F1 ATP synthase subunit alpha [Winogradskyella sp. KYW1333]	92.2	333	1	333	1	333	1.2e-173	609	100	63.3	MAEVKPAEISAILKKQLSGFDAGASLDEVGTVLTIGDGIARIYGLSNAQYGELVEFENGLEGIVLNLEEDNVGVVLLGHSTEIKEGAIVKRTNRIASIKVGEELVGRVVDTLGTPIDGKGPIGGKLYELPLERKAPGVIFRQPVDEPLQTGIKSIDAMIPIGRGQRELVIGDRQTGKTTVCIDTIINQKEFYDAGEPVFCVYVAIGQKASTVANIAKILEDKGALAYTVIVAANASDPAPMQVYAPFAGAAIGEYFRDTGRPALIIYDDLSKQAVAYREVSLLLRRPPGREAYPGDVFYLHSRLLERAAKIINDDTIAKNMNDLPDVLKPMVK
ATP synthase (F-type)	AtpA		Oxidative phosphorylation	IDS_53	Bacteria	Bacteroidota	Bacteroidia	Flavobacteriales	Flavobacteriaceae	Eudoraea		SC9687-89-91_k127_1191171_1 # 3 # 1001 # -1 # ID=118_1;partial=10;start_type=ATG;rbs_motif=TAAA;rbs_spacer=5bp;gc_cont=0.460	AtpA-WP_062056827.1 F0F1 ATP synthase subunit alpha [Sediminicola sp. YIK13]	94	333	1	333	1	333	1.2e-173	609	100	63.3	MAGVKAAEVSAILKKQLSGFEATASLDEVGTVLQIGDGIARVYGLSNVQYGELVEFEGGLQGIVLNLEEDNVGVVLLSPSRDVKEGSTVKRTQTIASINVGEDIVGRVVNTLGTPIDGKGAITGELYKMPLERKAPGVIFREPVSEPLQSGIKAIDAMIPVGRGQRELVIGDRQTGKTTVCIDTILNQKEFYDAGEPVYCIYVAVGQKASTVANIAKVLEDRGALAYTTIVAANASDPAPMQVYAPFAGAAIGEYFRDTGRPALIIYDDLSKQAVAYREVSLLLRRPPGREAYPGDVFYLHSRLLERAAKVIADDDIAKNMNDLPEPLRPMVK
ATP synthase (F-type)	AtpA		Oxidative phosphorylation	IDS_53	Bacteria	Bacteroidota	Bacteroidia	Flavobacteriales	Flavobacteriaceae	Eudoraea		SC9687-89-91_k127_483985_1 # 3 # 605 # 1 # ID=335_1;partial=10;start_type=Edge;rbs_motif=None;rbs_spacer=None;gc_cont=0.430	AtpA-WP_099190465.1 F0F1 ATP synthase subunit alpha [Maribacter sp. 6B07]	94	199	2	200	328	526	4.2e-100	364	99	37.8	ALKGKVKGGGSLTALPIIETQAGDVSAYIPTNVISITDGQIFLEQDLFNQGVRPAINVGISVSRVGGNAQIKSMKKVAGTLKLDQAQFRELEAFAKFGSDLDAATLNVIEKGRRNVEILKQAQNDPFTVEDQVAIIYAGSKNLLRDVPVEKVKEFEGEYLEYLNAKHKDVLNMLKSGKLTDEVIDTLTNVCKELTAKYRN*
ATP synthase (F-type)	AtpA		Oxidative phosphorylation	IDS_76	Bacteria	Bacteroidota	Bacteroidia	Flavobacteriales	Flavobacteriaceae	Eudoraea		k127_147933_9 # 5490 # 7070 # 1 # ID=161_9;partial=00;start_type=ATG;rbs_motif=TAGAA;rbs_spacer=9bp;gc_cont=0.468	AtpA-WP_149273832.1 MULTISPECIES: F0F1 ATP synthase subunit alpha [unclassified Flavobacteriaceae]	92.2	526	1	526	1	526	5.2e-275	946.4	99.8	100	MAGVKAAEVSAILKKQLAGFEASATLDEVGTVLQVGDGIARVYGLANAQYGELVEFEGGLEGIVLNLEEDNVGVVLLAPSKEIKEGATVKRTQRIASIKVGEGIVGRVVDTLGTPIDGKGPISGDLYEMPLERKAPGVIFRQPVYEPLQTGVKAIDAMIPIGRGQRELVIGDRQTGKTTVCIDTIINQKEFYDAGEPVYCIYVAIGQKASTVAGIAKILEDKGALAYTTIVAANASDPAPMQVYAPFAGASIGEYFRDTGRPALIIYDDLSKQAVAYREVSLLLRRPPGREAYPGDVFYLHSRLLERASKIIDDNTIAENMNDLPEVLRPMVKGGGSLTALPIIETQAGDVSAYIPTNVISITDGQIFLEQDLFNQGVRPAINVGISVSRVGGAAQIKS…
ATP synthase (F-type)	AtpA		Oxidative phosphorylation	LDS_20	Bacteria	Bacteroidota	Bacteroidia	Flavobacteriales	Flavobacteriaceae	Eudoraea		SC9690-92-93_k127_892626_3 # 1013 # 2593 # 1 # ID=444_3;partial=00;start_type=ATG;rbs_motif=TAGAA;rbs_spacer=9bp;gc_cont=0.470	AtpA-WP_019670928.1 F0F1 ATP synthase subunit alpha [Eudoraea adriatica]	91.8	525	1	525	1	525	5.2e-275	946.4	99.6	99.8	MAGVKAAEVSAILKKQLAGFEASATLDEVGTVLQVGDGIARVYGLANAQYGELVEFEGGLEGIVLNLEEDNVGVVLLAPSKEIKEGATVKRTQRIASIKVGEGIVGRVVDTLGTPIDGKGPISGDLYEMPLERKAPGVIFRQPVYEPLQTGVKAIDAMIPIGRGQRELVIGDRQTGKTTVCIDTIINQKEFYDAGEPVYCIYVAIGQKASTVAGIAKILEDKGALAYTTIVAANASDPAPMQVYAPFAGASIGEYFRDTGRPALIIYDDLSKQAVAYREVSLLLRRPPGREAYPGDVFYLHSRLLERASKIIDDNTIAENMNDLPEVLRPMVKGGGSLTALPIIETQAGDVSAYIPTNVISITDGQIFLEQDLFNQGVRPAINVGISVSRVGGAAQIKS…
ATP synthase (F-type)	AtpA		Oxidative phosphorylation	LDS_21	Bacteria	Bacteroidota	Bacteroidia	Flavobacteriales	Flavobacteriaceae	Eudoraea		SC9690-92-93_k127_964549_9 # 6117 # 7697 # 1 # ID=526_9;partial=00;start_type=ATG;rbs_motif=None;rbs_spacer=None;gc_cont=0.409	AtpA-WP_019670928.1 F0F1 ATP synthase subunit alpha [Eudoraea adriatica]	97.9	526	1	526	1	526	9.8e-290	995.3	99.8	100	MAGVKAAEVSAILKKQLSGFEAKASLDEIGTVLQVGDGIARVYGLSNAEYGELVEFEGGLEGIVLNLEEDNVGVVLLAPSREIKEGATVKRTQRIASIKVGEGIVGRVVDTLGNPIDGKGAISGDLYEMPLERKAPGVIFRQPVYEPLQTGVKAVDAMIPVGRGQRELVIGDRQTGKTTVCIDTIINQKEFYDAGEPVYCIYVAIGQKASTVAAIAKTLEDKGALAYTTIVAANASEPAPMQVYAPFAGAAIGEYFRDTGRPALIIYDDLSKQAVAYREVSLLLRRPPGREAYPGDVFYLHSRLLERAAKVIDDDSIAQNMNDLPDVLKPMVKGGGSLTALPIIETQAGDVSAYIPTNVISITDGQIFLEQDLFNQGVRPAINVGISVSRVGGNAQIKS…
ATP synthase (F-type)	AtpA		Oxidative phosphorylation	LDS_28	Bacteria	Bacteroidota	Bacteroidia	Flavobacteriales	Flavobacteriaceae	Eudoraea		k127_175664_4 # 2706 # 4286 # -1 # ID=1_4;partial=00;start_type=ATG;rbs_motif=TAAT;rbs_spacer=15bp;gc_cont=0.470	AtpA-WP_149273832.1 MULTISPECIES: F0F1 ATP synthase subunit alpha [unclassified Flavobacteriaceae]	92.6	526	1	526	1	526	1.1e-275	948.7	99.8	100	MAGVKAAEVSAILKKQLAGFEASATLDEVGTVLQVGDGIARVYGLANAQYGELVEFEGGLEGIVLNLEEDNVGVVLLAPSKEIKEGATVKRTQRIASIKVGEGIVGRVVDTLGTPIDGKGPISGDLYEMPLERKAPGVIFRQPVYEPLQTGVKAIDAMIPIGRGQRELVIGDRQTGKTTVCIDTIINQKEFYDAGEPVYCIYVAIGQKASTVAGIAKILEDKGALAYTTIVAANASDPAPMQVYAPFAGASIGEYFRDTGRPALIIYDDLSKQAVAYREVSLLLRRPPGREAYPGDVFYLHSRLLERASKIIDDNTIAENMNDLPEVLRPMVKGGGSLTALPIIETQAGDVSAYIPTNVISITDGQIFLEQDLFNQGVRPAINVGISVSRVGGAAQIKS…
ATP synthase (F-type)	AtpA		Oxidative phosphorylation	HDS_14	Bacteria	Bacteroidota	Bacteroidia	Flavobacteriales	Flavobacteriaceae	Gramella		SC9685-86-88_k127_1752809_9 # 4865 # 5653 # 1 # ID=300_9;partial=01;start_type=ATG;rbs_motif=None;rbs_spacer=None;gc_cont=0.421	AtpA-WP_026932868.1 MULTISPECIES: F0F1 ATP synthase subunit alpha [Gramella]	95.4	262	1	262	1	262	1.7e-133	475.3	99.6	49.8	MAEVNPAEVSAILKQQLSGFESKASLDEVGTVLTVGDGIANIYGLANAQYGELVQFESGLEGIVLNLEEDNVGVVLLGPAKEIKEGSTVKRTQRIASINVGEGIVGRVVDTLGAPIDGKGAIEGETFEMPLERKAPGVIYRQPVTEPLQTGIKSIDAMVPVGRGQRELIIGDRQTGKTVVAIDTILNQKEFYDAGEPVYCIYVAIGQKASTVAAIAKTLEDKGALAYTSIVAANASDAAAMQVYARFAGAVICDLFIDSGRPE
ATP synthase (F-type)	AtpA		Oxidative phosphorylation	HDS_14	Bacteria	Bacteroidota	Bacteroidia	Flavobacteriales	Flavobacteriaceae	Gramella		SC9685-86-88_k127_1879641_4 # 2594 # 3184 # -1 # ID=354_4;partial=01;start_type=Edge;rbs_motif=None;rbs_spacer=None;gc_cont=0.413	AtpA-WP_026932868.1 MULTISPECIES: F0F1 ATP synthase subunit alpha [Gramella]	99.5	196	1	196	331	526	5.6e-105	380.2	99.5	37.3	KVKGGGSLTALPIIETQAGDVSAYIPTNVISITDGQIFLTSDLFNSGVRPAIDVGISVSRVGGNAQIKSMKKVAGTLKLDQAQYRELEAFAKFGSDLDAATMNVISKGKRNVEILKQGQNDPYPVEKQIAIIYAGSKNLLRDVPVEKVKEFERDYLEYLDAKHRDTLDTLKAGKLTDEVIDTLTQTAKELSSKYKN*
ATP synthase (F-type)	AtpA		Oxidative phosphorylation	IDS_6	Bacteria	Bacteroidota	Bacteroidia	Flavobacteriales	Flavobacteriaceae	Gramella		SC9687-89-91_k127_1078464_4 # 2416 # 2892 # -1 # ID=3_4;partial=01;start_type=Edge;rbs_motif=None;rbs_spacer=None;gc_cont=0.407	AtpA-WP_026932868.1 MULTISPECIES: F0F1 ATP synthase subunit alpha [Gramella]	99.4	158	1	158	369	526	4.8e-83	307	99.4	30	LTSDLFNSGVRPAIDVGISVSRVGGNAQIKSMKKVAGTLKLDQAQYRELEAFAKFGSDLDAATMNVISKGKRNVEILKQGQNDPYPVEKQIAIIYAGSKNLLRDVPVEKVKEFERDYLEYLDAKHRDTLDTLKAGKLTDEVIDTLTQTAKELSSKYKN*
ATP synthase (F-type)	AtpA		Oxidative phosphorylation	IDS_6	Bacteria	Bacteroidota	Bacteroidia	Flavobacteriales	Flavobacteriaceae	Gramella		SC9687-89-91_k127_2390768_5 # 1549 # 2355 # 1 # ID=154_5;partial=01;start_type=ATG;rbs_motif=None;rbs_spacer=None;gc_cont=0.420	AtpA-WP_143410122.1 F0F1 ATP synthase subunit alpha [Gramella sp. HSMS-1]	98.9	269	1	269	1	269	4.4e-145	513.8	100	51.1	MAEVNPAEVSAILKQQLSGFESKASLDEVGTVLTVGDGIANIYGLANAQYGELVQFESGLEGIVLNLEEDNVGVVLLGPAKEIKEGSTVKRTQRIASINVGEGIVGRVVDTLGAPIDGKGAIEGETYEMPLERKAPGVIYRQPVTEPLQNGIKSIDAMVPVGRGQRELVIGDRQTGKTVVCIDTILNQKEFYDAGEPVYCIYVAIGQKASTVAAIAKTLEDKGALAYTTIVAANASDPAPMQVYAPFAGAAIGEYFRDTGRPALIVYDD
ATP synthase (F-type)	AtpA		Oxidative phosphorylation	IDS_74	Bacteria	Bacteroidota	Bacteroidia	Flavobacteriales	Flavobacteriaceae	Lutibacter		k127_377071_11 # 8176 # 9753 # 1 # ID=68_11;partial=00;start_type=ATG;rbs_motif=TAAAAA;rbs_spacer=9bp;gc_cont=0.361	AtpA-WP_089377808.1 F0F1 ATP synthase subunit alpha [Lutibacter flavus]	93.9	525	1	525	1	525	1.5e-277	954.9	99.8	100	MASIKPAEVSAILKQQLAGFDTAASLDEVGTVLQVGDSIARVYGLSNVQYGELVEFEDGLEGIVLNLEEDNVGVVLLGHSKTITEGSTVKRTERIASLKVGEGIVGRVVNALGLPIDGKGAIQGETFEMPLERKAPGVLFREPVTEPLQTGVKAVDAMIPIGRGQRELIIGDRQTGKSTVAIDTIINQKEFYDAGVPVYCIYVAIGQKASTVAGIASLLEEKGAMAYTTIVAANASDPASMQVYAPMGGAAIGEYFRDTGRPALIVYDDLSKQAVAYREISLLLRRPPGREAYPGDVFYLHSRLLERAARIITDDTIASQMNDVPVSLKGKVKGGGSLTALPIIETQAGDVSAYIPTNVISITDGQIFLESDLFNSGVRPAINVGISVSRVGGNAQIKS…
ATP synthase (F-type)	AtpA		Oxidative phosphorylation	IDS_26	Bacteria	Bacteroidota	Bacteroidia	Flavobacteriales	Flavobacteriaceae	Maribacter_A		SC9687-89-91_k127_1192377_18 # 14327 # 15907 # 1 # ID=300_18;partial=00;start_type=ATG;rbs_motif=TAAA;rbs_spacer=5bp;gc_cont=0.421	AtpA-WP_154365969.1 F0F1 ATP synthase subunit alpha [Maribacter sp. RZ05]	94.9	526	1	526	1	526	5.8e-282	969.5	99.8	100	MAGVKAAEVSAILKQQLSGFEATATLDEVGTVLQVGDGIARVYGLSNVQYGELVEFEGGLEGIVLNLEEDNVGVVLLGPSKEIKEGATVKRTQRIASIKVGEGISGRVVNTLGVPIDGKGAITGELYEMPLERKAPGVIFRQPVNEPLQTGVKAIDAMIPVGRGQRELVIGDRQTGKTTVCIDTILNQKEFYDAGEPVYCIYVAVGQKASNVAAIAKVLEDKGALAYTTIVAANASDPAPMQVYAPFAGAAIGEYFRDSGRPALIIYDDLSKQAVAYREISLLLRRPPGREAYPGDVFYLHSRLLERAAKVIDDDDIAKNMNDLPEPLKPLVKGGGSLTALPIIETQAGDVSAYIPTNVISITDGQIFLEQDLFNQGVRPAINVGISVSRVGGNAQVKS…
ATP synthase (F-type)	AtpA		Oxidative phosphorylation	IDS_65	Bacteria	Bacteroidota	Bacteroidia	Flavobacteriales	Flavobacteriaceae	Maribacter_A		SC9687-89-91_k127_1823895_4 # 3029 # 4609 # -1 # ID=417_4;partial=00;start_type=ATG;rbs_motif=TAA;rbs_spacer=5bp;gc_cont=0.415	AtpA-WP_154365969.1 F0F1 ATP synthase subunit alpha [Maribacter sp. RZ05]	95.2	526	1	526	1	526	1.5e-282	971.5	99.8	100	MAGVKAAEVSAILKQQLSGFEATASLDEVGTVLQVGDGIARVYGLSNAEYGELVEFEGGLEGIVLNLEEDNVGVVLLGPSKEISEGATVKRTQRIASIKVGEDIVGRVVNTLGAPIDGKGAISGDLFEMPLERKAPGVIFRQPVNEPLQTGVKAIDAMIPIGRGQRELVIGDRQTGKTTVCIDTILNQKEFYDAGEPVYCIYVAIGQKASNVANIAKVLEDKGALAYTTIVAANASDPAPMQVYAPFAGAAIGEYFRDSGRPALIIYDDLSKQAVAYREISLLLRRPPGREAYPGDVFYLHSRLLERAAKVIADDAIAKNMNDLPEPLKPMVKGGGSLTALPIIETQAGDVSAYIPTNVISITDGQIFLEQDLFNQGVRPAINVGISVSRVGGNAQVKS…
ATP synthase (F-type)	AtpA		Oxidative phosphorylation	LDS_5	Bacteria	Bacteroidota	Bacteroidia	Flavobacteriales	Flavobacteriaceae	Maribacter_A		SC9690-92-93_k127_1318966_20 # 16211 # 17791 # 1 # ID=86_20;partial=00;start_type=ATG;rbs_motif=TAAA;rbs_spacer=5bp;gc_cont=0.421	AtpA-WP_154365969.1 F0F1 ATP synthase subunit alpha [Maribacter sp. RZ05]	94.9	526	1	526	1	526	2e-282	971.1	99.8	100	MAGVKAAEVSAILKQQLSGFEATATLDEVGTVLQVGDGIARVYGLSNVQYGELVEFEGGLEGIVLNLEEDNVGVVLLGPSKEIKEGATVKRTQRIASIKVGEGITGRVVNTLGVPIDGKGAITGELYEMPLERKAPGVIFRQPVNEPLQTGVKAIDAMIPVGRGQRELVIGDRQTGKTTVCIDTILNQKEFYDAGEPVYCIYVAVGQKASNVAAIAKVLEDKGALAYTTIVAANASDPAPMQVYAPFAGAAIGEYFRDSGRPALIIYDDLSKQAVAYREISLLLRRPPGREAYPGDVFYLHSRLLERAAKVIDDDDIAKNMNDLPEPLKPLVKGGGSLTALPIIETQAGDVSAYIPTNVISITDGQIFLEQDLFNQGVRPAINVGISVSRVGGNAQVKS…
ATP synthase (F-type)	AtpA		Oxidative phosphorylation	LDS_9	Bacteria	Bacteroidota	Bacteroidia	Flavobacteriales	Flavobacteriaceae	Maribacter_A		SC9690-92-93_k127_190296_2 # 1303 # 2883 # -1 # ID=418_2;partial=00;start_type=ATG;rbs_motif=TAA;rbs_spacer=5bp;gc_cont=0.417	AtpA-WP_154365969.1 F0F1 ATP synthase subunit alpha [Maribacter sp. RZ05]	95.2	526	1	526	1	526	1.5e-282	971.5	99.8	100	MAGVKAAEVSAILKQQLSGFEATASLDEVGTVLQVGDGIARVYGLSNAEYGELVEFEGGLEGIVLNLEEDNVGVVLLGPSKEISEGATVKRTQRIASIKVGEDIVGRVVNTLGAPIDGKGAISGDLFEMPLERKAPGVIFRQPVNEPLQTGVKAIDAMIPIGRGQRELVIGDRQTGKTTVCIDTILNQKEFYDAGEPVYCIYVAIGQKASNVANIAKVLEDKGALAYTTIVAANASDPAPMQVYAPFAGAAIGEYFRDSGRPALIIYDDLSKQAVAYREISLLLRRPPGREAYPGDVFYLHSRLLERAAKVIADDAIAKNMNDLPEPLKPMVKGGGSLTALPIIETQAGDVSAYIPTNVISITDGQIFLEQDLFNQGVRPAINVGISVSRVGGNAQVKS…
ATP synthase (F-type)	AtpA		Oxidative phosphorylation	HDS_61	Bacteria	Bacteroidota	Bacteroidia	Flavobacteriales	Flavobacteriaceae	Muriicola		k127_68268_25 # 20255 # 21835 # 1 # ID=115_25;partial=00;start_type=ATG;rbs_motif=TATAT;rbs_spacer=10bp;gc_cont=0.456	AtpA-WP_129606660.1 F0F1 ATP synthase subunit alpha [Muriicola sp. MMS17-SY002]	97.1	526	1	526	1	526	5.7e-290	996.1	99.8	100	MAGVKAAEVSAILKKQLSGFEAKASLDEIGTVLQVGDGIARVYGLSNAQYGELVEFDGGLEGIVLNLEEDNVGVVLLGPSKEIKEGTTVKRTQRIASINVGEGITGRVVDTLGNPIDGKGPIAGKTYEMPLERKAPGVIFRQPVNEPLQTGIKAIDAMIPIGRGQRELVIGDRQTGKTTVCIDTIINQKEFYDAGNPVYCIYVAIGQKASTVANIAKTLEDKGALAYTTIVAANASDPAPMQVYAPFAGAAIGEYFRDSGRPALIIYDDLSKQAVAYREVSLLLRRPPGREAYPGDVFYLHSRLLERAAKVIDDDAIAKNMNDLPEPIRPMVKGGGSLTALPVIETQAGDVSAYIPTNVISITDGQIFLEQDLFNQGVRPAINVGISVSRVGGSAQIKS…
ATP synthase (F-type)	AtpA		Oxidative phosphorylation	IDS_45	Bacteria	Bacteroidota	Bacteroidia	Flavobacteriales	Flavobacteriaceae	Muriicola		SC9687-89-91_k127_1260935_9 # 5491 # 7065 # 1 # ID=5_9;partial=01;start_type=ATG;rbs_motif=TAA;rbs_spacer=5bp;gc_cont=0.420	AtpA-WP_129606660.1 F0F1 ATP synthase subunit alpha [Muriicola sp. MMS17-SY002]	94.9	525	1	525	1	525	7.5e-282	969.1	100	99.8	MAGVKAAEVSAILKKQLSGFEATATLDEIGTVLQVGDGIARVYGLSNAQYGELVEFEGGLEGIVLNLEEDNVGVVLLGHSRAVKEGTTVKRTQRIASINVGEGIVGRVVDTLGSPIDGKGPIAGETYEMPLERKAPGVIFRQPVNEPLQTGIKAIDAMIPIGRGQRELVIGDRQTGKTTVCIDTIINQKEFYDAGEPVYCIYVAIGQKASTVANIAKTLEDKGALAYTTIVAANASDPAPMQVYAPFAGAAIGEYFRDSGRPALIIYDDLSKQAVAYREVSLLLRRPPGREAYPGDVFYLHSRLLERAAKVINDDAIAQNMNDLPEPLRPMVKGGGSLTALPIIETQAGDVSAYIPTNVISITDGQIFLEQDLFNQGVRPAINVGISVSRVGGNAQIKS…
ATP synthase (F-type)	AtpA		Oxidative phosphorylation	IDS_4	Bacteria	Bacteroidota	Bacteroidia	Flavobacteriales	Flavobacteriaceae	Muriicola		S7CSC9691_k127_230888_3 # 742 # 2322 # 1 # ID=25_3;partial=00;start_type=ATG;rbs_motif=TAA;rbs_spacer=5bp;gc_cont=0.442	AtpA-WP_129606660.1 F0F1 ATP synthase subunit alpha [Muriicola sp. MMS17-SY002]	98.5	526	1	526	1	526	8e-292	1002.3	99.8	100	MAGVKAAEVSAILKKQLSGYEAKASLDEIGTVLQVGDGIARVYGLSNAQYGELVEFEGGLEGIVLNLEEDNVGVVLLGPSKEIKEGTTVKRTQRIASINVGEGIVGRVVDTLGIPIDGKGPIAGKTYEMPLERKAPGVIFRQPVNEPLQTGIKAIDAMIPVGRGQRELVIGDRQTGKTTVCIDTIINQKEFFDAGNPVYCIYVAIGQKASTVANIAKTLEDKGALAYTTIVAANASDPAPMQVYAPFAGAAIGEYFRDSGRPALIIYDDLSKQAVAYREVSLLLRRPPGREAYPGDVFYLHSRLLERAAKVIDDDAIAQNMNDLPEPLKPMVKGGGSLTALPIIETQAGDVSAYIPTNVISITDGQIFLEQDLFNQGVRPAINVGISVSRVGGSAQIKS…
ATP synthase (F-type)	AtpA		Oxidative phosphorylation	IDS_72	Bacteria	Bacteroidota	Bacteroidia	Flavobacteriales	Flavobacteriaceae	Muriicola		k127_126578_14 # 11379 # 12959 # -1 # ID=189_14;partial=00;start_type=ATG;rbs_motif=TAA;rbs_spacer=5bp;gc_cont=0.454	AtpA-WP_129606660.1 F0F1 ATP synthase subunit alpha [Muriicola sp. MMS17-SY002]	97.1	526	1	526	1	526	5.7e-290	996.1	99.8	100	MAGVKAAEVSAILKKQLSGFEAKASLDEIGTVLQVGDGIARVYGLSNAQYGELVEFDGGLEGIVLNLEEDNVGVVLLGPSKEIKEGTTVKRTQRIASINVGEGITGRVVDTLGNPIDGKGPIAGKTYEMPLERKAPGVIFRQPVNEPLQTGIKAIDAMIPIGRGQRELVIGDRQTGKTTVCIDTIINQKEFYDAGNPVYCIYVAIGQKASTVANIAKTLEDKGALAYTTIVAANASDPAPMQVYAPFAGAAIGEYFRDSGRPALIIYDDLSKQAVAYREVSLLLRRPPGREAYPGDVFYLHSRLLERAAKVIDDDAIAKNMNDLPEPIRPMVKGGGSLTALPVIETQAGDVSAYIPTNVISITDGQIFLEQDLFNQGVRPAINVGISVSRVGGSAQIKS…
ATP synthase (F-type)	AtpA		Oxidative phosphorylation	LDS_18	Bacteria	Bacteroidota	Bacteroidia	Flavobacteriales	Flavobacteriaceae	Muriicola		SC9690-92-93_k127_238181_9 # 5528 # 7108 # 1 # ID=44_9;partial=00;start_type=ATG;rbs_motif=None;rbs_spacer=None;gc_cont=0.447	AtpA-WP_129606660.1 F0F1 ATP synthase subunit alpha [Muriicola sp. MMS17-SY002]	98.5	526	1	526	1	526	8e-292	1002.3	99.8	100	MAGVKAAEVSAILKKQLSGYEAKASLDEIGTVLQVGDGIARVYGLSNAQYGELVEFEGGLEGIVLNLEEDNVGVVLLGPSKEIKEGTTVKRTQRIASINVGEGIVGRVVDTLGIPIDGKGPIAGKTYEMPLERKAPGVIFRQPVNEPLQTGIKAIDAMIPVGRGQRELVIGDRQTGKTTVCIDTIINQKEFFDAGNPVYCIYVAIGQKASTVANIAKTLEDKGALAYTTIVAANASDPAPMQVYAPFAGAAIGEYFRDSGRPALIIYDDLSKQAVAYREVSLLLRRPPGREAYPGDVFYLHSRLLERAAKVIDDDAIAQNMNDLPEPLKPMVKGGGSLTALPIIETQAGDVSAYIPTNVISITDGQIFLEQDLFNQGVRPAINVGISVSRVGGSAQIKS…
ATP synthase (F-type)	AtpA		Oxidative phosphorylation	HDS_38	Bacteria	Bacteroidota	Bacteroidia	Flavobacteriales	Flavobacteriaceae	RR4-38		SC9685-86-88_k127_775881_102 # 102887 # 104464 # 1 # ID=46_102;partial=00;start_type=ATG;rbs_motif=TAAAA;rbs_spacer=10bp;gc_cont=0.451	AtpA-WP_105215627.1 F0F1 ATP synthase subunit alpha [Aureitalea sp. RR4-38]	96	525	1	525	1	525	7.3e-285	979.2	99.8	100	MAEVKPAEVSAILKKQLSGFEATASLDEVGTVLTIGDGIARVYGLSNAQYGELVEFENGLEGIVLNLEEDNVGVVLLGPYTEIKEGATVKRTQRIASINVGEGIVGRVVNTLGEPIDGKGPISGETFEMPLERKAPGVIYRQPVNEPLQTGIKSVDAMIPIGRGQRELVIGDRQTGKTTVCIDTIINQKEFYDAGEPVYCIYVAVGQKASTVANIARVLEEKGALAYTTIVAANASDPAPMQVYAPFAGAAIGEYFRDTGRPALIIYDDLSKQAVAYREVSLLLRRPPGREAYPGDVFYLHSRLLERAAKVIDDDSIAKNMNDLPEPLKGKVKGGGSLTALPIIETQAGDVSAYIPTNVISITDGQIFLESDLFNSGVRPAINVGISVSRVGGNAQIKS…
ATP synthase (F-type)	AtpA		Oxidative phosphorylation	IDS_38	Bacteria	Bacteroidota	Bacteroidia	Flavobacteriales	Flavobacteriaceae	RR4-38		SC9687-89-91_k127_1126274_113 # 117384 # 118961 # 1 # ID=45_113;partial=00;start_type=ATG;rbs_motif=TAAAA;rbs_spacer=10bp;gc_cont=0.451	AtpA-WP_105215627.1 F0F1 ATP synthase subunit alpha [Aureitalea sp. RR4-38]	96	525	1	525	1	525	7.3e-285	979.2	99.8	100	MAEVKPAEVSAILKKQLSGFEATASLDEVGTVLTIGDGIARVYGLSNAQYGELVEFENGLEGIVLNLEEDNVGVVLLGPYTEIKEGATVKRTQRIASINVGEGIVGRVVNTLGEPIDGKGPISGETFEMPLERKAPGVIYRQPVNEPLQTGIKSVDAMIPIGRGQRELVIGDRQTGKTTVCIDTIINQKEFYDAGEPVYCIYVAVGQKASTVANIARVLEEKGALAYTTIVAANASDPAPMQVYAPFAGAAIGEYFRDTGRPALIIYDDLSKQAVAYREVSLLLRRPPGREAYPGDVFYLHSRLLERAAKVIDDDSIAKNMNDLPEPLKGKVKGGGSLTALPIIETQAGDVSAYIPTNVISITDGQIFLESDLFNSGVRPAINVGISVSRVGGNAQIKS…
ATP synthase (F-type)	AtpA		Oxidative phosphorylation	HDS_26	Bacteria	Bacteroidota	Bacteroidia	Flavobacteriales	Flavobacteriaceae	SHLJ01	SHLJ01 sp004283005	SC9685-86-88_k127_1985886_60 # 61451 # 63028 # -1 # ID=34_60;partial=00;start_type=ATG;rbs_motif=TAAA;rbs_spacer=9bp;gc_cont=0.383	AtpA-WP_148542679.1 F0F1 ATP synthase subunit alpha [Seonamhaeicola marinus]	93.7	525	1	525	1	525	5.8e-282	969.5	99.8	99.8	MAEVKPAEVSAILKQQLSGFETSASLDEVGSVLTIGDGIARVYGLSNAQYGELVEFENGLEGIVLNLEEDNVGVVLLGPSKEIKEGATVKRTERIASVKVGENIVGRVVDTLGNPIDGKGPIGGELYEMPLERKAPGVIYREPVTEPLQTGIKSIDAMIPVGRGQRELVIGDRQTGKTTVCIDTILNQKEFYDAGEPVFCIYVAVGQKASTVAGIAKTLEERGAMAYTVIVAANASDPAPMQVYAPFAGAAIGEYFRDTGRPALIIYDDLSKQAVAYREVSLLLRRPPGREAYPGDVFYLHSRLLERSAKVINDDGIAKAMNDLPDALKPIVKGGGSLTALPIIETQAGDVSAYIPTNVISITDGQIFLESDLFNSGVRPAINVGISVSRVGGNAQIKS…
ATP synthase (F-type)	AtpA		Oxidative phosphorylation	HDS_37	Bacteria	Bacteroidota	Bacteroidia	Flavobacteriales	Flavobacteriaceae	SHLJ01		SC9685-86-88_k127_1063698_17 # 14501 # 16078 # -1 # ID=55_17;partial=00;start_type=ATG;rbs_motif=AAAA;rbs_spacer=9bp;gc_cont=0.434	AtpA-WP_148542679.1 F0F1 ATP synthase subunit alpha [Seonamhaeicola marinus]	91.8	524	1	524	1	524	5e-278	956.4	99.6	99.6	MSEVKPAEVSAILKQQLSGFEASASLDEVGTVLNVGDGIARIYGLSNAQYGELVEFENGLEGIVLNLEEDNVGVVLLGPSKEIKEGATVKRTERIASIKVGEKMLGRVVDTLGNPIDGKGPIGGDLYEMPLERKAPGVIFRQPVNEPLQTGIKSVDAMIPIGRGQRELVIGDRQTGKTTVCIDTIINQKEFYDASEPVFCIYVAIGQKASTVAGIAKTLEEKGALDYTIIVAANASDPAPMQVYAPFAGAAIGEYFRDTGRPALIIYDDLSKQAVAYREVSLLLRRPPGREAYPGDVFYLHSRLLERAAKVIDDDNIAKNMNDLPEPLKPVVKGGGSLTALPIIETQAGDVSAYIPTNVISITDGQIFLESDLFNSGVRPAINVGISVSRVGGSAQIKS…
ATP synthase (F-type)	AtpA		Oxidative phosphorylation	HDS_63	Bacteria	Bacteroidota	Bacteroidia	Flavobacteriales	Flavobacteriaceae	SHLJ01		k127_367447_28 # 32701 # 34278 # -1 # ID=55_28;partial=00;start_type=ATG;rbs_motif=TAA;rbs_spacer=12bp;gc_cont=0.445	AtpA-WP_148542679.1 F0F1 ATP synthase subunit alpha [Seonamhaeicola marinus]	91.6	524	1	524	1	524	3.1e-275	947.2	99.6	99.6	MAEVKPAEVSAILKQQLSGFEASASLDEVGTVLNVGDGIARIYGLSNAQYGELVEFENGLEGIVLNLEEDNVGVVLLGPSTEIKEGATVKRTERIASINVGEKMLGRVVDTLGTPIDGKGPIGGDLYEMPLERKAPGVIFRQPVNEPLQTGVKAIDSMIPIGRGQRELVIGDRQTGKTTVCIDTIINQKEFYDAGEPVFCIYVAVGQKASTVAQIAKTLEEKGALDYTIIVSASAADPAPMQVYAPFAGAAIGEYFRDTGRPALIIYDDLSKQAVAYREVSLLLRRPPGREAYPGDVFYLHSRLLERAAKVINDDSVAQNMNDLPEPLKPVVKGGGSLTALPIIETQAGDVSAYIPTNVISITDGQIFLESDLFNSGVRPAINVGISVSRVGGSAQIKS…
ATP synthase (F-type)	AtpA		Oxidative phosphorylation	HDS_8	Bacteria	Bacteroidota	Bacteroidia	Flavobacteriales	Flavobacteriaceae	SHLJ01		SC9685-86-88_k127_1518679_14 # 11187 # 12764 # 1 # ID=254_14;partial=00;start_type=ATG;rbs_motif=TAAA;rbs_spacer=9bp;gc_cont=0.429	AtpA-WP_148542679.1 F0F1 ATP synthase subunit alpha [Seonamhaeicola marinus]	94.1	524	1	524	1	524	2.2e-281	967.6	99.6	99.6	MAEVKPAEVSAILKQQLSGFEASASLDEVGSVLTVGDGIARVYGLSNVQYGELVEFENGLEGIVLNLEEDNVGVVLLGPSKEIKEGATVKRTERIASINVGDQMVGRVVDTLGNPIDGKGPIGGDLYEMPLERKAPGVIFRQPVDEPLQTGIKSIDAMIPVGRGQRELVIGDRQTGKTTVCIDTILNQKEFYDAGEPVFCIYVAVGQKASTVAGIAKVLEERGASAYTVIVAANASDPAPMQVYAPFAGAAIGEYFRDTGRPALIIYDDLSKQAVAYREVSLLLRRPPGREAYPGDVFYLHSRLLERSAKVIADDSIAQTMNDLPESIKPIVKGGGSLTALPIIETQAGDVSAYIPTNVISITDGQIFLESDLFNSGVRPAINVGISVSRVGGNAQIKS…
ATP synthase (F-type)	AtpA		Oxidative phosphorylation	IDS_14	Bacteria	Bacteroidota	Bacteroidia	Flavobacteriales	Flavobacteriaceae	SHLJ01		SC9687-89-91_k127_2162307_30 # 33671 # 35248 # -1 # ID=7_30;partial=00;start_type=ATG;rbs_motif=TAA;rbs_spacer=12bp;gc_cont=0.446	AtpA-WP_148542679.1 F0F1 ATP synthase subunit alpha [Seonamhaeicola marinus]	91.6	524	1	524	1	524	3.1e-275	947.2	99.6	99.6	MAEVKPAEVSAILKQQLSGFEASASLDEVGTVLNVGDGIARIYGLSNAQYGELVEFENGLEGIVLNLEEDNVGVVLLGPSTEIKEGATVKRTERIASINVGEKMLGRVVDTLGTPIDGKGPIGGDLYEMPLERKAPGVIFRQPVNEPLQTGVKAIDSMIPIGRGQRELVIGDRQTGKTTVCIDTIINQKEFYDAGEPVFCIYVAVGQKASTVAQIAKTLEEKGALDYTIIVSASAADPAPMQVYAPFAGAAIGEYFRDTGRPALIIYDDLSKQAVAYREVSLLLRRPPGREAYPGDVFYLHSRLLERAAKVINDDSVAQNMNDLPEPLKPVVKGGGSLTALPIIETQAGDVSAYIPTNVISITDGQIFLESDLFNSGVRPAINVGISVSRVGGSAQIKS…
ATP synthase (F-type)	AtpA		Oxidative phosphorylation	IDS_51	Bacteria	Bacteroidota	Bacteroidia	Flavobacteriales	Flavobacteriaceae	SHLJ01		SC9687-89-91_k127_1874274_1 # 3 # 1028 # 1 # ID=296_1;partial=10;start_type=Edge;rbs_motif=None;rbs_spacer=None;gc_cont=0.428	AtpA-WP_108115340.1 F0F1 ATP synthase subunit alpha [Kordia periserrulae]	91.2	340	1	340	185	524	3.6e-176	617.5	99.4	64.8	IINQKEFYDASEPVFCIYVAIGQKASTVAGIAKTLEEKGALDYTIIVAANASDPAPMQVYAPFAGAAIGEYFRDTGRPALIIYDDLSKQAVAYREVSLLLRRPPGREAYPGDVFYLHSRLLERAAKVIDDDNIAKNMNDLPEPLKPVVKGGGSLTALPIIETQAGDVSAYIPTNVISITDGQIFLESDLFNSGVRPAINVGISVSRVGGSAQIKSMKKVAGTLKLDQAQYRELEAFAKFGSDLDAATQNVIEKGKRNVEILKQAQNDPFKVEDQVAIIFAGSRNLLRNVPVNKIKEFERDFIEFLNAKHRDILDVIKSGKLTDKVTNTLTQVCKEMSSKYV*
ATP synthase (F-type)	AtpA		Oxidative phosphorylation	IDS_61	Bacteria	Bacteroidota	Bacteroidia	Flavobacteriales	Flavobacteriaceae	SHLJ01	SHLJ01 sp004283005	SC9687-89-91_k127_1525250_48 # 46926 # 48503 # 1 # ID=71_48;partial=00;start_type=ATG;rbs_motif=TAAAAA;rbs_spacer=3bp;gc_cont=0.383	AtpA-WP_148542679.1 F0F1 ATP synthase subunit alpha [Seonamhaeicola marinus]	93.7	525	1	525	1	525	5.8e-282	969.5	99.8	99.8	MAEVKPAEVSAILKQQLSGFETSASLDEVGSVLTIGDGIARVYGLSNAQYGELVEFENGLEGIVLNLEEDNVGVVLLGPSKEIKEGATVKRTERIASVKVGENIVGRVVDTLGNPIDGKGPIGGELYEMPLERKAPGVIYREPVTEPLQTGIKSIDAMIPVGRGQRELVIGDRQTGKTTVCIDTILNQKEFYDAGEPVFCIYVAVGQKASTVAGIAKTLEERGAMAYTVIVAANASDPAPMQVYAPFAGAAIGEYFRDTGRPALIIYDDLSKQAVAYREVSLLLRRPPGREAYPGDVFYLHSRLLERSAKVINDDGIAKAMNDLPDALKPIVKGGGSLTALPIIETQAGDVSAYIPTNVISITDGQIFLESDLFNSGVRPAINVGISVSRVGGNAQIKS…
ATP synthase (F-type)	AtpA		Oxidative phosphorylation	HDS_10	Bacteria	Bacteroidota	Bacteroidia	Flavobacteriales	Flavobacteriaceae	Winogradskyella		SC9685-86-88_k127_2187760_3 # 1625 # 3202 # -1 # ID=53_3;partial=00;start_type=ATG;rbs_motif=TAAAAA;rbs_spacer=5bp;gc_cont=0.380	AtpA-WP_114301943.1 F0F1 ATP synthase subunit alpha [Winogradskyella sp. KYW1333]	94.3	524	1	524	1	524	1.4e-280	964.9	99.6	99.6	MAEVKPAEISAILKQQLSGFEAGASLDEVGTVLTVGDGIVRAYGLSNAQYGELVEFEGGLEGIVLNLEEDNVGIVLLGPSKEIKEGSTVKRTNRIASINVGEEMVGRVVDTLGAPIDGKGPIGGKLYEMPLERKAPGVIFRQPVNEPLQTGIKSIDAMIPVGRGQRELVIGDRQTGKTAVCIDTILNQKEFYDAGEPVYCIYVAVGQKASTVALIAKTLEDRGALAYTTIVAANASDPAPMQVYAPFAGAAIGEYFRDTGRPALIVYDDLSKQAVAYREVSLLLRRPPGREAYPGDVFYLHSRLLERSAKVINDDDIAKNMNDLPDALKPVVKGGGSLTALPIIETQAGDVSAYIPTNVISITDGQIFLDGDLFNSGVRPAINVGISVSRVGGSAQIKS…
ATP synthase (F-type)	AtpA		Oxidative phosphorylation	IDS_3	Bacteria	Bacteroidota	Bacteroidia	Flavobacteriales	Flavobacteriaceae	Winogradskyella		S7CSC9691_k127_227935_13 # 8854 # 10428 # 1 # ID=149_13;partial=00;start_type=ATG;rbs_motif=AAA;rbs_spacer=5bp;gc_cont=0.374	AtpA-WP_155089248.1 F0F1 ATP synthase subunit alpha [Winogradskyella sp. ZXX205]	96.9	524	1	524	1	524	2.3e-286	984.2	99.8	99.6	MAEVKPAEISAILKQQLSGFEAGASLDEVGTVLTVGDGIVRAYGLANAQYGELVEFEGGTEGIVLNLEEDNVGIVLLGTSVGVKEGSTVKRTERIASVKVGEGIVGRVVDTLGNPIDGKGPIVGETYEMPVERKAPGVIYREPVTEPLQTGIKAIDAMIPVGRGQRELVIGDRQTGKTTVCIDTILNQKEFYDAGEPVYCIYVAVGQKASTVANIAKTLEERGALAYTTIVAANASDPAAMQVYAPMTGASIGEYFRDTGRPALIIYDDLSKQAVAYREVSLLLRRPPGREAYPGDVFYLHSRLLERSAKVINDDSIAKEMNDLPDSLKPLVKGGGSLTALPIIETQAGDVSAYIPTNVISITDGQIFLDGDLFNSGVRPAINVGISVSRVGGNAQIKS…
ATP synthase (F-type)	AtpA		Oxidative phosphorylation	HDS_1	Bacteria	Bacteroidota	Bacteroidia	Flavobacteriales	Flavobacteriaceae			S1CSC9685_k127_4579_20 # 19177 # 20757 # 1 # ID=136_20;partial=00;start_type=ATG;rbs_motif=TAA;rbs_spacer=11bp;gc_cont=0.415	AtpA-WP_133355726.1 F0F1 ATP synthase subunit alpha [Seonamhaeicola sp. W255]	91.8	526	1	526	1	526	2.3e-275	947.6	99.8	100	MAEVKPAEVSAILKQQISGFEASASLDEVGTVLTVGDGIVRAYGLSNAQYGELVEFEGGLEGIVLNLEEDNVGIVLLGPSKGISEGSTVKRTNRIASLNVGEEIVGRVVNTLGEPIDGKGPIGGKLYEMPLERKAPGVIFREPVTEPLQTGIKSIDAMIPVGRGQRELVIGDRQTGKTTVCIDTILNQKEFYDAGEPVYCIYVAVGQKASTVANIAKVLEEKGALAYTTIVAANASDPAPMQVYAPMAGAAIGEYFRDTGRPALIIYDDLSKQAVAYREVSLLLRRPPGREAYPGDVFYLHSRLLERSSKVINDDTIAKEMNDLPDSLRPLVKGGGSLTALPIIETQAGDVSAYIPTNVISITDGQIFLESDLFNSGVRPAINVGISVSRVGGNAQIKS…
ATP synthase (F-type)	AtpA		Oxidative phosphorylation	HDS_28	Bacteria	Bacteroidota	Bacteroidia	Flavobacteriales	Flavobacteriaceae			SC9685-86-88_k127_216681_12 # 9659 # 11236 # -1 # ID=284_12;partial=00;start_type=ATG;rbs_motif=None;rbs_spacer=None;gc_cont=0.446	AtpA-WP_055395634.1 F0F1 ATP synthase subunit alpha [Flagellimonas eckloniae]	92.2	525	1	525	1	525	8e-276	949.1	99.8	99.8	MSEVKAAEVSAILKKQLSAFEASATLDEVGTVLQVGDGIARVYGLSNAQYGELVEFDGGLEGIVLNLEEDNVGVVLLGPSKEIKEGSTVKRTGRISSIKVGEGIVGRVVNTLGNPIDGKGPISGDLYEMPLERKAPGVIYRQPVNEPLQTGVKAIDAMIPIGRGQRELVIGDRQTGKTTVCIDTIINQKEFYDAGEPVYCIYVAIGQKASTVALIAKTLEDKGAMAYTTIVAANASDPAPMQVYAPMAGAAIGEYFRDTGRPALIIYDDLSKQAVAYREVSLLLRRPPGREAYPGDVFYLHSRLLERAAKIINDDTIAQQMNDLPDVLKPMAKGGGSLTALPIIETQAGDVSAYIPTNVISITDGQIFLEQDLFNQGVRPAINVGISVSRVGGSAQIKS…
ATP synthase (F-type)	AtpA		Oxidative phosphorylation	IDS_32	Bacteria	Bacteroidota	Bacteroidia	Flavobacteriales	Flavobacteriaceae			SC9687-89-91_k127_231741_8 # 3589 # 3771 # 1 # ID=126_8;partial=01;start_type=ATG;rbs_motif=TAAAT;rbs_spacer=7bp;gc_cont=0.377	AtpA-WP_123898849.1 F0F1 ATP synthase subunit alpha [Flavobacteriaceae bacterium BH-SD17]	91.8	61	1	61	1	61	3.9e-25	113.2	100	11.6	MATIKPAEVSAILKRQLSGFDGKASLDEVGTVLQVGDGIARVYGLANVQYGELVQFEGGLE
ATP synthase (F-type)	AtpA		Oxidative phosphorylation	IDS_34	Bacteria	Bacteroidota	Bacteroidia	Flavobacteriales	Flavobacteriaceae			SC9687-89-91_k127_2514921_11 # 9880 # 11250 # 1 # ID=142_11;partial=01;start_type=ATG;rbs_motif=TAAA;rbs_spacer=10bp;gc_cont=0.422	AtpA-WP_109351857.1 F0F1 ATP synthase subunit alpha [Algibacter sp. ZY111]	94.7	457	1	457	1	457	7.8e-243	839.3	100	87.2	MAEVKPAEVSAILKQQISGFEASASLDEVGTVLTVGDGIVRAYGLSNAQYGELVEFEGGLEGIVLNLEEDNVGIVLLGPSKGISEGSTVKRTNRIASLNVGEEIVGRVVNTLGEPIDGKGPIGGKLYEMPLERKAPGVIFREPVTEPLQTGIKSIDAMIPVGRGQRELVIGDRQTGKTTVCIDTILNQKEFYDAGEPVYCIYVAVGQKASTVANIAKVLEEKGALAYTTIVAANASDPAPMQVYAPMAGAAIGEYFRDTGRPALIIYDDLSKQAVAYREVSLLLRRPPGREAYPGDVFYLHSRLLERSSKVINDDTIAKEMNDLPDSLRPLVKGGGSLTALPIIETQAGDVSAYIPTNVISITDGQIFLESDLFNSGVRPAINVGISVSRVGGNAQIKS…
ATP synthase (F-type)	AtpA		Oxidative phosphorylation	IDS_34	Bacteria	Bacteroidota	Bacteroidia	Flavobacteriales	Flavobacteriaceae			SC9687-89-91_k127_1549020_1 # 1 # 681 # 1 # ID=193_1;partial=10;start_type=Edge;rbs_motif=None;rbs_spacer=None;gc_cont=0.399	AtpA-WP_133355726.1 F0F1 ATP synthase subunit alpha [Seonamhaeicola sp. W255]	88.5	226	1	226	301	526	4.6e-111	400.6	99.6	43	HSRLLERSSKVINDDTIAKEMNDLPDSLRPLVKGGGSLTALPIIETQAGDVSAYIPTNVISITDGQIFLESDLFNSGVRPAINVGISVSRVGGNAQIKSMKKVAGTLKLDQAQFRELEAFAKFGSDLDAATLNVIEKGKRNVEILKQAQNDPFKVEDQIAIIFCGSKNLLRNVPVEEVKTFERDFIEILNAKHKDVLETLKSGKLTDEATETLETVCNELAARYKA*
ATP synthase (F-type)	AtpA		Oxidative phosphorylation	IDS_7	Bacteria	Bacteroidota	Bacteroidia	Flavobacteriales	Flavobacteriaceae			SC9687-89-91_k127_2529124_3 # 1506 # 3083 # -1 # ID=65_3;partial=00;start_type=ATG;rbs_motif=AATAA;rbs_spacer=11bp;gc_cont=0.378	AtpA-WP_114301943.1 F0F1 ATP synthase subunit alpha [Winogradskyella sp. KYW1333]	94.3	524	1	524	1	524	1.4e-280	964.9	99.6	99.6	MAEVKPAEISAILKQQLSGFEAGASLDEVGTVLTVGDGIVRAYGLSNAQYGELVEFEGGLEGIVLNLEEDNVGIVLLGPSKEIKEGSTVKRTNRIASINVGEEMVGRVVDTLGAPIDGKGPIGGKLYEMPLERKAPGVIFRQPVNEPLQTGIKSIDAMIPVGRGQRELVIGDRQTGKTAVCIDTILNQKEFYDAGEPVYCIYVAVGQKASTVALIAKTLEDRGALAYTTIVAANASDPAPMQVYAPFAGAAIGEYFRDTGRPALIVYDDLSKQAVAYREVSLLLRRPPGREAYPGDVFYLHSRLLERSAKVINDDDIAKNMNDLPDALKPVVKGGGSLTALPIIETQAGDVSAYIPTNVISITDGQIFLDGDLFNSGVRPAINVGISVSRVGGSAQIKS…
ATP synthase (F-type)	AtpA		Oxidative phosphorylation	IDS_28	Bacteria	Bacteroidota	Bacteroidia	NS11-12g	UBA9320			SC9687-89-91_k127_1991659_1 # 1 # 87 # -1 # ID=44_1;partial=10;start_type=ATG;rbs_motif=TAATT;rbs_spacer=10bp;gc_cont=0.345	AtpA-WP_028523887.1 F0F1 ATP synthase subunit alpha [Runella limosa]	75.9	29	1	29	1	29	5.7e-06	48.5	100	5.5	MAAIRPDEVSSIIKEQLAGVKSDAQLEEV
ATP synthase (F-type)	AtpA		Oxidative phosphorylation	HDS_24	Bacteria	Bacteroidota	Ignavibacteria	Ignavibacteriales	Ignavibacteriaceae	BMS3ABIN03		SC9685-86-88_k127_2267028_14 # 9541 # 11091 # -1 # ID=224_14;partial=00;start_type=ATG;rbs_motif=GGA/GAG/AGG;rbs_spacer=5-10bp;gc_cont=0.392	AtpA-WP_014559640.1 F0F1 ATP synthase subunit alpha [Ignavibacterium album]	84.5	515	1	515	1	515	3.8e-246	850.5	99.6	100	MAEVRPDEISAILRKQLSGFESEVDIYDVGTVLQIGDGIARVYGLSKVMATELVEFPNNVIGMVLNLDEDSVGCVLFGESSLVKEGDTVKRTKRVASIAVGEELLGRVVNPLGIPIDGKGAINTKEFLPIERKALGVIQRQPVKEPLQTGITAVDAMIPIGRGQRELIIGDRQTGKTAVAIDTIINQKYTHTEEAKSLGVKPVYCIYVAVGQKSSTVAQVVAKLQEQGAMDYTTVVAAAAWEPAPLQYIAPYSGATLGEYFRDNGKHALVIYDDLSKQAAAYRELSLLLRRPPGREAFPGDVFYLHSRLLERASKLSEDLGGGSLTALPIIETQQGDVSAYIPTNVISITDGQIYLESNLFNAGVRPAINVGISVSRVGGNAQSKAMKKVAGTLKLDLA…
ATP synthase (F-type)	AtpA		Oxidative phosphorylation	HDS_24	Bacteria	Bacteroidota	Ignavibacteria	Ignavibacteriales	Ignavibacteriaceae	BMS3ABIN03		SC9685-86-88_k127_1154854_2 # 325 # 1878 # 1 # ID=358_2;partial=00;start_type=ATG;rbs_motif=AGGA;rbs_spacer=5-10bp;gc_cont=0.393	AtpA-WP_014559640.1 F0F1 ATP synthase subunit alpha [Ignavibacterium album]	85.4	515	1	515	1	515	4.4e-250	863.6	99.4	100	MAEVRPDEISAILRKQLSGFESEVDVYDVGTVLQVGDGIARVYGLSKVMASELVEFPNDVIGMVLNLDEDSVGCVLFGESSLVKEGDTVKRTKRVASLPVGEELLGRVVNPLGQPIDGKGAISSDKYLPIERKALGVIQRQPVKEPIQTGIAAVDAMIPIGRGQRELIIGDRQTGKTAVAIDAIINQKYTHSDEAKELGVQPVYCVYVAIGQKSSTVAQVVAKLAEQGAMEYTTVIVAASWEPAPLQFIAPYSGATLGEYYRDNGRHSLVIYDDLSKQAAAYRELSLLLRRPPGREAFPGDVFYLHSRLLERASKLSDDLGGGSLTALPIIETQQGDVSAYIPTNVISITDGQIYLESNLFNAGVRPAINVGISVSRVGGNAQIKAMKKVAGTLKLDLA…
ATP synthase (F-type)	AtpA		Oxidative phosphorylation	IDS_44	Bacteria	Bacteroidota	Ignavibacteria	Ignavibacteriales	Ignavibacteriaceae	BMS3ABIN03		SC9687-89-91_k127_1642736_9 # 5375 # 6928 # -1 # ID=116_9;partial=00;start_type=ATG;rbs_motif=AGGA;rbs_spacer=5-10bp;gc_cont=0.394	AtpA-WP_014559640.1 F0F1 ATP synthase subunit alpha [Ignavibacterium album]	85.4	515	1	515	1	515	3.4e-250	864	99.4	100	MAEVRPDEISAILRKQLSGFESEVDVYDVGTVLQVGDGIARVYGLSKVMASELVEFPNDVIGMVLNLDEDSVGCVLFGESSLVKEGDTVKRTKRVASLPVGEELLGRVVNPLGQPIDGKGAISTDKYLPIERKALGVIQRQPVKDPIQTGIAAVDAMIPIGRGQRELIIGDRQTGKTAVAIDAIINQKYTHSDEAKELGVQPVYCVYVAIGQKSSTVAQVVAKLAEQGAMEYTTVIVAASWEPAPLQFIAPYSGATLGEYYRDNGRHSLVIYDDLSKQAAAYRELSLLLRRPPGREAFPGDVFYLHSRLLERASKLSDDLGGGSLTALPIIETQQGDVSAYIPTNVISITDGQIYLESNLFNAGVRPAINVGISVSRVGGNAQIKAMKKVAGTLKLDLA…
ATP synthase (F-type)	AtpA		Oxidative phosphorylation	IDS_59	Bacteria	Bacteroidota	Ignavibacteria	Ignavibacteriales	Ignavibacteriaceae	BMS3ABIN03		SC9687-89-91_k127_1843936_11 # 5744 # 7294 # 1 # ID=87_11;partial=00;start_type=ATG;rbs_motif=GGA/GAG/AGG;rbs_spacer=5-10bp;gc_cont=0.392	AtpA-WP_014559640.1 F0F1 ATP synthase subunit alpha [Ignavibacterium album]	84.5	515	1	515	1	515	3.8e-246	850.5	99.6	100	MAEVRPDEISAILRKQLSGFESEVDIYDVGTVLQIGDGIARVYGLSKVMATELVEFPNNVIGMVLNLDEDSVGCVLFGESSLVKEGDTVKRTKRVASIAVGEELLGRVVNPLGIPIDGKGAINTKEFLPIERKALGVIQRQPVKEPLQTGITAVDAMIPIGRGQRELIIGDRQTGKTAVAIDTIINQKYTHTEEAKSLGVKPVYCIYVAVGQKSSTVAQVVAKLQEQGAMDYTTVVAAAAWEPAPLQYIAPYSGATLGEYFRDNGKHALVIYDDLSKQAAAYRELSLLLRRPPGREAFPGDVFYLHSRLLERASKLSEDLGGGSLTALPIIETQQGDVSAYIPTNVISITDGQIYLESNLFNAGVRPAINVGISVSRVGGNAQSKAMKKVAGTLKLDLA…
ATP synthase (F-type)	AtpA		Oxidative phosphorylation	LDS_22	Bacteria	Bacteroidota	Ignavibacteria	Ignavibacteriales	Ignavibacteriaceae	BMS3ABIN03		SC9690-92-93_k127_1322851_23 # 20192 # 21742 # -1 # ID=58_23;partial=00;start_type=ATG;rbs_motif=GGA/GAG/AGG;rbs_spacer=5-10bp;gc_cont=0.392	AtpA-WP_014559640.1 F0F1 ATP synthase subunit alpha [Ignavibacterium album]	84.5	515	1	515	1	515	3.8e-246	850.5	99.6	100	MAEVRPDEISAILRKQLSGFESEVDIYDVGTVLQIGDGIARVYGLSKVMATELVEFPNNVIGMVLNLDEDSVGCVLFGESSLVKEGDTVKRTKRVASIAVGEELLGRVVNPLGIPIDGKGAINTKEFLPIERKALGVIQRQPVKEPLQTGITAVDAMIPIGRGQRELIIGDRQTGKTAVAIDTIINQKYTHTEEAKSLGVKPVYCIYVAVGQKSSTVAQVVAKLQEQGAMDYTTVVAAAAWEPAPLQYIAPYSGATLGEYFRDNGKHALVIYDDLSKQAAAYRELSLLLRRPPGREAFPGDVFYLHSRLLERASKLSEDLGGGSLTALPIIETQQGDVSAYIPTNVISITDGQIYLESNLFNAGVRPAINVGISVSRVGGNAQSKAMKKVAGTLKLDLA…
ATP synthase (F-type)	AtpA		Oxidative phosphorylation	HDS_18	Bacteria	Bacteroidota	Rhodothermia	Rhodothermales				SC9685-86-88_k127_1596329_1 # 7 # 1596 # -1 # ID=273_1;partial=00;start_type=ATG;rbs_motif=None;rbs_spacer=None;gc_cont=0.594	AtpA-WP_068124327.1 MULTISPECIES: F0F1 ATP synthase subunit alpha [unclassified Rhodothermaceae]	84.5	529	1	529	1	529	5.8e-258	889.8	99.8	100	MATAIRPDEVTAVLKKELGGFDAATDVYEVGTVLQVGDGIARIFGLSKVEAGELIEFPSSGVTGMVLNLEEDNVGAVLFGAVDEVKEGDEVRRTNRIASIRVGEGMIGRVVDGLGLPMDGQGPLSGEQYEMPLERKAPGVIFREPVKEPLQTGIKAIDSMIPIGRGQRELVIGDRQTGKTAVLIDTIINQKSTHETDDPVYCIYVAVGQKNSTVAQVRAALEENGAMDYTVIVNAPASAPATMQFLAPFAGACIGEYFRDTGRHALVIYDDLSKQAVAYRQVSLLLRRPPGREAYPGDVFYLHSRLLERAAKVISSDEVARQMNNVPESIKAMVKGGGSLTALPVIETQAGDVSAYIPTNVISITDGQIYLEADLFNAGVRPAINVGISVSRVGGNAQI…
ATP synthase (F-type)	AtpA		Oxidative phosphorylation	IDS_15	Bacteria	Desulfobacterota	Desulfobacteria	Desulfobacterales	BuS5			SC9687-89-91_k127_2255657_6 # 2877 # 3329 # 1 # ID=387_6;partial=01;start_type=ATG;rbs_motif=GGA/GAG/AGG;rbs_spacer=5-10bp;gc_cont=0.497	AtpA-WP_027982678.1 F0F1 ATP synthase subunit alpha [delta proteobacterium PSCGC 5342]	92.7	151	1	151	1	151	1.3e-74	278.9	100	29.9	MELKAEEISQIIKEQISDYDKKIELSETGVVLSVGDGIARVYGLEKAMAMELVEFPGNILGLVLNLEEDNVGCAIMGEDIHIKEGDMVKRTGKIAEVPVGEAVLGRVVSAVGEPLDGKGPIDSKEASRVEMVAPGVIARKGVHEPCYTGLK
ATP synthase (F-type)	AtpA		Oxidative phosphorylation	LDS_25	Bacteria	Desulfobacterota	Desulfobacteria	Desulfobacterales	BuS5			k127_234807_6 # 2984 # 3181 # 1 # ID=421_6;partial=01;start_type=ATG;rbs_motif=None;rbs_spacer=None;gc_cont=0.455	AtpA-WP_129606660.1 F0F1 ATP synthase subunit alpha [Muriicola sp. MMS17-SY002]	100	66	1	66	1	66	2.4e-28	124	100	12.5	MAGVKAAEVSAILKKQLSGFEAKASLDEIGTVLQVGDGIARVYGLSNAQYGELVEFEGGLEGIVLN
ATP synthase (F-type)	AtpA		Oxidative phosphorylation	LDS_24	Bacteria	Desulfobacterota	Desulfobacteria	Desulfobacterales	Desulfosarcinaceae	Desulfatitalea		SC9690-92-93_k127_1238193_1 # 1 # 876 # -1 # ID=417_1;partial=10;start_type=ATG;rbs_motif=GGA/GAG/AGG;rbs_spacer=5-10bp;gc_cont=0.548	AtpA-WP_054031913.1 F0F1 ATP synthase subunit alpha [Desulfatitalea tepidiphila]	96.9	292	1	292	1	292	6.5e-158	556.6	100	57.8	MELRAEEISQIIKEQITDYDKKVELSETGVVLSVGDGIARVYGLEKAMALELVEFPGQILGLVLNLEEDNVGIAIMGEDIHIKEGDIVKRTGKIAEVPVGEAVLGRVVDAMGAPIDGKGPIDAKETRRVEMVAPGVIARKSVHEPCYTGLKAVDAMTPVGRGQRELIIGDRQIGKTACAIDAIIAQKNTDIYCIYVACGQKKSTVAQVHAILEKHGAMAYTTIVSACASDPATLQFIAPYAGCAMGEYFRDKGQHALIIYDDLSKQAVAYRQVSLLLRRPPGREAFPGDIFY
ATP synthase (F-type)	AtpA		Oxidative phosphorylation	LDS_8	Bacteria	Desulfobacterota	Desulfobacteria	Desulfobacterales				SC9690-92-93_k127_1545856_2 # 978 # 2321 # -1 # ID=26_2;partial=01;start_type=Edge;rbs_motif=None;rbs_spacer=None;gc_cont=0.551	AtpA-WP_027982714.1 F0F1 ATP synthase subunit alpha [delta proteobacterium PSCGC 5342]	88.8	447	1	447	59	505	1.5e-227	788.5	99.8	88.5	IYGLALNLESDNVGAAIMGEDIHIKEGDIVKRTGRIAEVPVGEAVLGRVVDGVGDPIDGKGAIEAKEFRRVEMVAPGVIARKSVHEPCYTGLKAVDAMTPVGRGQRELIIGDRQIGKTACAIDAILAQKDTDIYCIYVACGQKKSTVAQVHAVLEKHGAMEYTTIVSACASDPATQQFIAPYAGCAMGEYFRDNKQHALIIYDDLSKQAAAYRQVSLLLRRPPGREAYPGDIFYNHSRLLERASKLNDELGAGSLTALPIIETQAGDVSAYIPTNVISITDGQIYLEPGLFFAGVRPAINVGLSVSRVGGSAQVKAMKQVAGTLRLDLAQYRELEAFAAFGSDLDKATQRQLTRGARLVEILKQPQYQPLPMEKQVTILFAGTNGFLDDYPIDVLAKYE…
ATP synthase (F-type)	AtpA		Oxidative phosphorylation	LDS_8	Bacteria	Desulfobacterota	Desulfobacteria	Desulfobacterales				SC9690-92-93_k127_1432311_4 # 1286 # 2689 # 1 # ID=1099_4;partial=01;start_type=ATG;rbs_motif=GGA/GAG/AGG;rbs_spacer=5-10bp;gc_cont=0.546	AtpA-WP_027982678.1 F0F1 ATP synthase subunit alpha [delta proteobacterium PSCGC 5342]	92.1	468	1	468	1	468	1.3e-248	858.6	100	92.7	MELRAEEISQIIKEQITDYDKKVELSETGVVLSVGDGIARMYGLEKAMANELVEFPGGILGLVLNLEEDNVGVAVMGEDIHIKEGDMVKRTGRIAEVPVGEAVLGRVVSTVGEPLDGKGPIDAKEFSRVEIVAPGVIQRKGVHEPCYTGLKAIDAMTPVGRGQRELIIGDRQIGKTAVAVDAILAQKDTDVYCIYVACGQKKSTVAQVYSILEKHGAMEYTTIVAACASDPASLQYLAPYAGCAMGEYFRNKGQHALIVYDDLSKQAAAYRQISLLLRRPPGREAYPGDIFYNHSRLLERAAKMNDELGAGSLTALPIIETQAGDVSAFIPTNVISITDGQIYLEPSLFFAGVRPSINVGLSVSRVGGAAQVKAMKQVAGTLRLDLAQYRELEAFAAFG…
ATP synthase (F-type)	AtpA		Oxidative phosphorylation	LDS_8	Bacteria	Desulfobacterota	Desulfobacteria	Desulfobacterales				SC9690-92-93_k127_1445956_1 # 2 # 670 # -1 # ID=1332_1;partial=10;start_type=ATG;rbs_motif=GGAG/GAGG;rbs_spacer=5-10bp;gc_cont=0.508	AtpA-WP_027982714.1 F0F1 ATP synthase subunit alpha [delta proteobacterium PSCGC 5342]	96.9	223	1	223	1	223	1.3e-118	425.6	100	44.2	MELRAEEISQIIKEQITDYDKKVELSETGVVLSVGDGIARAYGLEKVMALELVEFPGGILGLVLNLEEDNVGIAVMGEDIHIKEGDMVKRTGRIAQVPVGEAVLGRVVSAVGEPLDGKGPIDAKDFSRVEMVAPGVIARKSVHEPCYTGLKAVDAMTPVGRGQRELIIGDRQIGKTACAVDAILAQKDTDVYCIYVACGQKKSTVAQVHAVLEKHGAMEYTTI
ATP synthase (F-type)	AtpA		Oxidative phosphorylation	HDS_23	Bacteria	Desulfobacterota	Desulfobulbia	Desulfobulbales	Desulfocapsaceae	Desulfofustis		SC9685-86-88_k127_2481355_1 # 3 # 1358 # 1 # ID=101_1;partial=10;start_type=Edge;rbs_motif=None;rbs_spacer=None;gc_cont=0.572	AtpA-WP_073374669.1 F0F1 ATP synthase subunit alpha [Desulfofustis glycolicus]	92.2	451	1	451	57	507	1.8e-236	818.1	99.8	89	GGIMGLALNLEEDNVGCAIFGDVAGIKEGDIVKRTGRIAEVPVGPKMEGRVVDGIGFPIDGQGAINAQNSSKIEVLAPGVIARKGVHEPMYTGAKAVDSMTPVGKGQRELIIGDRQIGKTALCVDAIIAQKETDVHCIYVAVGQKKSTVALVVEALRKHGAMEYTTVVSACASDPAPMQYIAPFAGCAMGEYFRDNGQHALIIYDDLSKQAVSYRELSLLLRRPPGREAFPGDIFFNHSRLLERAAKVNDDLGAGSLTALPIIETQAGDVSAFIPTNVISITDGQVYLEPNLFFSGVRPAINVGLSVSRVGGAAQVKAMKQVAGTLRLDLAQYRELAAFAAFGSDLDAATQAQLTRGERLVEILKQPQYQPLPMEKQVCIIYAGTNGWLDELPVETLAD…
ATP synthase (F-type)	AtpA		Oxidative phosphorylation	HDS_23	Bacteria	Desulfobacterota	Desulfobulbia	Desulfobulbales	Desulfocapsaceae	Desulfofustis		SC9685-86-88_k127_795624_1 # 1 # 975 # 1 # ID=337_1;partial=10;start_type=Edge;rbs_motif=None;rbs_spacer=None;gc_cont=0.568	AtpA-WP_073374669.1 F0F1 ATP synthase subunit alpha [Desulfofustis glycolicus]	93.5	324	1	324	184	507	6.9e-169	593.2	99.7	63.9	IAQKETDVHCIYVAVGQKKSTVALVVEALRKHGAMEYTTVVSACASDPAPMQYIAPFAGCSMGEYFRDKGEHALIIYDDLSKQAVSYRELSLLLRRPPGREAFPGDIFFNHSRLLERASKVNDELGAGSLTALPIIETQAGDVSAFIPTNVISITDGQVYLEPDLFFSGVRPAINVGLSVSRVGGAAQVKAMKQVAGTLRLDLAQYRELAAFAAFGSDLDAATQAQLTRGERLVEILKQPQYQPLPMEKQVCIIYAGTNGWLDELPVDTLGDYEAELYNYIESNDPSIYADLTEKQAFDDALKEKLDKVLASFGDTFKATKALN*
ATP synthase (F-type)	AtpA		Oxidative phosphorylation	LDS_6	Bacteria	Desulfobacterota	Syntrophia	Syntrophales	UBA3084			SC9690-92-93_k127_1355943_1 # 1 # 1344 # -1 # ID=305_1;partial=10;start_type=ATG;rbs_motif=AGGAG;rbs_spacer=5-10bp;gc_cont=0.504	AtpA-WP_011416543.1 F0F1 ATP synthase subunit alpha [Syntrophus aciditrophicus]	86.6	448	1	448	1	448	2.2e-221	768.1	100	88.9	MEAIRAEEITQIISKQIKDYEKKLDVSETGTVLSVGDGIARVYGVENAMAMELVEFPGGILGMVLNLETDNVGVAILGEDTHIKEGDIVKRTGRIAEVPVGEGVLGRVIDGTGAPIDGKGPIETKLSRRIEMVAPGVIQRQPVNQPLYTGLKSIDAMTPIGRGQRELIIGDRQIGKTAICIDAIIRQKDTGVKCIYVAIGQKKSTVAQVVEALRKFDAMDYTCVVSATASDPATLQYIAAFAGCSIGEYFRDNSQDALILYDDLSKQAVAYRQISLLLRRPPGREAFPGDIFYNHSRLLERAARVSEDLGSGSLTALPIIETQAGDVSAYIPTNVISITDGQVYLEPDLFYAGIRPAINVGLSVSRVGGAAQVKAMKQVAGTLKLDLAQYRELAAFAQF…
ATP synthase (F-type)	AtpA		Oxidative phosphorylation	LDS_6	Bacteria	Desulfobacterota	Syntrophia	Syntrophales	UBA3084			SC9690-92-93_k127_83886_1 # 1 # 1074 # -1 # ID=427_1;partial=10;start_type=ATG;rbs_motif=GGAG/GAGG;rbs_spacer=5-10bp;gc_cont=0.493	AtpA-WP_055281305.1 ATP synthase subunit A [Thermococcus sp. EP1]	63.2	356	5	358	2	357	3.6e-126	451.4	98.9	60.9	MDIAGKIWRVSGPVVIAEDMRGSQVYEVVDVGDDRLTGEIIGLEGDKAVIQVYEDTVGLRVGEPVVGTGEILMVELGPGIVGNIYDGVQRSLITMMEDIGDFLIRGTRTVALDREKKWHFTPTVKSGDTIQEGDIIGSVPETGLIEHKIMVPIGIQGTIGEISEGDFTVEETIAIVEHDGEKKKLTLMQRWPARKPRIYKKRFDPENLLVTGTRIMDYLFPLALGGKAAIPGGFGTGKTVNLQQMARWAQTQLNIYVGCGERGNEMADVLYSFKKLRDPATDRLLQEKEIFIANTSNMPVVAREISIYTGITMAEYFRDMGYDVLLVADSTSRWAEAMREIGARLEETPAEEGFPTYL
ATP synthase (F-type)	AtpA		Oxidative phosphorylation	LDS_10	Bacteria	Desulfobacterota	Syntrophobacteria	BM002	BM002	BM002		SC9690-92-93_k127_895720_5 # 2372 # 2569 # 1 # ID=443_5;partial=01;start_type=ATG;rbs_motif=GGA/GAG/AGG;rbs_spacer=5-10bp;gc_cont=0.510	AtpA-WP_011699430.1 F0F1 ATP synthase subunit alpha [Syntrophobacter fumaroxidans]	90.9	66	1	66	1	66	2.4e-28	124	100	13.1	MEIRAEEISQIIREQIKDYDKKVELSETGTVLTVGDGIARVYGVEKCMLMELLEFPTEHGVIYGLA
ATP synthase (F-type)	AtpA		Oxidative phosphorylation	HDS_3	Bacteria	Gemmatimonadota	Gemmatimonadetes	SG8-23	UBA6960			SC9685-86-88_k127_2139922_5 # 3927 # 5492 # -1 # ID=135_5;partial=00;start_type=ATG;rbs_motif=GGAG/GAGG;rbs_spacer=5-10bp;gc_cont=0.665	AtpA-WP_096635517.1 F0F1 ATP synthase subunit alpha [bacterium JGI 053]	72.1	524	1	518	1	524	1.8e-206	718.8	99.2	92.7	MANDSQLRASEIKGVLLDEIEHYEEELRSEEVGEVLEVKDGIARVYGLTKAMASEMLEITSSETGDTVTALALNLEEDNIGAVIMGDWTSLHEGDQVRCTGRVLEVPVGAGYLGRVVDSLGQPVDGKGPIDGIEGSRQIDIVAPGIVKRQPVNEPLQTGLKAIDAMIPIGRGQRELIIGDRGTGKTAIAIDTIINQKDTGVICVYCAIGQRAGKVANVVETLREHGALDYTIVVAANASDPAPMQYIAPYAATALAEHFMWQGKAALCVYDDLSKQAQAYRQLSLVLRRPPGREAYPGDVFYLHSRLLERAAKLSDDQGGGSLTALPIIETQGGDVSAYIPTNVISITDGQIFLEPDLFYSGVRPAVNVGISVSRVGGAAQIKAMKKVAGNLRLDLAQF…
ATP synthase (F-type)	AtpA		Oxidative phosphorylation	IDS_37	Bacteria	Gemmatimonadota	Gemmatimonadetes	SG8-23	UBA6960			SC9687-89-91_k127_1036630_3 # 1846 # 3417 # -1 # ID=82_3;partial=00;start_type=ATG;rbs_motif=AGGA;rbs_spacer=5-10bp;gc_cont=0.654	AtpA-WP_096635517.1 F0F1 ATP synthase subunit alpha [bacterium JGI 053]	71	527	1	520	1	524	1.3e-204	712.6	99.2	92.7	MANDSQLRASEIKDVLLKEIDRYEDELKAEEIGEVLEVKDGIARIYGLTKAMASEMLEITSSDSGDSVTALALNLEEDNIGAVIMGDWTSLHEGDQVRRTGKVLSVGVGADYLGRVVDPLGDPQDGKGAIEIEDTRQIDIVAPGIVKRQPVSEPLQTGIKAIDSMIPVGRGQRELIIGDRGTGKTAVAIDTIINQKNTDVICIYCAIGQRAGKVRSVVETLREHGAMDYTIVVAANASDPAPMQYIAPYSATALAEHFMWQGKHTLVVYDDLSKQAQAYRQLSLVLRRPPGREAYPGDVFYLHSRLLERASKLSDELGGGSLTALPIIETQGGDVSAYIPTNVISITDGQIFLEPDLFFSGVRPAVNVGISVSRVGGAAQIKAMKKVAGRLRLDLAQYR…
ATP synthase (F-type)	AtpA		Oxidative phosphorylation	IDS_46	Bacteria	Gemmatimonadota	Gemmatimonadetes	SG8-23	UBA6960			SC9687-89-91_k127_1612186_7 # 3327 # 4865 # 1 # ID=563_7;partial=00;start_type=ATG;rbs_motif=AGGA/GGAG/GAGG;rbs_spacer=11-12bp;gc_cont=0.611	AtpA-WP_025411634.1 F0F1 ATP synthase subunit alpha [Gemmatirosa kalamazoonesis]	69.2	519	1	507	1	518	5.8e-194	677.2	98.8	98.5	MANESQLRPSEIKDVLLSEIENYEEELHAEEVGEVLEVKDGVARIYGLTKAMASEMLEITSTKTGDTQTALALNLEEDNIGAVILGEWTHLQEGDQVRLTGKVLSVPTGSGYLGRIVDPLGQPIDGMGPIDPIEDSRQIDVVAPGIVLRQPVKEPLQTGLKPIDSMIPIGRGQRELIIGDRGTGKSAIAVDTIINQKDTDVICIYCSIGQRAGKVAGVVETLKEHGAMDYTIVVAANASDPAPMQYIAPYSACAMAEHFMWEGKHTLVIYDDLTKQAQSYRQISLVLRRPPGREAFPGDVFYLHSRLLERAAKLSDEQGGGSLTALPVIETQGGDVSAYIPTNVISITDGQIFLEPDLFYSGVRPAVNVGISVSRVGGNAQIKAMKQVAGRLRLDLAQY…
ATP synthase (F-type)	AtpA		Oxidative phosphorylation	IDS_52	Bacteria	Gemmatimonadota	Gemmatimonadetes	SG8-23	UBA6960			SC9687-89-91_k127_1291647_5 # 2521 # 2820 # 1 # ID=432_5;partial=01;start_type=ATG;rbs_motif=GGAG/GAGG;rbs_spacer=5-10bp;gc_cont=0.617	AtpA-WP_096635517.1 F0F1 ATP synthase subunit alpha [bacterium JGI 053]	73	100	1	100	1	100	2.1e-31	134.8	100	17.7	MANDSQLRASEIKGVLLDEIEHYEEELRSEEVGEVLEVKDGIARVYGLTKAMASEMLEITSSETGDTVTALALNLEEDNIGAVIMGDWTSLHEGDQVRCT
ATP synthase (F-type)	AtpA		Oxidative phosphorylation	IDS_52	Bacteria	Gemmatimonadota	Gemmatimonadetes	SG8-23	UBA6960			SC9687-89-91_k127_749617_3 # 2159 # 3550 # -1 # ID=491_3;partial=01;start_type=Edge;rbs_motif=None;rbs_spacer=None;gc_cont=0.675	AtpA-WP_096635517.1 F0F1 ATP synthase subunit alpha [bacterium JGI 053]	72.1	466	1	460	59	524	6.4e-184	643.7	99.1	82.5	ITSSETGDTVTALALNLEEDNIGAVIMGDWTSLHEGDQVRCTGRVLEVPVGAGYLGRVVDSLGQPVDGKGPIDGIEGSRQIDIVAPGIVKRQPVNEPLQTGLKAIDAMIPIGRGQRELIIGDRGTGKTAIAIDTIINQKDTGVICVYCAIGQRAGKVANVVETLREHGALDYTIVVAANASDPAPMQYIAPYAATALAEHFMWQGKAALCVYDDLSKQAQAYRQLSLVLRRPPGREAYPGDVFYLHSRLLERAAKLSDDQGGGSLTALPIIETQGGDVSAYIPTNVISITDGQIFLEPDLFYSGVRPAVNVGISVSRVGGAAQIKAMKKVAGNLRLDLAQFRELEAFAQFGSDLDATTQRQLARGQRTVEILKQPQYQPMAVENQVAVIYAVSRGHLDD…
ATP synthase (F-type)	AtpA		Oxidative phosphorylation	HDS_44	Bacteria	Gemmatimonadota	Gemmatimonadetes					SC9685-86-88_k127_533120_1 # 1 # 1182 # -1 # ID=19_1;partial=10;start_type=ATG;rbs_motif=GGA/GAG/AGG;rbs_spacer=5-10bp;gc_cont=0.651	AtpA-WP_025411634.1 F0F1 ATP synthase subunit alpha [Gemmatirosa kalamazoonesis]	75.5	392	4	394	3	393	6.9e-163	573.5	99.2	74.3	MPTSDATLRAGEMKKALLEQIDHYEEDLKLEEVGEVLEVKDGVARIWGLSSAVANEMLEIESSETGELVTALALNLEEDNIGAVVMGDYLQLKEGDSVRRTGRVLEVPVGPDFLGRVVSPLGEPRDGKGAIKSVGTMKVDRKAPGIVYRQPVKEPLQTGIKAIDSMIPIGRGQRELIIGDRRTGKTAIAIDTIINQRGGDVVCVYVAIGQKASTVASVVDRLEQEGAMDYTIVVAANASDPATLQYIAPYGGCALAEYFMYKEGRHTLVIYDDLSKQADAYREVSLILRRPPGREAFPGDVFYLHSRLLERAAKVSEDPKVIEAHPDLEKPGGSLTALPIIQTQAGDVSAYIPTNVISITDGQIFLESDLFYSGVRPAVNAGISVSRVGGSAQI
ATP synthase (F-type)	AtpA		Oxidative phosphorylation	IDS_56	Bacteria	Gemmatimonadota	Gemmatimonadetes					SC9687-89-91_k127_1239477_1 # 2 # 1384 # 1 # ID=505_1;partial=10;start_type=Edge;rbs_motif=None;rbs_spacer=None;gc_cont=0.643	AtpA-WP_025411634.1 F0F1 ATP synthase subunit alpha [Gemmatirosa kalamazoonesis]	74	446	1	446	77	521	2.8e-184	644.8	96.7	84.6	EEDNIGAVVMGDYLQLKEGDSVRRTGRVLEVPVGPDFLGRVVSPLGEPRDGKGAIKSVGTMKVDRKAPGIVYRQPVKEPLQTGIKAIDSMIPIGRGQRELIIGDRRTGKTAIAIDTIINQRGGDVVCVYVAIGQKASTVASVVDRLEQEGAMDYTIVVAANASDPATLQYIAPYGGCALAEYFMYKEGRHTLVIYDDLSKQADAYREVSLILRRPPGREAFPGDVFYLHSRLLERAAKVSEDPKVIEAHPDLEKPGGSLTALPIIQTQAGDVSAYIPTNVISITDGQIFLESDLFYSGVRPAVNAGISVSRVGGSAQIKAMKKVAGSLRLDLAQYRELEAFAQFGSDLDAATQRQLARGERTVEILKQGQYRPLPVEEQVMAIFAGTQGYLDDLDAPKI…
ATP synthase (F-type)	AtpA		Oxidative phosphorylation	HDS_51	Bacteria	Myxococcota	Polyangia	Haliangiales	Haliangiaceae			SC9685-86-88_k127_592762_3 # 1033 # 2574 # 1 # ID=546_3;partial=00;start_type=ATG;rbs_motif=GGAG/GAGG;rbs_spacer=5-10bp;gc_cont=0.641	AtpA-WP_068611648.1 F0F1 ATP synthase subunit alpha [Woeseia oceani]	82.8	513	1	513	1	513	1.7e-241	835.1	99.8	100	MALKASEISELLKDRIKNFESAAEARDVGSVIAVTDGITRIHGLNAAQYGEMLEFPGDTFGLALNLEQDSVGAVVLGDYKHISEGDTVKTTGRILEVPVGEAMLGRVVNALGEPIDGKGPIETTQTSPIEKVAPGVIARKSVDQPVQTGLKAIDAMVPVGRGQRELIIGDRQTGKTAVAVDAIINQKGTGVKCIYVAIGQKNSSIANVVRKLEEHGAMEHTIVVAAAAAESAAMQYIAPYAGCSMGEYFRDKGEDALIVYDDLTKQAWAYRQVSLLLRRPPGREAYPGDVFYLHSRLLERAARINSDYVEKLTNGQVKGQTGSLTALPIIETQAGDVSAFVPTNVISITDGQIFLESDLFNAGIRPAINAGLSVSRVGGAAQTKIIKKLGGGVRLALAQ…
ATP synthase (F-type)	AtpA		Oxidative phosphorylation	HDS_51	Bacteria	Myxococcota	Polyangia	Haliangiales	Haliangiaceae			SC9685-86-88_k127_1664584_2 # 263 # 1798 # -1 # ID=1000_2;partial=00;start_type=ATG;rbs_motif=GGA/GAG/AGG;rbs_spacer=5-10bp;gc_cont=0.633	AtpA-WP_012831131.1 F0F1 ATP synthase subunit alpha [Haliangium ochraceum]	79	510	1	510	1	510	1.2e-228	792.3	99.6	99.6	MEIRAEEISDIIRQQIKDYDKKVEVSEVGRVLTAGDGIARVYGLASVQAGELVEFTGAGGTTVKGMVLNLEEDNVGVALFGEFEAIREGDSVKRTGDIVSVTVGDELLGRVVNGIGEVIDGKGPLKGTNKRQVEIKAPGIVDRKSVHEPLQTGIKAIDSMIPIGRGQRELIIGDRGTGKTAVAIDTIINQKGKDVKCFYVAIGQKQSTVATVVDKLTKAGAMEYTTVIAACASDPAPLQFIAPYTGVTMAEQYRDNGGHALIIYDDLSKQAVAYRQMSLLLRRPPGREAYPGDVFYLHSRLLERAAKMSDDRGAGSLTALPIIETQAGDVSAYIPTNVISITDGQIFLESDLFYSGVRPAVNVGISVSRVGGSAQTKAMKSVAGKLRLSLAAYREMAAF…
ATP synthase (F-type)	AtpA		Oxidative phosphorylation	HDS_50	Bacteria	Myxococcota	Polyangia	Polyangiales	SG8-38	SG8-38		SC9685-86-88_k127_561207_1 # 3 # 1385 # 1 # ID=41_1;partial=10;start_type=Edge;rbs_motif=None;rbs_spacer=None;gc_cont=0.636	AtpA-WP_053232700.1 F0F1 ATP synthase subunit alpha [Sandaracinus amylolyticus]	76.1	456	1	454	91	546	1.3e-192	672.5	98.5	80	TGRIVEVPVGPALVGRVVNALGQPIDGKGPIESKLTRRVELKAPGIVARQPVSEPLQTGLKAIDSMIPIGRGQRELIIGDRQTGKTAVALDTIINQKGKGVYCFYVAIGQKQSTVAQVVDKLTQFGAMEYTTVVLAGASEPAPLQFIAPYTGVTMGEYFRDNGQHALCIYDDLSKQAVAYRQLSLLLRRPPGREAYPGDVFYVHSRLLERAAKMAEDWVVVKSDQEPSRLGNQVFSGPESKHEAEAAAKENGAGHVAKKLADSGGSLTALPIIETQAGDVSAYIPTNVISITDGQIFLESDLFNSGVRPAINVGISVSRVGGNAQIKAMKQVAGTLRLELAQFREMAAFAQFASDLDAATRQQLSRGERLVEVLKQGQFVPWPVDEQVVSIFAGTHGYL…
ATP synthase (F-type)	AtpA		Oxidative phosphorylation	HDS_50	Bacteria	Myxococcota	Polyangia	Polyangiales	SG8-38	SG8-38		SC9685-86-88_k127_2411558_4 # 1487 # 2344 # 1 # ID=567_4;partial=01;start_type=ATG;rbs_motif=AGGAG;rbs_spacer=5-10bp;gc_cont=0.634	AtpA-WP_053232700.1 F0F1 ATP synthase subunit alpha [Sandaracinus amylolyticus]	83.6	286	1	286	1	286	8.3e-134	476.5	100	50.2	MQLRAEEISNIIKQQIASYEKSVDVVETGTVLTVGDGIARLYGLESAMAGELLEFPGGVFGMALNLEEDNVGCAIFGSDVGINEGDTVKRTGRIVEVPVGPALVGRVVNALGQPIDGKGPIESKLSRRVELKAPGIVARQPVSEPLQTGLKAIDSMIPIGRGQRELIIGDRQTGKTAVALDTIINQKGKGVYCFYVAIGQKQSTVAQVVDKLTQFGAMEYTTVVLAGASEPAPLQFIAPYTGVTMGEYFRDNGKHALIIYDDLSKQAVAYRQMSLLLRRPPGREAY
ATP synthase (F-type)	AtpA		Oxidative phosphorylation	HDS_7	Bacteria	Myxococcota	Polyangia	Polyangiales	SG8-38	SG8-38	SG8-38 sp004283055	SC9685-86-88_k127_175168_15 # 12990 # 14642 # 1 # ID=183_15;partial=00;start_type=ATG;rbs_motif=AGGAG;rbs_spacer=5-10bp;gc_cont=0.627	AtpA-WP_053232700.1 F0F1 ATP synthase subunit alpha [Sandaracinus amylolyticus]	76.7	546	1	544	1	546	2.7e-234	811.2	98.7	95.8	MQLRAEEISNIIKQQIASYEKAVDVVETGTVLTVGDGIARLYGLESAMAGELLEFPGGVFGMALNLEEDNVGCAIFGSDVGINEGDTVKRTGRIVEVPVGPALVGRVVNALGQPIDGKGPIESKLSRRVELKAPGIVARQPVSEPLQTGLKAIDSMIPIGRGQRELIIGDRQTGKTAVALDTIINQKGKGVYCFYVAIGQKQSTVAQVVDKLTQYGAMEYTTVVLAGASEPAPLQFIAPYTGVTMGEYFRDNGQHALCIYDDLSKQAVAYRQLSLLLRRPPGREAYPGDVFYVHSRLLERAAKMAEDWVVVKSDQEPSRLGNQVFSGPESKHEAEAAAKEKGAGYVAKKLADSGGSLTALPIIETQAGDVSAYIPTNVISITDGQIFLESDLFNSGVRP…
ATP synthase (F-type)	AtpA		Oxidative phosphorylation	IDS_69	Bacteria	Myxococcota	Polyangia	Polyangiales	SG8-38	SG8-38	SG8-38 sp004283055	k127_667083_34 # 29038 # 30690 # -1 # ID=279_34;partial=00;start_type=ATG;rbs_motif=AGGAG;rbs_spacer=5-10bp;gc_cont=0.626	AtpA-WP_053232700.1 F0F1 ATP synthase subunit alpha [Sandaracinus amylolyticus]	76.7	546	1	544	1	546	2.7e-234	811.2	98.7	95.8	MQLRAEEISNIIKQQIASYEKAVDVVETGTVLTVGDGIARLYGLESAMAGELLEFPGGVFGMALNLEEDNVGCAIFGSDVGINEGDTVKRTGRIVEVPVGPALVGRVVNALGQPIDGKGPIESKLSRRVELKAPGIVARQPVSEPLQTGLKAIDSMIPIGRGQRELIIGDRQTGKTAVALDTIINQKGKGVYCFYVAIGQKQSTVAQVVDKLTQYGAMEYTTVVLAGASEPAPLQFIAPYTGVTMGEYFRDNGQHALCIYDDLSKQAVAYRQLSLLLRRPPGREAYPGDVFYVHSRLLERAAKMAEDWVVVKSDQEPSRLGNQVFSGPESKHEAEAAAKEKGAGYVAKKLADSGGSLTALPIIETQAGDVSAYIPTNVISITDGQIFLESDLFNSGVRP…
ATP synthase (F-type)	AtpA		Oxidative phosphorylation	LDS_12	Bacteria	Myxococcota	Polyangia	Polyangiales	SG8-38	SG8-38	SG8-38 sp004283055	SC9690-92-93_k127_223736_12 # 8448 # 10100 # 1 # ID=207_12;partial=00;start_type=ATG;rbs_motif=AGGAG;rbs_spacer=5-10bp;gc_cont=0.627	AtpA-WP_053232700.1 F0F1 ATP synthase subunit alpha [Sandaracinus amylolyticus]	76.7	546	1	544	1	546	2.7e-234	811.2	98.7	95.8	MQLRAEEISNIIKQQIASYEKAVDVVETGTVLTVGDGIARLYGLESAMAGELLEFPGGVFGMALNLEEDNVGCAIFGSDVGINEGDTVKRTGRIVEVPVGPALVGRVVNALGQPIDGKGPIESKLSRRVELKAPGIVARQPVSEPLQTGLKAIDSMIPIGRGQRELIIGDRQTGKTAVALDTIINQKGKGVYCFYVAIGQKQSTVAQVVDKLTQYGAMEYTTVVLAGASEPAPLQFIAPYTGVTMGEYFRDNGQHALCIYDDLSKQAVAYRQLSLLLRRPPGREAYPGDVFYVHSRLLERAAKMAEDWVVVKSDQEPSRLGNQVFSGPESKHEAEAAAKEKGAGYVAKKLADSGGSLTALPIIETQAGDVSAYIPTNVISITDGQIFLESDLFNSGVRP…
ATP synthase (F-type)	AtpA		Oxidative phosphorylation	HDS_5	Bacteria	Planctomycetota	Phycisphaerae	Phycisphaerales	SM1A02			SC9685-86-88_k127_1254135_5 # 2305 # 3504 # 1 # ID=159_5;partial=01;start_type=GTG;rbs_motif=GGAG/GAGG;rbs_spacer=5-10bp;gc_cont=0.663	AtpA-WP_154196996.1 F0F1 ATP synthase subunit alpha [Planctomycetes bacterium]	84.8	400	1	400	1	400	1e-190	666	100	77.5	MKIKTDEITSVIKQEIEQFSSELEISQVGRVVEVGDGIARIYGLSHAMSGELLDFQTSEGPVQGQVMNLELDTVGAVIYGNYLAVKEGDTVTSTKRLLEIPAGEAMLGRVVDPLGNPLDDAGPIQAETTMKLDIVAPGIAFRQPVKEPLQTGVKAIDSMIPIGRGQRELIIGDRKTGKTAVAVDTIINQKQYWGTPDAVVCVYVAVGQKESTVAGVVETLKANGAMDYTIVVNAGSSDAAPLQYIAPYAGCAMAEFFMNQGMEGKTPKHALCVYDDLSKQATAYRQLSLLLRRPPGREAYPGDVFYLHSRLLERATKLSDENGGGSLTALPVIETQEGDVSAYIPTNVISITDGQIYLQPELFAAGVRPAINVGISVSRVGGNAQIKAMKEVAGSLRLDL
ATP synthase (F-type)	AtpA		Oxidative phosphorylation	IDS_63	Bacteria	Proteobacteria	Alphaproteobacteria	Caulobacterales	Parvularculaceae	Marinicaulis		SC9687-89-91_k127_1806100_9 # 7582 # 8985 # 1 # ID=28_9;partial=01;start_type=ATG;rbs_motif=GGAG/GAGG;rbs_spacer=5-10bp;gc_cont=0.551	AtpA-WP_104829362.1 F0F1 ATP synthase subunit alpha [Marinicaulis flavus]	92.1	468	1	468	1	468	7.7e-246	849.4	100	91.9	MELNAAEISSILKQQIKDFGKDAEVSEIGQVLSVGDGIARIYGLDNVQAGEMVEFANGVKGMALNLEADNVGVVIFGEDREIKEGDTVKRTKAIVDVPVGKGLLGRVVDGLGNPIDGKGPIDAAERRVVDVKAPGILPRKSVHEPMQTGIKAIDAMIPIGRGQRELVIGDRQTGKTAICVDAILNQKDINQSDDESKKLYCVYVAIGQKRSTVAQIVKTLEDNGAMEYSIVVAATASEPAPLQFLAPFAGCAMGEYFRDNGMHSLIIYDDLSKQAVAYRQMSLLLRRPPGREAYPGDVFYLHSRLLERSAKLNENHGAGSMTALPIIETQANDVSAYIPTNVISITDGQIFLETDLFFQGIRPAVNVGLSVSRVGSAAQIKAMKQVAGKIKGELAQYRE…
ATP synthase (F-type)	AtpA		Oxidative phosphorylation	IDS_20	Bacteria	Proteobacteria	Alphaproteobacteria	Rhodobacterales	Rhodobacteraceae	Boseongicola		SC9687-89-91_k127_2185886_5 # 3172 # 3432 # 1 # ID=113_5;partial=01;start_type=ATG;rbs_motif=GGAG/GAGG;rbs_spacer=5-10bp;gc_cont=0.559	AtpA-WP_072777588.1 F0F1 ATP synthase subunit alpha [Marivita hallyeonensis]	98.9	87	1	87	1	87	1.1e-41	168.7	100	17	MGIQAAEISAILKDQIKNFGQDAEVTEVGRVLSVGDGIARVYGLDNIQAGEMVEFPGGIRGMALNLEADNVGIVIFGSDRDIKEGDT
ATP synthase (F-type)	AtpA		Oxidative phosphorylation	HDS_62	Bacteria	Proteobacteria	Alphaproteobacteria	Rhodobacterales	Rhodobacteraceae	IMCC34051		k127_730024_13 # 10566 # 12104 # -1 # ID=88_13;partial=00;start_type=ATG;rbs_motif=GGAG/GAGG;rbs_spacer=5-10bp;gc_cont=0.614	AtpA-WP_090029089.1 F0F1 ATP synthase subunit alpha [Lutimaribacter saemankumensis]	94.3	512	1	512	1	512	2.8e-273	940.6	99.8	100	MGIQAAEISAILKEQIKNFGQEAEVAEVGRVLSVGDGIARVYGLDNVQAGEMVEFPGGIQGMALNLESDNVGVVIFGSDRDIKEGDTVKRTNSIVDVPAGDALLGRVVDGLGNPLDGKGPIKAAERRVADVKAPGIIPRKSVHEPMATGLKSVDAMIPIGRGQRELIIGDRQTGKTAVALDTILNQKSYNDAAGDDESKKLYCVYVAIGQKRSTVAQLVKKLEESGAIEYTIVVAATASDPAPMQFLAPYAATAMSEFFRDNGRHALIIYDDLSKQAVSYRQMSLLLRRPPGREAYPGDVFYLHSRLLERSAKLNEDNGAGSLTALPIIETQGGDVSAFIPTNVISITDGQIFLETELFYQGIRPAVNTGLSVSRVGSSAQTNAMKSVAGPVKLELAQY…
ATP synthase (F-type)	AtpA		Oxidative phosphorylation	IDS_49	Bacteria	Proteobacteria	Alphaproteobacteria	Rhodobacterales	Rhodobacteraceae	IMCC34051		SC9687-89-91_k127_923300_5 # 3022 # 4560 # -1 # ID=96_5;partial=00;start_type=ATG;rbs_motif=GGAG/GAGG;rbs_spacer=5-10bp;gc_cont=0.617	AtpA-WP_090029089.1 F0F1 ATP synthase subunit alpha [Lutimaribacter saemankumensis]	94.3	512	1	512	1	512	2.8e-273	940.6	99.8	100	MGIQAAEISAILKEQIKNFGQEAEVAEVGRVLSVGDGIARVYGLDNVQAGEMVEFPGGIQGMALNLESDNVGVVIFGSDRDIKEGDTVKRTNSIVDVPAGDALLGRVVDGLGNPLDGKGPIKAAERRVADVKAPGIIPRKSVHEPMATGLKSVDAMIPIGRGQRELIIGDRQTGKTAVALDTILNQKSYNDAAGDDESKKLYCVYVAIGQKRSTVAQLVKKLEESGAIEYTIVVAATASDPAPMQFLAPYAATAMSEFFRDNGRHALIIYDDLSKQAVSYRQMSLLLRRPPGREAYPGDVFYLHSRLLERSAKLNEDNGAGSLTALPIIETQGGDVSAFIPTNVISITDGQIFLETELFYQGIRPAVNTGLSVSRVGSSAQTNAMKSVAGPVKLELAQY…
ATP synthase (F-type)	AtpA		Oxidative phosphorylation	IDS_21	Bacteria	Proteobacteria	Alphaproteobacteria	Rhodobacterales	Rhodobacteraceae	Octadecabacter		SC9687-89-91_k127_634272_6 # 4330 # 5502 # -1 # ID=227_6;partial=01;start_type=Edge;rbs_motif=None;rbs_spacer=None;gc_cont=0.582	AtpA-WP_093995615.1 F0F1 ATP synthase subunit alpha [Octadecabacter ascidiaceicola]	95.1	390	1	390	123	511	6.5e-206	716.5	99.7	76.1	TKNRAIADAKAPGIIPRKSVHEPMATGLKSVDAMIPVGRGQRELIIGDRQTGKTAIALDTILNQKSYNEAAGDDESKKLYCVYVAVGQKRSTVAQLVKKLEENGAMEYSIVVAATASDPAPLQFLAPYAATAMAEHFRDNGRHALIIYDDLSKQAVAYRQMSLLLRRPPGREAYPGDVFYLHSRLLERSSKLNEDNGSGSLTALPVIETQGGDVSAFIPTNVISITDGQIFLETELFYQGIRPAVNTGLSVSRVGSSAQTSAMSSVAGPVKLSLAQYREMAAFAQFGSDLDAATQRLLARGARLTELMKQKQYSPLTNAEIVVVIFAGTNGYLDKVDVKDVGRWEAALLKHMHANHKDVLDWITKDDPKIKGDAADKLKAALDPFAADFA*
ATP synthase (F-type)	AtpA		Oxidative phosphorylation	HDS_40	Bacteria	Proteobacteria	Alphaproteobacteria	Rhodobacterales	Rhodobacteraceae	Silicimonas		SC9685-86-88_k127_531483_5 # 3672 # 4379 # 1 # ID=350_5;partial=01;start_type=ATG;rbs_motif=GGAG/GAGG;rbs_spacer=5-10bp;gc_cont=0.627	AtpA-WP_093972898.1 F0F1 ATP synthase subunit alpha [Boseongicola aestuarii]	95.3	236	1	236	1	236	2.3e-121	434.9	100	46.1	MAIQAAEISAILKDQIKNFGQEAEVAEVGRVLSVGDGIARVYGLDNVQAGEMVEFPGGIMGMALNLESDNVGIVIFGSDRDIKEGDTVKRTNSIVDVPAGDALLGRVVDGLGNPLDGKGPIEAAERRVADVKAPGIIPRKSVHEPMATGLKAIDAMIPIGRGQRELIIGDRQTGKTAVALDAILNQKSYNDEYADDESKKLYCVYVAIGQKRSTVAQLVKRLEESGAIDYSIIVAA
ATP synthase (F-type)	AtpA		Oxidative phosphorylation	IDS_12	Bacteria	Proteobacteria	Alphaproteobacteria	Rhodobacterales	Rhodobacteraceae	Silicimonas		SC9687-89-91_k127_2362476_4 # 2679 # 4217 # -1 # ID=601_4;partial=00;start_type=ATG;rbs_motif=GGAG/GAGG;rbs_spacer=5-10bp;gc_cont=0.618	AtpA-WP_093972898.1 F0F1 ATP synthase subunit alpha [Boseongicola aestuarii]	93.9	512	1	512	1	512	6.2e-273	939.5	99.8	100	MAIQAAEISAILKDQIKNFGQEAEVAEVGRVLSVGDGIARVYGLDNVQAGEMVEFPGGIMGMALNLESDNVGIVIFGSDRDIKEGDTVKRTNSIVDVPAGDALLGRVVDGLGNPLDGKGPIEAAERRVADVKAPGIIPRKSVHEPMATGLKAIDAMIPIGRGQRELIIGDRQTGKTAVALDAILNQKSYNDEYADDESKKLYCVYVAIGQKRSTVAQLVKRLEESGAIDYSIIVAATASDPAPMQFLAPYAATAMAEYFRDNGRHALIIYDDLSKQAVAYRQMSLLLRRPPGREAYPGDVFYLHSRLLERAAKLNEENGGGSITALPIIETQGGDVSAFIPTNVISITDGQIFLETELFFQGVRPAVNTGLSVSRVGSSAQTNAMSSVAGPVKLSLAQY…
ATP synthase (F-type)	AtpA		Oxidative phosphorylation	HDS_30	Bacteria	Proteobacteria	Alphaproteobacteria	Sphingomonadales	Sphingomonadaceae	Altererythrobacter		SC9685-86-88_k127_218951_6 # 4227 # 5756 # -1 # ID=8_6;partial=00;start_type=ATG;rbs_motif=AGGA;rbs_spacer=5-10bp;gc_cont=0.563	AtpA-WP_118054592.1 F0F1 ATP synthase subunit alpha [Altererythrobacter sp. BPTF-M16]	99	509	1	509	1	509	3e-283	973.8	99.8	100	MEIRAAEISKVIKDQISNFGTEAEVSEVGSVLSVGDGIARIHGLDNVQAGEMVEFANGVQGMALNLEADNVGVVIFGSDAEIKEGDSVKRTETIVDVPVGKALLGRVVDALGNPIDGKGPIETTERSRVEVKAPGIIPRESVSEPVQSGLKAIDALVPVGRGQRELIIGDRQTGKTAVAIDTFINQKGPNQSDDESKKLYCVYVAVGQKRSTVAQIVKQLEENGAMEYSIVVAATASEPAPLQYLAPYTGCAMGEFFRDNGMHAVIVYDDLSKQAVAYRQMSLLLRRPPGREAYPGDVFYLHSRLLERAAKMNKDNGGGSLTALPIIETQAGDVSAYIPTNVISITDGQIFLETDLFFQGIRPAINVGLSVSRVGGAAQTKAMKKVSGSMKLDLAQYRE…
ATP synthase (F-type)	AtpA		Oxidative phosphorylation	IDS_42	Bacteria	Proteobacteria	Alphaproteobacteria	Sphingomonadales	Sphingomonadaceae	Altererythrobacter		SC9687-89-91_k127_996515_6 # 5399 # 5941 # -1 # ID=313_6;partial=01;start_type=Edge;rbs_motif=None;rbs_spacer=None;gc_cont=0.567	AtpA-WP_118054592.1 F0F1 ATP synthase subunit alpha [Altererythrobacter sp. BPTF-M16]	98.3	180	1	180	330	509	9.1e-94	342.8	99.4	35.4	QAGDVSAYIPTNVISITDGQIFLETDLFFQGIRPAINVGLSVSRVGGAAQTKAMKKVSGSMKLDLAQYREMAAFAQFGSDLDASTQKLLNRGARLTELLKQPQFSPLPFEEQTVSIFAGTNGFIDPVDVDRVTDYEEQMLAYFRSEHADILKDIRESTKFEDDVKNRTVKALEAFAKQFA*
ATP synthase (F-type)	AtpA		Oxidative phosphorylation	IDS_40	Bacteria	Proteobacteria	Alphaproteobacteria	Sphingomonadales	Sphingomonadaceae	Erythrobacter_A		SC9687-89-91_k127_2484903_2 # 551 # 2080 # 1 # ID=433_2;partial=00;start_type=ATG;rbs_motif=AGGA;rbs_spacer=5-10bp;gc_cont=0.610	AtpA-WP_040965798.1 F0F1 ATP synthase subunit alpha [Erythrobacter vulgaris]	97.2	509	1	509	1	509	8.3e-278	955.7	99.8	100	MDIRAAEISKVIKDQIANFGSEAEVSEVGSVLSVGDGIARIHGLDNVQAGEMIEFANGVQGMALNLEADNVGAVIFGSDQEIGEGDTVKRTGTIVDVPVGKGLLGRVVDALGNPIDSKGPIEATERKRVEVKAPGIIPRESVSEPVQSGLKAIDALVPVGRGQRELIIGDRQTGKSAVAIDTFINQKELNAGDDEFKKLYCVYVAVGQKRSTVAQIVKQLEENGAMEYSIVVAATASEPAPLQYLAPYTGCAMGEFFRDNGMHAVIVYDDLSKQAVAYRQMSLLLRRPPGREAYPGDVFYLHSRLLERAAKMNKSEGGGSLTALPIIETQAGDVSAYIPTNVISITDGQIFLETDLFYQGIRPAINVGLSVSRVGGAAQTKAMKKVSGSMKLDLAQYRE…
ATP synthase (F-type)	AtpA		Oxidative phosphorylation	HDS_4	Bacteria	Proteobacteria	Gammaproteobacteria	Chromatiales	Sedimenticolaceae	41T-STBD-0c-01a		SC9685-86-88_k127_2554032_1 # 3 # 1508 # -1 # ID=432_1;partial=10;start_type=ATG;rbs_motif=None;rbs_spacer=None;gc_cont=0.594	AtpA-WP_078121827.1 F0F1 ATP synthase subunit alpha [Chromatiaceae bacterium 2141T.STBD.0c.01a]	92.8	502	1	502	1	502	7.2e-266	916	100	97.9	MQLNPSEISELIKAKIEKFDLTSEAHNEGTVVSVTDGIVRIHGLADAMSYEMLEFPGNTYGLALNLERDSVGAVVLGDYKHISEGDSVKCTGRVLEVPTGPELLGRVVDALGNPMDGKGPINAKLSAPIEEIAPGVIERKSVDQPVQTGIKAIDSMVPIGRGQRELIIGDRQTGKTAIAIDAIINQKGTGIKCIYVAIGQKNSSIATLVRKLEEHDAMEHTIIVAAPAADSAAMQFIAPYSGATMGEYFRDRGEDALIIFDDLTKQAWAYRQVSLLLRRPPGREAYPGDVFYLHSRLLERASRVNAEYVEKFTKGEVKGQTGSLTALPIIETQAGDVSAFVPTNVISITDGQIFLESDLFSAGLRPAINAGLSVSRVGGSAQTKIIKKLGGGVRLALAQ…
ATP synthase (F-type)	AtpA		Oxidative phosphorylation	LDS_17	Bacteria	Proteobacteria	Gammaproteobacteria	Chromatiales	Sedimenticolaceae			SC9690-92-93_k127_1704379_9 # 5400 # 6482 # 1 # ID=98_9;partial=01;start_type=ATG;rbs_motif=GGA/GAG/AGG;rbs_spacer=5-10bp;gc_cont=0.501	AtpA-WP_043108962.1 F0F1 ATP synthase subunit alpha [endosymbiont of unidentified scaly snail isolate Monju]	87.3	361	1	361	1	361	7.9e-182	636.3	100	70.4	MQLNPSEISELIKKKIESFDVDTESHTEGTVVSVNDGIARIHGLSDAMSYEMLEFPGNVFGLALNLERDSVGAVILGDYKNISEGDPVKCTGKVLQVPTGEGLLGRVVDALGNPLDGKGPIENPTMSPIEKVAPGVIERKSVDQPVQTGLKAIDAMVPVGRGQRELIIGDRQTGKSAIGIDAIINQKGTGIKCVYVVVGQKNSTIAQIVRKLEEHDALDHTIIVAAPAADSAAMQFIAPYSGCTMGEYFRDRGEDALIIYDDLTKQAWAYRQVSLLLRRPPGREAYPGDVFFLHSRLLERAARVNADYVEKFTNGEVKGKTGSLTAFPVIETQAGDVSAFVPTNVISITDGQIFLESDLFN
ATP synthase (F-type)	AtpA		Oxidative phosphorylation	LDS_17	Bacteria	Proteobacteria	Gammaproteobacteria	Chromatiales	Sedimenticolaceae			SC9690-92-93_k127_1106871_1 # 2 # 127 # 1 # ID=631_1;partial=10;start_type=Edge;rbs_motif=None;rbs_spacer=None;gc_cont=0.437	AtpA-WP_150091501.1 F0F1 ATP synthase subunit alpha [Thiohalocapsa marina]	65.9	41	1	41	473	513	1.1e-10	64.7	97.6	8	GYLKSSKSDLIEKINTETDYNDEVADALHAAIKDFKANNTW*
ATP synthase (F-type)	AtpA		Oxidative phosphorylation	IDS_43	Bacteria	Proteobacteria	Gammaproteobacteria	Enterobacterales	GCA-002770795	GCA-2746155		SC9687-89-91_k127_1301698_1 # 3 # 1142 # -1 # ID=147_1;partial=10;start_type=ATG;rbs_motif=GGA/GAG/AGG;rbs_spacer=5-10bp;gc_cont=0.461	AtpA-WP_018623641.1 MULTISPECIES: F0F1 ATP synthase subunit alpha [Kangiella]	87.4	380	1	380	1	380	7.8e-188	656.4	100	73.8	MSVQLNPSEISELIKQRIEQFEVVSEARNEGTIVSVSDGIIRIHGLADAMLGEMIELPGNNFAMAMNLERDSVGAVVLGAYGDIVEGQTVKCTGRILEVPTGEALLGRVVDALGNPIDGKGPIDSKGFSPIEKIAPGVIQRQSVDQPVQTGIKSIDSMIPLGRGQRGLIIGDRQTGKTAIAIDAIINQKGSGVKCVYVAIGQKASTISSIVRKLEEHGAMAHTIVVAASASESAALQYLAPFSGCTMGEYFRDKGEDSLIVYDDLTKQAWAYRQISLLLRRPPGREAYPGDVFYLHSRLLERASRINADYVAKLTDGKVTGQTGSLTALPIIETQAGDVSAFVPTNVISITDGQIFLESDLFNAGIRPAVNAGLSVSRVG
ATP synthase (F-type)	AtpA		Oxidative phosphorylation	HDS_49	Bacteria	Proteobacteria	Gammaproteobacteria	GCA-2729495	GCA-2729495	GCA-2729495		SC9685-86-88_k127_2433445_10 # 7668 # 8405 # -1 # ID=312_10;partial=01;start_type=Edge;rbs_motif=None;rbs_spacer=None;gc_cont=0.602	AtpA-WP_043108962.1 F0F1 ATP synthase subunit alpha [endosymbiont of unidentified scaly snail isolate Monju]	81.6	245	1	245	269	513	1.4e-108	392.5	99.6	47.8	AYRQVSLLLRRPPGREAYPGDVFYLHSRLLERASRINAAEVERLTNGAVKGKTGSLTALPIIETQAGDVSAFVPTNVISITDGQIFLETDLFNAGIRPAINAGLSVSRVGGAAQTKIIKKLGGGVRLALAQYRELAAFAQFASDLDKATQDQLARGQRVTELMKQPQYSPLSVGEMAFSLLAANEGYLDDVEVAQIVAFEAALHAFLNDKYGDLLTSINDSGDFNDEIEASMKKALDDFKANGAY*
ATP synthase (F-type)	AtpA		Oxidative phosphorylation	HDS_49	Bacteria	Proteobacteria	Gammaproteobacteria	GCA-2729495	GCA-2729495	GCA-2729495		SC9685-86-88_k127_516733_1 # 1 # 831 # -1 # ID=346_1;partial=10;start_type=ATG;rbs_motif=GGAG/GAGG;rbs_spacer=5-10bp;gc_cont=0.573	AtpA-WP_068611648.1 F0F1 ATP synthase subunit alpha [Woeseia oceani]	87.4	277	1	277	1	277	1.2e-132	472.6	100	54	MAIKASEISALIKERISNFDSAAEARDVGTVIAVTDGITRIHGLSSAQYGEMLEFPGDTFGLALNLERDSVGAVVLGDYKHISEGDTVKTTGRILEVPIGEGLLGRVVNSLGEPIDGKGPINAAATSPIEKVAPGVIERQSVDQPVQTGLKSIDSMVPIGRGQRELIIGDRQTGKSAVAIDTIINQKGTGIKCIYVAIGQKASTIANVVRKLEEHGAMEHTIIVAAAASDSAAMQYIAPYSGCTMGEYFRDRGEDALIIYDDLTKQAWAYRQVSLLL
ATP synthase (F-type)	AtpA		Oxidative phosphorylation	HDS_47	Bacteria	Proteobacteria	Gammaproteobacteria	GCA-2729495	GCA-2729495	SMWD01		SC9685-86-88_k127_2178901_3 # 1199 # 2005 # -1 # ID=1_3;partial=01;start_type=Edge;rbs_motif=None;rbs_spacer=None;gc_cont=0.606	AtpA-WP_041351076.1 F0F1 ATP synthase subunit alpha [Nitrosococcus watsonii]	82.1	268	1	268	246	513	1.5e-121	435.6	99.6	52.2	GEYFLDKGEDALIIFDDLTKQAWAYRQVSLLLRRPPGREAYPGDVFYLHSRLLERASRVNAAHVEEVSGGKVKGKTGSLTALPIIETQAGDVSAFVPTNVISITDGQIFLETDLFNAGIRPAINAGLSVSRVGGAAQTQIIKKLGGGVRLALAQYRELAAFAQFASDLDEATRRQLERGQRVTELMKQPQYEPLSVAEMAISLYAVNEGFLDDVPVEKIVDFESALHAHAKSEAPALIDKINSTGDYDDDIAAELKTLVEGFRTTGAY*
ATP synthase (F-type)	AtpA		Oxidative phosphorylation	HDS_47	Bacteria	Proteobacteria	Gammaproteobacteria	GCA-2729495	GCA-2729495	SMWD01		SC9685-86-88_k127_1094381_1 # 3 # 1070 # -1 # ID=300_1;partial=10;start_type=ATG;rbs_motif=GGAG/GAGG;rbs_spacer=5-10bp;gc_cont=0.647	AtpA-WP_136340348.1 F0F1 ATP synthase subunit alpha [Youngimonas vesicularis]	82.5	360	1	356	1	360	6.9e-170	596.7	100	70.3	MAIQAAEISAILKDQIKNFGQEAEVAEVGRVLSVGDGIARVYGLDNVQAGEMVEFPGGIMGMALNLESDNVGIVIFGSDRDIKEGDTVKRTNSIVDVPAGDALLGRVVDGLGNPIDGKGPIATSDRRVADVKAPGIIPRKSVHEPMATGLKAVDAMIPIGRGQRELIIGDRQTGKTAVAIDAIISQRVFKDDPKRKMHCIYVAIGQKQSTVAQVAEKLRQHGAMEYTCIVSAPAASPAPMQFLAPYTGCTIGEYFRDNGQHALCVYDDLSKQATAYRQLSLLLRRPPGREAYPGDVFYVHSRLLERAAKMSDRDGGGSLTALPIIETQAGDVSAYIPTNVISITDGQIFLETDLFY
ATP synthase (F-type)	AtpA		Oxidative phosphorylation	HDS_47	Bacteria	Proteobacteria	Gammaproteobacteria	GCA-2729495	GCA-2729495	SMWD01		SC9685-86-88_k127_787963_7 # 3753 # 5294 # 1 # ID=414_7;partial=00;start_type=ATG;rbs_motif=GGAG/GAGG;rbs_spacer=5-10bp;gc_cont=0.621	AtpA-WP_068611648.1 F0F1 ATP synthase subunit alpha [Woeseia oceani]	82.8	513	1	513	1	513	1.7e-241	835.1	99.8	100	MAIKASEISDLIKDRIKNFDSAAEARDVGTVIAVTDGITRIHGLGDAQYGEMLEFPGDTFGLALNLEQDSVGAVVLGDYKHITEGDTVKTTGRILEVPIGRELLGRVVNSLGEPIDGKGVINTKETSPIEKVAPGVIERKSVDQPVQTGLKSIDAMVPIGRGQRELIIGDRQTGKTAVAIDAIINQKGTGIKCIYVAIGQKASTVANVVRKLEEHDAMEHTIVVAATASDSAAMQYIAPYSGCSMGEYFRDRGEDALIIYDDLTKQAWAYRQVSLLLRRPPGREAYPGDVFYLHSRLLERAARINDKEVERLTNGEVKGQTGSLTALPIIETEAGDVSAFVPTNVISITDGQIFLETDLFNAGIRPAINAGLSVSRVGGAAQTKIIKKLGGGVRLALAQ…
ATP synthase (F-type)	AtpA		Oxidative phosphorylation	IDS_54	Bacteria	Proteobacteria	Gammaproteobacteria	GCA-2729495	GCA-2729495			SC9687-89-91_k127_1897146_2 # 343 # 1884 # 1 # ID=346_2;partial=00;start_type=ATG;rbs_motif=GGAG/GAGG;rbs_spacer=5-10bp;gc_cont=0.621	AtpA-WP_068611648.1 F0F1 ATP synthase subunit alpha [Woeseia oceani]	83.2	513	1	513	1	513	3.3e-242	837.4	99.8	100	MAIKASEISDLIKDRIKNFDSAAEARDVGTVIAVTDGITRIHGLGDAQYGEMLEFPGDTFGLALNLEQDSVGAVVLGDYKHITEGDTVKTTGRILEVPIGRELLGRVVNSLGEPIDGKGVINTKETSPIEKVAPGVIERKSVDQPVQTGLKSIDSMVPIGRGQRELIIGDRQTGKTAVAIDAIINQKGTGIKCIYVAIGQKASTVANVVRKLEEHDAMEHTIVVAATASDSAAMQYIAPYSGCSMGEYFRDRGEDALIIYDDLTKQAWAYRQVSLLLRRPPGREAYPGDVFYLHSRLLERAARINDKEVERLTNGEVKGQTGSLTALPIIETQAGDVSAFVPTNVISITDGQIFLETDLFNAGIRPAINAGLSVSRVGGAAQTKIIKKLGGGVRLALAQ…
ATP synthase (F-type)	AtpA		Oxidative phosphorylation	LDS_7	Bacteria	Proteobacteria	Gammaproteobacteria	HK1				SC9690-92-93_k127_516990_6 # 4029 # 5570 # -1 # ID=183_6;partial=00;start_type=ATG;rbs_motif=GGAG/GAGG;rbs_spacer=5-10bp;gc_cont=0.536	AtpA-WP_005002462.1 F0F1 ATP synthase subunit alpha [Nitrococcus mobilis]	83.8	511	3	513	4	514	1.5e-242	838.6	99.4	99.4	MQLTATEISDLIKNKIKNFGMGVEARTEGTVVTLTDGIARIYGLSDVMQSEMIAFPGNTFGMALNLERDSVGAVILGDYAHISEGDVAKCTGRILEVPVGRNLLGRVVNSLGESIDGKGAIEAESTSPIEKVAPGVVTRQSVSEPVQTGLKAIDAMVPVGRGQRELIIGDRQTGKTAIAIDAIINQKDTGVICIYVAIGQKASSIAGVVRKLEEHGAMAHTIVVAASASDSAAMQYIAPYAGSSMGEYFRDRGEDALIIFDDLTKQAWAYRQVSLLLRRPPGREAYPGDVFYLHSRLLERAARLSADEVERRTNGEVKGRTGSLTALPIIETQAGDVSAFVPTNVISITDGQIFLETDLFNANIRPAINAGLSVSRVGGAAQTPIIKKLGGGVRLALAQ…
ATP synthase (F-type)	AtpA		Oxidative phosphorylation	IDS_22	Bacteria	Proteobacteria	Gammaproteobacteria	Pseudomonadales	Pseudohongiellaceae			SC9687-89-91_k127_1625574_1 # 2 # 1189 # 1 # ID=744_1;partial=10;start_type=Edge;rbs_motif=None;rbs_spacer=None;gc_cont=0.538	AtpA-WP_067157075.1 F0F1 ATP synthase subunit alpha [Microbulbifer thermotolerans]	83.3	395	1	395	120	514	4.2e-192	670.6	99.7	76.8	GPDEAKHSEPIEKVAPGVIARQSVSQPVQTGLKSIDSMTPIGRGQRELIIGDREVGKTAVAIDTIINQKGKGVKCIYVAIGQKASSIANVVQKLEEHGAMDYTIVVAASASDPASMQFIAPYSGCSMGEYYRDRGEDALIIYDDLTKQAWAYRQISLLLRRPPGREAYPGDVFYLHSRLLERAARVNADYVEKFTNGEVKGKTGSLTALPIIETQAGDVSAFVPTNVISITDGQIFLETDLFNAGIRPAMNPGISVSRVGGAAQVQIIRKLGGGIRIALAQYRELAAFAAFASDLDDATRAQLEHGQRVTELMKQKQYTPLSVAEMGVSIYAANEGYLEDIELNKVLDFEAALLSFMNSEHADLMNQINETGDWNDDIEAQFKAALDKFKSTGSW*
ATP synthase (F-type)	AtpA		Oxidative phosphorylation	HDS_12	Bacteria	Proteobacteria	Gammaproteobacteria	Pseudomonadales	UBA7434	UBA7434	UBA7434 sp004283095	SC9685-86-88_k127_579273_7 # 7863 # 9407 # -1 # ID=155_7;partial=00;start_type=ATG;rbs_motif=AGGA;rbs_spacer=5-10bp;gc_cont=0.544	AtpA-WP_154002019.1 F0F1 ATP synthase subunit alpha [BD1-7 clade bacterium]	90.7	514	1	514	1	514	7.9e-268	922.5	99.8	100	MQQLNPSEISEIIKQRIDNLDVSSEAQNEGTVVSVTDGIIRIHGLADAMYGEMIEFEGGLYGLALNLERDSVGAVILGDYLSITEGQSCRCTGRILEVPVGPELQGRVVDALGTPIDGKGPIDAKETDAIEKVAPGVIARQSVDQPVQIGLKAIDAMVPIGRGQRELIIGDRQVGKTAIAVDAIINQKGTGIKCIYVAVGQKAASVSAVVRKLEEHGAMEHTIVVAATASDPAAMQFLAPFAGCTMGEYYRDRGEDALIIYDDLTKQAWAYRQISLLLRRPPGREAYPGDVFYLHSRLLERAARVNADYVEKFTDGKVKGQTGSLTALPVIETQAGDVSAFVPTNVISITDGQIFLESDLFNAGVRPAMNAGISVSRVGGAAQTKIMKKLSGGIRTALA…
ATP synthase (F-type)	AtpA		Oxidative phosphorylation	HDS_29	Bacteria	Proteobacteria	Gammaproteobacteria	Pseudomonadales	UBA7434	UBA7434		SC9685-86-88_k127_1457533_1 # 2 # 475 # -1 # ID=165_1;partial=10;start_type=ATG;rbs_motif=AGGA/GGAG/GAGG;rbs_spacer=11-12bp;gc_cont=0.597	AtpA-WP_154002019.1 F0F1 ATP synthase subunit alpha [BD1-7 clade bacterium]	93.7	158	1	158	1	158	6.1e-78	290	100	30.7	MQQLNPSEISEIIKQRIDSLDVSSEAQNEGTVVSVTDGIIRIHGLADAMYGEMIEFEGGLYGLALNLERDSVGAVILGDYLSITEGQSCRCTGRILEVPVGPELQGRVVDALGVPIDGKGPIEAKETDAIEKVAPGVIARQSVDQPVQIGLKAIDAMV
ATP synthase (F-type)	AtpA		Oxidative phosphorylation	IDS_64	Bacteria	Proteobacteria	Gammaproteobacteria	Pseudomonadales	UBA7434	UBA7434	UBA7434 sp004283095	SC9687-89-91_k127_1004897_4 # 1544 # 3088 # 1 # ID=240_4;partial=00;start_type=ATG;rbs_motif=AGGA;rbs_spacer=5-10bp;gc_cont=0.546	AtpA-WP_154002019.1 F0F1 ATP synthase subunit alpha [BD1-7 clade bacterium]	90.7	514	1	514	1	514	7.9e-268	922.5	99.8	100	MQQLNPSEISEIIKQRIDNLDVSSEAQNEGTVVSVTDGIIRIHGLADAMYGEMIEFEGGLYGLALNLERDSVGAVILGDYLSITEGQSCRCTGRILEVPVGPELQGRVVDALGTPIDGKGPIDAKETDAIEKVAPGVIARQSVDQPVQIGLKAIDAMVPIGRGQRELIIGDRQVGKTAIAVDAIINQKGTGIKCIYVAVGQKAASVSAVVRKLEEHGAMEHTIVVAATASDPAAMQFLAPFAGCTMGEYYRDRGEDALIIYDDLTKQAWAYRQISLLLRRPPGREAYPGDVFYLHSRLLERAARVNADYVEKFTDGKVKGQTGSLTALPVIETQAGDVSAFVPTNVISITDGQIFLESDLFNAGVRPAMNAGISVSRVGGAAQTKIMKKLSGGIRTALA…
ATP synthase (F-type)	AtpA		Oxidative phosphorylation	HDS_11	Bacteria	Proteobacteria	Gammaproteobacteria	SZUA-146	SZUA-146			SC9685-86-88_k127_1423181_9 # 8182 # 9723 # -1 # ID=12_9;partial=00;start_type=ATG;rbs_motif=GGAG/GAGG;rbs_spacer=5-10bp;gc_cont=0.617	AtpA-WP_068611648.1 F0F1 ATP synthase subunit alpha [Woeseia oceani]	78.6	513	1	513	1	513	1.8e-227	788.5	99.8	100	MSLKASEISDLIKERIRRFDAAAEARNVGTVIMLTDGIVRVHGLADAVYGEMLEFPNETFGVALNLEQDSVGAVVLGDYKHISEGDTVKTTGRILQVPVGDALVGRVVDALGRPIDGKGAIEAEQRDPIEVVAPGVIERQSVNQPVQTGLKSIDAMVPVGRGQRELIIGDRQTGKTAVAIDTIINQKGGDLICIYVAIGQKTSTVAQVVRKLEENDAMGHTIVVSASASNAPALQYIAPYSGCTMGEYFRDRGRDALIIYDDLSKHAVAYRQISLLLRRPPGREAFPGDVFYLHSRLLERAARVNSDYVEEFTKGAVKGKTGSLTALPVIETQAGDVSAFIPTNVISITDGQIYLETDLFNAGIRPAINAGLSVSRVGGAAQTKIIKKLGGGVRLALAQ…
ATP synthase (F-type)	AtpA		Oxidative phosphorylation	HDS_25	Bacteria	Proteobacteria	Gammaproteobacteria	SZUA-146	SZUA-146			SC9685-86-88_k127_1243841_5 # 2467 # 4011 # 1 # ID=29_5;partial=00;start_type=ATG;rbs_motif=GGA/GAG/AGG;rbs_spacer=5-10bp;gc_cont=0.495	AtpA-WP_153975869.1 F0F1 ATP synthase subunit alpha [Thermochromatium tepidum]	82.8	511	4	514	3	513	5.2e-243	840.1	99.2	99.6	MQTLNPSEISELIKQRVEQFDLTSEARNEGTVVSVSDGIVRIHGLSDAAYGEMLEFPNNTFGMALNLEQDSVGAVVLGDYKHISEGNSVKTTGRILEVPVGEGLLGRVVNALGQPIDGKGPLGTTETAPIEKVAPGVITRKSVSQPVQTGLKAIDAMVPVGRGQRELIIGDRQTGKTAVAIDAIINQKGTGVKCIYVAIGQKNSSIANVVRKLEEHGALDHTIIVAASAADSAAMQYVAPYSGCSMGEYFRDNGEDALIIYDDLTKQAWAYRQVSLLLRRPPGREAYPGDVFYLHSRLLERSARVNEEYVEKFTNGKVKGKTGSLTAFPIIETQAGDVSAFVPTNVISITDGQIFLETDLFNAGIRPAINAGLSVSRVGGAAQTKIIKKLGGGVRLALA…
ATP synthase (F-type)	AtpA		Oxidative phosphorylation	HDS_55	Bacteria	Proteobacteria	Gammaproteobacteria	SZUA-146	SZUA-146			SC9685-86-88_k127_735459_2 # 296 # 1837 # 1 # ID=212_2;partial=00;start_type=ATG;rbs_motif=GGAG/GAGG;rbs_spacer=5-10bp;gc_cont=0.554	AtpA-WP_068611648.1 F0F1 ATP synthase subunit alpha [Woeseia oceani]	79.3	513	1	513	1	513	3.5e-231	800.8	99.8	100	MSLKASEISDLIKERIKRFDAASEARNVGTVIMLTDGIVRIHGLADARYGEMLEFPGETFGVALNLEQDSVGAVVLGDYKHISEGDTVKTTGRILEVPIGEALIGRVVDALGRPLDGKGSIEGAERGPIEVVAPGVIERKSVDQPVQTGLKSIDAMVPVGRGQRELIIGDRQTGKTAVAIDTIINQKGGDLICIYVAIGQKTSTVAQVVRKLEENGAMGHTIVVSAAASEAPSLQYIAPYSGCTMGEYFRDRGRDALIIYDDLSKHAVAYRQISLLLRRPPGREAFPGDMFYLHSRLLERASRVNAEYVEKFTNGKVKGKTGSLTALPVIETQAGDVSAFIPTNVISITDGQIYLETDLFNAGIRPAINAGLSVSRVGGAAQTKIIKKLGGGTRLALAQ…
ATP synthase (F-type)	AtpA		Oxidative phosphorylation	IDS_10	Bacteria	Proteobacteria	Gammaproteobacteria	SZUA-229	SZUA-229			SC9687-89-91_k127_2157920_4 # 1464 # 3005 # 1 # ID=7_4;partial=00;start_type=ATG;rbs_motif=GGAG/GAGG;rbs_spacer=5-10bp;gc_cont=0.516	AtpA-WP_096363903.1 F0F1 ATP synthase subunit alpha [Thiohalobacter thiocyanaticus]	82.5	513	1	513	1	513	1.4e-240	832	99.8	100	MQLNPSEISELIKSRIENFEQKVEARTEGTIVSLTDGIIRIHGLADAMQGEMIELPGDTYAMALNLERDSVGAVVLGSYGHLVEGDTAKCTGRILEVPIGEAMLGRVVDALGTPIDGKGPIEAKETAPIEKIAPGVIERKSVDQPVQTGLKAIDAMVPVGRGQRELITGDRQTGKTAVAIDAIINQANTGVKCIYVAVGQKASTVANIVRKLEEHNAMAHTIIVAATAAESAAMQYIAPYSGCTMGEYFRDRGQDGLIIYDDLTKQAWAYRQVSLLLRRPPGREAYPGDVFYLHSRLLERASRVNAEYVEEFTNGEVKGQTGSLTALPIIETQDGDVSAFVPTNVISITDGQIFLESDLFNAGIRPAINAGLSVSRVGGAAQTNIIKKLGGGVRLALAQ…
ATP synthase (F-type)	AtpA		Oxidative phosphorylation	LDS_27	Bacteria	Proteobacteria	Gammaproteobacteria	SZUA-229	SZUA-229			k127_502416_54 # 53382 # 54923 # 1 # ID=28_54;partial=00;start_type=ATG;rbs_motif=GGAG/GAGG;rbs_spacer=5-10bp;gc_cont=0.515	AtpA-WP_096363903.1 F0F1 ATP synthase subunit alpha [Thiohalobacter thiocyanaticus]	82.7	513	1	513	1	513	3.7e-241	833.9	99.8	100	MQLNPSEISELIKSRIENFEQKVEARTEGTIVSLTDGIIRIHGLADAMQGEMIELPGDTYAMALNLERDSVGAVVLGSYGHLVEGDTAKCTGRILEVPIGEAMLGRVVDALGTPIDGKGPIEAKETAPIEKIAPGVIERKSVDQPVQTGLKAIDAMVPVGRGQRELIIGDRQTGKTAVAIDAIINQANTGVKCIYVAVGQKASTVANIVRKLEEHNAMAHTIIVAATAAESAAMQYIAPYSGCTMGEYFRDRGQDGLIIYDDLTKQAWAYRQVSLLLRRPPGREAYPGDVFYLHSRLLERASRVNAEYVEEFTNGEVKGQTGSLTALPIIETQDGDVSAFVPTNVISITDGQIFLESDLFNAGIRPAINAGLSVSRVGGAAQTNIIKKLGGGVRLALAQ…
ATP synthase (F-type)	AtpA		Oxidative phosphorylation	LDS_2	Bacteria	Proteobacteria	Gammaproteobacteria	SZUA-229	SZUA-229			S9CSC9693_k127_417594_9 # 5276 # 6817 # 1 # ID=126_9;partial=00;start_type=ATG;rbs_motif=GGAG/GAGG;rbs_spacer=5-10bp;gc_cont=0.555	AtpA-WP_077277567.1 F0F1 ATP synthase subunit alpha [Thioalkalivibrio denitrificans]	82.5	510	1	510	1	510	7.9e-244	842.8	99.2	99.4	MQLNPSEISELIKSRIESFDATVEARTEGTVVSLTDGIIRIHGLADAMQGEMIELPGDTYAIVLNLERDSVGAVVLGAYGHLSEGDTAKCTGRILEVPIGEAMLGRVVDALGSSIDGKGPIDAKEMSPIEKIAPGVIERQSVDQPVQTGLKSIDSMVPIGRGQRELIIGDRQTGKTAVAIDAIINQAKSGIKCIYVAVGQKASTVANIVRKLEEHDAMQHTIIVAATASESAAMQYIAPYAGCTMGEYFRDRGEDALIIYDDLTKQAWAYRQVSLLLRRPPGREAYPGDVFYLHSRLLERAARVNAEYVEKITNGAVKGKTGSLTALPIIETQDGDVSAFVPTNVISITDGQIFLESDLFNAGIRPAINAGLSVSRVGGSAQTKIIKKLGGGVRLALAQ…
ATP synthase (F-type)	AtpA		Oxidative phosphorylation	HDS_36	Bacteria	Proteobacteria	Gammaproteobacteria	Thiohalobacterales	UBA9214	UBA9214		SC9685-86-88_k127_1624537_1 # 3 # 242 # -1 # ID=132_1;partial=10;start_type=ATG;rbs_motif=GGA/GAG/AGG;rbs_spacer=5-10bp;gc_cont=0.571	AtpA-WP_096363903.1 F0F1 ATP synthase subunit alpha [Thiohalobacter thiocyanaticus]	90	80	1	80	1	80	3.2e-35	147.1	100	15.6	MQLNPTEISELIKSRIEQFEAVAEARTEGTVVSLTDGIARIHGLADAMQGEMLEFPGDIFGMALNLERDSVGAVILGDYK
ATP synthase (F-type)	AtpA		Oxidative phosphorylation	HDS_6	Bacteria	Proteobacteria	Gammaproteobacteria	UBA10353	UBA7415	Arenicella		SC9685-86-88_k127_2452515_3 # 1172 # 2434 # 1 # ID=496_3;partial=01;start_type=ATG;rbs_motif=AGGA;rbs_spacer=5-10bp;gc_cont=0.536	AtpA-WP_113953325.1 F0F1 ATP synthase subunit alpha [Arenicella xantha]	93.3	421	1	421	1	421	2.7e-221	767.7	100	82.1	MTTQLNPSEISNLIKDRIKNFEATAESRTEGTVVSLTDGIARIHGLTEAMQGEMLEFPGAIFGLALNLEQDSVGAVVMGEYKNISEGDTVKCTGRILEVPVGPALLGRVVDTLGMPIDGKGAVETTESSPIEKVAPGVIEREGVAQPLETGFKSIDSMVPIGRGQRELIIGDRQTGKTAVAIDTIINQKGTGVKCIYVAIGQKASSVATAVRKLEEHGAMEYTTVVAANASDSAALQYLAPYAGCSMGEYYRDNGEDALIIYDDLSKQAVAYREVSLLLRRPPGREAYPGDVFYLHSRLLERSSRINATEVERLTGVKGKTGSLTALPIIETQAGDVSAFVPTNVISITDGQIFMETDLFNSGIRPAVDPGLSVSRVGGAAQTNIIKKLGGGIRLALAQ…
ATP synthase (F-type)	AtpA		Oxidative phosphorylation	HDS_15	Bacteria	Proteobacteria	Gammaproteobacteria	UBA4575	UBA4575			SC9685-86-88_k127_2375309_2 # 616 # 2157 # -1 # ID=279_2;partial=00;start_type=ATG;rbs_motif=GGAG/GAGG;rbs_spacer=5-10bp;gc_cont=0.429	AtpA-WP_006788303.1 F0F1 ATP synthase subunit alpha [Thiorhodospira sibirica]	83.6	513	1	513	1	513	5.9e-247	853.2	99.8	100	MQLNPTEISELIKKRIENFDAVAEARTEGTVVGVTDGIVRVHGLADVMAGEMLEFPKNTFGMALNLERDSVGAVVLGDYKHITEGDKVSCTGRILEVPIGPELLGRVVNSLGEPIDGKGPINTSLTAPIEKIAPGVIERKSVDQPVQTGLKSIDAMVPIGRGQRELIIGDRQTGKTAVAIDTIINQKGTGVKCIYVAIGQKNSSVANVVRKLEEHDAMGHTIIVNAAAAESAAMQYIAPYSGCSMGEYFRDRGEDALIIYDDLTKQAWAYRQVSLLLRRPPGREAYPGDVFYLHSRLLERASRVNAEYVEEFTKGEVKGKTGSLTALPIIETQAGDVSAFVPTNVISITDGQIFLESDLFNSGFRPAINAGLSVSRVGGAAQTKIIKKLGGGVRLALAQ…
ATP synthase (F-type)	AtpA		Oxidative phosphorylation	IDS_30	Bacteria	Proteobacteria	Gammaproteobacteria	UBA4575	UBA4575			SC9687-89-91_k127_1624026_3 # 699 # 2147 # 1 # ID=21_3;partial=01;start_type=ATG;rbs_motif=GGAG/GAGG;rbs_spacer=5-10bp;gc_cont=0.434	AtpA-WP_006788303.1 F0F1 ATP synthase subunit alpha [Thiorhodospira sibirica]	85.9	483	1	483	1	483	1e-237	822.4	100	94.2	MQLNPTEISELIKKRIENFDAVAEARTEGTVVGVTDGIVRVHGLADVMAGEMLEFPKNTFGMALNLERDSVGAVVLGDYKHITEGDKVSCTGRILEVPIGPELLGRVVNSLGEPIDGKGPINTSLTAPIEKIAPGVIERKSVDQPVQTGLKSIDAMVPIGRGQRELIIGDRQTGKTAVAIDTIINQKGTGVKCIYVAIGQKNSSVANVVRKLEEHDAMGHTIIVNAAAAESAAMQYIAPYSGCSMGEYFRDRGEDALIIYDDLTKQAWAYRQVSLLLRRPPGREAYPGDVFYLHSRLLERASRVNAEYVEEFTKGEVKGKTGSLTALPIIETQAGDVSAFVPTNVISITDGQIFLESDLFNSGFRPAINAGLSVSRVGGAAQTKIIKKLGGGVRLALAQ…
ATP synthase (F-type)	AtpA		Oxidative phosphorylation	HDS_60	Bacteria	Proteobacteria	Gammaproteobacteria	Woeseiales	Woeseiaceae	UBA1847		k127_580724_4 # 3129 # 4670 # -1 # ID=97_4;partial=00;start_type=ATG;rbs_motif=GGAG/GAGG;rbs_spacer=5-10bp;gc_cont=0.593	AtpA-WP_068611648.1 F0F1 ATP synthase subunit alpha [Woeseia oceani]	85.8	513	1	513	1	513	5.3e-248	856.7	99.8	100	MALKASEISTLIKERIENFEASAEARDVGTVIAVTDGIVRIHGLADARYGEMLEFPQNTFGMALNLEQDSVGSVVLGDYKHITEGDTVKTTGRILEVPIGDALLGRVVDALGMPIDGKGPINTNLSAPIEKVAPGVIERQSVSQPVQTGLKSIDSMVPIGRGQRELIIGDRQTGKTAVAVDTIINQRGTGIKCIYVAIGQKASSIAGVVRKLEEEGAMDHTIVVAAAAAESPAMQYIAPYSGASMGEYFLDRGEDALIIFDDLTKQAWAYRQVSLLLRRPPGREAYPGDVFYLHSRLLERASRVNAEHVENVSGGKIKGKTGSMTALPIIETQAGDVSAFVPTNVISITDGQIFLETDLFNAGIRPAINAGLSVSRVGGAAQTKIIKKLGGGVRLALAQ…
ATP synthase (F-type)	AtpA		Oxidative phosphorylation	HDS_64	Bacteria	Proteobacteria	Gammaproteobacteria	Woeseiales	Woeseiaceae	UBA1847		k127_362160_39 # 42332 # 43873 # 1 # ID=6_39;partial=00;start_type=ATG;rbs_motif=GGAG/GAGG;rbs_spacer=5-10bp;gc_cont=0.640	AtpA-WP_068611648.1 F0F1 ATP synthase subunit alpha [Woeseia oceani]	86.7	513	1	513	1	513	2.5e-250	864.4	99.8	100	MALKASEISTLIKERIENFEASAEARDVGTVIAVTDGIVRIHGLADARYGEMLEFPENTFGMALNLEQDSVGAVVLGDYKHISEGATVKTTGRILEVPIGDALLGRVVDALGNPIDGKGPIDAEGTSPIEKVAPGVIERQSVDQPVQTGLKSIDSMVPIGRGQRELIIGDRQTGKTAVAVDTIINQVGTGIKCIYVAVGQKASSIAGVVRKLEEEGAMEHTIVIAAAAAESPAMQYIAPYSGASMGEYFMDKGEDALIIYDDLTKQAWAYRQVSLLLRRPPGREAYPGDVFYLHSRLLERAARVNAEHVENISGGKVKGKTGSLTALPIIETQAGDVSAFVPTNVISITDGQIFLETDLFNAGIRPAINAGLSVSRVGGAAQTKIIKKLGGGVRLALAQ…
ATP synthase (F-type)	AtpA		Oxidative phosphorylation	IDS_19	Bacteria	Proteobacteria	Gammaproteobacteria	Woeseiales	Woeseiaceae	UBA1847		SC9687-89-91_k127_1265905_29 # 30325 # 31866 # 1 # ID=54_29;partial=00;start_type=ATG;rbs_motif=GGAG/GAGG;rbs_spacer=5-10bp;gc_cont=0.645	AtpA-WP_068611648.1 F0F1 ATP synthase subunit alpha [Woeseia oceani]	84.6	513	1	513	1	513	1.2e-244	845.5	99.8	100	MALKASEISTLIKERIENFEATAEARDVGTVIAVTDGIVRIHGLADARYGEMLEFPGNTFGMALNLEQDSVGAVVLGEYKHISEGATVKTTGRILEVPIGDALLGRVVDSLGNPIDGKGPIDAEGTAPIEKVAPGVIARQSVSQPVQTGLKSIDSMVPIGRGQRELIIGDRQTGKTAVAVDTIINQRGTGIKCIYVAVGQKASSIAGVVRKLEEEGALEHTIIVAAAAAESPAMQYIAPYAGASMGEYFMDKGEDALIIYDDLTKQAWAYRQVSLLLRRPPGREAYPGDVFYLHSRLLERAARVNAEHVEEVSGGKVKGKTGSLTALPIIETQAGDVSAFVPTNVISITDGQIFLETDLFNAGFRPAINAGLSVSRVGGAAQTKIVKKLGGGVRLALAQ…
ATP synthase (F-type)	AtpA		Oxidative phosphorylation	IDS_35	Bacteria	Proteobacteria	Gammaproteobacteria	Woeseiales	Woeseiaceae	UBA1847		SC9687-89-91_k127_2535569_1 # 3 # 950 # 1 # ID=108_1;partial=10;start_type=Edge;rbs_motif=None;rbs_spacer=None;gc_cont=0.621	AtpA-WP_068611648.1 F0F1 ATP synthase subunit alpha [Woeseia oceani]	82.9	315	1	315	199	513	2e-144	511.9	99.7	61.4	GQKASSIAGVVRKLEEEGAMEHTIVVAAAAADSPAMQYIAPYSGASMGEYFLDKGEDALIIFDDLTKQAWAYRQVSLLLRRPPGREAYPGDVFYLHSRLLERASRVNAAHVEEVSGGKVKGKTGSMTALPIIETQAGDVSAFVPTNVISITDGQIFLETDLFNAGIRPAINAGLSVSRVGGAAQTKIIKKLGGGVRLALAQYRELAAFAQFASDLDAATRAQLERGERVTELMKQKQYSPLSVAEMALSLFAANEGYLDKVEVSKIVDYEEALHDFARANHQADLDTMNDTGDYNDEVAATLKGICDGFAEKGAY*
ATP synthase (F-type)	AtpA		Oxidative phosphorylation	IDS_68	Bacteria	Proteobacteria	Gammaproteobacteria	Woeseiales	Woeseiaceae	UBA1847		k127_749799_11 # 11080 # 12621 # -1 # ID=42_11;partial=00;start_type=ATG;rbs_motif=GGAG/GAGG;rbs_spacer=5-10bp;gc_cont=0.593	AtpA-WP_068611648.1 F0F1 ATP synthase subunit alpha [Woeseia oceani]	85.8	513	1	513	1	513	5.3e-248	856.7	99.8	100	MALKASEISTLIKERIENFEASAEARDVGTVIAVTDGIVRIHGLADARYGEMLEFPQNTFGMALNLEQDSVGSVVLGDYKHITEGDTVKTTGRILEVPIGDALLGRVVDALGMPIDGKGPINTNLSAPIEKVAPGVIERQSVSQPVQTGLKSIDSMVPIGRGQRELIIGDRQTGKTAVAVDTIINQRGTGIKCIYVAIGQKASSIAGVVRKLEEEGAMDHTIVVAAAAAESPAMQYIAPYSGASMGEYFLDRGEDALIIFDDLTKQAWAYRQVSLLLRRPPGREAYPGDVFYLHSRLLERASRVNAEHVENVSGGKIKGKTGSMTALPIIETQAGDVSAFVPTNVISITDGQIFLETDLFNAGIRPAINAGLSVSRVGGAAQTKIIKKLGGGVRLALAQ…
ATP synthase (F-type)	AtpA		Oxidative phosphorylation	IDS_73	Bacteria	Proteobacteria	Gammaproteobacteria	Woeseiales	Woeseiaceae	UBA1847		k127_212886_47 # 48870 # 50411 # -1 # ID=9_47;partial=00;start_type=ATG;rbs_motif=GGAG/GAGG;rbs_spacer=5-10bp;gc_cont=0.639	AtpA-WP_068611648.1 F0F1 ATP synthase subunit alpha [Woeseia oceani]	86.7	513	1	513	1	513	2.5e-250	864.4	99.8	100	MALKASEISTLIKERIENFEASAEARDVGTVIAVTDGIVRIHGLADARYGEMLEFPENTFGMALNLEQDSVGAVVLGDYKHISEGATVKTTGRILEVPIGDALLGRVVDALGNPIDGKGPIDAEGTSPIEKVAPGVIERQSVDQPVQTGLKSIDSMVPIGRGQRELIIGDRQTGKTAVAVDTIINQVGTGIKCIYVAVGQKASSIAGVVRKLEEEGAMEHTIVIAAAAAESPAMQYIAPYSGASMGEYFMDKGEDALIIYDDLTKQAWAYRQVSLLLRRPPGREAYPGDVFYLHSRLLERAARVNAEHVENISGGKVKGKTGSLTALPIIETQAGDVSAFVPTNVISITDGQIFLETDLFNAGIRPAINAGLSVSRVGGAAQTKIIKKLGGGVRLALAQ…
ATP synthase (F-type)	AtpA		Oxidative phosphorylation	LDS_23	Bacteria	Proteobacteria	Gammaproteobacteria	Woeseiales	Woeseiaceae	UBA1847		SC9690-92-93_k127_1340000_37 # 37329 # 38870 # -1 # ID=76_37;partial=00;start_type=ATG;rbs_motif=GGAG/GAGG;rbs_spacer=5-10bp;gc_cont=0.639	AtpA-WP_068611648.1 F0F1 ATP synthase subunit alpha [Woeseia oceani]	86.7	513	1	513	1	513	2.5e-250	864.4	99.8	100	MALKASEISTLIKERIENFEASAEARDVGTVIAVTDGIVRIHGLADARYGEMLEFPENTFGMALNLEQDSVGAVVLGDYKHISEGATVKTTGRILEVPIGDALLGRVVDALGNPIDGKGPIDAEGTSPIEKVAPGVIERQSVDQPVQTGLKSIDSMVPIGRGQRELIIGDRQTGKTAVAVDTIINQVGTGIKCIYVAVGQKASSIAGVVRKLEEEGAMEHTIVIAAAAAESPAMQYIAPYSGASMGEYFMDKGEDALIIYDDLTKQAWAYRQVSLLLRRPPGREAYPGDVFYLHSRLLERAARVNAEHVENISGGKVKGKTGSLTALPIIETQAGDVSAFVPTNVISITDGQIFLETDLFNAGIRPAINAGLSVSRVGGAAQTKIIKKLGGGVRLALAQ…
ATP synthase (F-type)	AtpA		Oxidative phosphorylation	HDS_59	Bacteria	Proteobacteria	Gammaproteobacteria	Woeseiales	Woeseiaceae			k127_592878_8 # 7440 # 8981 # -1 # ID=270_8;partial=00;start_type=ATG;rbs_motif=GGAG/GAGG;rbs_spacer=5-10bp;gc_cont=0.595	AtpA-WP_068611648.1 F0F1 ATP synthase subunit alpha [Woeseia oceani]	85.8	513	1	513	1	513	2.6e-247	854.4	99.8	100	MALKASEISTLIKERIENFEASAEARDVGTVIAVTDGIVRIHGLADARYGEMLEFPQNTFGMALNLEQDSVGAVVLGDYKHISEGDTVKTTGRILEVPIGDALLGRVVDSLGMPIDGKGPIDTDLSSPIEKVAPGVIQRQSVSQPVQTGLKSIDSMVPIGRGQRELIIGDRQTGKTAVAVDTIINQRGTGIKCIYVAIGQKASSIAGVVRKLEEEGAMAHTIVVAAAAAESPAMQYIAPYSGASMGEYFLDRGEDALIIFDDLTKQAWAYRQVSLLLRRPPGREAYPGDVFYLHSRLLERASRVNAAHVEEVSGGKIKGKTGSMTALPIIETQAGDVSAFVPTNVISITDGQIFLETDLFNAGIRPAINAGLSVSRVGGAAQTKIIKKLGGGVRLALAQ…
ATP synthase (F-type)	AtpA		Oxidative phosphorylation	IDS_36	Bacteria	Proteobacteria	Gammaproteobacteria	Woeseiales	Woeseiaceae			SC9687-89-91_k127_2004662_3 # 1530 # 2705 # -1 # ID=141_3;partial=01;start_type=Edge;rbs_motif=None;rbs_spacer=None;gc_cont=0.594	AtpA-WP_068611648.1 F0F1 ATP synthase subunit alpha [Woeseia oceani]	86.4	391	1	391	123	513	2.5e-189	661.4	99.7	76.2	AEGSSPIEKVAPGVIERQSVDQPVQTGLKSIDAMVPIGRGQRELIIGDRQTGKTAVAVDTIINQRGTGIKCIYVAIGQKASSIAGVVRKLEEEGAMDHTIVVAAAAADSPAMQYIAPYSGASMGEYFLDKGEDALIIFDDLTKQAWAYRQVSLLLRRPPGREAYPGDVFYLHSRLLERASRVNAKHVENVSGGKVKGQTGSLTALPIIETQGGDVSAFVPTNVISITDGQIFLESDLFNAGIRPAINAGLSVSRVGGAAQTKIIKKLGGGVRLALAQYRELAAFAQFASDLDAATRAQLERGERATELMKQKQYSPLSVAEMGLSLYAVNEGFVDSVPANKVVAYEEALHDFARSNHGDVLDAINESGDYNDDIAASLKGICEAFAEKGAY*
ATP synthase (F-type)	AtpA		Oxidative phosphorylation	IDS_36	Bacteria	Proteobacteria	Gammaproteobacteria	Woeseiales	Woeseiaceae			SC9687-89-91_k127_2189722_1 # 1 # 648 # -1 # ID=166_1;partial=10;start_type=ATG;rbs_motif=GGAG/GAGG;rbs_spacer=5-10bp;gc_cont=0.573	AtpA-WP_068611648.1 F0F1 ATP synthase subunit alpha [Woeseia oceani]	90.6	203	1	203	1	203	2.5e-98	358.2	94	39.6	MALKASEISQLIKERIENFEATAEARDVGTVIAVTDGIVRIHGLADARYGEMLEFPGNTFGMALNLEQDSVGAVVLGDYKHISEGATVKTTGRILEVPIGDALLGRVVDALGNPIDGKGPIAAEGTSPIEKVAPGVIERQSVDQPVQTGLKSIDSMVPIGRGQRELIIGDRQTGKTAVAVDTIINQRGTGIKCIYVAIGPRRSPAWSESLKKKARW
ATP synthase (F-type)	AtpA		Oxidative phosphorylation	IDS_36	Bacteria	Proteobacteria	Gammaproteobacteria	Woeseiales	Woeseiaceae			SC9687-89-91_k127_2217054_1 # 1 # 375 # -1 # ID=285_1;partial=10;start_type=ATG;rbs_motif=GGAG/GAGG;rbs_spacer=5-10bp;gc_cont=0.576	AtpA-WP_068611648.1 F0F1 ATP synthase subunit alpha [Woeseia oceani]	91.1	124	1	124	1	124	3.2e-58	224.2	99.2	24.2	MALKASEISQLIKERIENFEATAEARDVGTVIAVTDGIVRIHGLADARYGEMLEFPANTFGMALNLEQDSVGAVVLGDYKHISEGDTVKTTGRILEVPIGEAMLGRVVDALGNPIDGKGPINAEG
ATP synthase (F-type)	AtpA		Oxidative phosphorylation	IDS_36	Bacteria	Proteobacteria	Gammaproteobacteria	Woeseiales	Woeseiaceae			SC9687-89-91_k127_975713_1 # 3 # 806 # -1 # ID=356_1;partial=10;start_type=ATG;rbs_motif=GGAG/GAGG;rbs_spacer=5-10bp;gc_cont=0.586	AtpA-WP_068611648.1 F0F1 ATP synthase subunit alpha [Woeseia oceani]	90.7	268	1	268	1	268	1e-133	476.1	100	52.2	MALKASEISELIKERIEKFESSAEARDVGTVIGVTDGIVRIHGLADAKYGEMLEFPGNTFGMALNLERDSVGSVVLGDYKHISEGNTVKTTGRILEVPTGEALLGRVVDALGNPIDGKGPIDAEATSPIEKVAPGVIERKSVDQPVQTGLKSIDSMVPIGRGQRELIIGDRQTGKTAVAVDTIINQRGTGIKCIYVAIGQKASSIAGVVRKLEEEGAMDHTIVVAASAADSPAMQYISPYSGASMGEYFRDKGEDALIIFDDLTKQAW
ATP synthase (F-type)	AtpA		Oxidative phosphorylation	IDS_36	Bacteria	Proteobacteria	Gammaproteobacteria	Woeseiales	Woeseiaceae			SC9687-89-91_k127_1747806_5 # 2334 # 2936 # 1 # ID=627_5;partial=01;start_type=ATG;rbs_motif=GGAG/GAGG;rbs_spacer=5-10bp;gc_cont=0.602	AtpA-WP_068611648.1 F0F1 ATP synthase subunit alpha [Woeseia oceani]	91	201	1	201	1	201	3.6e-99	360.9	100	39.2	MALKASEISQLIKERIDNFEASAEARDVGTVIAVTDGIVRIHGLADARYGEMLEFPKNTFGMALNLEQDSVGAVVLGDYKHISEGDTVKTTGRILEVPIGDAMLGRVVDALGNPIDGKGPINTDLSAPIEKVAPGVIARQSVDQPVQTGLKSIDSMVPIGRGQRELIIGDRQTGKTAVAVDAIINQRGTGIKCIYVAIGQK
ATP synthase (F-type)	AtpA		Oxidative phosphorylation	HDS_43	Bacteria	Proteobacteria	Gammaproteobacteria	Xanthomonadales	SZUA-36	SZUA-36		SC9685-86-88_k127_1287996_1 # 3 # 1274 # -1 # ID=470_1;partial=10;start_type=ATG;rbs_motif=AGGA;rbs_spacer=5-10bp;gc_cont=0.561	AtpA-WP_150864332.1 F0F1 ATP synthase subunit alpha [Wenzhouxiangella sp. W260]	92	424	1	424	1	424	9.8e-224	775.8	100	82.5	MQTTLNPSEISELIKKRVEELNISAETRNEGTVVSVSDGIARLHGLEDAMQGEMIEFPNNTFGLALNLERDSVGTVILGDYEHITEGDTVKCTGRILEVPHGRGLLGRVVDALGNPIDGQGPIDNDGFAPIEKVAPGVIWRKSVSQPVQTGLKSIDAMVPIGRGQRELIIGDRQIGKTAIAIDTIINQVASGIKCIYVAIGQKQSTVANLVAKLEEHGAMEHTIVVNASASESAAMQYIAPYSGCTMGEYFRDRGEDALIIYDDLTKQAWAYRQVSLLLRRPPGREAYPGDVFYLHSRLLERAARVNEEYVEKFTDGEVKGKTGSLTALPIIETQAGDVSAFVPTNVISITDGQIFLETDMFNAGTRPAVHAGLSVSRVGGSAQTKVIKKLGGGVRLAL…
ATP synthase (F-type)	AtpA		Oxidative phosphorylation	IDS_31	Bacteria	Proteobacteria	Gammaproteobacteria	Xanthomonadales	SZUA-36	SZUA-36		SC9687-89-91_k127_772076_13 # 10723 # 12267 # 1 # ID=309_13;partial=00;start_type=ATG;rbs_motif=AGGA;rbs_spacer=5-10bp;gc_cont=0.555	AtpA-WP_150864332.1 F0F1 ATP synthase subunit alpha [Wenzhouxiangella sp. W260]	88.5	514	1	514	1	514	2.6e-263	907.5	99.8	100	MQTTLNPSEISELIKKRVEELNISAETRNEGTVVSVSDGIARLHGLEDAMQGEMIEFPNNTFGLALNLERDSVGTVILGDYEHITEGDTVKCTGRILEVPHGRGLLGRVVDALGNPIDGQGPIDNDGFAPIEKVAPGVIWRKSVSQPVQTGLKSIDAMVPIGRGQRELIIGDRQIGKTAIAIDTIINQVASGIKCIYVAIGQKQSTVANLVAKLEEHGAMEHTIVVNASASESAAMQYIAPYSGCTMGEYFRDRGEDALIIYDDLTKQAWAYRQVSLLLRRPPGREAYPGDVFYLHSRLLERAARVNEEYVEKFTDGEVKGKTGSLTALPIIETQAGDVSAFVPTNVISITDGQIFLETDMFNAGTRPAVHAGLSVSRVGGSAQTKVIKKLGGGVRLAL…
ATP synthase (F-type)	AtpA		Oxidative phosphorylation	LDS_26	Bacteria	Proteobacteria	Gammaproteobacteria	Xanthomonadales	SZUA-36	SZUA-36		k127_521272_1 # 2 # 82 # 1 # ID=283_1;partial=10;start_type=Edge;rbs_motif=None;rbs_spacer=None;gc_cont=0.543	AtpA-WP_150864332.1 F0F1 ATP synthase subunit alpha [Wenzhouxiangella sp. W260]	69.2	26	1	26	489	514	5.8e-05	45.1	96.3	5.1	NGGDWNDEVEASLIAAVEDFKATGSW*
ATP synthase (F-type)	AtpA		Oxidative phosphorylation	LDS_26	Bacteria	Proteobacteria	Gammaproteobacteria	Xanthomonadales	SZUA-36	SZUA-36		k127_323003_2 # 554 # 2098 # -1 # ID=531_2;partial=00;start_type=ATG;rbs_motif=AGGA;rbs_spacer=5-10bp;gc_cont=0.554	AtpA-WP_150864332.1 F0F1 ATP synthase subunit alpha [Wenzhouxiangella sp. W260]	88.5	514	1	514	1	514	2.6e-263	907.5	99.8	100	MQTTLNPSEISELIKKRVEELNISAETRNEGTVVSVSDGIARLHGLEDAMQGEMIEFPNNTFGLALNLERDSVGTVILGDYEHITEGDTVKCTGRILEVPHGRGLLGRVVDALGNPIDGQGPIDNDGFAPIEKVAPGVIWRKSVSQPVQTGLKSIDAMVPIGRGQRELIIGDRQIGKTAIAIDTIINQVASGIKCIYVAIGQKQSTVANLVAKLEEHGAMEHTIVVNASASESAAMQYIAPYSGCTMGEYFRDRGEDALIIYDDLTKQAWAYRQVSLLLRRPPGREAYPGDVFYLHSRLLERAARVNEEYVEKFTDGEVKGKTGSLTALPIIETQAGDVSAFVPTNVISITDGQIFLETDMFNAGTRPAVHAGLSVSRVGGSAQTKVIKKLGGGVRLAL…
ATP synthase (F-type)	AtpA		Oxidative phosphorylation	HDS_16	Bacteria	Proteobacteria	Gammaproteobacteria	Xanthomonadales	SZUA-36			SC9685-86-88_k127_221416_53 # 52305 # 53849 # -1 # ID=32_53;partial=00;start_type=ATG;rbs_motif=AGGA;rbs_spacer=5-10bp;gc_cont=0.588	AtpA-WP_150864332.1 F0F1 ATP synthase subunit alpha [Wenzhouxiangella sp. W260]	86.6	514	1	514	1	514	8.7e-259	892.5	99.8	100	MQTTLNPSEISELIKKRVEELNITAETRNEGTVVSVSDGIARIHGLEDAMQGEMIEFPGNTFGLALNLERDSVGTVILGDYEHITEGDTVKCTGRILEVPHGPGLLGRVVNALGEPIDGQGPIDNDGFAPIEKVAPGVIWRKSVDQPVQTGLKSIDSMVPIGRGQRELIIGDRQIGKSAIAIDTIINQVGTGIKCVYVAIGQKQSTVANVVAKLEEHGAMEHTIVVNASASESAAMQYMAPYSGCTMGEYFRDRGEDALIIYDDLTKQAWAYRQVSLLLRRPPGREAYPGDVFYLHSRLLERAARVNEEYVEKFTEGKVTGKTGSLTALPIIETQAGDVSAFVPTNVISITDGQIFLETDMFNAGIRPAMHAGLSVSRVGGAAQTKVIKKLGGGIRLAL…
ATP synthase (F-type)	AtpA		Oxidative phosphorylation	HDS_34	Bacteria	Proteobacteria	Gammaproteobacteria	Xanthomonadales	SZUA-36			SC9685-86-88_k127_483496_6 # 3314 # 4873 # 1 # ID=134_6;partial=00;start_type=ATG;rbs_motif=GGA/GAG/AGG;rbs_spacer=5-10bp;gc_cont=0.620	AtpA-WP_150864332.1 F0F1 ATP synthase subunit alpha [Wenzhouxiangella sp. W260]	87.5	514	6	519	1	514	1.4e-259	895.2	98.8	100	MGKKTMQTTLNPSEISELIKKRVADLDVSAETRNEGTVVSVSDGIARIHGLEDAMQGEMIAFPENTFGLALNLERDSVGTVILGDYEHITEGDTVKCTGRILEVPHGRGLLGRVVDALGNPIDGQGPIDNDGFAPIEKVAPGVIWRKSVDQPLQTGLKSIDAMVPIGRGQRELIIGDRQIGKSAIAIDTIINQVGTGIKCIYVAVGQKQSTVANVVAKLEEHGAMEHTVVVNASASESAAMQYIAPYSGCTMGEYFRDRGEDALIIYDDLTKQAWAYRQVSLLLRRPPGREAYPGDVFYLHSRLLERAARVNEEYVEKFTDGKVTGQTGSLTALPIIETQAGDVSAFVPTNVISITDGQIFLETDMFNAGIRPAMHAGLSVSRVGGAAQTKVIKKLGGG…
ATP synthase (F-type)	AtpA		Oxidative phosphorylation	HDS_39	Bacteria	Proteobacteria	Gammaproteobacteria	Xanthomonadales	SZUA-36			SC9685-86-88_k127_1601161_3 # 1368 # 2912 # -1 # ID=64_3;partial=00;start_type=ATG;rbs_motif=GGA/GAG/AGG;rbs_spacer=5-10bp;gc_cont=0.597	AtpA-WP_150864332.1 F0F1 ATP synthase subunit alpha [Wenzhouxiangella sp. W260]	87.4	514	1	514	1	514	5e-262	903.3	99.8	100	MQATLNPSEISELIKKRVEELNIASETRNEGTVVSVSDGIARLHGLEDAMQGEMIEFPGNTFGLALNLERDSVGTVILGDYEHITEGDTVKCTGRILEVPHGPGLLGRVVDALGNPIDGQGEIENDGFAPIEKVAPGVIWRKSVDQPVQTGLKSIDAMVPIGRGQRELIIGDRQIGKSAIAIDTIINQAKSGIKCIYVAIGQKQSTVANVVAKLEEHGAMEHTIVVNASASESAAMQYIAPYSGCTMGEYFRDRGEDALIIYDDLTKQAWAYRQVSLLLRRPPGREAYPGDVFYLHSRLLERAARVNVDYVEKFTEGKVKGKTGSLTALPIIETQAGDVSAFVPTNVISITDGQIFLETDLFNGGIRPAVHAGLSVSRVGGAAQTKVIKKLGGGVRLAL…
ATP synthase (F-type)	AtpA		Oxidative phosphorylation	IDS_24	Bacteria	Proteobacteria	Gammaproteobacteria	Xanthomonadales	SZUA-36			SC9687-89-91_k127_753383_1 # 3 # 779 # -1 # ID=198_1;partial=10;start_type=ATG;rbs_motif=AGGA;rbs_spacer=5-10bp;gc_cont=0.607	AtpA-WP_150864332.1 F0F1 ATP synthase subunit alpha [Wenzhouxiangella sp. W260]	89.2	259	1	259	1	259	9.2e-132	469.5	100	50.4	MQTTLNPSEISELIKKRVEELNITSETRNEGTVVSVSDGISRIHGLEDAMQGEMIEFPGNTFGLALNLERDSVGTVILGDYEHITEGDTVKCTGRILEVPQGKGLLGRVVDALGNPIDGQGPIENDGFAPIEKVAPGVIWRKSVDQPVQTGLKSIDAMIPIGRGQRELIIGDRQIGKSAIAIDTIINQVGSGIKCVYVAIGQKQSTVANVVSKLEEHGAMEHTIVVNASASESAAMQYIAPYAGCTMGEYFRDRGEDAL
ATP synthase (F-type)	AtpA		Oxidative phosphorylation	IDS_24	Bacteria	Proteobacteria	Gammaproteobacteria	Xanthomonadales	SZUA-36			SC9687-89-91_k127_18342_3 # 2418 # 3257 # -1 # ID=548_3;partial=01;start_type=Edge;rbs_motif=None;rbs_spacer=None;gc_cont=0.632	AtpA-WP_150864332.1 F0F1 ATP synthase subunit alpha [Wenzhouxiangella sp. W260]	84.6	279	1	279	236	514	3.3e-135	481.1	99.6	54.3	MQYIAPYAGCTMGEYFRDRGEDALIIYDDLTKQAWAYRQVSLLLRRPPGREAYPGDVFYLHSRLLERAARVNEEYVEKFTDGKVTGKTGSLTALPIIETQAGDVSAFVPTNVISITDGQIFLDTDMFNAGIRPAVHAGLSVSRVGGAAQTKVIKKLGGGVRLALSQYRELAAFAQFASDLDDATRQQLDRGQRVTELMKQAQYSPLTVGQMAVSLFAADRGYLDDVELTKIGSFEGALLDYMGTSQSELLDTLNGGDWNEDVESQLKSAVEDFKSTGTW*
ATP synthase (F-type)	AtpA		Oxidative phosphorylation	IDS_50	Bacteria	Proteobacteria	Gammaproteobacteria	Xanthomonadales	SZUA-36			SC9687-89-91_k127_1992649_28 # 25349 # 26908 # -1 # ID=65_28;partial=00;start_type=ATG;rbs_motif=GGA/GAG/AGG;rbs_spacer=5-10bp;gc_cont=0.620	AtpA-WP_150864332.1 F0F1 ATP synthase subunit alpha [Wenzhouxiangella sp. W260]	87.5	514	6	519	1	514	1.4e-259	895.2	98.8	100	MGKKTMQTTLNPSEISELIKKRVADLDVSAETRNEGTVVSVSDGIARIHGLEDAMQGEMIAFPENTFGLALNLERDSVGTVILGDYEHITEGDTVKCTGRILEVPHGRGLLGRVVDALGNPIDGQGPIDNDGFAPIEKVAPGVIWRKSVDQPLQTGLKSIDAMVPIGRGQRELIIGDRQIGKSAIAIDTIINQVGTGIKCIYVAVGQKQSTVANVVAKLEEHGAMEHTVVVNASASESAAMQYIAPYSGCTMGEYFRDRGEDALIIYDDLTKQAWAYRQVSLLLRRPPGREAYPGDVFYLHSRLLERAARVNEEYVEKFTDGKVTGQTGSLTALPIIETQAGDVSAFVPTNVISITDGQIFLETDMFNAGIRPAMHAGLSVSRVGGAAQTKVIKKLGGG…
ATP synthase (F-type)	AtpA		Oxidative phosphorylation	IDS_70	Bacteria	Proteobacteria	Gammaproteobacteria	Xanthomonadales	SZUA-36			k127_375009_85 # 90315 # 91859 # -1 # ID=53_85;partial=00;start_type=ATG;rbs_motif=AGGA;rbs_spacer=5-10bp;gc_cont=0.588	AtpA-WP_150864332.1 F0F1 ATP synthase subunit alpha [Wenzhouxiangella sp. W260]	86.6	514	1	514	1	514	8.7e-259	892.5	99.8	100	MQTTLNPSEISELIKKRVEELNITAETRNEGTVVSVSDGIARIHGLEDAMQGEMIEFPGNTFGLALNLERDSVGTVILGDYEHITEGDTVKCTGRILEVPHGPGLLGRVVNALGEPIDGQGPIDNDGFAPIEKVAPGVIWRKSVDQPVQTGLKSIDSMVPIGRGQRELIIGDRQIGKSAIAIDTIINQVGTGIKCVYVAIGQKQSTVANVVAKLEEHGAMEHTIVVNASASESAAMQYMAPYSGCTMGEYFRDRGEDALIIYDDLTKQAWAYRQVSLLLRRPPGREAYPGDVFYLHSRLLERAARVNEEYVEKFTEGKVTGKTGSLTALPIIETQAGDVSAFVPTNVISITDGQIFLETDMFNAGIRPAMHAGLSVSRVGGAAQTKVIKKLGGGIRLAL…
ATP synthase (F-type)	AtpA		Oxidative phosphorylation	LDS_15	Bacteria	Proteobacteria	Gammaproteobacteria	Xanthomonadales	SZUA-36			SC9690-92-93_k127_123306_50 # 52107 # 53666 # -1 # ID=136_50;partial=00;start_type=ATG;rbs_motif=GGA/GAG/AGG;rbs_spacer=5-10bp;gc_cont=0.619	AtpA-WP_150864332.1 F0F1 ATP synthase subunit alpha [Wenzhouxiangella sp. W260]	87.2	514	6	519	1	514	5.7e-258	889.8	98.8	100	MGKKTMQTTLNPSEISELIKKRVADLDVSAETRNEGTVVSVSDGIARIHGLEDAMQGEMIAFPENTFGLALNLERDSVGTVILGDYEHITEGDTVKCTGRILEVPHGRGLLGRVVDALGNPIDGQGPIDNDGFAPIEKVAPGVIWRKSVDQPLQTGLKSIDAMVPIGRGQRELIIGDRQIGKSAIAIDTIINQVGTGIKCIYVAVGQKQSTVANVVAKLEEHGAMEHTVVVNASASESAAMQYIAQYSGCTMGEYFRDRGEDDLIIYDDLTKQAWAYRQVSLLLRRPPGREAYPGDVFYLHSRLLERAARVNEEYVEKFTDGKVTGQTGSLTALPIIETQAGDVSAFVPTNVISITDGQIFLETDMFNAGIRPAMHAGLSVSRVGGAAQTKVIKKLGGG…
ATP synthase (F-type)	AtpA		Oxidative phosphorylation	IDS_9	Bacteria	Verrucomicrobiota	Kiritimatiellae	Kiritimatiellales	Pontiellaceae	Pontiella		SC9687-89-91_k127_1697545_2 # 935 # 2137 # -1 # ID=168_2;partial=01;start_type=Edge;rbs_motif=None;rbs_spacer=None;gc_cont=0.526	AtpA-WP_015753294.1 F0F1 ATP synthase subunit alpha [Robiginitalea biformata]	97.8	400	1	400	127	526	4.8e-220	763.5	99.8	76	YEMPLERKAPGVIFRQPVNEPLQTGVKAIDAMIPIGRGQRELVIGDRQTGKTTVCIDTIINQKEFYDAGEPVYCIYVAIGQKASTVAGIAKTLEDKGALAYTTIVAANASDPAPMQVYAPFAGAAIGEYFRDTGRPALIIYDDLSKQAVAYREVSLLLRRPPGREAYPGDVFYLHSRLLERSSKVINDDKIAKGMNDLPDVLKDKVKGGGSLTALPIIETQAGDVSAYIPTNVISITDGQIFLEQDLFNQGVRPAINVGISVSRVGGSAQIKSMKKVAGTLKLDQAQFRELEAFAKFGSDLDAATMNVIEKGRRNVEILKQAQNDPFTVEDQVAIIYAGSKNLLRDVPVEKIKEFERDYLEFLNAKHRDVLDTLKAGKLTDEVTDTLMAVCKDLAAKYK…
ATP synthase (F-type)	AtpA		Oxidative phosphorylation	IDS_18	Bacteria	Verrucomicrobiota	Verrucomicrobiae	Verrucomicrobiales	Akkermansiaceae	UBA985		SC9687-89-91_k127_1505827_38 # 31503 # 33035 # 1 # ID=17_38;partial=00;start_type=ATG;rbs_motif=None;rbs_spacer=None;gc_cont=0.555	AtpA-WP_143158162.1 F0F1 ATP synthase subunit alpha [Rubritalea squalenifaciens]	84.9	510	1	510	1	510	4.5e-247	853.6	99.8	100	MSSILQELEQEIANVSSSVQKSNVGTVRTIGDGVAKVEGLSDVALNEMIEFPGGLVGLALNLEEAEVGVVLLGDSLHIKEGDECKTTGKLLSVPVGENMLGRVVDNLGRPLDGKGDIEAADTYPVEKIAPGIIKRKSVSVPVQTGIMSVDAMIPIGRGQRELIIGDRSTGKTTIAVDTIIAQAQQNKAAAEGRLKDHSPLYCIYVAVGQKRSNIARTVQTLEAAGAMENTCIVAASASDSAANQYLAPYTGCAIGEYLMDQGKDVLIVFDDLSKHAVAYRQVSLILGRPSGREAFPGDVFYLHSRLLERSARLSDDAGGGSMTALPIIETQAGDVSAYIPTNVISITDGQIFLETDLFYQGIRPAISVGLSVSRVGSAAQTKAIKKVSGTTKLDLAQFR…
ATP synthase (F-type)	AtpA		Oxidative phosphorylation	IDS_75	Bacteria	Verrucomicrobiota	Verrucomicrobiae	Verrucomicrobiales	Akkermansiaceae	UBA985		k127_289056_3 # 1975 # 3507 # -1 # ID=161_3;partial=00;start_type=ATG;rbs_motif=None;rbs_spacer=None;gc_cont=0.545	AtpA-WP_143158162.1 F0F1 ATP synthase subunit alpha [Rubritalea squalenifaciens]	84.3	510	1	510	1	510	1e-246	852.4	99.8	100	MSSILQELEKEIANASSSVEKSNVGTVREIGDGVAKVEGLSDVALNEMIEFPGGLIGLALNLEEAEVGVVLLGDSLHIKEGDECKTTGKLLSVPVGENMLGRVVDNLGRPLDGKGEIEAADTYPVEKIAPGIIKRKSVSVPVQTGIMSVDAMIPIGRGQRELIIGDRSTGKTTIAVDTIIAQAQQNKAAAEGRLKDHDPLYCIYVAVGQKRSNIARTVQTLEEAGAMENTCIVAASASDSAANQYLAPYTGCAIGEYLMDQGKDVLIVFDDLSKHAVAYRQVSLILGRPSGREAFPGDVFYLHSRLLERSARLSDDAGGGSMTALPIIETQAGDVSAYIPTNVISITDGQIFLETDLFYQGIRPAISVGLSVSRVGSAAQTKAIKKVSGTTKLDLAQFR…
Cytochrome cbb3 oxidase	CcoN		Aerobic respiration	HDS_41	Bacteria	Bacteroidota	Bacteroidia	AKYH767-A				SC9685-86-88_k127_1654364_3 # 2882 # 4420 # 1 # ID=208_3;partial=01;start_type=ATG;rbs_motif=AAATT;rbs_spacer=5bp;gc_cont=0.387	CcoN-WP_094546702.1 cytochrome-c oxidase, cbb3-type subunit I [Rubricoccus marinus]	68	463	4	466	32	487	9.2e-192	669.8	90.3	89.9	MEIEKFSYDNRIVKLFSFATILWGVVGMLVGLIVALQLADPVIGGVRIMDWGWSYTSFGRIRPLHTNAVIFAFVGNGIFAGVYYSLQRLCKARMFSNVLSNIHFWGWQLIIVAAAITLPLGFTTSKEYAELEWPIDIAITLMWVVFGWNMFGTIIKRRERHLYVAIWFYIATFVTVAVLHIVNSFELPVSLFKSYSMYAGVQDALVQWWYGHNAVAFFLTTPYLGLMYYFIPKVANRPVYSYRLSIIHFWALIFIYIWAGPHHLLYTALPDWAQSLGIVFSIMLIAPSWGGMLNGLLTLRGAWDKVRDEPVLKFLVVAVTCYGMSTFEGPMMSLKSVNAISHFTDWTIAHVHIGGLGWNGFLTFGMLYFLIPKMYGTKLYSKKLANAHFWIGTLGIIFY…
Cytochrome cbb3 oxidase	CcoN		Aerobic respiration	HDS_41	Bacteria	Bacteroidota	Bacteroidia	AKYH767-A				SC9685-86-88_k127_509146_1 # 3 # 662 # 1 # ID=328_1;partial=10;start_type=Edge;rbs_motif=None;rbs_spacer=None;gc_cont=0.364	CcoN-WP_088748600.1 MULTISPECIES: cytochrome-c oxidase, cbb3-type subunit II, partial [unclassified Sphingobacteriales (miscellaneous)]	62.4	202	1	201	305	504	2.6e-71	268.5	91.4	38.5	LVLILIGGLVELVPTFLIKENIPTISAVKPYTPLELEGRDIYIREGCNTCHSQIIRPFRSETKRYGEYSKAGEFVYDHPFLWGSKRNGPDLHRVGGRYSDSWHFSHMLNPGEFITGSIMPSYPWLYEAYVDKEETKKKIAVMRKLGVPYEDGFEEKIAGLMDEQGEGISKNIYDQIETEIDLNTEIVALIAYLQRLGTDIKNIEPTALEGKSTTSLLTE*
Cytochrome cbb3 oxidase	CcoN		Aerobic respiration	HDS_17	Bacteria	Bacteroidota	Bacteroidia	Chitinophagales	Saprospiraceae			SC9685-86-88_k127_871008_9 # 7920 # 8117 # -1 # ID=112_9;partial=01;start_type=Edge;rbs_motif=None;rbs_spacer=None;gc_cont=0.394	CcoN-WP_088748600.1 MULTISPECIES: cytochrome-c oxidase, cbb3-type subunit II, partial [unclassified Sphingobacteriales (miscellaneous)]	57.4	54	2	55	452	503	3.3e-09	60.5	81.8	10	TPYPEGYADQAMDDLTKQAKEIAEALRTDGVEQEGLENKEIVALIAYLQRLGTDISKKQITENEE*
Cytochrome cbb3 oxidase	CcoN		Aerobic respiration	HDS_17	Bacteria	Bacteroidota	Bacteroidia	Chitinophagales	Saprospiraceae			SC9685-86-88_k127_817214_1 # 3 # 2069 # -1 # ID=404_1;partial=10;start_type=ATG;rbs_motif=TAAAA;rbs_spacer=10bp;gc_cont=0.413	CcoN-WP_088748600.1 MULTISPECIES: cytochrome-c oxidase, cbb3-type subunit II, partial [unclassified Sphingobacteriales (miscellaneous)]	72	483	199	681	1	482	8.2e-220	763.5	70.1	92.9	MSTTVEHFKYDNAIVRNFALATIIFGVIGMLVGLLIALQLVFPVLNFELPYTTFGRLRPLHTNAVVFAFVGNGIFTGVYYSLQRLLKAPMYSKFLSNFHFWGWQLIILAAAITLPLGYTSSHEYAELEWPIDIAIAVVWLAFGWNMIGTILKRRETHLYVAVWFYIATFITVTLLHVFNNLEIPVSIMKSIPVFAGVQDALIQWWYGHNAVAFFLTTSYLGLMYYYLPKAANRPVYSYKLSVIHFWALIFIYIWAGPHHLLYTSLPDWAQSLGMVFSLMLIAPSWGGMLNGLLTLRGAWDRVRNDPILKFMVVAVTAYGMSTFEGPMMSIKSFNAITHYTDWTIGHVHVGALGWNGMLTFGVLYWLIPKIYNTKIYSVNLANIHFWLGTLGIIFYAIPL…
Cytochrome cbb3 oxidase	CcoN		Aerobic respiration	HDS_19	Bacteria	Bacteroidota	Bacteroidia	Chitinophagales	Saprospiraceae			SC9685-86-88_k127_877178_20 # 26184 # 28301 # -1 # ID=449_20;partial=00;start_type=ATG;rbs_motif=AAAA;rbs_spacer=12bp;gc_cont=0.377	CcoN-WP_088748600.1 MULTISPECIES: cytochrome-c oxidase, cbb3-type subunit II, partial [unclassified Sphingobacteriales (miscellaneous)]	69	506	198	703	1	504	1.5e-221	769.2	71.7	97.1	MSQIETFKYDNTSVRNFGIATALWGLVGMLVGLIASLQLIWPELNFESQYISFGRIRPLHTNAVIFAFVGNGIFMGVYYSLQRLLKARMWSDLLSKIHFWGWQAIILAAALTLPLGITSSAEYAELEWPIDIAIALVWIVFGINMFATILKRREHHMYVAIWFYIATWVTVTVLHVIKNLEIPVHMWDSIPVFAGVQDALIQWWYGHNAVAFFLTTPYLGLMYYFLPKAANRPVYSYKLSIIHFWALIFIYIWAGPHHLLYTSLPDWAQSLGTVFSLMLIAPSWGGMLNGLLTLRGAWDKVRRDPILKFMVVAVTAYGMATLEGPLLSIKSINAISHYTDWTVGHVHVGTLGWNGMLTFGILYWLWPRLYNVKLHSVKLANTHFWLGTLGTMFYTIPLY…
Cytochrome cbb3 oxidase	CcoN		Aerobic respiration	HDS_20	Bacteria	Bacteroidota	Bacteroidia	Chitinophagales	Saprospiraceae			SC9685-86-88_k127_437251_3 # 2809 # 4776 # 1 # ID=217_3;partial=01;start_type=ATG;rbs_motif=TAA;rbs_spacer=11bp;gc_cont=0.442	CcoN-WP_088748600.1 MULTISPECIES: cytochrome-c oxidase, cbb3-type subunit II, partial [unclassified Sphingobacteriales (miscellaneous)]	71	459	198	656	1	459	3.5e-212	738	70	88.4	MAQVETFSYDNKIVRNFGIATIVFGVVGMLVGLLVALQMIWPAMNLGNEYTTFGRIRPLHTNAAIFAFVGNGIFMGVYYSLQRLLKTPMWSKKLSAIHFWGWQLIIVAAAITLPLGITSSHEYAELEWPIDIAIALVWIVFGWNMFATILTRRENHLYVAIWFYIATWVTVTVLHVFNNFEIPYNYFQSIPVFAGVQDALVQWWYGHNAVAFFLTTPYLGLMYYFLPKAANRPVYSYKLSIIHFWGLIFIYIWAGPHHLLYTSLPDWAQTLGSVFSLMLIAPSWGGMLNGLLTLRGAWDRVRQDPILKFMVVAVTAYGMSTLEGPLLSIKSINAISHFTDWTIGHVHIGTLGWNGMLTFGVLYWIWPRLYGAKLYSTKLANTHFWLGTLGILFYAIPLY…
Cytochrome cbb3 oxidase	CcoN		Aerobic respiration	HDS_20	Bacteria	Bacteroidota	Bacteroidia	Chitinophagales	Saprospiraceae			SC9685-86-88_k127_1549006_9 # 6948 # 7136 # -1 # ID=370_9;partial=01;start_type=Edge;rbs_motif=None;rbs_spacer=None;gc_cont=0.381	CcoN-WP_088748600.1 MULTISPECIES: cytochrome-c oxidase, cbb3-type subunit II, partial [unclassified Sphingobacteriales (miscellaneous)]	54.1	61	1	61	452	510	6.3e-10	62.8	96.8	11.4	PYARGYDQIAVADLEKQANIIANELKTQGVEQENLAKKEIVALIAYLQRLGTDIKPEGTASN*
Cytochrome cbb3 oxidase	CcoN		Aerobic respiration	IDS_13	Bacteria	Bacteroidota	Bacteroidia	Chitinophagales	Saprospiraceae			SC9687-89-91_k127_2655249_4 # 1520 # 2791 # -1 # ID=293_4;partial=01;start_type=Edge;rbs_motif=None;rbs_spacer=None;gc_cont=0.421	CcoN-WP_088748600.1 MULTISPECIES: cytochrome-c oxidase, cbb3-type subunit II, partial [unclassified Sphingobacteriales (miscellaneous)]	68.8	413	1	413	94	503	6.5e-175	613.6	97.4	79	LLTLRGAWDRVRNDPILKFMVVAVTAYGMSTFEGPMMSIKSFNAITHYTDWTIGHVHVGALGWNGMLTFGVLYWLIPKIYNTKIYSVNLANIHFWLGTLGIIFYAIPLYWGGVTQQLMWKQFTPDGFLQYPNFLETVTQIIPMYGIRAIGGTLYFVGLILMVYNVFKTMAAGTFSKEEEASAPARVKNYVQHKGEYWHRWIERRAVLLTFLSLIAVAIGGLIEIVPMILVDKNVPKIETVQPYTPLELEGRDIYIREGCVGCHSQMIRPFRSETERYGEFSKSGEFIYDRPFLWGSKRTGPDLHRIGGKYSDLWHYNHMLDPESMSPGSIMPPYPWLLTDDLDASTIARKIEVLQMLNTPYPEGYADQAMDDLTKQAKEIAEALRTDGVEQEGLENKEI…
Cytochrome cbb3 oxidase	CcoN		Aerobic respiration	IDS_13	Bacteria	Bacteroidota	Bacteroidia	Chitinophagales	Saprospiraceae			SC9687-89-91_k127_125938_1 # 2 # 181 # -1 # ID=402_1;partial=10;start_type=ATG;rbs_motif=TAAA;rbs_spacer=11bp;gc_cont=0.378	CcoN-WP_027948476.1 cytochrome-c oxidase, cbb3-type subunit I [Haliea salexigens]	56.7	60	1	60	4	63	1.4e-14	78.2	100	12.4	MSTTVEHFKYDNAIVRNFALATIIFGVIGMLVGLLIALQLVFPVLNFELPYTTFGRLRPL
Cytochrome cbb3 oxidase	CcoN		Aerobic respiration	HDS_52	Bacteria	Bacteroidota	Bacteroidia	Flavobacteriales	Flavobacteriaceae	Croceitalea		SC9685-86-88_k127_586967_24 # 20128 # 22329 # -1 # ID=44_24;partial=00;start_type=ATG;rbs_motif=AAA;rbs_spacer=10bp;gc_cont=0.436	CcoN-WP_088748600.1 MULTISPECIES: cytochrome-c oxidase, cbb3-type subunit II, partial [unclassified Sphingobacteriales (miscellaneous)]	68.2	528	197	722	1	505	5.5e-214	744.2	71.7	97.3	MEVQQFHYDNKIVQKFLYATMLWGIVGMLVGLLLAFMFLFPNLTDGISWLSFGRLRPLHTNAVIFAFVGNAIFAGVYYSLQRLLKARMFSDALSSFNFWGWQAIIVAAAITLPLGYSTSKEYAELEWPIDIAIALVWVAFGWNMIGTILKRRQRHLYVAIWFYLATFVTVAVLHIFNSLELPVTAMKSYSVYAGVQDALVQWWYGHNAVAFFLTTPFLGLMYYFVPKAANRPVYSYRLSIVHFWSLIFIYIWAGPHHLLYSSLPDWAQNLGVVFSIMLIAPSWGGMINGLLTLRGVWDKVRSDATLKFMVVAITGYGMATFEGPMLSLKNVNAIAHFSDWIIAHVHVGALAWNGFLTFGMIYWLVPKMFKTTLYSKGLANFHFWIGTLGIVLYALPMYV…
Cytochrome cbb3 oxidase	CcoN		Aerobic respiration	IDS_39	Bacteria	Bacteroidota	Bacteroidia	Flavobacteriales	Flavobacteriaceae	Croceitalea		SC9687-89-91_k127_2067103_6 # 3566 # 5767 # -1 # ID=156_6;partial=00;start_type=ATG;rbs_motif=AAA;rbs_spacer=10bp;gc_cont=0.436	CcoN-WP_088748600.1 MULTISPECIES: cytochrome-c oxidase, cbb3-type subunit II, partial [unclassified Sphingobacteriales (miscellaneous)]	68.2	528	197	722	1	505	5.5e-214	744.2	71.7	97.3	MEVQQFHYDNKIVQKFLYATMLWGIVGMLVGLLLAFMFLFPNLTDGISWLSFGRLRPLHTNAVIFAFVGNAIFAGVYYSLQRLLKARMFSDALSSFNFWGWQAIIVAAAITLPLGYSTSKEYAELEWPIDIAIALVWVAFGWNMIGTILKRRQRHLYVAIWFYLATFVTVAVLHIFNSLELPVTAMKSYSVYAGVQDALVQWWYGHNAVAFFLTTPFLGLMYYFVPKAANRPVYSYRLSIVHFWSLIFIYIWAGPHHLLYSSLPDWAQNLGVVFSIMLIAPSWGGMINGLLTLRGVWDKVRSDATLKFMVVAITGYGMATFEGPMLSLKNVNAIAHFSDWIIAHVHVGALAWNGFLTFGMIYWLVPKMFKTTLYSKGLANFHFWIGTLGIVLYALPMYV…
Cytochrome cbb3 oxidase	CcoN		Aerobic respiration	HDS_2	Bacteria	Bacteroidota	Bacteroidia	Flavobacteriales	Flavobacteriaceae	Eudoraea		S4CSC9688_k127_623760_9 # 8895 # 11096 # 1 # ID=248_9;partial=00;start_type=ATG;rbs_motif=AAAAA;rbs_spacer=8bp;gc_cont=0.480	CcoN-WP_088748600.1 MULTISPECIES: cytochrome-c oxidase, cbb3-type subunit II, partial [unclassified Sphingobacteriales (miscellaneous)]	66.5	526	197	722	1	505	4.3e-211	734.6	71.7	97.3	MEVQQFYYDNKIVKKFLYATLFWGIIGMLVGLLLAFMFLFPNITDGISWLSFGRLRPLHTNAVIFAFVGNAIFAGVYYSTQRLLKARMFSDALSNVNFWGWQAIIVAAAITLPLGYTTSKEYAELEWPIDLAIAVVWVAFGWNLIGTMLKRRQRHLYVAIWFYIATFVTVAVLHIFNSLELPVSALKSYSAYAGVQDALVQWWYGHNAVAFFLTTPFLGLMYYFVPKAANRPVYSYRLSIVHFWSLIFIYIWAGPHHLLYSALPDWAQNLGVAFSVMLIAPSWGGMINGLLTLRGAWDKVRTDPTLKFMVVAITGYGMSTFEGPMLSLKNVNAIAHFSDWIIAHVHVGALAWNGFLTFGMVYWLIPKMFKTRLHSIPMANFHFWIGTLGIILYALPMYV…
Cytochrome cbb3 oxidase	CcoN		Aerobic respiration	IDS_17	Bacteria	Bacteroidota	Bacteroidia	Flavobacteriales	Flavobacteriaceae	Eudoraea		SC9687-89-91_k127_721451_2 # 236 # 2068 # 1 # ID=24_2;partial=01;start_type=ATG;rbs_motif=AAAAA;rbs_spacer=8bp;gc_cont=0.487	CcoN-WP_094546702.1 cytochrome-c oxidase, cbb3-type subunit I [Rubricoccus marinus]	68	478	6	483	34	505	6.9e-194	677.2	78.2	93.1	MEVQQFYYDNKIVKKFLYATLFWGIIGMLVGLLLAFMFLFPNITDGISWLSFGRLRPLHTNAVIFAFVGNAIFAGVYYSTQRLLKARMFSDALSNVNFWGWQAIIVAAAITLPLGYTTSKEYAELEWPIDLAIAVVWVAFGWNLIGTMLKRRQRHLYVAIWFYIATFVTVAVLHIFNSLELPVSALKSYSAYAGVQDALVQWWYGHNAVAFFLTTPFLGLMYYFVPKAANRPVYSYRLSIVHFWSLIFIYIWAGPHHLLYSALPDWAQNLGVAFSVMLIAPSWGGMINGLLTLRGAWDKVRTDPTLKFMVVAITGYGMSTFEGPMLSLKNVNAIAHFSDWIIAHVHVGALAWNGFLTFGMVYWLIPKMFKTRLHSIPMANFHFWIGTLGIILYALPMYV…
Cytochrome cbb3 oxidase	CcoN		Aerobic respiration	IDS_23	Bacteria	Bacteroidota	Bacteroidia	Flavobacteriales	Flavobacteriaceae	Eudoraea		SC9687-89-91_k127_627292_4 # 2248 # 2862 # -1 # ID=253_4;partial=01;start_type=Edge;rbs_motif=None;rbs_spacer=None;gc_cont=0.475	CcoN-WP_099171582.1 cytochrome-c oxidase, cbb3-type subunit II, partial [Flavobacterium psychrophilum]	70.8	195	1	194	218	412	4.6e-78	290.8	94.6	47.1	VKPYTPLELEGRDLYIREGCVGCHSQMIRPFRSEVERYGEYAKAGEFVYDHPFLWGSKRTGPDLLRVGGKYSDSWHLNHMYDPQSTSSGSIMPAYQWLVLSEHDRSMTQAKMEAMVKLGVPYTEEEIANAQAHMDAQALQIEKNLYTDPEFARSYEEEKKYAQENGEEFVEMRNREIVSLIAYLQRLGTDIKVKETDQLLSENK*
Cytochrome cbb3 oxidase	CcoN		Aerobic respiration	IDS_23	Bacteria	Bacteroidota	Bacteroidia	Flavobacteriales	Flavobacteriaceae	Eudoraea		SC9687-89-91_k127_2658706_3 # 1661 # 3259 # 1 # ID=406_3;partial=01;start_type=ATG;rbs_motif=AAAAA;rbs_spacer=8bp;gc_cont=0.475	CcoN-WP_094546702.1 cytochrome-c oxidase, cbb3-type subunit I [Rubricoccus marinus]	68	478	6	483	34	505	1e-193	676.4	89.7	93.1	MEVQQFYYDNKIVKKFLYATLFWGIIGMLVGLLLAFMFLFPNITDGISWLSFGRLRPLHTNAVIFAFVGNAIFAGVYYSTQRLLKARMFSDALSNFNFWGWQGIIVAAAITLPLGYTTSKEYAELEWPIDLAIALVWVAFGWNLIGTMLKRRQRHLYVAIWFYIATFVTVAVLHIFNSLEMPVSALKSYSAYAGVQDALVQWWYGHNAVAFFLTTPFLGLMYYFVPKAANRPVYSYRLSIVHFWSLIFIYIWAGPHHLLYSALPDWAQNLGVAFSVMLIAPSWGGMINGLLTLRGAWDKVRTDPTLKFMVVAITGYGMSTFEGPMLSLKNVNAIAHFSDWIIAHVHVGALAWNGFLTFGMVYWLVPKMFKTRLHSVPMANFHFWVGTLGIVLYALPMYV…
Cytochrome cbb3 oxidase	CcoN		Aerobic respiration	IDS_2	Bacteria	Bacteroidota	Bacteroidia	Flavobacteriales	Flavobacteriaceae	Eudoraea		S5CSC9689_k127_523476_5 # 4087 # 6288 # 1 # ID=45_5;partial=00;start_type=ATG;rbs_motif=AAAAA;rbs_spacer=8bp;gc_cont=0.481	CcoN-WP_088748600.1 MULTISPECIES: cytochrome-c oxidase, cbb3-type subunit II, partial [unclassified Sphingobacteriales (miscellaneous)]	66.5	526	197	722	1	505	4.3e-211	734.6	71.7	97.3	MEVQQFYYDNKIVKKFLYATLFWGIIGMLVGLLLAFMFLFPNITDGISWLSFGRLRPLHTNAVIFAFVGNAIFAGVYYSTQRLLKARMFSDALSNVNFWGWQAIIVAAAITLPLGYTTSKEYAELEWPIDLAIAVVWVAFGWNLIGTMLKRRQRHLYVAIWFYIATFVTVAVLHIFNSLELPVSALKSYSAYAGVQDALVQWWYGHNAVAFFLTTPFLGLMYYFVPKAANRPVYSYRLSIVHFWSLIFIYIWAGPHHLLYSALPDWAQNLGVAFSVMLIAPSWGGMINGLLTLRGAWDKVRTDPTLKFMVVAITGYGMSTFEGPMLSLKNVNAIAHFSDWIIAHVHVGALAWNGFLTFGMVYWLIPKMFKTRLHSIPMANFHFWIGTLGIILYALPMYV…
Cytochrome cbb3 oxidase	CcoN		Aerobic respiration	IDS_48	Bacteria	Bacteroidota	Bacteroidia	Flavobacteriales	Flavobacteriaceae	Eudoraea		SC9687-89-91_k127_1088912_1 # 1 # 1041 # 1 # ID=495_1;partial=10;start_type=Edge;rbs_motif=None;rbs_spacer=None;gc_cont=0.410	CcoN-WP_099171582.1 cytochrome-c oxidase, cbb3-type subunit II, partial [Flavobacterium psychrophilum]	70.9	337	1	336	76	412	1.5e-140	499.2	96.8	81.4	LGIILYALPMYVAGFTQALMWKDFNPDGSLVYGNFLETVNEIIPMYWMRAIGGTLYIVGFVVMLYNIVATVRSGSKVEDELAEAAALTRVSKRRTAGETYHTWLERKPIKLTIYATIAILIGGIVQIVPTILVKSNIPTITSVKPYTPLELEGRDLYIREGCVGCHSQMIRPFRSEVERYGEYAKAGEFVYDHPFLWGSKRTGPDLLRVGGKYSDSWHFNHMYDPQSTSSGSIMPAYQWMVRNKHDRSGIKGKMEAMVSLGVPYTEEDIANADASMEEQSIQIEENLYEDPDFVKSYEADKKYAADNGLEFVEMRDREIVSLIAYLQRLGTDIKVKETDELLSENK*
Cytochrome cbb3 oxidase	CcoN		Aerobic respiration	IDS_48	Bacteria	Bacteroidota	Bacteroidia	Flavobacteriales	Flavobacteriaceae	Eudoraea		SC9687-89-91_k127_1551074_1 # 2 # 1150 # -1 # ID=529_1;partial=10;start_type=ATG;rbs_motif=AAAAA;rbs_spacer=8bp;gc_cont=0.407	CcoN-WP_094546702.1 cytochrome-c oxidase, cbb3-type subunit I [Rubricoccus marinus]	72.8	378	6	383	34	410	2.5e-165	581.6	98.7	74.4	MEVQQFYYDNKIVKKFIYATLFWGIIGMLVGLLLAFMFLFPNITDGISFLSFGRLRPLHTNAVIFAFVGNAIFAGVYYSTQRLLKARMFSDFLSNFNFWGWQTIIVAAAITLPLGITTSKEYAELEWPIDIAIALVWVAFGWNLIGTMLKRRQRHLYVAIWFYLATFVTVAVLHIFNSLELPVSALKSYSVYAGVQDALVQWWYGHNAVAFFLTTPFLGLMYYFVPKAANRPVYSYRLSIVHFWSLIFIYIWAGPHHLLYSALPDWAQNLGVAFSVMLIAPSWGGMINGLLTLRGAWDKVRTDPTLKFMVVAITGYGMATFEGPMLSLKNVNAIAHFSDWIIAHVHVGALAWNGFLAFGMIYWLVPKMFKTRLHSTPMANFHF
Cytochrome cbb3 oxidase	CcoN		Aerobic respiration	IDS_53	Bacteria	Bacteroidota	Bacteroidia	Flavobacteriales	Flavobacteriaceae	Eudoraea		SC9687-89-91_k127_442311_4 # 2283 # 2675 # -1 # ID=390_4;partial=01;start_type=Edge;rbs_motif=None;rbs_spacer=None;gc_cont=0.463	CcoN-WP_099171582.1 cytochrome-c oxidase, cbb3-type subunit II, partial [Flavobacterium psychrophilum]	58.2	122	1	121	291	412	1.5e-34	145.6	92.4	29.5	NWHLNHMYDPQSTSSGSIMPAYLWLVRDRHDRSQIRNKMEAMVSLGVPYTEEDIATADANMAAQALQIEKNLYTDPEFAKGYEDDKKYAADNGLEFVDMRDREIIALIAYLQRLGTDIKVKETAENLSVK*
Cytochrome cbb3 oxidase	CcoN		Aerobic respiration	IDS_53	Bacteria	Bacteroidota	Bacteroidia	Flavobacteriales	Flavobacteriaceae	Eudoraea		SC9687-89-91_k127_1266483_1 # 3 # 899 # -1 # ID=620_1;partial=10;start_type=ATG;rbs_motif=TAAA;rbs_spacer=9bp;gc_cont=0.456	CcoN-WP_094546702.1 cytochrome-c oxidase, cbb3-type subunit I [Rubricoccus marinus]	74.8	294	6	299	34	326	4.9e-129	460.7	98.3	57.8	MEVQQFHYDNKIVKKFLYATMLWGIVGMLVGLLLAFMFLFPNITDGISWLSFGRLRPLHTNAVIFAFVGNAIFAGVYYSTQRLLKARMFSDALSNFNFWGWQAIIVAAAITLPLGYTTSKEYAELEWPIDIAIALVWVAFGWNLIGTMLKRRQRHLYVAIWFYLATFVTVAVLHIFNSLELPVSALKSYSVYAGVQDALVQWWYGHNAVAFFLTTPFLGLMYYFVPKAANRPIYSYRLSIVHFWSLIFIYIWAGPHHLLYSSLPDWAQNLGVAFSIMLIAPSWGGMINGLLTLRGAWDK
Cytochrome cbb3 oxidase	CcoN		Aerobic respiration	LDS_28	Bacteria	Bacteroidota	Bacteroidia	Flavobacteriales	Flavobacteriaceae	Eudoraea		k127_390274_7 # 4957 # 5334 # 1 # ID=177_7;partial=01;start_type=ATG;rbs_motif=AAAAT;rbs_spacer=7bp;gc_cont=0.458	CcoN-WP_081614329.1 cytochrome-c oxidase, cbb3-type subunit I, partial [Rhodopirellula maiorica]	68	125	2	126	58	182	5.4e-45	180.3	99.2	25.2	MEVQQFYYDNKIVKKFLYATLFWGIIGMLVGLLLAFMFLFPNITDGISWLSFGRLRPLHTNAVIFAFVGNAIFAGVYYSTQRLLKARMFSDALSNVNFWGWQAIIVAAAITLPLGYTTSKEYAELE
Cytochrome cbb3 oxidase	CcoN		Aerobic respiration	LDS_28	Bacteria	Bacteroidota	Bacteroidia	Flavobacteriales	Flavobacteriaceae	Eudoraea		k127_512903_4 # 2324 # 2665 # -1 # ID=237_4;partial=00;start_type=ATG;rbs_motif=None;rbs_spacer=None;gc_cont=0.456	CcoN-WP_099171582.1 cytochrome-c oxidase, cbb3-type subunit II, partial [Flavobacterium psychrophilum]	56.2	105	1	104	309	413	3e-26	117.9	91.2	25.4	MPAYQWLVRDKHDRSDVQDKMRAMVTLGVPYTEEDISNAQTAMEEQAKQIEESLYSDPDFAKTYEEDKSRALASGQEFVEMKDREIIALIAYLQRLGTDIKVKDTDQLLSENK*
Cytochrome cbb3 oxidase	CcoN		Aerobic respiration	LDS_28	Bacteria	Bacteroidota	Bacteroidia	Flavobacteriales	Flavobacteriaceae	Eudoraea		k127_512903_5 # 2737 # 4524 # -1 # ID=237_5;partial=00;start_type=ATG;rbs_motif=AAAT;rbs_spacer=6bp;gc_cont=0.484	CcoN-WP_094546702.1 cytochrome-c oxidase, cbb3-type subunit I [Rubricoccus marinus]	69.8	454	6	459	34	486	2.3e-194	678.7	76.2	89.3	MEVQQFSYDNQIVKKFIYATLFWGIIGMLVGLLLAFMFLFPNVTDGISWLSFGRLRPLHTNAVIFAFVGNAIFAGVYYSTQRLLKARMFSDFLSKLNFWGWQAIIVAAAITLPLGYTTSKEYAELEWPIDLAIAVIWVAFGWNLIGTMLKRRQRHLYVAIWFYLATFVTVAVLHIFNSLELPVTALKSYSVYAGVQDALVQWWYGHNAVAFFLTTPFLGLMYYFVPKAANRPVYSYRLSIVHFWSLIFIYIWAGPHHLLYSSLPDWAQNLGVAFSVMLIAPSWGGMINGLLTLRGAWDKVRVDPTLKFMVVAITGYGMATFEGPMLSLKNVNAIAHFSDWIIAHVHVGALAWNGFLTFGMIYWLVPKMFKTRLHSTPMANFHFWIGTLGIILYALPMYV…
Cytochrome cbb3 oxidase	CcoN		Aerobic respiration	LDS_28	Bacteria	Bacteroidota	Bacteroidia	Flavobacteriales	Flavobacteriaceae	Eudoraea		k127_492795_1 # 3 # 1103 # 1 # ID=354_1;partial=10;start_type=Edge;rbs_motif=None;rbs_spacer=None;gc_cont=0.478	CcoN-WP_099171582.1 cytochrome-c oxidase, cbb3-type subunit II, partial [Flavobacterium psychrophilum]	68.6	357	1	356	56	412	1.6e-145	515.8	97	86.2	MFKTRLHSIPMANFHFWIGTLGIILYALPMYVAGFTQALMWKDFNPDGSLVYGNFLETVNEIIPMYWMRAIGGSMYIIGFIVMLYNVVVTVRSGSKVEDELAEAPALTRVSKRRIAGETYHTLLERKPIQLTIFATIAILIGGIVQIIPTLLVESNIPTITSVKPYTPLELEGRDLYIREGCVGCHSQMIRPFRSEVERYGEYAKAGEFVYDHPFLWGSKRTGPDLLRVGGKYSDSWHLNHMYDPQSTSSGSIMPAYQWLVLSEHDRSDVQAKMETMVKLGVPYSEEEIASAKASMDAQALQIEQNLYADPEFARSYEEEKKFAQENGEDFVEMRNREIVALIAYLQRLGTDIKVKETDQLVSENK*
Cytochrome cbb3 oxidase	CcoN		Aerobic respiration	HDS_14	Bacteria	Bacteroidota	Bacteroidia	Flavobacteriales	Flavobacteriaceae	Gramella		SC9685-86-88_k127_1438026_3 # 1563 # 2183 # 1 # ID=257_3;partial=01;start_type=ATG;rbs_motif=AAA;rbs_spacer=6bp;gc_cont=0.401	CcoN-WP_094546702.1 cytochrome-c oxidase, cbb3-type subunit I [Rubricoccus marinus]	68.8	202	6	207	34	234	3.2e-79	294.7	97.6	39.6	MELQQFYYDNKIVKKFIIATMFWGIIGMSVGLLLAFMFIFPNITDGISWLSFGRLRPLHTNAVIFAFVGNALFAGIYYSTQRLLKARMWSDALSNINFWGWQLIIIGAAITLPLGFTSSKEYAELEWPFDIAIAVIWVAFGANLIGTMIKRRQRHLYVAIWFYLATFVTVAVLHIVNNIEIPVSALKSYSFYSGVQDALVQWWYGHN
Cytochrome cbb3 oxidase	CcoN		Aerobic respiration	IDS_6	Bacteria	Bacteroidota	Bacteroidia	Flavobacteriales	Flavobacteriaceae	Gramella		SC9687-89-91_k127_586909_4 # 2276 # 3670 # -1 # ID=137_4;partial=01;start_type=Edge;rbs_motif=None;rbs_spacer=None;gc_cont=0.430	CcoN-WP_099171582.1 cytochrome-c oxidase, cbb3-type subunit II, partial [Flavobacterium psychrophilum]	68.8	413	46	457	1	413	4.3e-172	604.4	88.6	99.8	QNLGVAFSVMLLFPSWGGMINGLLTLRGAWDKVRVDPVLKFMVVAITGYGMATFEGPMLSLKNVNAIAHFSDWIIAHVHVGALAWNGFMTFGMVYWLVPRLFKTQLWSLKLANTHFWMGTLGIIIYALPMYVAGFVQASMWKQFNPDGTLMYGNFLETVTQIIPMYWMRAIGGSLYILGSFVMLYNIVKTARQGNKVEDELAEAAALQPVTRKRTAGEAYHSWLERRPVKLTIFATVAILIGGIVQIIPSLMVDEYVPVISSVKPYTPLELEGRDIYIREGCVSCHSQMVRPFRSEVERYGEYSKAGEYRYDFPFLWGSKRTGPDLHRVGQKYSDNWHLNHMYDPQSTSSGSIMPSYKWLIQDELDKSDTENKMRVMQTLGVPYTDEEIERAQQWMTQQ…
Cytochrome cbb3 oxidase	CcoN		Aerobic respiration	IDS_74	Bacteria	Bacteroidota	Bacteroidia	Flavobacteriales	Flavobacteriaceae	Lutibacter		k127_215634_37 # 34724 # 36895 # 1 # ID=74_37;partial=00;start_type=ATG;rbs_motif=TAA;rbs_spacer=11bp;gc_cont=0.334	CcoN-WP_088748600.1 MULTISPECIES: cytochrome-c oxidase, cbb3-type subunit II, partial [unclassified Sphingobacteriales (miscellaneous)]	66.3	513	203	715	1	504	6.4e-207	720.7	70.9	97.1	MEKEQFYYDNKIVKMFLWATILWGVVGMLVGLLVALLFIFPGLLEFAGSDNAISFLSFGRLRPLHTNAVIFAFVGNGIFLGVYYSTQRLLKARMFNDVLSRIHFWGWQAIIVAAAITLPLGLSSSKEYAELEWPIDIAVVLIWVVFGINLIGTILKRRQRHIYVAIWFYIATLVTIAVLYIFNNLEMPVTAFKSYSVYAGVQDALVQWWYGHNAVAFFLTTPILGLMYYFVPKVANRPVYSYRLSIIHFWTLIFLYIWAGPHHLLYSALPEWAQNLGTVFSVMLIFPSWGGMINGLLTLRGAWDKVRENPILKFFVVAITGYGMSTFEGPMLSFKNLNAIGHYTDWIVGHVHIGALAWNGFMIAGIVYWLAEKLWKTPLYSKKLANTHFWLGTLGILFY…
Cytochrome cbb3 oxidase	CcoN		Aerobic respiration	IDS_26	Bacteria	Bacteroidota	Bacteroidia	Flavobacteriales	Flavobacteriaceae	Maribacter_A		SC9687-89-91_k127_244969_4 # 3716 # 5908 # 1 # ID=181_4;partial=00;start_type=ATG;rbs_motif=AAAAA;rbs_spacer=8bp;gc_cont=0.422	CcoN-WP_088748600.1 MULTISPECIES: cytochrome-c oxidase, cbb3-type subunit II, partial [unclassified Sphingobacteriales (miscellaneous)]	66.9	523	197	719	1	505	1.6e-213	742.7	71.5	97.3	MEVQQFYYDNKIVKKFIYATMLWGIVGMSVGLILAFMFLFPNMTDGISWLSFGRLRPLHTNAVIFAFVGNAMFAGVYYSTQRLLKARMFNDTLSNINFWGWQLIIVAAALTLPLGYTTSKEYAELEWPIDIAITLIWVVFAWNFIGTLLKRRQRHLYVAIWFYLATIVTVAVLHIFNSLELPVNALKSYSVYAGVQDALVQWWYGHNAVAFFLTTPFLGLMYYFVPKAANRPVYSYRLSIVHFWSLIFIYIWAGPHHLLYSALPDWAQNLGVAFSVMLIAPSWGGMINGLLTLRGAWDKVRTDPTLKFMVVAITGYGMATFEGPMLSLKNVNAIAHFSDWIIAHVHVGALAWNGFLTFGMIYWLVPKMFKTRLFSTGLANFHFWIGTLGIILYALPMYV…
Cytochrome cbb3 oxidase	CcoN		Aerobic respiration	IDS_65	Bacteria	Bacteroidota	Bacteroidia	Flavobacteriales	Flavobacteriaceae	Maribacter_A		SC9687-89-91_k127_1602001_3 # 1301 # 3493 # 1 # ID=376_3;partial=00;start_type=ATG;rbs_motif=AAAAA;rbs_spacer=8bp;gc_cont=0.421	CcoN-WP_088748600.1 MULTISPECIES: cytochrome-c oxidase, cbb3-type subunit II, partial [unclassified Sphingobacteriales (miscellaneous)]	67.3	523	197	719	1	505	3.2e-214	745	71.5	97.3	MEVQQFYYDNKIVKKFIYATMLWGIVGMTVGLILAFMFLFPNMTDGISWLSFGRLRPLHTNAVIFAFVGNAMFAGVYYSTQRLLKARMFNDTLSNINFWGWQLIIVAAAITLPLGYTTSKEYAELEWPIDIAITLIWVVFAWNFIGTLLKRRQRHLYVAIWFYLATIVTVAVLHIFNSLELPVNALKSYSVYAGVQDALVQWWYGHNAVAFFLTTPFLGLMYYYVPKAANRPVYSYRLSIVHFWSLIFIYIWAGPHHLLYSALPDWAQNLGVAFSVMLIAPSWGGMINGLLTLRGAWDKVRTDPTLKFMVVAITGYGMATFEGPMLSLKNVNAIAHFSDWIIAHVHVGALAWNGFLTFGMIYWLVPKMFKTRLFSTGLANFHFWIGTLGIILYALPMYV…
Cytochrome cbb3 oxidase	CcoN		Aerobic respiration	LDS_5	Bacteria	Bacteroidota	Bacteroidia	Flavobacteriales	Flavobacteriaceae	Maribacter_A		SC9690-92-93_k127_634111_3 # 2636 # 4828 # 1 # ID=196_3;partial=00;start_type=ATG;rbs_motif=AAA;rbs_spacer=10bp;gc_cont=0.422	CcoN-WP_088748600.1 MULTISPECIES: cytochrome-c oxidase, cbb3-type subunit II, partial [unclassified Sphingobacteriales (miscellaneous)]	66.9	523	197	719	1	505	1.6e-213	742.7	71.5	97.3	MEVQQFYYDNKIVKKFIYATMLWGIVGMSVGLILAFMFLFPNMTDGISWLSFGRLRPLHTNAVIFAFVGNAMFAGVYYSTQRLLKARMFNDTLSNINFWGWQLIIVAAALTLPLGYTTSKEYAELEWPIDIAITLIWVVFAWNFIGTLLKRRQRHLYVAIWFYLATIVTVAVLHIFNSLELPVNALKSYSVYAGVQDALVQWWYGHNAVAFFLTTPFLGLMYYFVPKAANRPVYSYRLSIVHFWSLIFIYIWAGPHHLLYSALPDWAQNLGVAFSVMLIAPSWGGMINGLLTLRGAWDKVRTDPTLKFMVVAITGYGMATFEGPMLSLKNVNAIAHFSDWIIAHVHVGALAWNGFLTFGMIYWLVPKMFKTRLFSTGLANFHFWIGTLGIILYALPMYV…
Cytochrome cbb3 oxidase	CcoN		Aerobic respiration	LDS_9	Bacteria	Bacteroidota	Bacteroidia	Flavobacteriales	Flavobacteriaceae	Maribacter_A		SC9690-92-93_k127_950549_3 # 737 # 2929 # 1 # ID=21_3;partial=00;start_type=ATG;rbs_motif=AAAAA;rbs_spacer=8bp;gc_cont=0.419	CcoN-WP_088748600.1 MULTISPECIES: cytochrome-c oxidase, cbb3-type subunit II, partial [unclassified Sphingobacteriales (miscellaneous)]	67.3	523	197	719	1	505	3.2e-214	745	71.5	97.3	MEVQQFYYDNKIVKKFIYATMLWGIVGMTVGLILAFMFLFPNMTDGISWLSFGRLRPLHTNAVIFAFVGNAMFAGVYYSTQRLLKARMFNDTLSNINFWGWQLIIVAAAITLPLGYTTSKEYAELEWPIDIAITLIWVVFAWNFIGTLLKRRQRHLYVAIWFYLATIVTVAVLHIFNSLELPVNALKSYSVYAGVQDALVQWWYGHNAVAFFLTTPFLGLMYYYVPKAANRPVYSYRLSIVHFWSLIFIYIWAGPHHLLYSALPDWAQNLGVAFSVMLIAPSWGGMINGLLTLRGAWDKVRTDPTLKFMVVAITGYGMATFEGPMLSLKNVNAIAHFSDWIIAHVHVGALAWNGFLTFGMIYWLVPKMFKTRLFSTGLANFHFWIGTLGIILYALPMYV…
Cytochrome cbb3 oxidase	CcoN		Aerobic respiration	HDS_61	Bacteria	Bacteroidota	Bacteroidia	Flavobacteriales	Flavobacteriaceae	Muriicola		k127_382010_3 # 887 # 3025 # 1 # ID=88_3;partial=01;start_type=ATG;rbs_motif=AAA;rbs_spacer=11bp;gc_cont=0.481	CcoN-WP_088748600.1 MULTISPECIES: cytochrome-c oxidase, cbb3-type subunit II, partial [unclassified Sphingobacteriales (miscellaneous)]	67.2	518	197	713	1	496	3.6e-210	731.5	72.5	95.6	MEVQQFSYDNQIVKKFIYATLFWGIIGMLVGLLLAFMFLFPNVTDGISWLSFGRLRPLHTNAVIFAFVGNAIFAGVYYSTQRLLKARMFSDFLSKLNFWGWQAIIVAAAITLPLGYTTSKEYAELEWPIDLAIAVIWVAFGWNLIGTMLKRRQRHLYVAIWFYLATFVTVAVLHIFNSLELPVTALKSYSVYAGVQDALVQWWYGHNAVAFFLTTPFLGLMYYFVPKAANRPVYSYRLSIVHFWSLIFIYIWAGPHHLLYSSLPDWAQNLGVAFSVMLIAPSWGGMINGLLTLRGAWDKVRVDPTLKFMVVAITGYGMATFEGPMLSLKNVNAIAHFSDWIIAHVHVGALAWNGFLTFGMIYWLVPKMFKTRLHSTPMANFHFWIGTLGIILYALPMYV…
Cytochrome cbb3 oxidase	CcoN		Aerobic respiration	HDS_61	Bacteria	Bacteroidota	Bacteroidia	Flavobacteriales	Flavobacteriaceae	Muriicola		k127_620743_6 # 3771 # 4298 # -1 # ID=396_6;partial=01;start_type=Edge;rbs_motif=None;rbs_spacer=None;gc_cont=0.473	CcoN-WP_099171582.1 cytochrome-c oxidase, cbb3-type subunit II, partial [Flavobacterium psychrophilum]	65.3	167	1	166	247	413	1.7e-60	232.3	94.3	40.3	PFRSEVERYGEYAKAGEFVYDHPFLWGSKRTGPDLLRVGGKYSDSWHLNHMYDPQSMSSGSIMPAYQWLVRDKHDRSDVQDKMRAMVTLGVPYTEEDISNAQTAMEEQAKQIEESLYSDPDFAKTYEEDKSRALASGQEFVEMKDREIIALIAYLQRLGTDIKVKDTDQLLSENK*
Cytochrome cbb3 oxidase	CcoN		Aerobic respiration	IDS_4	Bacteria	Bacteroidota	Bacteroidia	Flavobacteriales	Flavobacteriaceae	Muriicola		S7CSC9691_k127_123052_3 # 2571 # 4772 # 1 # ID=60_3;partial=00;start_type=ATG;rbs_motif=AACAA;rbs_spacer=8bp;gc_cont=0.458	CcoN-WP_088748600.1 MULTISPECIES: cytochrome-c oxidase, cbb3-type subunit II, partial [unclassified Sphingobacteriales (miscellaneous)]	67.4	530	197	722	1	505	6.5e-215	747.3	71.7	97.3	MEVQQFSYDNQIVKKFIYATLFWGIIGMLVGLLLAFMFLFPNVTDGISWLSFGRLRPLHTNAVIFAFVGNAIFAGVYYSTQRLLKARMFSDFLSKLNFWGWQAIIVAAAITLPLGYTTSKEYAELEWPIDLAIAVIWVAFGWNLIGTMIKRRQRHLYVAIWFYLATFVTVAVLHIFNSLELPISALKSYSVYAGVQDALVQWWYGHNAVAFFLTTPFLGLMYYFVPKAANRPVYSYRLSIVHFWSLIFIYIWAGPHHLLYSSLPDWAQNLGVAFSVMLIAPSWGGMINGLLTLRGAWDKVRTDPTLKFMVVAITGYGMATFEGPMLSLKNVNAIAHFSDWIIAHVHVGALAWNGFLTFGMIYWLVPKMFKTRLHSTPMANFHFWIGTLGIILYALPMYV…
Cytochrome cbb3 oxidase	CcoN		Aerobic respiration	IDS_72	Bacteria	Bacteroidota	Bacteroidia	Flavobacteriales	Flavobacteriaceae	Muriicola		k127_252720_8 # 5573 # 7774 # -1 # ID=283_8;partial=00;start_type=ATG;rbs_motif=AACAA;rbs_spacer=8bp;gc_cont=0.476	CcoN-WP_088748600.1 MULTISPECIES: cytochrome-c oxidase, cbb3-type subunit II, partial [unclassified Sphingobacteriales (miscellaneous)]	67.5	526	197	722	1	505	2.2e-215	748.8	71.7	97.3	MEVQQFSYDNQIVKKFIYATLFWGIIGMLVGLLLAFMFLFPNVTDGISWLSFGRLRPLHTNAVIFAFVGNAIFAGVYYSTQRLLKARMFSDFLSKLNFWGWQAIIVAAAITLPLGYTTSKEYAELEWPIDLAIAVIWVAFGWNLIGTMLKRRQRHLYVAIWFYLATFVTVAVLHIFNSLELPVTALKSYSVYAGVQDALVQWWYGHNAVAFFLTTPFLGLMYYFVPKAANRPVYSYRLSIVHFWSLIFIYIWAGPHHLLYSSLPDWAQNLGVAFSVMLIAPSWGGMINGLLTLRGAWDKVRVDPTLKFMVVAITGYGMATFEGPMLSLKNVNAIAHFSDWIIAHVHVGALAWNGFLTFGMIYWLVPKMFKTRLHSTPMANFHFWIGTLGIILYALPMYV…
Cytochrome cbb3 oxidase	CcoN		Aerobic respiration	LDS_18	Bacteria	Bacteroidota	Bacteroidia	Flavobacteriales	Flavobacteriaceae	Muriicola		SC9690-92-93_k127_955673_1 # 2 # 898 # -1 # ID=94_1;partial=10;start_type=ATG;rbs_motif=AACAA;rbs_spacer=8bp;gc_cont=0.469	CcoN-WP_095513825.1 cytochrome-c oxidase, cbb3-type subunit I [Rubrivirga sp. SAORIC476]	73.8	294	6	299	26	318	1.1e-128	459.5	98.3	57.7	MEVQQFSYDNQIVKKFIYATLFWGIIGMLVGLLLAFMFLFPNVTDGISWLSFGRLRPLHTNAVIFAFVGNAIFAGVYYSTQRLLKARMFSDFLSKLNFWGWQAIIVAAAITLPLGYTTSKEYAELEWPIDLAIAVIWVAFGWNLIGTMIKRRQRHLYVAIWFYLATFVTVAVLHIFNSLELPISALKSYSVYAGVQDALVQWWYGHNAVAFFLTTPFLGLMYYFVPKAANRPVYSYRLSIVHLWSLIFIYIWAGPHHLLWSSLPDWAQALGTVFSIMLIAPSWGGMLNGLLTLRGAWDR
Cytochrome cbb3 oxidase	CcoN		Aerobic respiration	HDS_38	Bacteria	Bacteroidota	Bacteroidia	Flavobacteriales	Flavobacteriaceae	RR4-38		SC9685-86-88_k127_1716447_92 # 93105 # 95303 # 1 # ID=64_92;partial=00;start_type=ATG;rbs_motif=TAA;rbs_spacer=9bp;gc_cont=0.441	CcoN-WP_088748600.1 MULTISPECIES: cytochrome-c oxidase, cbb3-type subunit II, partial [unclassified Sphingobacteriales (miscellaneous)]	64	531	197	722	1	505	1.9e-206	719.2	71.8	97.3	MELEKFYYDNKIVKSFLYATIFWGIIGMSVGLLLAFMFLFPNLTDGISWLSFGRLRPLHTNAVIFAFVGNAIFAGVYYSLQRLLKARMWSNFLSKFNFWGWQLIIVAAAITLPLGYTTSKEYAELEWPIDIAIALVWVAFGVNMIGTILKRRQRHLYVAIWFYLATFVTVAVLHIFNSLELPVSALKSYSVYAGVQDALVQWWYGHNAVAFFLTTPFLGLMYYFVPKAANRPVYSYKLSIVHFWSLIFIYIWAGPHHLLYTALPDWAQNLGVAFSVMLIAPSWGGMINGLLTLRGAWDKVRTSPVLKFMVVAITGYGMATFEGPMLSLKNVNAIAHFTDWIIAHVHVGALAWNGFLAFGMIYWLVPKLFKTTLWSKGWANAHFWIGTLGIIMYALPMYV…
Cytochrome cbb3 oxidase	CcoN		Aerobic respiration	IDS_38	Bacteria	Bacteroidota	Bacteroidia	Flavobacteriales	Flavobacteriaceae	RR4-38		SC9687-89-91_k127_2403411_32 # 32559 # 34757 # -1 # ID=77_32;partial=00;start_type=ATG;rbs_motif=TAA;rbs_spacer=9bp;gc_cont=0.441	CcoN-WP_088748600.1 MULTISPECIES: cytochrome-c oxidase, cbb3-type subunit II, partial [unclassified Sphingobacteriales (miscellaneous)]	64	531	197	722	1	505	1.9e-206	719.2	71.8	97.3	MELEKFYYDNKIVKSFLYATIFWGIIGMSVGLLLAFMFLFPNLTDGISWLSFGRLRPLHTNAVIFAFVGNAIFAGVYYSLQRLLKARMWSNFLSKFNFWGWQLIIVAAAITLPLGYTTSKEYAELEWPIDIAIALVWVAFGVNMIGTILKRRQRHLYVAIWFYLATFVTVAVLHIFNSLELPVSALKSYSVYAGVQDALVQWWYGHNAVAFFLTTPFLGLMYYFVPKAANRPVYSYKLSIVHFWSLIFIYIWAGPHHLLYTALPDWAQNLGVAFSVMLIAPSWGGMINGLLTLRGAWDKVRTSPVLKFMVVAITGYGMATFEGPMLSLKNVNAIAHFTDWIIAHVHVGALAWNGFLAFGMIYWLVPKLFKTTLWSKGWANAHFWIGTLGIIMYALPMYV…
Cytochrome cbb3 oxidase	CcoN		Aerobic respiration	HDS_26	Bacteria	Bacteroidota	Bacteroidia	Flavobacteriales	Flavobacteriaceae	SHLJ01	SHLJ01 sp004283005	SC9685-86-88_k127_16511_70 # 58854 # 61040 # -1 # ID=126_70;partial=00;start_type=ATG;rbs_motif=TAA;rbs_spacer=10bp;gc_cont=0.404	CcoN-WP_088748600.1 MULTISPECIES: cytochrome-c oxidase, cbb3-type subunit II, partial [unclassified Sphingobacteriales (miscellaneous)]	66.1	528	197	719	1	505	3.9e-212	738	71.7	97.3	MEIQQFYYDNKIVKNFIYATILWGIVGMLIGLLLAFMFIFPNLTDGISWLSFGRLRPLHTNAVIFAFVGNAIFAGVYYSSQRLLKARMFSDLLSKINFWGWQLLIVGAAITLPLGYTTSKEYAELEWPFDIAIAVLWVIFGWNLIGTILKRRQRHMYVAIWFYLATFVTVAVLHIFNSLEMPVSALKSYSVYAGVQDALVQWWYGHNAVAFFLTTPFLGLMYYFIPKAANRPIYSYRLSIVHFWSLIFIYIWAGPHHLLYTSLPEWAQNLGVAFSVMLIMPSWGGMINGLLTLRGAWDKVRTDPVLKFMVVAITGYGMATFEGPMLSLKTVNRMAHFTDWIIAHVHVGALAWNGFLAFGMIYWLVPRLFKTRLYSTGLANLHFWIGTLGIILYALPMYV…
Cytochrome cbb3 oxidase	CcoN		Aerobic respiration	HDS_37	Bacteria	Bacteroidota	Bacteroidia	Flavobacteriales	Flavobacteriaceae	SHLJ01		SC9685-86-88_k127_1915425_17 # 13006 # 15195 # -1 # ID=135_17;partial=00;start_type=ATG;rbs_motif=None;rbs_spacer=None;gc_cont=0.442	CcoN-WP_088748600.1 MULTISPECIES: cytochrome-c oxidase, cbb3-type subunit II, partial [unclassified Sphingobacteriales (miscellaneous)]	67.6	524	197	719	1	505	4.9e-215	747.7	71.6	97.3	MEVQQFYYDNKIVKKFIYATILWGVVGMLVGLLLAFMFIFPNLTDGVSWLSFGRLRPLHTNAVIFAFVGNAIFAGVYYSSQRLLKARMFSDALSNINFWGWQLIIVGAALTLPLGFTTSKEYAELEWPFDIAIAVIWVVFGWNLIGTIFKRRQRHLYVALWFYIATFVTVAVLHIFNSLELPVSALKSYSVYAGVQDALVQWWYGHNAVAFFLTTPFLGLMYYFVPKAANRPVYSYRLSIVHFWSLIFIYIWAGPHHLLYTALPEWAQNLGVAFSIMLIMPSWGGMINGLLTLRGAWDKVRTDPVLKFMVVAITGYGMATFEGPMLSLKNVNAIGHFTDWIIGHVHVGALAWNGFLAFGMIYWLVPKLFKTRLFSTPLANLHFWIGTLGIIMYALPMYV…
Cytochrome cbb3 oxidase	CcoN		Aerobic respiration	HDS_63	Bacteria	Bacteroidota	Bacteroidia	Flavobacteriales	Flavobacteriaceae	SHLJ01		k127_396550_11 # 12527 # 14719 # 1 # ID=307_11;partial=00;start_type=ATG;rbs_motif=TAA;rbs_spacer=10bp;gc_cont=0.442	CcoN-WP_088748600.1 MULTISPECIES: cytochrome-c oxidase, cbb3-type subunit II, partial [unclassified Sphingobacteriales (miscellaneous)]	67.5	523	197	719	1	505	3.8e-215	748	71.5	97.3	MEVQQFYYDNKIVKKFVYATILWGVVGTLVGLLLAFMFIFPNLTDGISWLSFGRLRPLHTNAVIFAFVGNATFAGIYYSSQRLLKARMFSDALSNINFWGWQLIIVGAALTLPFGFTTSKEYAELEWPFDIAIAAIWVVFGWNLIGTILKRRQRHLYVALWFYLATFITVAVLHIFNSLELPVSALKSYSVYAGVQDALVQWWYGHNAVAFFLTTPFLGLMYYFVPKAANRPVYSYRLSIVHFWSLIFIYIWAGPHHLLYTALPEWAQNLGVAFSVMLIMPSWGGMINGLLTLRGAWDKVRTDPVLKFMVVAITGYGMATFEGPMLSLKNVNAIGHFTDWIIGHVHVGALAWNGFLAFGMIYWLIPKLFKTRLHSVGMANMHFWIGTLGIIMYALPMYV…
Cytochrome cbb3 oxidase	CcoN		Aerobic respiration	HDS_8	Bacteria	Bacteroidota	Bacteroidia	Flavobacteriales	Flavobacteriaceae	SHLJ01		SC9685-86-88_k127_128988_4 # 2232 # 4424 # -1 # ID=333_4;partial=00;start_type=ATG;rbs_motif=TAA;rbs_spacer=8bp;gc_cont=0.425	CcoN-WP_088748600.1 MULTISPECIES: cytochrome-c oxidase, cbb3-type subunit II, partial [unclassified Sphingobacteriales (miscellaneous)]	66.9	523	197	719	1	505	3e-212	738.4	71.5	97.3	MEMQQFYYDNKIVKKFLYATILWGIVGMLVGLLLAFMFIFPNMTDGISWLSFGRIRPLHTNAVIFAFVGNAIFAGVYYSTQRLLKTRMFSDALSKINFWGWQLLIVGAAITLPLGYTTSKEYAELEWPFDIAIAVIWVVFGWNLIGTILKRRQRHLYVAIWFYIATFVTVAVLHIFNSLEIPISALKSYSVYAGVQDALVQWWYGHNAVAFFLTTPFLGLMYYFVPKAANRPIYSYRLSIVHFWSLIFIYIWAGPHHLLYTALPEWAQNLGVAFSVMLIMPSWGGMINGLLTLRGAWDKVRTDPVLKFMVVAITGYGMATFEGPMLSLKTMNRMAHFTDWIIAHVHVGALAWNGFLAFGMIYWLIPKLFKTRLYSTGMANLHFWIGTLGIILYALPMYV…
Cytochrome cbb3 oxidase	CcoN		Aerobic respiration	IDS_14	Bacteria	Bacteroidota	Bacteroidia	Flavobacteriales	Flavobacteriaceae	SHLJ01		SC9687-89-91_k127_2240231_9 # 5957 # 8149 # -1 # ID=160_9;partial=00;start_type=ATG;rbs_motif=TAA;rbs_spacer=10bp;gc_cont=0.442	CcoN-WP_088748600.1 MULTISPECIES: cytochrome-c oxidase, cbb3-type subunit II, partial [unclassified Sphingobacteriales (miscellaneous)]	67.5	523	197	719	1	505	3.8e-215	748	71.5	97.3	MEVQQFYYDNKIVKKFVYATILWGVVGTLVGLLLAFMFIFPNLTDGISWLSFGRLRPLHTNAVIFAFVGNATFAGIYYSSQRLLKARMFSDALSNINFWGWQLIIVGAALTLPFGFTTSKEYAELEWPFDIAIAAIWVVFGWNLIGTILKRRQRHLYVALWFYLATFITVAVLHIFNSLELPVSALKSYSVYAGVQDALVQWWYGHNAVAFFLTTPFLGLMYYFVPKAANRPVYSYRLSIVHFWSLIFIYIWAGPHHLLYTALPEWAQNLGVAFSVMLIMPSWGGMINGLLTLRGAWDKVRTDPVLKFMVVAITGYGMATFEGPMLSLKNVNAIGHFTDWIIGHVHVGALAWNGFLAFGMIYWLIPKLFKTRLHSVGMANMHFWIGTLGIIMYALPMYV…
Cytochrome cbb3 oxidase	CcoN		Aerobic respiration	IDS_25	Bacteria	Bacteroidota	Bacteroidia	Flavobacteriales	Flavobacteriaceae	SHLJ01		SC9687-89-91_k127_500347_1 # 3 # 305 # 1 # ID=360_1;partial=10;start_type=Edge;rbs_motif=None;rbs_spacer=None;gc_cont=0.449	CcoN-WP_099171582.1 cytochrome-c oxidase, cbb3-type subunit II, partial [Flavobacterium psychrophilum]	53.3	92	3	91	321	412	3.5e-18	90.9	88.1	22.2	RELDKSQTEKKMQVMVKLGVPYSEEEIAAAQQSMLEQGTAIEESLYTDPDFAETYEADKQAGGQEFIEMRNREIVALIAYLQRLGTDIKVKEDQQVNTQN*
Cytochrome cbb3 oxidase	CcoN		Aerobic respiration	IDS_51	Bacteria	Bacteroidota	Bacteroidia	Flavobacteriales	Flavobacteriaceae	SHLJ01		SC9687-89-91_k127_1620750_1 # 66 # 314 # -1 # ID=399_1;partial=00;start_type=ATG;rbs_motif=TAA;rbs_spacer=10bp;gc_cont=0.414	CcoN-WP_098061482.1 cytochrome-c oxidase, cbb3-type subunit I [Longimonas halophila]	64.2	81	2	82	16	95	1.2e-21	102.1	97.6	14.6	MEVQQFYYDNKIVKKFIYATILWGVVGMLVGLLLAFMFIFPNLTDGVSWLSFGRLRPLHTNAVIFAFVGNAIFAGVNYSSQR*
Cytochrome cbb3 oxidase	CcoN		Aerobic respiration	IDS_61	Bacteria	Bacteroidota	Bacteroidia	Flavobacteriales	Flavobacteriaceae	SHLJ01	SHLJ01 sp004283005	SC9687-89-91_k127_2398977_18 # 13587 # 15773 # -1 # ID=53_18;partial=00;start_type=ATG;rbs_motif=TAA;rbs_spacer=10bp;gc_cont=0.405	CcoN-WP_088748600.1 MULTISPECIES: cytochrome-c oxidase, cbb3-type subunit II, partial [unclassified Sphingobacteriales (miscellaneous)]	66.1	528	197	719	1	505	3.9e-212	738	71.7	97.3	MEIQQFYYDNKIVKNFIYATILWGIVGMLIGLLLAFMFIFPNLTDGISWLSFGRLRPLHTNAVIFAFVGNAIFAGVYYSSQRLLKARMFSDLLSKINFWGWQLLIVGAAITLPLGYTTSKEYAELEWPFDIAIAVLWVIFGWNLIGTILKRRQRHMYVAIWFYLATFVTVAVLHIFNSLEMPVSALKSYSVYAGVQDALVQWWYGHNAVAFFLTTPFLGLMYYFIPKAANRPIYSYRLSIVHFWSLIFIYIWAGPHHLLYTSLPEWAQNLGVAFSVMLIMPSWGGMINGLLTLRGAWDKVRTDPVLKFMVVAITGYGMATFEGPMLSLKTVNRMAHFTDWIIAHVHVGALAWNGFLAFGMIYWLVPRLFKTRLYSTGLANLHFWIGTLGIILYALPMYV…
Cytochrome cbb3 oxidase	CcoN		Aerobic respiration	IDS_1	Bacteria	Bacteroidota	Bacteroidia	Flavobacteriales	Flavobacteriaceae	SMXJ01		S3CSC9687_k127_1022690_4 # 1266 # 3467 # -1 # ID=48_4;partial=00;start_type=ATG;rbs_motif=AAAAA;rbs_spacer=8bp;gc_cont=0.464	CcoN-WP_088748600.1 MULTISPECIES: cytochrome-c oxidase, cbb3-type subunit II, partial [unclassified Sphingobacteriales (miscellaneous)]	63.2	533	197	728	1	511	1.1e-206	719.9	72.5	98.5	MQPEQFYYDNKIVKKFINATLFWGIIGMSVGLLLAFMFLFPNLTDGISWLSFGRLRPLHTNAVIFAFVGNAIFAGVYYSTQRLLKARMWSDFLSKLNFWGWQAIIVGAAITLPLGYTTSKEYAELEWPFDIAIAIIWVAFGANLIGTILKRRQRHLYVAIWFYLATFVTVAVLHIVNSIEIPVSALKSYSVFAGVQDALVQWWYGHNAVAFFLTTPFLGLMYYFVPKAANRPIFSYRLSIVHFWSLIFIYIWAGPHHLLYSALPDWAQNLGVAFSIMLIAPSWGGMINGLLTLRGAWDKVRTDPVLKFMVVAITGYGMATFEGPMLSLKNVNAIAHFSDWVIAHVHVGALAWNGFLTFGMVYWLVPKLFKTKLWSTQLANVHFWVGTLGIVMYALPMYV…
Cytochrome cbb3 oxidase	CcoN		Aerobic respiration	HDS_10	Bacteria	Bacteroidota	Bacteroidia	Flavobacteriales	Flavobacteriaceae	Winogradskyella		SC9685-86-88_k127_2310255_4 # 1969 # 4164 # -1 # ID=176_4;partial=00;start_type=ATG;rbs_motif=TAA;rbs_spacer=11bp;gc_cont=0.383	CcoN-WP_088748600.1 MULTISPECIES: cytochrome-c oxidase, cbb3-type subunit II, partial [unclassified Sphingobacteriales (miscellaneous)]	67.7	527	197	721	1	505	1.3e-212	739.6	71.7	97.3	MEMQQFYYDNKIVKKFIYATILWGVVGMLVGLLLAFMFLFPNLTDGISWLSFGRLRPLHTNAVIFAFVGNAIFAGVYYSSQRLLKARMFSNFLSEFNFWGWQLIIVGAAITLPLGFTTSKEYAELEWPFDIAIALVWVAFGVNLIGTILKRRQRHLYVALWFYIATFVTVAVLHIFNSLEIPVSGLKSYSVYAGVQDALVQWWYGHNAVAFFLTTPFLGLMYYFVPKAANRPVYSYRLSIVHFWSLIFIYIWAGPHHLLYTALPEWAQHLGVAFSVMLIAPSWGGMINGLLTLRGAWDKVRTDPVLKFMVVAITGYGMATFEGPMLSLKNVNAIAHFTDWIIAHVHVGALAWNGFLAFGMIYWLIPKLYKTKLHSIGLANFHFWIGTLGIILYALPMYV…
Cytochrome cbb3 oxidase	CcoN		Aerobic respiration	IDS_3	Bacteria	Bacteroidota	Bacteroidia	Flavobacteriales	Flavobacteriaceae	Winogradskyella		S7CSC9691_k127_95389_105 # 100147 # 102345 # -1 # ID=7_105;partial=00;start_type=ATG;rbs_motif=AAA;rbs_spacer=15bp;gc_cont=0.380	CcoN-WP_088748600.1 MULTISPECIES: cytochrome-c oxidase, cbb3-type subunit II, partial [unclassified Sphingobacteriales (miscellaneous)]	66.3	526	199	722	1	505	2.5e-211	735.3	71.5	97.3	MEIQQFYYDNKVVKKFLYATILWGVVGMLVGLILAFMFLFPNMTDGISWLSFGRLRPLHTNAVIFAFVGNAIFAGVYYSTQRLLKARMFSDFLSNFNFWAWQLLIVGAAITLPLGYTTSKEYAELEWPFDIAIALIWVAFGINLIGTILKRRQRHLYVAIWFYLATFVTVAVLHIFNSLELPVSLTGMKSYSVYAGVQDALVQWWYGHNAVAFFLTTPFLGLMYYFVPKAANRPVYSYRLSIVHFWSLIFIYIWAGPHHLLYTALPEWAQHLGVAFSVMLIAPSWGGMINGLLTLRGAWDKVRTDPVLKFMVVAITGYGMATFEGPMLSLKNVNAIAHFTDWIIAHVHVGALAWNGFLAFGMIYWLIPRLFKTKLHSIGLANLHFWIGTLGIILYALPM…
Cytochrome cbb3 oxidase	CcoN		Aerobic respiration	HDS_1	Bacteria	Bacteroidota	Bacteroidia	Flavobacteriales	Flavobacteriaceae			S1CSC9685_k127_615243_3 # 1130 # 2431 # 1 # ID=35_3;partial=01;start_type=ATG;rbs_motif=TAA;rbs_spacer=5bp;gc_cont=0.415	CcoN-WP_081614329.1 cytochrome-c oxidase, cbb3-type subunit I, partial [Rhodopirellula maiorica]	66.4	434	2	434	58	491	6.6e-183	640.2	99.8	87.5	MEVQQFYYDNKIVKKFLYATMLWGVVGMLVGLILAFMFLFPNLTDGISWLSFGRLRPLHTNAVIFAFVGNAIFAGVYYSLQRLLKARMASDLLSNINFWGWQLIIVGAAITLPLGFTTSKEYAELEWPFDIAIALIWVAFGANMIWTILNRRQRHLYVAIWFYLATFVTVAVLHIFNSLELPVNALKSYSAYAGVQDALVQWWYGHNAVAFFLTTPFLGLMYYFVPKAANRPVYSYRLSIVHFWSLIFIYIWAGPHHLLYTALPSWAQNLGVAFSIMLIMPSWGGMINGLLTLRGAWDKVRTDPVLKFMVVAITGYGMATFEGPMLSLKNVNAIAHFTDWIIAHVHVGALAWNGFLAFGMIYYLVPKLFKTKLYSTGLANLHFWIGTLGIIMYALPMYV…
Cytochrome cbb3 oxidase	CcoN		Aerobic respiration	HDS_1	Bacteria	Bacteroidota	Bacteroidia	Flavobacteriales	Flavobacteriaceae			S1CSC9685_k127_496732_5 # 2950 # 3984 # -1 # ID=352_5;partial=01;start_type=Edge;rbs_motif=None;rbs_spacer=None;gc_cont=0.423	CcoN-WP_099171582.1 cytochrome-c oxidase, cbb3-type subunit II, partial [Flavobacterium psychrophilum]	67	339	1	335	75	413	2e-134	478.8	97.1	81.9	TLGIIMYALPMYVAGFTQASMWKQFNPDGTLVYGNFLETVSEIIPMYWMRAIGGTLYIIGMLILVYNIIVTIKNGSKVDDELAEAPALQRVAKRRVAGEGWHTWLERKPVRLTIYATIAILIGGLVQIVPTLMVESNIPTISSVQPYTPLELEGRDIYIREGCVGCHSQMIRPFRSEVERYGEYSKAGEYVYDRPFLWGSKRTGPDLHRLGGKYSDNWHLNHMYDPQSTSSGSIMPAYQWIVRNELDKTQTEAKMRTMVSLGVPYSEDDITNAQESMLEQGTQIEKNLYTDPDFVTTYEADKEAGGADFVEMRNREIVALIAYLQRLGTDIKVQDIEDLTTTEN*
Cytochrome cbb3 oxidase	CcoN		Aerobic respiration	HDS_28	Bacteria	Bacteroidota	Bacteroidia	Flavobacteriales	Flavobacteriaceae			SC9685-86-88_k127_1524028_1 # 3 # 1955 # -1 # ID=37_1;partial=10;start_type=ATG;rbs_motif=TAAAAA;rbs_spacer=13bp;gc_cont=0.443	CcoN-WP_088748600.1 MULTISPECIES: cytochrome-c oxidase, cbb3-type subunit II, partial [unclassified Sphingobacteriales (miscellaneous)]	73.2	456	197	651	1	453	5.6e-210	730.7	69.9	87.3	MEVQQFYYDNKIVKKFLYATLLWGIVGMLVGLLLAFMFLFPNITDGISWLSFGRLRPLHTNAVIFAFVGNAIFAGVYYSTQRLLKARMFSDFLSNVNFWGWQAIIVSAAVTLPLGYTTSKEYAELEWPIDIAITLIWVVFAWNFIGTLLKRRQRHLYVAIWFYLATIVTVAVLHIFNSLELPVSALKSYSVYAGVQDALVQWWYGHNAVAFFLTTPFLGLMYYFVPKAANRPVYSYRLSIVHFWSLIFIYIWAGPHHLLYTSLPDWAQNLGVVFSVMLIAPSWGGMINGLLTLRGAWDKVRTDPTLKFMVVAITGYGMATFEGPMLSLKNVNAIAHFSDWIIAHVHVGALAWNGFLTFGMIYWLVPKMFKTRLHSVPMANFHFWIGTLGIILYALPMYV…
Cytochrome cbb3 oxidase	CcoN		Aerobic respiration	HDS_28	Bacteria	Bacteroidota	Bacteroidia	Flavobacteriales	Flavobacteriaceae			SC9685-86-88_k127_1144948_1 # 3 # 587 # 1 # ID=163_1;partial=10;start_type=Edge;rbs_motif=None;rbs_spacer=None;gc_cont=0.453	CcoN-WP_099171582.1 cytochrome-c oxidase, cbb3-type subunit II, partial [Flavobacterium psychrophilum]	68.8	186	1	185	228	413	1.4e-71	269.2	94.9	44.9	GRDLYIREGCVGCHSQMIRPFRSEVERYGEYAKAGEFVYDHPFLWGSKRTGPDLLRIGGKYSDNWHFNHMYDPQSTSSGSIMPAYQWLIRNRHDRSQTQAKMEVMVSLGVPYSEEEIANAPANMDEQAALIEQNLYADPEFVKSYEADKAYAQENGLDFVEMRDREIVAMIAYLQRLGTDIKVKDTNELLTQNK*
Cytochrome cbb3 oxidase	CcoN		Aerobic respiration	IDS_32	Bacteria	Bacteroidota	Bacteroidia	Flavobacteriales	Flavobacteriaceae			SC9687-89-91_k127_662691_7 # 3346 # 4464 # -1 # ID=314_7;partial=01;start_type=Edge;rbs_motif=None;rbs_spacer=None;gc_cont=0.377	CcoN-WP_099171582.1 cytochrome-c oxidase, cbb3-type subunit II, partial [Flavobacterium psychrophilum]	63	378	1	365	33	410	5.9e-140	497.3	97.9	91.3	VHIGALAWNGFMAAGIIYWLATKLWKTDLFSKKLANIHFWMGTLGILFYAIPLYVAGFTQASMWKQFNPDGTLVYGNFLETVTQILPMYAMRAFGGTLYLTGFILLAYNIYRTAKAGSTVEDELVEAAPLKVISARRAPNEKVHSWLERRTVLFSILVTIAILIGGAVEIVPLLTVPSNIPEITSIKPYTPLELEGRDIYIREGCNNCHSQMIRPFRSEVERYGEYSKAGEFVYDFPFLWGSRRTGPDVHRIGGKYNDNWHFNHMYDPRLTSPGSIMPSYPWLLSNDLDISDLESKMNAMVTLGVPYTQFEVDKAIFLLKNQALEVEQNLRQDPEFVKNYGDSNMQDKEIVALIAYLQRLGTDIKKGETAQN*
Cytochrome cbb3 oxidase	CcoN		Aerobic respiration	IDS_34	Bacteria	Bacteroidota	Bacteroidia	Flavobacteriales	Flavobacteriaceae			SC9687-89-91_k127_1187075_12 # 9008 # 11200 # 1 # ID=287_12;partial=00;start_type=ATG;rbs_motif=TAA;rbs_spacer=5bp;gc_cont=0.417	CcoN-WP_088748600.1 MULTISPECIES: cytochrome-c oxidase, cbb3-type subunit II, partial [unclassified Sphingobacteriales (miscellaneous)]	66.9	528	197	719	1	505	1.3e-212	739.6	71.5	97.3	MEVQQFYYDNKIVKKFLYATMLWGVVGMLVGLILAFMFLFPNLTDGISWLSFGRLRPLHTNAVIFAFVGNAIFAGVYYSLQRLLKARMASDLLSNINFWGWQLIIVGAAITLPLGFTTSKEYAELEWPFDIAIALIWVAFGANMIWTILNRRQRHLYVAIWFYLATFVTVAVLHIFNSLELPVNALKSYSAYAGVQDALVQWWYGHNAVAFFLTTPFLGLMYYFVPKAANRPVYSYRLSIVHFWSLIFIYIWAGPHHLLYTALPSWAQNLGVAFSIMLIMPSWGGMINGLLTLRGAWDKVRTDPVLKFMVVAITGYGMATFEGPMLSLKNVNAIAHFTDWIIAHVHVGALAWNGFLAFGMIYYLVPKLFKTKLYSTGLANLHFWIGTLGIIMYALPMYV…
Cytochrome cbb3 oxidase	CcoN		Aerobic respiration	IDS_28	Bacteria	Bacteroidota	Bacteroidia	NS11-12g	UBA9320			SC9687-89-91_k127_2617747_4 # 2172 # 4319 # -1 # ID=277_4;partial=00;start_type=ATG;rbs_motif=TAA;rbs_spacer=12bp;gc_cont=0.380	CcoN-WP_088748600.1 MULTISPECIES: cytochrome-c oxidase, cbb3-type subunit II, partial [unclassified Sphingobacteriales (miscellaneous)]	66.3	511	197	707	1	503	5.5e-211	734.2	71.4	96.9	MQKETFNYDNKIVRNFGIATVVWGLVGMLVGVTIAFQLFEPFFNFNTRYLSFGRLRPLHTNAIIFAFVGNAIFMGVYYSLQRLLKARMFSDVLSNIHFWGWQLIIVAAALTLPFGITTSKEYAELEWPIDIAIALIWVVFGWNMIGTIFKRRERHLYVAIWFYLATFITVAMLHIVNSFALPVSFLKSYSAFAGVQDALVQWWYGHNAVAFFLTTPFLGLMYYFMPKMANRPIYSYKLSILHFWSLIFLYIWAGPHHLLYTSLPGWVQTVGVVFSVMLIAPSWGGMLNGLLTLRGAWDKVRDDALLKFMVVGLTAYGMSTFEGPMLSLKNVNAIAHFTDWIVAHVHVGALGWNGLLTFAILYYTIPRIYNTTIFSKKMVGTHFWLATLGILFYAIPMYF…
Cytochrome cbb3 oxidase	CcoN		Aerobic respiration	HDS_24	Bacteria	Bacteroidota	Ignavibacteria	Ignavibacteriales	Ignavibacteriaceae	BMS3ABIN03		SC9685-86-88_k127_219138_3 # 565 # 2703 # -1 # ID=66_3;partial=00;start_type=ATG;rbs_motif=AGGAG;rbs_spacer=5-10bp;gc_cont=0.385	CcoN-WP_088748600.1 MULTISPECIES: cytochrome-c oxidase, cbb3-type subunit II, partial [unclassified Sphingobacteriales (miscellaneous)]	72.1	505	197	701	1	504	4.2e-227	787.7	70.8	97.1	MELEKFSYDNEIVRKFAFATSLWGLVGMLVGLLLAVQLFAPAFNFNISFLTFGRIRPLHTNAVIFAFVGNAIFMGVYYSLQRLCKARMFSDLLSNIHFWGWQLIIVSAAITLPLGITTSKEYAELKWPIDIAIALVWVAFGINMFATIIKRREKHMYVAIWFYIATWITVTVLHIVNSIEIPVSFLKSYPVYAGVQDALVQWWYGHNAVAFFLTTPFLGLMYYFLPKAANRPVYSYKLSIVHFWTLVFIYIWAGPHHLLYSALPDWAQSLGTVFSIMLIAPSWGGMINGLLTLRGAWDRVRENPILKFMVVAVTAYGMATLEGPALSLKNVNAIAHFTDWIIAHVHVGALGWNGFLTFGILYWLIPILWNTKLYSKKLANFHFWIGFLGIVFYALSMWF…
Cytochrome cbb3 oxidase	CcoN		Aerobic respiration	IDS_44	Bacteria	Bacteroidota	Ignavibacteria	Ignavibacteriales	Ignavibacteriaceae	BMS3ABIN03		SC9687-89-91_k127_636256_1 # 3 # 335 # 1 # ID=348_1;partial=10;start_type=Edge;rbs_motif=None;rbs_spacer=None;gc_cont=0.369	CcoN-WP_088748600.1 MULTISPECIES: cytochrome-c oxidase, cbb3-type subunit II, partial [unclassified Sphingobacteriales (miscellaneous)]	62	108	1	108	398	505	3.8e-34	144.1	97.3	20.8	QGGKYPNLWHYLHMENPESMSPGSIMPAYPWLITDDLDISTTKRKIEVMKGFGVPYPDGYEEIANNDLLTQAEEIALDLQENGIPADPNKEIIALIAYLQRLGTDIEVNN*
Cytochrome cbb3 oxidase	CcoN		Aerobic respiration	IDS_44	Bacteria	Bacteroidota	Ignavibacteria	Ignavibacteriales	Ignavibacteriaceae	BMS3ABIN03		SC9687-89-91_k127_109376_1 # 3 # 1907 # -1 # ID=381_1;partial=10;start_type=ATG;rbs_motif=AGGAG;rbs_spacer=5-10bp;gc_cont=0.381	CcoN-WP_088748600.1 MULTISPECIES: cytochrome-c oxidase, cbb3-type subunit II, partial [unclassified Sphingobacteriales (miscellaneous)]	76.3	438	197	634	1	437	1.1e-210	733	69	84.2	MELEKFSYDNVIVKKFAFATILWGVVGMLVGVLIATQLFAPDLNFQIPFLTFGRIRALHTNAVIFAFVGNAIFTGIYYSLQRLLKARLFSDLLGNIHFWGWQLIIVAAAITLPLGLTTSKEYAELEWPIDIAITVVWVIFGINMIATILKRREKHIYVAIWFYIATWVTIAVLHIVNSIEIPVTLFKSYPIYAGVQDALVQWWYGHNAVAFFLTTPYLGLMYYFLPKAANRPIYSYRLSIVHFWALIFLYIWAGPHHLLYSALPDWAQSLGTVFSIMLIAPSWGGMLNGLLTLRGAWDKVREEPILKFMVVAVTAYGMSTFEGPMLSLKNVNAFAHFTDWIVAHVHIGALGWNGFFTFGMLYWLVPKIWRTNLYSKKLANAHFWIGTLGIVFYASSMYW…
Cytochrome cbb3 oxidase	CcoN		Aerobic respiration	IDS_59	Bacteria	Bacteroidota	Ignavibacteria	Ignavibacteriales	Ignavibacteriaceae	BMS3ABIN03		SC9687-89-91_k127_914144_4 # 4000 # 6138 # 1 # ID=38_4;partial=00;start_type=ATG;rbs_motif=AGGAG;rbs_spacer=5-10bp;gc_cont=0.386	CcoN-WP_088748600.1 MULTISPECIES: cytochrome-c oxidase, cbb3-type subunit II, partial [unclassified Sphingobacteriales (miscellaneous)]	72.1	505	197	701	1	504	4.2e-227	787.7	70.8	97.1	MELEKFSYDNEIVRKFAFATSLWGLVGMLVGLLLAVQLFAPAFNFNISFLTFGRIRPLHTNAVIFAFVGNAIFMGVYYSLQRLCKARMFSDLLSNIHFWGWQLIIVSAAITLPLGITTSKEYAELEWPIDIAIALVWVAFGINMFATIIKRREKHMYVAIWFYIATWITVTVLHIVNSIEIPVSFLKSYPVYAGVQDALVQWWYGHNAVAFFLTTPFLGLMYYFLPKAANRPVYSYKLSIVHFWTLVFIYIWAGPHHLLYSALPDWAQSLGTVFSIMLIAPSWGGMINGLLTLRGAWDRVRENPILKFMVVAVTAYGMATLEGPALSLKNVNAIAHFTDWIIAHVHVGALGWNGFLTFGILYWLIPILWNTKLYSKKLANFHFWIGFLGIVFYALSMWF…
Cytochrome cbb3 oxidase	CcoN		Aerobic respiration	LDS_22	Bacteria	Bacteroidota	Ignavibacteria	Ignavibacteriales	Ignavibacteriaceae	BMS3ABIN03		SC9690-92-93_k127_368061_18 # 15380 # 17518 # -1 # ID=30_18;partial=00;start_type=ATG;rbs_motif=AGGAG;rbs_spacer=5-10bp;gc_cont=0.385	CcoN-WP_088748600.1 MULTISPECIES: cytochrome-c oxidase, cbb3-type subunit II, partial [unclassified Sphingobacteriales (miscellaneous)]	72.1	505	197	701	1	504	4.2e-227	787.7	70.8	97.1	MELEKFSYDNEIVRKFAFATSLWGLVGMLVGLLLAVQLFAPAFNFNISFLTFGRIRPLHTNAVIFAFVGNAIFMGVYYSLQRLCKARMFSDLLSNIHFWGWQLIIVSAAITLPLGITTSKEYAELEWPIDIAIALVWVAFGINMFATIIKRREKHMYVAIWFYIATWITVTVLHIVNSIEIPVSFLKSYPVYAGVQDALVQWWYGHNAVAFFLTTPFLGLMYYFLPKAANRPVYSYKLSIVHFWTLVFIYIWAGPHHLLYSALPDWAQSLGTVFSIMLIAPSWGGMINGLLTLRGAWDRVRENPILKFMVVAVTAYGMATLEGPALSLKNVNAIAHFTDWIIAHVHVGALGWNGFLTFGILYWLIPILWNTKLYSKKLANFHFWIGFLGIVFYALSMWF…
Cytochrome cbb3 oxidase	CcoN		Aerobic respiration	LDS_24	Bacteria	Desulfobacterota	Desulfobacteria	Desulfobacterales	Desulfosarcinaceae	Desulfatitalea		SC9690-92-93_k127_1213924_1 # 1 # 1140 # 1 # ID=232_1;partial=10;start_type=Edge;rbs_motif=None;rbs_spacer=None;gc_cont=0.608	CcoN-WP_083453736.1 cytochrome-c oxidase [Desulfatitalea tepidiphila]	91.8	377	1	377	53	429	5e-203	706.8	99.2	87.5	AFYYIPRLLGAPLYSERLGVFTAAAWNLFLAALVITLALGMTQGREYAEMIWPIDVAVVVAFFLVFFNFIMTVRQRTESVLYVSVWYVLAACILTACTYALGNVIWRPDGGALTGMPDAILLWFYGHNVFGLLLTPLSAGVAYYVIPRATRNPLYSHTLSLLGFWSLIVVYTHIGTHHLLQVPVPTWLKVVAIVDSVAMVIPVMAFLINIWYTAKGKLGEIHADIGAKFVFTGTIMYFFVSIQGSFMALPDVQRVTHFNNWVVAHAHIGVLGFAGMIALGGLYYTIPKLTGRPLFSRFLADFQYWMVLIGMVGFTIVLTIAGLIQGNAWLNGETVYRVLPEIHVYYVTRAGLGLLIFSSAVLGFYNIVRSMWSGNGAIP*
Cytochrome cbb3 oxidase	CcoN		Aerobic respiration	LDS_16	Bacteria	Desulfobacterota	Desulfobacteria	Desulfobacterales	SG8-13			SC9690-92-93_k127_336193_6 # 4171 # 4662 # 1 # ID=503_6;partial=01;start_type=TTG;rbs_motif=AGGAG;rbs_spacer=5-10bp;gc_cont=0.537	CcoN-WP_052079866.1 cytochrome-c oxidase [Alkalispirochaeta odontotermitis]	87.2	164	1	164	6	169	1.4e-77	288.9	100	35.5	MSEEATEIVAAGNPTAKAFTLTSALWFAGATTFGMIAAGYLIAPDFLANVEYIHFGRVRPMHVNAVLFGFVTPGLLAAAFYYFPKLLRTELYSHKLGVFSAIFWNITVAAGLIGIATGHTQGREYAELAWPVDIMVVISFSMVVINILMTIRQRKESILFVSIW
Cytochrome cbb3 oxidase	CcoN		Aerobic respiration	IDS_55	Bacteria	Desulfobacterota	Desulfobacteria	Desulfobacterales				SC9687-89-91_k127_2614238_3 # 1058 # 1933 # 1 # ID=691_3;partial=00;start_type=TTG;rbs_motif=AGGAG;rbs_spacer=5-10bp;gc_cont=0.537	CcoN-WP_052079866.1 cytochrome-c oxidase [Alkalispirochaeta odontotermitis]	90.6	288	4	291	10	297	2.2e-145	515	98.6	62.3	MSTPEPNMQTSNATAKAFTLTSALWFAAATSMGMIAAGYLIAPDLLANIEFIHFGRVRPMHVNAVLFGFVTPGLLAAAFYYFPKLLRTELYSHKLGVFSAIFWNITVASGLIGIATGHTQGREYAELAWPVDIMVVISFSLVVLNILMTIRQRKESILFVSIWYATAAMVLTSITYCLGNVIWKPDTGALTGIPDAILLWFYGHNIFGLLLTPMALALAYYVLPIATRSPLYSHTLSLLGFWSLIIVYTHIGTHHLLQVPVPTWLKTISIVDSVAMVIPVMIVLINLWYTV*
Cytochrome cbb3 oxidase	CcoN		Aerobic respiration	IDS_55	Bacteria	Desulfobacterota	Desulfobacteria	Desulfobacterales				SC9687-89-91_k127_2614238_4 # 1940 # 2050 # 1 # ID=691_4;partial=01;start_type=TTG;rbs_motif=GGA/GAG/AGG;rbs_spacer=5-10bp;gc_cont=0.477	CcoN-WP_052079866.1 cytochrome-c oxidase [Alkalispirochaeta odontotermitis]	91.9	37	1	37	301	337	1.9e-14	77	100	8	MGDIHADFGAKFIFTGTIYYFFVNIQGSMMALPHVQR
Cytochrome cbb3 oxidase	CcoN		Aerobic respiration	IDS_55	Bacteria	Desulfobacterota	Desulfobacteria	Desulfobacterales				SC9687-89-91_k127_132502_6 # 2307 # 2807 # -1 # ID=884_6;partial=01;start_type=Edge;rbs_motif=None;rbs_spacer=None;gc_cont=0.503	CcoN-WP_052079866.1 cytochrome-c oxidase [Alkalispirochaeta odontotermitis]	95.8	166	1	166	297	462	7.8e-92	336.3	99.4	35.9	VKGKLGDIHADIGAKFIFTGTIYYFFVNIQGSMMALPHVQRITHFNNWVVGHAHIGVLGFAGVTALGGLYFILPRITGKPLYSRFLADVQYWLVLIGVTGFAVVLTTVGLIQGNAWYNGETVYRTLPEIQPYYILRASLGTFIMIGAYLGLYNVVRSLYFNRGAST*
Cytochrome cbb3 oxidase	CcoN		Aerobic respiration	HDS_3	Bacteria	Gemmatimonadota	Gemmatimonadetes	SG8-23	UBA6960			SC9685-86-88_k127_1850475_1 # 1 # 354 # 1 # ID=391_1;partial=10;start_type=Edge;rbs_motif=None;rbs_spacer=None;gc_cont=0.681	CcoN-WP_088748600.1 MULTISPECIES: cytochrome-c oxidase, cbb3-type subunit II, partial [unclassified Sphingobacteriales (miscellaneous)]	50.9	106	1	106	397	502	2.9e-24	111.3	89.8	20.4	RGGGKYPDAWHYQHMQDPRSTSPGSVMPAYSWLLDWMVEPADITASVRALAALGTPYESTEEDWVRGQMQSQGQTIVENLAQAGIETTWDREIIAMIAYLQRLGRDGNAVFRAEGSQ*
Cytochrome cbb3 oxidase	CcoN		Aerobic respiration	IDS_46	Bacteria	Gemmatimonadota	Gemmatimonadetes	SG8-23	UBA6960			SC9687-89-91_k127_2608208_7 # 4684 # 6132 # -1 # ID=6_7;partial=00;start_type=ATG;rbs_motif=None;rbs_spacer=None;gc_cont=0.599	CcoN-WP_112327359.1 cytochrome-c oxidase, cbb3-type subunit I [Rhodothermaceae bacterium]	63.4	478	5	481	16	492	1.4e-189	662.5	98.8	95.4	MSQVGTAAVPTPNYDDDIVRKFFGATVLWGAVGMLVGVIIALQIAWWPANLGLPWTTFGRLRPLHTNAVIFAFGGNICFTGIYYSMQRLLKVRMFSDLLSKLHFWGWQAIIVAAAVTLPLGMTQSKEYAELIWPIDIAITVVWVIFAINFFGTIAIRKVKHIYVAIWFYMSFVITIAVLHIVNSLAIPATLFRSYPIFAGLTDGLVQWWYGHNAVGFFLTTPFLGLMYYFLPRAAERPVYSYRLSIVHFWGLVFLYIWAGPHHLLYSALPDWAQTLGMVFSIMLLAPSWGGMLNGLLTLRGAWDRLRTDPILKFMVVAVSFYGMSTFEGPMMSIRAVNGLAHFTNWVIGHVHSGALGWVGMMSFGTLYWLVPKLWNRELAYPKMATQHFWLATIGIVLY…
Cytochrome cbb3 oxidase	CcoN		Aerobic respiration	IDS_52	Bacteria	Gemmatimonadota	Gemmatimonadetes	SG8-23	UBA6960			SC9687-89-91_k127_1450022_2 # 73 # 1533 # -1 # ID=391_2;partial=00;start_type=ATG;rbs_motif=GGAG/GAGG;rbs_spacer=5-10bp;gc_cont=0.645	CcoN-WP_112327359.1 cytochrome-c oxidase, cbb3-type subunit I [Rhodothermaceae bacterium]	61	492	2	486	3	493	1.3e-187	656	99.6	98.2	MQSDRTASSLAGGPAATIAPEYDDNIVKMFFTATVVWALVGMLVGVIIALQLAWWPANLGMPWTTFGRLRPLHTNAVIFAFAGNVVFTGIYHSTQRLLKTRMFNDTLSRIHFWGWQGIIVAAAVTLPLGLTQAKEYAELIWPIDVAITVIWVIFAINFFGTLARRRVKHMYVAIWFYMSFVLTIAVLHIVNSLAIPATLTRSYPIYTGLTDALVQWWYGHNAVGFFLTTPFLGLMYYYLPRAAQRPVYSYRLSIIHFWALVFLYIWAGPHHLLYSALPDWAQTTGMVFSIILIAPSWGGMLNGLLTLKGAWNKLRSDPILKFMVVAVSFYGMSTFEGPMMSIRAVSGLAHYTNWVIGHVHSGALGWVGMISFGMLYWLMPRLYGRELKHPTWVSHHFWL…
Cytochrome cbb3 oxidase	CcoN		Aerobic respiration	IDS_52	Bacteria	Gemmatimonadota	Gemmatimonadetes	SG8-23	UBA6960			SC9687-89-91_k127_62054_1 # 66 # 803 # 1 # ID=492_1;partial=00;start_type=ATG;rbs_motif=GGAG/GAGG;rbs_spacer=5-10bp;gc_cont=0.680	CcoN-WP_088748600.1 MULTISPECIES: cytochrome-c oxidase, cbb3-type subunit II, partial [unclassified Sphingobacteriales (miscellaneous)]	53.5	217	18	234	287	502	4.7e-61	234.6	88.2	41.6	MAENETNGGGQESGTAYGRFHRRVLEGRAALFAVATTVAISIGGIVEIVPMFTASLGPEVRADVTPYTPLEVAGRDIYTREGCYLCHSQMVRPMRAEILRYGEWSRAWEYRYDRPFQLGSRRLGPDLHRVGGKYPDAWHYQHMQDPRSTSPGSVMPAYSWLLDWMVEPADITSSVRALAALGTPYESTEEDWVRGQMQSQGQTIVENLAQAGIETTWDREIIAMIAYLQRLGRDGNAVFRAEGSQ*
Cytochrome cbb3 oxidase	CcoN		Aerobic respiration	HDS_44	Bacteria	Gemmatimonadota	Gemmatimonadetes					SC9685-86-88_k127_971590_5 # 2498 # 3979 # -1 # ID=310_5;partial=01;start_type=Edge;rbs_motif=None;rbs_spacer=None;gc_cont=0.625	CcoN-WP_112327359.1 cytochrome-c oxidase, cbb3-type subunit I [Rhodothermaceae bacterium]	62.2	481	14	492	13	492	4e-192	671	97	96	SQPDKSPGFHMEKSASAGTGVPAAIYDDDIVKKFAIATIIWGAVGMLVGVIIALQLAWWPANLGLPWTTFGRLRPLHTNAVIFAFGGNICFTGIYYSMQRLLKTRMWNDALSKIHFWGWQLIIVSAALTFPLGLSQSREYAELIWPIDIAITLIWVVFAINFFGTIAVRKVKHLYVAIWFYMSFVITIAVLHIVNNLAMPATFLRSYPLYSGMTDALVQWWYGHNAVGFFLTTPFLGLMYYFLPKAAERPIYSYRLSIVHFWGLIFLYIWAGPHHLLYSGLPDWAQTLGMVFSIVLLAPSWGGMLNGLLTLRGAWHRLRTDPVLKFMVVGVSFYGMSTFEGPMMSIRAVNGLAHFTNWVIGHVHSGALGWNGMISFAVLYWLVPRLWNKPLAKPNMATQ…
Cytochrome cbb3 oxidase	CcoN		Aerobic respiration	IDS_56	Bacteria	Gemmatimonadota	Gemmatimonadetes					SC9687-89-91_k127_1435036_2 # 661 # 2112 # -1 # ID=159_2;partial=00;start_type=ATG;rbs_motif=None;rbs_spacer=None;gc_cont=0.625	CcoN-WP_112327359.1 cytochrome-c oxidase, cbb3-type subunit I [Rhodothermaceae bacterium]	62.2	481	4	482	13	492	5.1e-192	670.6	99	96	MEKSASAGTGVPAAIYDDDIVKKFAIATIIWGAVGMLVGVIIALQLAWWPANLGLPWTTFGRLRPLHTNAVIFAFGGNICFTGIYYSMQRLLKTRMWNDALSKIHFWGWQLIIVSAALTFPLGLSQSREYAELIWPIDIAITLIWVVFAINFFGTIAVRKVKHLYVAIWFYMSFVITIAVLHIVNNLAMPATFLRSYPLYSGMTDALVQWWYGHNAVGFFLTTPFLGLMYYFLPKAAERPIYSYRLSIVHFWGLIFLYIWAGPHHLLYSGLPDWAQTLGMVFSIVLLAPSWGGMLNGLLTLRGAWHRLRTDPVLKFMVVGVSFYGMSTFEGPMMSIRAVNGLAHFTNWVIGHVHSGALGWNGMISFAVLYWLVPRLWNKPLAKPNMATQHFWLATIGIV…
Cytochrome cbb3 oxidase	CcoN		Aerobic respiration	HDS_51	Bacteria	Myxococcota	Polyangia	Haliangiales	Haliangiaceae			SC9685-86-88_k127_2428397_1 # 1 # 1071 # -1 # ID=875_1;partial=10;start_type=GTG;rbs_motif=GGAG/GAGG;rbs_spacer=5-10bp;gc_cont=0.606	CcoN-WP_145200193.1 hypothetical protein [Planctomycetes bacterium Poly30]	77.9	357	1	357	29	385	1.9e-167	588.6	100	71.7	MLWYASAVFWLLFGSVLALVASIKLHTPDFLSGHAWLTFGRVRPAHLVTVIYGWASMAGVGTLLWLMSRLSRLELPWRRLLALIALWWNLLVAVGTYSILAGDGTSIEWLELPGWVSMPLGLFFLVFIALAIKMLIERRVKHLYVTQWYLLGATLWFPILYVAATVLIHSPAASGVLNGSANWWFAHNVLGLWLTPIGLGTAYYLIPKVIGRPIHSYYLSILGFWTLALFYNWAGTHHLIGGPVPAWLVTVGVVGSMMMFVPVTVVAVNHHLTMVGHFHKLKTSPTLRFVVFGAMAYTVVSIQGSLTALRTVNETSHFTHYTIAHAHLGVYAFYSMIAFGALYYIMPRLVGREWISS
Cytochrome cbb3 oxidase	CcoN		Aerobic respiration	HDS_50	Bacteria	Myxococcota	Polyangia	Polyangiales	SG8-38	SG8-38		SC9685-86-88_k127_450679_7 # 5098 # 7443 # 1 # ID=755_7;partial=00;start_type=ATG;rbs_motif=GGAG/GAGG;rbs_spacer=5-10bp;gc_cont=0.616	CcoN-WP_112327359.1 cytochrome-c oxidase, cbb3-type subunit I [Rhodothermaceae bacterium]	71.6	451	8	458	25	475	2e-198	692.6	57.7	90.2	METQRIVYNDKVVRQFLWASVLFGIVGMLVGIIIALQLAWSPANLPPYLSFGRLRPLHTNAVIFAFVGNMLFAGVYYSTQRLAKARLASDILSSVHFWGWQLIIVAAAITLPLGITAAKEYAELEWPIDIAIAVIWVVFAVNFFWTLAKRREKHLYVAIWFYIATIITVAVLHIVNSFAIPVSMFKSYSLFAGVQDALVQWWYGHNAVAFFLTTPILGIMYYFLPKAAERPVFSYRLSIVHFWGLVFIYIWAGPHHLLYTALPDWAQSLGMVFSLMLWAPSWGGMLNGLLTLRGAWDKLRTDPVLKFLAAGVTFYGMSTFEGPLLSIKSVSGLAHYTDWIIGHVHSGALGWNGLMAAGMFYWLVPRLYGTKLRSVSAANFHFWIATVGILIYAISMWVA…
Cytochrome cbb3 oxidase	CcoN		Aerobic respiration	HDS_7	Bacteria	Myxococcota	Polyangia	Polyangiales	SG8-38	SG8-38	SG8-38 sp004283055	SC9685-86-88_k127_1948635_1 # 3 # 1067 # -1 # ID=45_1;partial=10;start_type=ATG;rbs_motif=GGAG/GAGG;rbs_spacer=5-10bp;gc_cont=0.614	CcoN-WP_112327359.1 cytochrome-c oxidase, cbb3-type subunit I [Rhodothermaceae bacterium]	76.4	348	8	355	25	372	4.3e-164	577.4	98	69.6	METQRIVYNDKVVRQFLWASVLFGIVGMLVGIIIALQLAWWPANLPPYLSFGRLRPLHTNAVIFAFVGNMLFAGVYYSTQRLAKARLASDILSSIHFWGWQLIIVAAAITLPLGITAAKEYAELEWPIDISIAVIWVVFAVNFFWTLAKRREKHLYVAIWFYIATIITVAVLHIVNSFAIPVSMFKSYSVFAGVQDALVQWWYGHNAVAFFLTTPILGIMYYFLPKAAERPVFSYRLSIVHFWGLVFIYIWAGPHHLLYTALPDWAQSLGMVFSLMLWAPSWGGMLNGLLTLRGAWDKLRTDPVLKFLAAGVTFYGMSTFEGPLLSIKSVSGLAHYTDWIIGHVHSGALGWNGLM
Cytochrome cbb3 oxidase	CcoN		Aerobic respiration	IDS_69	Bacteria	Myxococcota	Polyangia	Polyangiales	SG8-38	SG8-38	SG8-38 sp004283055	k127_1137279_1 # 47 # 2392 # -1 # ID=5_1;partial=00;start_type=ATG;rbs_motif=GGAG/GAGG;rbs_spacer=5-10bp;gc_cont=0.621	CcoN-WP_112327359.1 cytochrome-c oxidase, cbb3-type subunit I [Rhodothermaceae bacterium]	71.6	451	8	458	25	475	2.8e-200	698.7	57.7	90.2	METQRIVYNDKVVRQFLWASVLFGIVGMLVGIIIALQLAWWPANLPPYLSFGRLRPLHTNAVIFAFVGNMLFAGVYYSTQRLAKARLASDILSSIHFWGWQLIIVAAAITLPLGITAAKEYAELEWPIDISIAVIWVVFAVNFFWTLAKRREKHLYVAIWFYIATIITVAVLHIVNSFAIPVSMFKSYSVFAGVQDALVQWWYGHNAVAFFLTTPILGIMYYFLPKAAERPVFSYRLSIVHFWGLVFIYIWAGPHHLLYTALPDWAQSLGMVFSLMLWAPSWGGMLNGLLTLRGAWDKLRTDPVLKFLAAGVTFYGMSTFEGPLLSIKSVSGLAHYTDWIIGHVHSGALGWNGLMAAGMFYWLVPRLYGTKLRSVSAANFHFWIATVGILIYAISMWVA…
Cytochrome cbb3 oxidase	CcoN		Aerobic respiration	LDS_12	Bacteria	Myxococcota	Polyangia	Polyangiales	SG8-38	SG8-38	SG8-38 sp004283055	SC9690-92-93_k127_1101976_1 # 3 # 1067 # -1 # ID=104_1;partial=10;start_type=ATG;rbs_motif=GGAG/GAGG;rbs_spacer=5-10bp;gc_cont=0.614	CcoN-WP_112327359.1 cytochrome-c oxidase, cbb3-type subunit I [Rhodothermaceae bacterium]	76.4	348	8	355	25	372	4.3e-164	577.4	98	69.6	METQRIVYNDKVVRQFLWASVLFGIVGMLVGIIIALQLAWWPANLPPYLSFGRLRPLHTNAVIFAFVGNMLFAGVYYSTQRLAKARLASDILSSIHFWGWQLIIVAAAITLPLGITAAKEYAELEWPIDISIAVIWVVFAVNFFWTLAKRREKHLYVAIWFYIATIITVAVLHIVNSFAIPVSMFKSYSVFAGVQDALVQWWYGHNAVAFFLTTPILGIMYYFLPKAAERPVFSYRLSIVHFWGLVFIYIWAGPHHLLYTALPDWAQSLGMVFSLMLWAPSWGGMLNGLLTLRGAWDKLRTDPVLKFLAAGVTFYGMSTFEGPLLSIKSVSGLAHYTDWIIGHVHSGALGWNGLM
Cytochrome cbb3 oxidase	CcoN		Aerobic respiration	HDS_5	Bacteria	Planctomycetota	Phycisphaerae	Phycisphaerales	SM1A02			SC9685-86-88_k127_23191_1 # 1 # 1764 # 1 # ID=41_1;partial=10;start_type=Edge;rbs_motif=None;rbs_spacer=None;gc_cont=0.651	CcoN-WP_088748600.1 MULTISPECIES: cytochrome-c oxidase, cbb3-type subunit II, partial [unclassified Sphingobacteriales (miscellaneous)]	54.4	531	39	568	1	503	4.9e-173	607.8	90.1	96.9	ALWFYIATIIAIAVLHIFNNLVLPVTALKSYSLYAGVQDAFMQWWYGHNAVAFFLTTPFLGLMYYFLPKAANRPVFSYKLSILHFWSLVFIYIWAGPHHLHYTAVPAWLSTLGMLFSLMLWMPSWGGMINGLLTLRGAWHRVAEDPILKFFVVAVTFYGMSTFEGPVLSIKSVNALSHYTDWTIAHVHAGALGWVGFMIFGMLYWMMPRLLQTELFSRRLMSIHFWIATIGILLYIIPIYAAGLTQGLMWRAFDASGMLAYGDFIETVTRLLPFYWIRVIGGTLYLAGGVLALVNVYLTWRRRPATYAENVQEAAPLLPDYQDPPVPPSRLTGVLDFAKTLDVLGQAKWHRRWERLPLRFTIWVIIAVVSASLFEIIPTFIIRSNVPTIATVTPYTPLE…
Cytochrome cbb3 oxidase	CcoN		Aerobic respiration	HDS_5	Bacteria	Planctomycetota	Phycisphaerae	Phycisphaerales	SM1A02			SC9685-86-88_k127_363762_8 # 6527 # 7246 # 1 # ID=642_8;partial=01;start_type=ATG;rbs_motif=GGAG/GAGG;rbs_spacer=5-10bp;gc_cont=0.640	CcoN-WP_095513825.1 cytochrome-c oxidase, cbb3-type subunit I [Rubrivirga sp. SAORIC476]	70.2	245	1	240	1	244	6.4e-95	347.1	100	48	MASDAAAPALQAVPDTGLERFVYDDAIARKFALATIVWGIVGMTVGVLIALQLALPWFNLELPWLTFGRLRPLHTNAVIFAFAGNAIFAAVYYSSQRLLKARMFSDALSNVHFWGWQAIIVGAAITLPLGITQSKEYAELEWPLDIAIAAVWIVFAINFFGTVARRRERHLYVALWFYIATIIAIAVLHIFNNLVLPVTALKSYSLYAGVQDAFMQWWYGHNAVAFFLTTPFLGLMYYFL
Cytochrome cbb3 oxidase	CcoN		Aerobic respiration	IDS_63	Bacteria	Proteobacteria	Alphaproteobacteria	Caulobacterales	Parvularculaceae	Marinicaulis		SC9687-89-91_k127_660890_3 # 993 # 2642 # 1 # ID=357_3;partial=00;start_type=ATG;rbs_motif=AGGAG;rbs_spacer=5-10bp;gc_cont=0.509	CcoN-WP_104828521.1 cytochrome-c oxidase, cbb3-type subunit I [Marinicaulis flavus]	82.9	521	12	532	15	535	8.2e-263	906	94.7	94.7	MKNNVHRERGLGNDGAFIAAFLGLGTLFWLFVAGRAQDGMMAFHAYIFIFAFITGLFSLLFYATGEKPENETGYVTSVVKAGVFASVFWGIAGFLVGVIIAFQLAFPDLLYFENAPWTSFGRLRPLHTSAVIFAFGGNVLIATSFYVVQRTCKARLAGGLAPWFVFWGYNLFIVIAATGYLIGVTQSKEYAEPEWYADLWLTIVWVVYLFVFLGTIWRRKEPHIYVANWFYLSFIVTIAMLHVVNNLAIPVSLAGSKSYSAFAGVQDALTQWWYAHNAVGFFLTTGFLAIMYYFIPKKAERPIYSYRLSIVHFWSLIFIYIWAGPHHLHYTALPEWAQTLGMTFSIMLWMPSWGGMINGLMTLSGAWDKLRTDPVLRMMVVSVAFYGMSTFEGPLMSVR…
Cytochrome cbb3 oxidase	CcoN		Aerobic respiration	HDS_32	Bacteria	Proteobacteria	Alphaproteobacteria	Rhodobacterales	Rhodobacteraceae	Boseongicola		SC9685-86-88_k127_2194257_4 # 1798 # 3303 # 1 # ID=465_4;partial=01;start_type=ATG;rbs_motif=GGA/GAG/AGG;rbs_spacer=5-10bp;gc_cont=0.570	CcoN-WP_093974094.1 cytochrome-c oxidase, cbb3-type subunit I [Boseongicola aestuarii]	96.8	502	1	502	1	502	1.6e-294	1011.1	100	94.4	MLNAFKLIVLGLIALVAALAANWGQDLAYQVHAVLIMLVAAGLFISILRKFDDPAPIVDETGYMDGVVRAGVIATGFWGVVGFLVGVVIAFQLAFPVLNFEWAQPYLNFGRLRPLHTSAVIFAFGGNALIMSSFYIVQRTCGARLWGGNLAWFVFWGYQFFIVLAATGYLLGSTQSKEYAEPEWYIDIWLTVVWVAFLLVFLGTLFKRKEKHIYVANWFLLSFIITVAMLHLVNNLSIPVTIWGSKSVQVFSGVQDAMTQWWYGHNAVGFFLTAGFLGMMYYFVPKQAGRPVFSYKLSIIHFWALIFLYIWAGPHHLHYTALPDWASTLGMVFSIILWMPSWGGMINGLMTLQGAWDKLRTDPIIRMMVISLAFYGMSTFEGPMMSIRAVNSLSHYTDW…
Cytochrome cbb3 oxidase	CcoN		Aerobic respiration	IDS_20	Bacteria	Proteobacteria	Alphaproteobacteria	Rhodobacterales	Rhodobacteraceae	Boseongicola		SC9687-89-91_k127_2587170_1 # 2 # 205 # 1 # ID=287_1;partial=10;start_type=Edge;rbs_motif=None;rbs_spacer=None;gc_cont=0.588	CcoN-WP_093974094.1 cytochrome-c oxidase, cbb3-type subunit I [Boseongicola aestuarii]	100	67	1	67	466	532	8.8e-34	142.1	98.5	12.6	LMWREVDAQGFLVNSFADTVSAKFPMYVVRGLGGVLFLAGALIMVWNMWMTIRGGAKVSAPVGVPAE*
Cytochrome cbb3 oxidase	CcoN		Aerobic respiration	HDS_62	Bacteria	Proteobacteria	Alphaproteobacteria	Rhodobacterales	Rhodobacteraceae	IMCC34051		k127_207236_15 # 13161 # 14765 # 1 # ID=81_15;partial=00;start_type=ATG;rbs_motif=GGA/GAG/AGG;rbs_spacer=5-10bp;gc_cont=0.591	CcoN-WP_119999638.1 cytochrome-c oxidase, cbb3-type subunit I [Rhodobacteraceae bacterium]	90.1	534	1	534	1	530	9e-291	998.8	99.8	100	MWDYVKLVALGLIALLAAIAANYARDVPYMVHAILIMLVAGGLFLWTIRGIGEPKPVVDTSGYMDDVVRAGVIATAFWGVVGFLAGTFIAFQLAFPGLNFEWAQGYMNFGRLRPLHTSAVIFAFGGNALLCTSFYIVQRTSAVRLWGGNLAWFVFWGYNLFIVLAATAYLLGSTQGKEYAEPEWYIDLWLTVVWVAYLLVFLGTLMTRKVKHIYVANWFLLSFIVTVAMLHIVNNLSLPVSIFGSRSVQLFAGVQDAMTQWWYGHNAVGFFLTAGFLGMMYYFVPKQAERPVFSYKLSIIHFWALIFLYIWAGPHHLHYTALPDWASTLGMVFSVVLWMPSWGGMINGLMTLSGAWDKLRTDPIIRMMVVSIGFYGMSTFEGPMMSIRAVNSLSHYTDW…
Cytochrome cbb3 oxidase	CcoN		Aerobic respiration	IDS_49	Bacteria	Proteobacteria	Alphaproteobacteria	Rhodobacterales	Rhodobacteraceae	IMCC34051		SC9687-89-91_k127_1132379_4 # 2389 # 3993 # 1 # ID=207_4;partial=00;start_type=ATG;rbs_motif=GGA/GAG/AGG;rbs_spacer=5-10bp;gc_cont=0.590	CcoN-WP_119999638.1 cytochrome-c oxidase, cbb3-type subunit I [Rhodobacteraceae bacterium]	90.1	534	1	534	1	530	6.9e-291	999.2	99.8	100	MWDYVKLVALGLIALLAAIAANYARDVPYMVHAILIMLVAGGLFLWTIRGIGEPKPVVDTSGYMDDVVRAGVIATAFWGVVGFLAGTFIAFQLAFPGLNFEWAQGYMNFGRLRPLHTSAVIFAFGGNALLCTSFYIVQRTSAVRLWGGNLAWFVFWGYNLFIVLAATAYLLGSTQGKEYAEPEWYIDLWLTVVWVAYLLVFLGTLMTRKVKHIYVANWFLLSFIVTVAMLHIVNNLSLPVSIFGSRSVQLFAGVQDAMTQWWYGHNAVGFFLTAGFLGMMYYFVPKQAERPVFSYKLSIIHFWALIFLYIWAGPHHLHYTALPDWASTLGMVFSVVLWMPSWGGMINGLMTLSGAWDKLRTDPIIRMMVVSIGFYGMSTFEGPMMSIRAVNSLSHYTDW…
Cytochrome cbb3 oxidase	CcoN		Aerobic respiration	IDS_21	Bacteria	Proteobacteria	Alphaproteobacteria	Rhodobacterales	Rhodobacteraceae	Octadecabacter		SC9687-89-91_k127_1195204_2 # 794 # 2392 # -1 # ID=151_2;partial=00;start_type=ATG;rbs_motif=AGxAGG/AGGxGG;rbs_spacer=5-10bp;gc_cont=0.566	CcoN-WP_148054115.1 cytochrome-c oxidase, cbb3-type subunit I [Octadecabacter sp. SW4]	89.3	532	1	532	1	530	8.4e-289	992.3	99.8	100	MWDWIKIAALGVITLLAALAASWARDLAYQVHALIVMAVAAGMFIWTVRRAGEEKPPISMEYNDSVIRYGVIATTFWGLAGFLVGTFIAFQLAFPQLNFDFLQGYGNFGRLRPLHTSAVIFAFGGNALICTSFYVVQRTSAARLWGGNLAWFVFWGYNLFIVLAATGYLMGATQSKEYAEPEWYVDIWLTIVWVAYLAVFMGTIIKRKEPHIYVANWFFLSFIVTVAMLHIVNNLSLPVSLLGSKSVQVFSGVQDAMTQWWYGHNAVGFFLTAGFLGMMYYFVPKQAEKPVFSYKLSIIHFWALIFLYIWAGPHHLHYTALPDWAGTLGMVFSIVLWMPSWGGMINGLMTLSGAWDKIRTDPIIRMMVISLGFYGMSTFEGPMMSIRAVNSLSHYTDWT…
Cytochrome cbb3 oxidase	CcoN		Aerobic respiration	IDS_21	Bacteria	Proteobacteria	Alphaproteobacteria	Rhodobacterales	Rhodobacteraceae	Octadecabacter		SC9687-89-91_k127_1497020_1 # 1 # 1110 # -1 # ID=444_1;partial=10;start_type=ATG;rbs_motif=GGA/GAG/AGG;rbs_spacer=5-10bp;gc_cont=0.595	CcoN-WP_121899496.1 cytochrome-c oxidase, cbb3-type subunit I [Rhodobacteraceae bacterium MA-7-27]	90	369	1	369	1	369	2.4e-202	704.5	99.7	69.1	MLDYVKLLILGLVAICAAIAANYARDLAYLVHALLIMTTAGGLFLWQMRRTGEPKLAAPTHEYMDGPVRAAAIATAFWGVVGFLVGVIIAFQLAFPQLNFDWTQGFGNFGRLRPLHTSAVIFAFGGNALLAASFYIVQRTSAARMWGGNLVWFVFWGYQFFIVLAATGYLLGATQSMEYAEPEWYTDIWLAIVWVAFLAVFVGTLLKRREPHIYVANWFLLSFIVTVAMLHIVNNLAIPVSIFGSRSVHVMSGVQSAMTQWWYGHNAVGFFLTAGFLGMMYYFIPKQAERPVYSYKLSIIHFWALIFLYIWAGPHHLHYTALPDWASTLGMVFSIVLWMPSWGGMINGLMTLSGAWDKLRTDPVIRMMVI
Cytochrome cbb3 oxidase	CcoN		Aerobic respiration	HDS_40	Bacteria	Proteobacteria	Alphaproteobacteria	Rhodobacterales	Rhodobacteraceae	Silicimonas		SC9685-86-88_k127_1567215_6 # 4075 # 5166 # -1 # ID=184_6;partial=01;start_type=Edge;rbs_motif=None;rbs_spacer=None;gc_cont=0.605	CcoN-WP_160765376.1 cytochrome-c oxidase, cbb3-type subunit I [Alphaproteobacteria bacterium GH1-50]	92.6	363	1	363	170	532	2.5e-207	721.1	99.7	68.2	LLGSTQSKEYAEPEWYVDLWLTIVWLAFLAVYLGTIIRRKEPHIYVANWFLLSFIVTVAMLHLVNNLSIPVSIWGSRSVQVFAGVQDAMTQWWYGHNAVGFFLTAGFLGMMYYFVPKQAERPIYSYKLSIIHFWALIFLYIWAGPHHLHYTALPDWASTLGMVFSVILWMPSWGGMINGLMTLSGAWDKLRTDPIIRMMVISIGFYGMSTFEGPMMSIRAVNSLSHYTDWTIGHVHSGALGWNGMITFGALYFLVPRLWNRAQLYSLPAVNWHFWLATIGIVLYASAMWVTGIMEGLMWREVDANGFLVNSFADTVAAKFPMYVVRALGGLLYLAGGIIMCWNLWMTVRAAPERAHSSVVPAE*
Cytochrome cbb3 oxidase	CcoN		Aerobic respiration	HDS_40	Bacteria	Proteobacteria	Alphaproteobacteria	Rhodobacterales	Rhodobacteraceae	Silicimonas		SC9685-86-88_k127_748796_4 # 3670 # 4875 # 1 # ID=583_4;partial=01;start_type=ATG;rbs_motif=GGAG/GAGG;rbs_spacer=5-10bp;gc_cont=0.606	CcoN-WP_160765376.1 cytochrome-c oxidase, cbb3-type subunit I [Alphaproteobacteria bacterium GH1-50]	89.8	402	1	402	1	402	4.5e-218	756.9	100	75.6	MSNYLKLVALGFIALFAALAANWARDLAYQVHALIIMAVSGGMFLWVLRRTDEPATAVDETRYMDDVIRAGVIATGFWGVVGFLVGVIIAFQLAFPVLNLEWAQPYANFGRLRPLHTSAVIFAFGGNALIMSSFYIVQRTSAARLWGGNLAWFVFWGYQLFIVLAATGYLLGSTQSKEYAEPEWYVDLWLTIVWLAFLAVYLGTIIRRKEPHIYVANWFLLSFIVTVAMLHVVNNLSIPVSIWGSRSVQVFAGVQDAMTQWWYGHNAVGFFLTAGFLGMMYYFVPKQAERPIYSYKLSIIHFWALIFLYIWAGPHHLHYTALPDWASTLGMVFSIILWMPSWGGMINGLMTLQGAWDKLRTDPIMRMFVISLAFYGMSTFEGPMMSIRAVNSLSHYTDW…
Cytochrome cbb3 oxidase	CcoN		Aerobic respiration	IDS_12	Bacteria	Proteobacteria	Alphaproteobacteria	Rhodobacterales	Rhodobacteraceae	Silicimonas		SC9687-89-91_k127_1964840_2 # 945 # 2543 # 1 # ID=117_2;partial=00;start_type=ATG;rbs_motif=GGAG/GAGG;rbs_spacer=5-10bp;gc_cont=0.610	CcoN-WP_160765376.1 cytochrome-c oxidase, cbb3-type subunit I [Alphaproteobacteria bacterium GH1-50]	90	532	1	532	1	532	5.6e-293	1006.1	99.8	100	MSNYLKLVALGFIALFAALAANWARDLAYQVHALIIMAVSGGMFLWVLRRTDEPATAVDESRYMDDVIRAGVIATGFWGVVGFLVGVIIAFQLAFPVLNLEWAQPYANFGRLRPLHTSAVIFAFGGNALIMSSFYIVQRTSAARLWGGNLAWFVFWGYQLFIVLAATGYLLGSTQSKEYAEPEWYVDLWLTIVWLAFLAVYLGTIIRRKEPHIYVANWFLLSFIVTVAMLHVVNNLSIPVSIWGSRSVQVFAGVQDAMTQWWYGHNAVGFFLTAGFLGMMYYFVPKQAERPIYSYKLSIIHFWALIFLYIWAGPHHLHYTALPDWASTLGMVFSVILWMPSWGGMINGLMTLSGAWDKLRTDPIIRMMVISIGFYGMSTFEGPMMSIRAVNSLSHYTVW…
Cytochrome cbb3 oxidase	CcoN		Aerobic respiration	HDS_30	Bacteria	Proteobacteria	Alphaproteobacteria	Sphingomonadales	Sphingomonadaceae	Altererythrobacter		SC9685-86-88_k127_2312172_1 # 1 # 891 # -1 # ID=143_1;partial=10;start_type=ATG;rbs_motif=AGGAG;rbs_spacer=5-10bp;gc_cont=0.570	CcoN-WP_067597971.1 cytochrome-c oxidase, cbb3-type subunit I [Altererythrobacter ishigakiensis]	95.6	297	1	297	1	297	4.9e-161	567	100	53.9	MESVLGRVGLWLLVLLAALAAFAGAKDIGFAVHAALIGIVAFALICVTAARYDPLAKAQSIFKMPPGPSRYDDDVVRWGVIATIFWGMAGFLVGVIIATQLVFPQLNFEPYLNFGRLRPLHTSAVIFAFGGNALLATSFYVVQRTGRTTLAFPSMARFVFWGYQLFIVLAATGYLLGVTQSKEYAEPEWYVDLWLTIVWVCYFIVFVGTIVKRKEPHIYVANWFFLAFIITVAMLHIVNNLSMPVSLLGSRSYSVFGGVQDALTQWWYGHNAVGFFLTAGFLAMMYYFVPKQAERPV
Cytochrome cbb3 oxidase	CcoN		Aerobic respiration	HDS_30	Bacteria	Proteobacteria	Alphaproteobacteria	Sphingomonadales	Sphingomonadaceae	Altererythrobacter		SC9685-86-88_k127_531617_1 # 2 # 892 # 1 # ID=167_1;partial=10;start_type=Edge;rbs_motif=None;rbs_spacer=None;gc_cont=0.576	CcoN-WP_067597971.1 cytochrome-c oxidase, cbb3-type subunit I [Altererythrobacter ishigakiensis]	98	296	1	296	256	551	8.2e-177	619.4	99.7	53.7	FGGVQDALTQWWYGHNAVGFFLTAGFLAMMYYFVPKQAERPVYSYRLSIIHFWSLIFLYIWAGPHHLHYTALPDWAQTLGMVFSIMLWMPSWGGMINGLMTLDGAWDKIRTDPIIRMFVLSLAFYGMSTFEGPMMSIKAVNSLSHYTDWTIGHVHSGALGWNGMITFACIYFLVPRLWERQRMYSMRMINWHFWLATLGIVFYTASMWVAGITQGLMWREYGADGYLVNSFADTVAALKPMYSLRVLGGLFYLSGAIVLVYNVWMTIAGKLREEAPMSDAKYDPQADRPITAVPAE*
Cytochrome cbb3 oxidase	CcoN		Aerobic respiration	IDS_42	Bacteria	Proteobacteria	Alphaproteobacteria	Sphingomonadales	Sphingomonadaceae	Altererythrobacter		SC9687-89-91_k127_599529_7 # 4206 # 5861 # 1 # ID=260_7;partial=00;start_type=ATG;rbs_motif=AGGAGG;rbs_spacer=5-10bp;gc_cont=0.572	CcoN-WP_067597971.1 cytochrome-c oxidase, cbb3-type subunit I [Altererythrobacter ishigakiensis]	96.7	551	1	551	1	551	0	1091.6	99.8	100	MESVLGRVGLWLLVLLAALAAFAGAKDIGFAVHAALIGIVAFALVCVTAARYDPLAKAQSIFKMPPGPSRYDDDVVRWGVIATIFWGMAGFLVGVIIATQLVFPQLNFEPYLNFGRLRPLHTSAVIFAFGGNALLATSFYVVQRTGRTTLAFPSMARFVFWGYQLFIVLAATGYLLGVTQSKEYAEPEWYVDLWLTIVWVCYFIVFVGTIVKRKEPHIYVANWFFLAFIITVAMLHIVNNLSMPVSLLGSRSYSVFGGVQDALTQWWYGHNAVGFFLTAGFLAMMYYFVPKQAERPVYSYRLSIIHFWSLIFLYIWAGPHHLHYTALPDWAQTLGMVFSIMLWMPSWGGMINGLMTLDGAWDKIRTDPIIRMFVLSLAFYGMSTFEGPMMSIKAVNSLS…
Cytochrome cbb3 oxidase	CcoN		Aerobic respiration	HDS_4	Bacteria	Proteobacteria	Gammaproteobacteria	Chromatiales	Sedimenticolaceae	41T-STBD-0c-01a		SC9685-86-88_k127_901217_2 # 477 # 1904 # 1 # ID=112_2;partial=00;start_type=ATG;rbs_motif=GGAG/GAGG;rbs_spacer=5-10bp;gc_cont=0.597	CcoN-WP_078120240.1 cytochrome-c oxidase, cbb3-type subunit I [Chromatiaceae bacterium 2141T.STBD.0c.01a]	92.6	475	1	475	1	475	1.6e-267	921.4	99.8	100	MESQTTYNYKVVRQFSVMTVVWGIVGMLVGVIIAAQLALPELTDGISWLSYGRLRPLHTNAVIFAFGGSALFATSYYVVQRTCQTRLFGGPLAAFTFWGWNLIIVLAAVTLPLGITSGKEYAELEWPIDLLIAVVWVVYAIVFFGTVATRKVKHIYVANWFFGAFILTIAVLHIVNSAFVPVSLTKGYSMYPGAIDAMIQWWYGHNAVGFFLTTAFLGMMYYFIPKQAGRPVYSYRLSVVHFWALISTYMWAGPHHLHYTALPDWVQSVGMVFSLILLAPSWGGMINGIMTLSGAWHKLRTDPVLKFLIVSLSFYGMSTFEGPMMSIKTVNALSHYTDWTVGHVHSGALGWVAMVSIGSLYYLLPRMFGKTQMASMKLVELHFWTATIGVVLYIAAMWI…
Cytochrome cbb3 oxidase	CcoN		Aerobic respiration	HDS_56	Bacteria	Proteobacteria	Gammaproteobacteria	Ga0077536				SC9685-86-88_k127_209362_1 # 2 # 754 # 1 # ID=103_1;partial=10;start_type=Edge;rbs_motif=None;rbs_spacer=None;gc_cont=0.627	CcoN-WP_043107963.1 cytochrome-c oxidase, cbb3-type subunit I [endosymbiont of unidentified scaly snail isolate Monju]	84.9	239	1	239	222	460	1.3e-122	439.1	95.2	50.9	FVPKQAGRPIYSYRLSVVHFWALAFTYIWAGPHHLHYTALPDWAQSLGMVMSLILLAPSWGGMINGIMTLSGAWHKLRTDPVLRLLIVSISFYGMSTFEGPMMSIKTVNALSHYTDWTIGHVHSGALGWVAMISMGSLYNLIPRVFGREAMYSTKLIDLHFWTSTIGVVLYIAAMWIAGVMQGLMWRAVNEDGTLTYSFIESLQATYPYYVVRLLGGALFLVGTLIMAYNVWKTVAGAEKGAVTAVAEPA*
Cytochrome cbb3 oxidase	CcoN		Aerobic respiration	HDS_56	Bacteria	Proteobacteria	Gammaproteobacteria	Ga0077536				SC9685-86-88_k127_823594_3 # 2698 # 3300 # 1 # ID=590_3;partial=01;start_type=ATG;rbs_motif=GGAG/GAGG;rbs_spacer=5-10bp;gc_cont=0.609	CcoN-WP_096361493.1 cytochrome-c oxidase, cbb3-type subunit I [Sulfuricaulis limicola]	84.3	191	11	201	7	197	3.2e-92	337.8	95	40.4	MSETAAEPVHYNDKVVRQFAVMTIVWGIVGMLVGVLIAAQLAWPALNFDLPWLTFSRLRPLHTNAVIFAFGGCALFATSFHVVQRTCHVRLASDGLASFVFWGWQLVILAAAITLPLGITTSKEYAELEWPIDILITVVWVAYAVVFFGTIMKRKVKHIYVANWFYAAFIITVAVLHLANSAALPAGMWKSYSVYSGVQDA
Cytochrome cbb3 oxidase	CcoN		Aerobic respiration	HDS_35	Bacteria	Proteobacteria	Gammaproteobacteria	GCA-001735895	GCA-001735895	GCA-001735895		SC9685-86-88_k127_1058759_3 # 2302 # 2532 # 1 # ID=225_3;partial=01;start_type=ATG;rbs_motif=GGAG/GAGG;rbs_spacer=5-10bp;gc_cont=0.541	CcoN-WP_040295075.1 cytochrome-c oxidase, cbb3-type subunit I [Beggiatoa alba]	87	77	1	77	1	77	2.2e-33	141	100	16.1	MATTETYNYKVVRQFSIMTIVWGLVGMSVGVLIAAQLAWPVLNFDIPYLTFSRLRPLHTNAVIFAFGGCALFATSYY
Cytochrome cbb3 oxidase	CcoN		Aerobic respiration	HDS_47	Bacteria	Proteobacteria	Gammaproteobacteria	GCA-2729495	GCA-2729495	SMWD01		SC9685-86-88_k127_200034_1 # 3 # 1124 # -1 # ID=148_1;partial=10;start_type=ATG;rbs_motif=GGAG/GAGG;rbs_spacer=5-10bp;gc_cont=0.601	CcoN-WP_067647773.1 cytochrome-c oxidase, cbb3-type subunit I [Dokdonella koreensis]	82.9	374	1	374	1	374	1.6e-190	665.2	100	78.9	MSQAQSYNDGVVRQFAVMTVVWGIVGMLVGVIIAAQMMWPALNFDIPWLSFGRLRPLHTNAVIFAFGGSALFATSYYIVQRTCHVRLFAGPLASFTFWGWQLVIVLAAITLPLGLTQGKEYAELIWPIDLLITVVWIAYAIVFFGTVGTRRIKHIYVANWFFAAFIITVALLHIVNSLAIPVTMLQSYSVYSGVVDAMVQWWYGHNAVGFFLTAAFLGMMYYFVPKQAGRPVYSYRLSVVHFWTLISIYMWAGPHHLHYTTLPDWAQSLGMVFSVLLLAPSWGGMINGIMTLSGAWHKLRTDPILKFMIVSLSFYGMSTFEGPMMSIKTVNALSHYTDWTIGHVHSGALGWVAMITMGSLYALIPKLYGRERMY
Cytochrome cbb3 oxidase	CcoN		Aerobic respiration	IDS_54	Bacteria	Proteobacteria	Gammaproteobacteria	GCA-2729495	GCA-2729495			SC9687-89-91_k127_57354_6 # 3469 # 4194 # -1 # ID=494_6;partial=01;start_type=Edge;rbs_motif=None;rbs_spacer=None;gc_cont=0.592	CcoN-WP_096364189.1 cytochrome-c oxidase, cbb3-type subunit I [Thiohalobacter thiocyanaticus]	85.8	226	1	226	232	457	4.6e-117	420.6	93.4	48	VYSYRLSVVHFWTLISIYMWAGPHHLHYTTLPDWAQSLGMVFSVLLLAPSWGGMINGIMTLSGAWHKLRTDPILKFMIVSLSFYGMSTFEGPMMSIKTVNALSHYTDWTIGHVHSGALGWVAMISAGCIYALIPRVFGRKEMYSIKLIDLHFWIATIGVVLYVASMWVAGVMQGLMWRAVNADGTLTYSFMESLKATYPYYGIRLVGGIMFLSGMLIMAYNVYKTITLGESRALQPVIDPA*
Cytochrome cbb3 oxidase	CcoN		Aerobic respiration	LDS_7	Bacteria	Proteobacteria	Gammaproteobacteria	HK1				SC9690-92-93_k127_228999_9 # 8506 # 9948 # 1 # ID=459_9;partial=00;start_type=ATG;rbs_motif=AGxAGG/AGGxGG;rbs_spacer=5-10bp;gc_cont=0.527	CcoN-WP_015280276.1 cytochrome-c oxidase, cbb3-type subunit I [Thioflavicoccus mobilis]	83.2	470	5	474	3	472	5.2e-237	820.1	97.7	98.5	MMEAAALERKYDLGVIRWFSVMAVVYLVVGASAGVYIASELAWPALNFDLSAITFGRLRPLHTNAVIFAFGGCTLMATGLYSVQRTCGVSLWSSKMAWFTFSGWNVIIVLAVLTLPFGITQSKEYAELEWPIDILIAVVWLSFLLNFVMTIAIRKSSHIYVSNWFFLAMLVMITYLHVVNSLVVPVHLFKSYSIFSGVQDAMVQWWWGHNAVGFYLTAGFLGIMYYFVPKQAERPVYSYRLSVLHFWALTFGYVWLGAHHLQYTALPDWTGSLGAAVSIAMIIPSWGGAINGVMTLSGAWDKLRTDYVLRFLIMSLAFYAMSTFEGPLMAIKTVNSLSHYTDWTIGHVHSGALGWVALVGLGAIYHLLGRLWYTDIYSPALVNVHFWLATIGAVIYIVA…
Cytochrome cbb3 oxidase	CcoN		Aerobic respiration	IDS_22	Bacteria	Proteobacteria	Gammaproteobacteria	Pseudomonadales	Pseudohongiellaceae			SC9687-89-91_k127_1855738_1 # 3 # 1052 # -1 # ID=533_1;partial=10;start_type=GTG;rbs_motif=AGGA;rbs_spacer=5-10bp;gc_cont=0.544	CcoN-WP_103712490.1 cytochrome C subunit protein [Methylobacterium sp. V23]	59.8	336	25	350	26	361	3.3e-108	391.7	93.1	69.1	MSEIADSQVRQPTENNQVAQVDSILVRAHSLAAFVTLLLAVLFGIVISLQFFWPESTSGLPGWGRLRYAHTQGIMLGWLGNAFLAFLYHAVPILSGRSVTSRRLGFWLFGIWNFAVMLPGWVLVLSGVSQPLEWAEFPLPVDVLILVAFVIAAVQFLPPFFQRGFENLYVSSWYIIGALVFTLLSFPMGNIVPELVPGAAGAAFSGLWIHDAVGLFVTPLALAILYFVIPASTGRPIFSHFLSMLGFWGLFFLYPLNGIHHYIYSVIPMAAQSTAIIASFLLGVVVIIVVSNLVLSQRGAGVIPADPALRFASMSVVFYLVVSLQGSMQADMGFSQLIHFTDFVIGHSHL
Cytochrome cbb3 oxidase	CcoN		Aerobic respiration	HDS_12	Bacteria	Proteobacteria	Gammaproteobacteria	Pseudomonadales	UBA7434	UBA7434	UBA7434 sp004283095	SC9685-86-88_k127_1412132_1 # 2 # 139 # -1 # ID=105_1;partial=10;start_type=ATG;rbs_motif=AGGA/GGAG/GAGG;rbs_spacer=11-12bp;gc_cont=0.522	CcoN-WP_087504671.1 cytochrome-c oxidase, cbb3-type subunit I [Neiella marina]	78.6	42	5	46	6	47	1.7e-12	70.9	91.3	8.7	MTNSAAAVEYDYEVAKRFTVMTVVWGIVGMAVGVLIAAQLVWPALN
Cytochrome cbb3 oxidase	CcoN		Aerobic respiration	HDS_12	Bacteria	Proteobacteria	Gammaproteobacteria	Pseudomonadales	UBA7434	UBA7434	UBA7434 sp004283095	SC9685-86-88_k127_2599401_20 # 20090 # 20764 # -1 # ID=138_20;partial=01;start_type=Edge;rbs_motif=None;rbs_spacer=None;gc_cont=0.527	CcoN-WP_103685682.1 MULTISPECIES: cytochrome-c oxidase, cbb3-type subunit I [Spongiibacteraceae]	92	200	1	200	261	460	2.8e-108	391.3	88.9	41.9	HYTALPDWAQSLGMVMSLILLAPSWGGMINGMMTLSGAWHKLRTDPILRFLVVSLSFYGMSTFEGPMMSIKTVNSLSHYTDWTIGHVHSGALGWVAMISIGMVYHLVPVLFEKKKMHSIPLINLHFWLATIGTVLYIASMWVNGIVQGLMWRAYNADGSLTYSFVESVVASGPGYIIRFIGGGMFLVGMLVMAWNVWQTIGPKARAALNNTDAGAVNTAAEGAA*
Cytochrome cbb3 oxidase	CcoN		Aerobic respiration	IDS_64	Bacteria	Proteobacteria	Gammaproteobacteria	Pseudomonadales	UBA7434	UBA7434	UBA7434 sp004283095	SC9687-89-91_k127_1109800_4 # 2405 # 3859 # 1 # ID=75_4;partial=00;start_type=ATG;rbs_motif=AGGA/GGAG/GAGG;rbs_spacer=11-12bp;gc_cont=0.519	CcoN-WP_103685682.1 MULTISPECIES: cytochrome-c oxidase, cbb3-type subunit I [Spongiibacteraceae]	89.8	452	9	460	9	460	8.5e-248	855.9	93.2	94.8	MTNSVAAVEYDYEVAKRFTVMTVVWGIVGMAVGVLIAAQLVWPALNFDTPWLSFGRLRPLHTNAVIFAFGGCALMGSSLFVVQRTCQARLFALPLAHFVFWGWQLVIVLAAITLPMGLTSSKEYAELEWPIDILITIVWVSYAIVFFGTIMRRKTPHIYVANWFYGAFIVTVAVLHVINSLAVPVSLGKSYSIYPGAIDAMIQWWYGHNAVGFYLTAGFLGMMYYFVPKQAERPVYSYRLSIVHFWALISVYIWAGPHHLHYTALPDWAQSLGMVMSLILLAPSWGDMINGMMTLSGAWHKLRTDPILRFLVVSLSFYGMSTFEGPMMSIKTVNSLSHYTDWTIGHVHSGALGWVAMISIGMVYHLVPVLFEKKKMHSIPLINLHFWLATIGTVLYIAS…
Cytochrome cbb3 oxidase	CcoN		Aerobic respiration	HDS_11	Bacteria	Proteobacteria	Gammaproteobacteria	SZUA-146	SZUA-146			SC9685-86-88_k127_1053051_1 # 2 # 1042 # -1 # ID=179_1;partial=10;start_type=GTG;rbs_motif=GGAGG;rbs_spacer=5-10bp;gc_cont=0.588	CcoN-WP_018716916.1 cytochrome-c oxidase, cbb3-type subunit I [Arhodomonas aquaeolei]	86	343	5	347	6	348	2.6e-182	637.9	98.8	72.5	MGNESYNDKVVRQFTLATILWGVVGMAVGVLIAAQLLWPALNFDLQWITYARLRPLHTNAVIFAFGGSALMGTSFYIVQRTCHVRLFSDRLASFVFWGWQTVIVLVAITLPLGITQSKEYAEAEWPIDILITLVWVAYAVVFFGTIARRRVRHIYVANWFYAAFIITVAVLHIFNNLVIPVGLWKSYPIYSGTVDAMVQWWYGHNAVGFFLTAGFLGMMYYFIPKQANRPIYSYRLSIVHFWALISVYMWAGPHHLHYTSLPDWAQSLGMVFSLILLAPSWGGMINGIMTLSGAWHKLRDDPILKFLIVSLSFYGMSTFEGPMMSIKTVNALSHYTDWTIGHVHSGA
Cytochrome cbb3 oxidase	CcoN		Aerobic respiration	HDS_25	Bacteria	Proteobacteria	Gammaproteobacteria	SZUA-146	SZUA-146			SC9685-86-88_k127_361544_16 # 10079 # 11560 # 1 # ID=18_16;partial=00;start_type=ATG;rbs_motif=GGA/GAG/AGG;rbs_spacer=5-10bp;gc_cont=0.484	CcoN-WP_150863288.1 cytochrome-c oxidase, cbb3-type subunit I [Wenzhouxiangella sp. W260]	83.1	455	24	478	3	457	2.4e-229	794.7	92.1	96.2	MQENILHDKSPQNLHKNTVPNEFYNDKVVMQFAVATTVWGIVGMLVGVLIAAQLWIPALNFDTAWLSYGRLRPLHTNAVIFAFGGSALFATAYYVVQRTSHVRLFSDKLAAFTFWGWQLIIVLAAITLPLGMTQGKEYAELEWPIDILIAVVWVSFAVVFFGTLAKRRVKHIYVANWFYGAFIITVALLHIVNNLSMPVTLGKSYSFYSGAVDALVQWWYGHNAVGFFLTAGFLGMMYYFVPKQAGRPIYSYRLSIVHFWALISIYMWAGPHHLHYTALPDWLQSLGMVFSLILLAPSWGGMINGIMTLSGAWHKLRTDPIIKFMVVALSFYGMSTFEGPMMSIKTVNALSHYTDWTIGHVHSGALGWVAMMTIGSMYCLIPRLVGKKEMFSVKWIDLH…
Cytochrome cbb3 oxidase	CcoN		Aerobic respiration	IDS_10	Bacteria	Proteobacteria	Gammaproteobacteria	SZUA-229	SZUA-229			SC9687-89-91_k127_781684_3 # 1659 # 2336 # -1 # ID=185_3;partial=01;start_type=Edge;rbs_motif=None;rbs_spacer=None;gc_cont=0.503	CcoN-WP_096361493.1 cytochrome-c oxidase, cbb3-type subunit I [Sulfuricaulis limicola]	84	225	1	225	249	473	1.2e-111	402.5	99.6	47.6	YIWAGPHHLHYTALPDWTQSLGMVFSLILLAPSWGGMINGIMTLSGAWEKLRSDPILKFLIVSVSFYGMSTFEGPMMAIKTVNALSHYTDWTVGHVHSGALGWVAMVSIGSMYFLIPKLFDTEIYSKKMIETHFWVATVGIVLYITSMWISGIMQGLMWRAINNDGTLTYSFVESVQAMHPFYIVRAGGGALFLLGMLIMAYNLTKTIAQGKAAVAAIPEPQAAH*
Cytochrome cbb3 oxidase	CcoN		Aerobic respiration	IDS_10	Bacteria	Proteobacteria	Gammaproteobacteria	SZUA-229	SZUA-229			SC9687-89-91_k127_259779_1 # 1 # 759 # -1 # ID=242_1;partial=10;start_type=ATG;rbs_motif=GGA/GAG/AGG;rbs_spacer=5-10bp;gc_cont=0.491	CcoN-WP_096361493.1 cytochrome-c oxidase, cbb3-type subunit I [Sulfuricaulis limicola]	84.2	247	7	253	6	252	1.1e-121	436	97.6	52.2	MNNETMTYDYTVVRQFAIVTVILGIVGMLIGVLIASQMAWPVLNFDTPWLTFGRLRPLHTNAVIFGFGGSALFATSYYVVQRTCHVRLFAPALAQFTFIGWMLVILLAVLTLPLGITSSKEYAELEWPIDLLITVVWVAYAVVFFGTVAKRRVKHIYVANWFFGAFILTVAMLHIVNSMAIPVSFLKSYSAYAGVQDAMIQWWYGHNAVGFFLTAGFLGIMYYFIPKQAERPVYSYRLSVVHFWALSFTYIWA
Cytochrome cbb3 oxidase	CcoN		Aerobic respiration	LDS_27	Bacteria	Proteobacteria	Gammaproteobacteria	SZUA-229	SZUA-229			k127_173513_1 # 1 # 330 # -1 # ID=131_1;partial=10;start_type=ATG;rbs_motif=AGGAG;rbs_spacer=5-10bp;gc_cont=0.515	CcoN-WP_088748600.1 MULTISPECIES: cytochrome-c oxidase, cbb3-type subunit II, partial [unclassified Sphingobacteriales (miscellaneous)]	64.6	96	14	109	300	395	2.7e-32	137.9	87.3	18.5	MSLQVQAETKVGVLIVLSLLAVIWGGLAQITPLFFQKSTTEPVEGLKPYTALQLEGRDIYIREGCVGCHSQMIRPFRAETERYGHYSVASEFVYDRPFLWGSKRTGPDLL
Cytochrome cbb3 oxidase	CcoN		Aerobic respiration	LDS_27	Bacteria	Proteobacteria	Gammaproteobacteria	SZUA-229	SZUA-229			k127_173513_2 # 351 # 1775 # -1 # ID=131_2;partial=00;start_type=ATG;rbs_motif=GGA/GAG/AGG;rbs_spacer=5-10bp;gc_cont=0.498	CcoN-WP_096361493.1 cytochrome-c oxidase, cbb3-type subunit I [Sulfuricaulis limicola]	84	468	7	474	6	473	2.7e-238	824.3	98.5	98.9	MNNETMTYDYTVVRQFAIVTVILGIVGMLIGVLIASQMAWPVLNFDTPWLTFGRLRPLHTNAVIFGFGGSALFATSYYVVQRTCHVRLFAPALAQFTFIGWMLVILLAVLTLPLGITSSKEYAELEWPIDLLITVVWVAYAVVFFGTVAKRRVKHIYVANWFFGAFILTVAMLHIVNSMAIPVSFLKSYSAYAGVQDAMIQWWYGHNAVGFFLTAGFLGIMYYFIPKQAERPVYSYRLSVVHFWALSFTYIWAGPHHLHYTALPDWTQSLGMVFSLILLAPSWGGMINGIMTLSGAWEKLRSDPILKFLIVSVSFYGMSTFEGPMMAIKTVNALSHYTDWTVGHVHSGALGWVAMVSIGSMYFLIPKLFDTEIYSKKMIETHFWVATVGIVLYITSMWI…
Cytochrome cbb3 oxidase	CcoN		Aerobic respiration	LDS_2	Bacteria	Proteobacteria	Gammaproteobacteria	SZUA-229	SZUA-229			S9CSC9693_k127_130264_10 # 10454 # 10774 # 1 # ID=161_10;partial=01;start_type=ATG;rbs_motif=AGGA;rbs_spacer=5-10bp;gc_cont=0.530	CcoN-WP_096462441.1 cytochrome-c oxidase, cbb3-type subunit I [Sulfurifustis variabilis]	87.9	107	1	107	1	107	3.6e-50	197.2	100	22.7	MSNEATTYNYKVVRQFAIMTVVWGIVGMLVGVVIAAQMAWPVLNFDIPWLTFGRLRPLHTNAVIFAFGGSALFATSYYVVQRTCHVRLISDKLAAFTFWGWQLIIVS
Cytochrome cbb3 oxidase	CcoN		Aerobic respiration	IDS_41	Bacteria	Proteobacteria	Gammaproteobacteria	Thiohalobacterales	UBA9214	UBA9214		SC9687-89-91_k127_888996_2 # 193 # 1614 # 1 # ID=142_2;partial=00;start_type=ATG;rbs_motif=GGAG/GAGG;rbs_spacer=5-10bp;gc_cont=0.577	CcoN-WP_086488694.1 cytochrome-c oxidase, cbb3-type subunit I [Thioflexothrix psekupsii]	82.4	472	1	472	1	472	2.4e-242	837.8	99.6	99.4	MADQQTYNYTVVRQFSIMTVIWGIVGMAVGVLIAAQLAWPVLNFDIAWLTFGRLRPLHTNAVIFAFGGCALFATSYYVVQRTCHVRLAFGPLAAFTFWGWQLIILLAAISLPLGFTQGKEYAELVWPIDILIALVWVSYAVVFFGTIMKRRVKHIYVANWFFGAFIITVAILHIFNSAAVPVSLLHSYSAYAGVQDAMIQWWYGHNAVGFFLTAGFLGMMYYFVPKQAGRPVYSYRLSVVHFWALIFTYIWAGPHHLHYTALPDWTQSLGMIMSLILLAPSWGGMINGIMTLSGAWEKLRTDPVLRLLVVSISFYGMSTFEGPMMSIKTVNALSHYTDWTIGHVHSGALGWVALISMGSLYYLMPRLFGRKLYSLKLVEVHFWTATIGIVLYIASMWVA…
Cytochrome cbb3 oxidase	CcoN		Aerobic respiration	IDS_41	Bacteria	Proteobacteria	Gammaproteobacteria	Thiohalobacterales	UBA9214	UBA9214		SC9687-89-91_k127_888996_3 # 1626 # 2240 # 1 # ID=142_3;partial=00;start_type=ATG;rbs_motif=AGGAG;rbs_spacer=5-10bp;gc_cont=0.567	CcoN-WP_088748600.1 MULTISPECIES: cytochrome-c oxidase, cbb3-type subunit II, partial [unclassified Sphingobacteriales (miscellaneous)]	50.2	215	5	201	290	504	6.5e-56	217.2	96.1	41.4	MASGHDKIEKNIGLMIVLIVIVVSIGGLVQIVPLFFQGSTTEAVAGLEPYSPLRLTGRDIYVREGCYTCHSQMIRPFRAETERYGHYSVAGEFVYDRPFQWGSKRTGPDLQRVGERYSDEWHRVHLVNPRDVVPESIMPGYPWLETTPADASKIVRKMEVLRLLGAPYTDDQISTAPQALDGKTEMDAIIAYLQGLGTSIRTRR*
Cytochrome cbb3 oxidase	CcoN		Aerobic respiration	HDS_6	Bacteria	Proteobacteria	Gammaproteobacteria	UBA10353	UBA7415	Arenicella		SC9685-86-88_k127_546735_5 # 1799 # 2896 # -1 # ID=60_5;partial=01;start_type=Edge;rbs_motif=None;rbs_spacer=None;gc_cont=0.512	CcoN-WP_113953541.1 cytochrome-c oxidase, cbb3-type subunit I [Arenicella xantha]	90.5	346	2	347	115	460	5.2e-189	660.2	94.5	72.5	MTQSKEYAELIWPIDLLITVVWVCYGIVYFGTLVKRKMPHIYVANWFFASFIITVAVLHIVNNLAIPVSLTESYPIYSGTVDAMTQWWYGHNAVGFFLTAAFLGIMYYFVPKQANRPVYSYRLSVVHFWALISIYMWAGPHHLHYTALPDWAQSLGMVFSLILSAPSWGGMINGIMTLSGAWHKLRTDPILKFMIVSLSFYGMSTFEGPMMSIKTVNALSHYTDWTIGHVHSGALGWVAFIVIGALYALIPKLYNRQSMYSTDLINIHFWVSTIGVVLYIASMWIAGVMQGLMWRAVNEDGTLTYAFIESIKATYPYYVMRFGGGLLFLLGMGIMVYNVYKTIAGGEAAEAEDHRLSPVLQGAAE*
Cytochrome cbb3 oxidase	CcoN		Aerobic respiration	HDS_15	Bacteria	Proteobacteria	Gammaproteobacteria	UBA4575	UBA4575			SC9685-86-88_k127_1217033_2 # 203 # 1645 # -1 # ID=499_2;partial=00;start_type=ATG;rbs_motif=GGAG/GAGG;rbs_spacer=5-10bp;gc_cont=0.417	CcoN-WP_068810112.1 cytochrome-c oxidase, cbb3-type subunit I [Pseudohongiella nitratireducens]	74	461	13	473	9	469	2e-212	738.4	95.8	96.2	MPDPAKKLSVEIYSDRVVTTLVMFSVIWAVIGMLAGVYVAAEMVWPALNFDQSWLSFGRLRTFHTNVVIFGFGVSALMGTAYYSVQRTSHVRLYASNLAWFTCWAWQIAILAGGISLLMGLTTSKEYAELEWPFDIAITLVWVCFAIVFFGTIAKRRIKQIYISNWFYGGLIIVIAMLHIVNNLALPVTLTKSYSLYAGAQDAIVQWWYGHNAVGFLLTGGFLGMMYYFLPKQAERPIWSYKLSIVAFWAFTYSYIWAGPHHLHFNAIPEWVQNLGMVMSLVLLAPSWASMVNGIMTVSSAWEKLRSDPSLKFIVLALAFYGLATFEGPMLAIKSVNIISHFTEWTIGHVHSGALGWNAMITYGTFYFLVPRLVGGNLYSVRLANIHFWLALAGTILYI…
Cytochrome cbb3 oxidase	CcoN		Aerobic respiration	IDS_30	Bacteria	Proteobacteria	Gammaproteobacteria	UBA4575	UBA4575			SC9687-89-91_k127_782461_4 # 905 # 2248 # -1 # ID=178_4;partial=01;start_type=Edge;rbs_motif=None;rbs_spacer=None;gc_cont=0.414	CcoN-WP_068810112.1 cytochrome-c oxidase, cbb3-type subunit I [Pseudohongiella nitratireducens]	75.2	439	2	440	31	469	1.5e-206	718.8	98	91.6	LAGVYVAAEMVWPALNFDQSWLSFGRLRTFHTNVVIFGFGVSALMGTAYYSVQRTSHVRLYASNLAWFTCWAWQIAILAGGISLLMGLTTSKEYAELEWPFDIAITLVWVCFAIVFFGTIAKRRIKQIYISNWFYGGLIIVIAMLHIVNNLALPVTLTKSYSLYAGAQDAIVQWWYGHNAVGFLLTGGFLGMMYYFLPKQAERPIWSYKLSIVAFWAFTYSYIWAGPHHLHFNAIPEWVQNLGMVMSLVLLAPSWASMVNGIMTVSSAWEKLRSDPSLKFIVLALAFYGLATFEGPMLAIKSVNIISHFTEWTIGHVHSGALGWNAMITYGTFYFLVPRLVGGNLYSVRLANIHFWLALAGTILYIVALWGAGVSQGVLWLSLDDLGELRYSFTEVMAA…
Cytochrome cbb3 oxidase	CcoN		Aerobic respiration	IDS_30	Bacteria	Proteobacteria	Gammaproteobacteria	UBA4575	UBA4575			SC9687-89-91_k127_1145942_1 # 1 # 372 # -1 # ID=187_1;partial=10;start_type=ATG;rbs_motif=GGAG/GAGG;rbs_spacer=5-10bp;gc_cont=0.433	CcoN-WP_068810112.1 cytochrome-c oxidase, cbb3-type subunit I [Pseudohongiella nitratireducens]	60.7	112	13	124	9	120	1.6e-36	152.1	90.3	23.4	MPDPAKKLSVEIYSDRVVTTLVMFSVIWAVIGMLAGVYVAAEMVWPALNFDQSWLSFGRLRTFHTNVVIFGFGVSALMGTAYYSVQRTSHVRLYASNLAWFTCWAWQIAILAGGISLLMGLTTS
Cytochrome cbb3 oxidase	CcoN		Aerobic respiration	HDS_60	Bacteria	Proteobacteria	Gammaproteobacteria	Woeseiales	Woeseiaceae	UBA1847		k127_518666_28 # 24193 # 25656 # -1 # ID=105_28;partial=00;start_type=TTG;rbs_motif=AGGA;rbs_spacer=5-10bp;gc_cont=0.558	CcoN-WP_068613915.1 cytochrome-c oxidase, cbb3-type subunit I [Woeseia oceani]	84.9	471	17	487	1	471	2e-244	844.7	96.5	100	MARRSHTNQQHTGVLKLDTAASYNDKVVRQFSIMVVVWGIVGMLVGVIIAAQLIWPQLNFDLPFLTYSRLRPLHTNAVIFAFGGSALFATAYYVVQRTCHVRLAFDKLAAFTFWGWQLIIVLAAITLPLGITQSKEYAELEWPIDLLIAVVWVAYAIVFFGTIYKRRVKHIYVANWFYGAFIITVAVLHIFNNLAIPVSLTKSYSIYTGVVDGMMQWWYGHNAVGFFLTAGFLGMMYYFVPKQAGRPVYSYRLSVVHFWSLIAVYMWAGPHHLHYTSLPDWAQTLGMVFSIILLAPSWGGMINGIMTLSGAWHKLRSDPILKFMIVALSFYGMSTFEGPMMSIKTVNALSHYTNWTIGHVHSGALGWVAMMTIGSIYSLLPRLYNRESMYSTRLIDVHF…
Cytochrome cbb3 oxidase	CcoN		Aerobic respiration	HDS_64	Bacteria	Proteobacteria	Gammaproteobacteria	Woeseiales	Woeseiaceae	UBA1847		k127_171872_19 # 20880 # 22295 # 1 # ID=43_19;partial=00;start_type=TTG;rbs_motif=GGA/GAG/AGG;rbs_spacer=5-10bp;gc_cont=0.605	CcoN-WP_068613915.1 cytochrome-c oxidase, cbb3-type subunit I [Woeseia oceani]	82.2	471	1	471	1	471	1.1e-239	828.9	99.8	100	MDTAASYNDKVVRQFTIMTVIWGVVGMLVGVLIAAQLIWPALNFDLPFLTFSRLRPLHTNAVIFAFGGSALLATSYYVVQRTCHTRLAFDKLAAFTFWGWQLVIVLAAISLPLGITQGKEYAELEWPIDLLIAVVWVAYAIVFFGTIAKRRIKHIYVANWFYGAFIITVAVLHIFNNLSIPVTLTKSYTIYTGVVDGMMQWWYGHNAVGFFLTAGFLGMMYYFVPKQAERPVYSYRLSVVHFWSLIAIYMWAGPHHLHYTSLPDWAQTLGMVFSIVLLAPSWGGMINGIMTLSGAWHKLRSDPIIKFMIVALSFYGMSTFEGPMMSIKTVNALSHYTNWTIGHVHSGALGWVGMMTMGSIYCLLPRLYNRDGMYSTKLIEVHFWTATIGVVLYAVSMWI…
Cytochrome cbb3 oxidase	CcoN		Aerobic respiration	IDS_19	Bacteria	Proteobacteria	Gammaproteobacteria	Woeseiales	Woeseiaceae	UBA1847		SC9687-89-91_k127_255440_8 # 4099 # 5514 # -1 # ID=125_8;partial=00;start_type=TTG;rbs_motif=GGA/GAG/AGG;rbs_spacer=5-10bp;gc_cont=0.605	CcoN-WP_068613915.1 cytochrome-c oxidase, cbb3-type subunit I [Woeseia oceani]	83.7	471	1	471	1	471	1.2e-243	842	99.8	100	MDTAASYNDKVVRQFSIMIVIWGIVGMLVGVFIAAQLIWPALNFDLPFLTYSRLRPLHTNAVIFAFGGSALFATSYYVVQRTCHVRLAFDKLASFTFWGWQLIILLAAITLPLGITQSKEYAELEWPIDLLIAVVWVAYAIVFFATIAKRRVKHIYVANWFYGAFIITVAVLHIFNNLSVPVSLTKSYLIYTGVVDAMMQWWYGHNAVGFFLTAGFLGMMYYFVPKQAGRPVYSYRLSVVHFWSLIAVYMWAGPHHLHYTSLPDWAQTLGMAFSVVLLAPSWGGMINGIMTLSGAWHKLRSDPILKFMIVALSFYGMSTFEGPMMSIKTVNALSHYTNWTIGHVHSGALGWVAMMTIGSTYSLLPRLWNRDSMYSTKLVDVHFWTSTIGVVLYAVSMWI…
Cytochrome cbb3 oxidase	CcoN		Aerobic respiration	IDS_33	Bacteria	Proteobacteria	Gammaproteobacteria	Woeseiales	Woeseiaceae	UBA1847		SC9687-89-91_k127_1091125_14 # 11334 # 12749 # 1 # ID=172_14;partial=00;start_type=TTG;rbs_motif=GGA/GAG/AGG;rbs_spacer=5-10bp;gc_cont=0.571	CcoN-WP_068613915.1 cytochrome-c oxidase, cbb3-type subunit I [Woeseia oceani]	84.7	471	1	471	1	471	6e-246	849.7	99.8	100	MDTAASYNDTVVRQFSIMVVVWGIVGMLVGVLIAAQLIWPQLNFDLPFLTYSRLRPLHTNAVIFAFGGSALFATAYYVVQRTCHVRLAFDKLAAFTFWGWQLIIVLAAITLPLGITQSKEYAELEWPIDLLITVVWVAFAVVFFATIAKRRIKHIYVANWFYGAFIITVAVLHIFNNLAIPVSLTKSYSIYTGVVDGMMQWWYGHNAVGFFLTAGFLGMMYYFVPKQAGRPVYSYRLSVVHFWSLIAVYMWAGPHHLHYTSLPDWAQTLGMVFSIILLAPSWGGMINGIMTLSGAWHKLRSDPILKFMIVALSFYGMSTFEGPMMSIKTVNALSHYTNWTIGHVHSGALGWVAMMTIGSIYSLLPRLYNREGMYSTKLIDVHFWTSTIGVVLYAVSMWI…
Cytochrome cbb3 oxidase	CcoN		Aerobic respiration	IDS_68	Bacteria	Proteobacteria	Gammaproteobacteria	Woeseiales	Woeseiaceae	UBA1847		k127_142424_28 # 24196 # 25659 # -1 # ID=26_28;partial=00;start_type=TTG;rbs_motif=AGGA;rbs_spacer=5-10bp;gc_cont=0.558	CcoN-WP_068613915.1 cytochrome-c oxidase, cbb3-type subunit I [Woeseia oceani]	84.9	471	17	487	1	471	2e-244	844.7	96.5	100	MARRSHTNQQHTGVLKLDTAASYNDKVVRQFSIMVVVWGIVGMLVGVIIAAQLIWPQLNFDLPFLTYSRLRPLHTNAVIFAFGGSALFATAYYVVQRTCHVRLAFDKLAAFTFWGWQLIIVLAAITLPLGITQSKEYAELEWPIDLLIAVVWVAYAIVFFGTIYKRRVKHIYVANWFYGAFIITVAVLHIFNNLAIPVSLTKSYSIYTGVVDGMMQWWYGHNAVGFFLTAGFLGMMYYFVPKQAGRPVYSYRLSVVHFWSLIAVYMWAGPHHLHYTSLPDWAQTLGMVFSIILLAPSWGGMINGIMTLSGAWHKLRSDPILKFMIVALSFYGMSTFEGPMMSIKTVNALSHYTNWTIGHVHSGALGWVAMMTIGSIYSLLPRLYNRESMYSTRLIDVHF…
Cytochrome cbb3 oxidase	CcoN		Aerobic respiration	IDS_73	Bacteria	Proteobacteria	Gammaproteobacteria	Woeseiales	Woeseiaceae	UBA1847		k127_221069_26 # 20980 # 22395 # -1 # ID=48_26;partial=00;start_type=TTG;rbs_motif=GGA/GAG/AGG;rbs_spacer=5-10bp;gc_cont=0.606	CcoN-WP_068613915.1 cytochrome-c oxidase, cbb3-type subunit I [Woeseia oceani]	82.4	471	1	471	1	471	8.3e-240	829.3	99.8	100	MDTAASYNDKVVRQFTIMTVIWGVVGMLVGVLIAAQLIWPALNFDLPFLTFSRLRPLHTNAVIFAFGGSALLATSYYVVQRTCHTRLAFDKLAAFTFWGWQLVIVLAAISLPLGITQSKEYAELEWPIDLLIAVVWVAYAIVFFGTIAKRRIKHIYVANWFYGAFIITVAVLHIFNNLSIPVTLTKSYTIYTGVVDGMMQWWYGHNAVGFFLTAGFLGMMYYFVPKQAERPVYSYRLSVVHFWSLIAIYMWAGPHHLHYTSLPDWAQTLGMVFSIVLLAPSWGGMINGIMTLSGAWHKLRSDPIIKFMIVALSFYGMSTFEGPMMSIKTVNALSHYTNWTIGHVHSGALGWVGMMTMGSIYCLLPRLYNRDGMYSTKLIEVHFWTATIGVVLYAVSMWI…
Cytochrome cbb3 oxidase	CcoN		Aerobic respiration	LDS_23	Bacteria	Proteobacteria	Gammaproteobacteria	Woeseiales	Woeseiaceae	UBA1847		SC9690-92-93_k127_410451_13 # 10139 # 11554 # -1 # ID=91_13;partial=00;start_type=TTG;rbs_motif=GGA/GAG/AGG;rbs_spacer=5-10bp;gc_cont=0.602	CcoN-WP_068613915.1 cytochrome-c oxidase, cbb3-type subunit I [Woeseia oceani]	82.2	471	1	471	1	471	1.9e-239	828.2	99.8	100	MDTAASYNDKVVRQFTIMTVIWGVVGMLVGVLIAAQLIWPALNFDLPFLTFSRLRPLHTNAVIFAFGGSALLATSYYVVQRTCHTRLAFDKLAAFTFWGWQLVIVLAAISLPLGITQSKEYAELEWPIDLLIAVVWVAYAIVFFGTIAKRRIKHIYVANWFYGAFIITVAVLHIFNNLSIPVTLTKSYTIYTGVVDGMMQWWYGHNAVGFFLTAGFLGMLYYFVPKQAERPVYSYRLSVVHFWSLIAIYMWAGPHHLHYTSLPDWAQTLGMVFSIVLLAPSWGGMINGIMTLSGAWHKLRSDPIIKFMIVALSFYGMSTFEGPMMSIKTVNALSHYTNWTIGHVHSGALGWVGMMTMGSIYCLLPRLYNRDGMYSTKLIEVHFWTATIGVVLYAVSMWI…
Cytochrome cbb3 oxidase	CcoN		Aerobic respiration	HDS_9	Bacteria	Proteobacteria	Gammaproteobacteria	Woeseiales	Woeseiaceae	Woeseia		SC9685-86-88_k127_1454124_6 # 4400 # 5884 # -1 # ID=105_6;partial=00;start_type=TTG;rbs_motif=GGAG/GAGG;rbs_spacer=5-10bp;gc_cont=0.574	CcoN-WP_068810112.1 cytochrome-c oxidase, cbb3-type subunit I [Pseudohongiella nitratireducens]	79.3	469	13	481	9	477	5e-227	786.9	94.7	97.9	MSVNTETPAVEHYHDRVVTTLVMFSMFWSLLGMAVGVFVAAELIWPDLDAGQYWLSFGRLRPLHTNAVIFGFGVSALMGTAFYSVQRTSHVPLFAPLLAWFCCIAWQVAVLLGGLSLLAGWNASKEYAELEWPFDIAITVVWVCFAVVFFGTIAKRRIRPIYISNWFYGALIIVIAMLHIVNSLAIPVTMSKSYSLFAGAQDAIVQWWYGHNAVGFLLTGGFLGMLYYFLPKQAERPIWSYRLSIVAFWAFTYSYIWAGPHHLHYSSIPDWVQSLGMVMSLVLLAPSWATMINGIMTVSTAAKKLRSDPALKFIVLSLAFYGLATFEGPMMAIKSVNVVSHFTDWTIGHVHSGALGWNAMITFGTFYFLVPRLVGTELYSVRLANIHFWCALAGTMLYV…
Cytochrome cbb3 oxidase	CcoN		Aerobic respiration	IDS_27	Bacteria	Proteobacteria	Gammaproteobacteria	Woeseiales	Woeseiaceae	Woeseia		SC9687-89-91_k127_50910_6 # 4400 # 4789 # -1 # ID=110_6;partial=01;start_type=Edge;rbs_motif=None;rbs_spacer=None;gc_cont=0.582	CcoN-WP_068810112.1 cytochrome-c oxidase, cbb3-type subunit I [Pseudohongiella nitratireducens]	69	116	1	116	362	477	2.9e-41	167.9	89.2	24.2	FYFLVPRLVGTELYSVRLANIHFWCALAGTMLYVLAMWGAGVSQGLLWLSLDEIGELSFSFKDIMASMVPYYALRFVAGLVFLIGAALMAYNLAMTIRGRRTLQVSIPDVDPAWRVDSTPSPAMIPVKQ*
Cytochrome cbb3 oxidase	CcoN		Aerobic respiration	HDS_42	Bacteria	Proteobacteria	Gammaproteobacteria	Woeseiales	Woeseiaceae			SC9685-86-88_k127_906985_10 # 9979 # 11394 # 1 # ID=139_10;partial=00;start_type=TTG;rbs_motif=GGA/GAG/AGG;rbs_spacer=5-10bp;gc_cont=0.594	CcoN-WP_068613915.1 cytochrome-c oxidase, cbb3-type subunit I [Woeseia oceani]	84.3	471	1	471	1	471	2.3e-245	847.8	99.8	100	MDKAASYNDTVVRQFSLMVVVWGIVGMLVGVIIAAQLIWPQLNFDLPFLTFSRLRPLHTNAVIFAFGGSALFATAYYVVQRTCHVRLAFDKLAAFTFWGWQLIIVLAAVTLPLGITQSKEYAELEWPIDLLITVVWVAFAIVFFGTIAKRRVKHIYVANWFYGAFIITVAVLHIFNNLAVPVSLFKSYTIYTGVVDGMMQWWYGHNAVGFFLTAGFLGMMYYFVPKQAGRPVYSYRLSVIHFWSLIAVYMWAGPHHLHYTSLPNWAQTLGMVFSIILLAPSWGGMINGIMTLSGAWHKLRSDPILKFMIVALSFYGMSTFEGPMMSIKTVNALSHYTNWTIGHVHSGALGWVAMMTIGSIYSLLPRLYNRDAMYSTRLIDVHFWTSTIGVVLYAVSMWI…
Cytochrome cbb3 oxidase	CcoN		Aerobic respiration	HDS_59	Bacteria	Proteobacteria	Gammaproteobacteria	Woeseiales	Woeseiaceae			k127_74747_8 # 4158 # 5573 # -1 # ID=51_8;partial=00;start_type=TTG;rbs_motif=GGA/GAG/AGG;rbs_spacer=5-10bp;gc_cont=0.571	CcoN-WP_068613915.1 cytochrome-c oxidase, cbb3-type subunit I [Woeseia oceani]	84.7	471	1	471	1	471	6e-246	849.7	99.8	100	MDTAASYNDTVVRQFSIMVVVWGIVGMLVGVLIAAQLIWPQLNFDLPFLTYSRLRPLHTNAVIFAFGGSALFATAYYVVQRTCHVRLAFDKLAAFTFWGWQLIIVLAAITLPLGITQSKEYAELEWPIDLLITVVWVAFAVVFFATIAKRRIKHIYVANWFYGAFIITVAVLHIFNNLAIPVSLTKSYSIYTGVVDGMMQWWYGHNAVGFFLTAGFLGMMYYFVPKQAGRPVYSYRLSVVHFWSLIAVYMWAGPHHLHYTSLPDWAQTLGMVFSIILLAPSWGGMINGIMTLSGAWHKLRSDPILKFMIVALSFYGMSTFEGPMMSIKTVNALSHYTNWTIGHVHSGALGWVAMMTIGSIYSLLPRLYNREGMYSTKLIDVHFWTSTIGVVLYAVSMWI…
Cytochrome cbb3 oxidase	CcoN		Aerobic respiration	IDS_66	Bacteria	Proteobacteria	Gammaproteobacteria	Woeseiales	Woeseiaceae			SC9687-89-91_k127_319754_26 # 25671 # 26279 # -1 # ID=98_26;partial=00;start_type=ATG;rbs_motif=GGAG/GAGG;rbs_spacer=5-10bp;gc_cont=0.604	CcoN-WP_088748600.1 MULTISPECIES: cytochrome-c oxidase, cbb3-type subunit II, partial [unclassified Sphingobacteriales (miscellaneous)]	50	212	3	195	290	500	7.4e-52	203.8	95.1	40.7	MRHETIEKSLNLMMVLIVVAISIGGLVEIVPLMFSADANEPAEGIEPYSPLRLAGRDVYVREGCYNCHSQMVRPFRSETERYGPFTTAGETVYDRPFQFGSKRTGPDLARVGGRYSDDWHRLHLMDPRALVPESNMPGYPWLMENTVDPDLITSKLKALQFLGDPYTDEQIAGAAAAVQGRTEMEAVIAYLQGLGINRRARR*
Cytochrome cbb3 oxidase	CcoN		Aerobic respiration	IDS_66	Bacteria	Proteobacteria	Gammaproteobacteria	Woeseiales	Woeseiaceae			SC9687-89-91_k127_319754_27 # 26295 # 27710 # -1 # ID=98_27;partial=00;start_type=TTG;rbs_motif=AGxAGG/AGGxGG;rbs_spacer=5-10bp;gc_cont=0.577	CcoN-WP_068613915.1 cytochrome-c oxidase, cbb3-type subunit I [Woeseia oceani]	83.9	471	1	471	1	471	3.3e-244	844	99.8	100	MDKAASYNDTVVRQFSLMVVVWGIVGMLVGVVLAAQLIWPQLNFDLPFLTYSRLRPLHTNAVIFAFGGSALFATAYYVVQRTCHVRLAFDKLAAFTFWGWQLIIVLAAVTLPLGITQSKEYAELEWPIDLLIAVVWVAFAIVFFATIAKRRVKHIYVANWFYGAFIITIAVLHIFNNLAIPVTLFKSYSIYTGVVDGMMQWWYGHNAVGFFLTAGFLGMMYYFVPKQAGRPVYSYRLSVIHFWSLIAVYMWAGPHHLHYTSLPNWAQTLGMVFSIILLAPSWGGMINGIMTLSGAWHKLRSDPILKFMIVALSFYGMSTFEGPMMSIKTVNALSHYTNWTIGHVHSGALGWVAMMTIGSIYSLLPRLYNREGMYSTKLIDVHFWTSTIGVVLYAVSMWI…
Cytochrome cbb3 oxidase	CcoN		Aerobic respiration	IDS_8	Bacteria	Proteobacteria	Gammaproteobacteria	Woeseiales	Woeseiaceae			SC9687-89-91_k127_1538448_10 # 10399 # 11814 # 1 # ID=159_10;partial=00;start_type=ATG;rbs_motif=AGGA;rbs_spacer=5-10bp;gc_cont=0.573	CcoN-WP_068613915.1 cytochrome-c oxidase, cbb3-type subunit I [Woeseia oceani]	87.9	471	1	471	1	471	1.4e-250	865.1	99.8	100	MSSQSSYNDRVVRQFTIMTVVWGVVGMLVGLIIAAQLIWPSLNFDVPFLSFGRLRPLHTNAVIFAFGGSALFATAYYVVQRTCHVRLAYDKLAAFTFWGWQAVIVLAAITLPLGITQSKEYAELEWPIDLLIAVVWVAFALVFLVTIGRRRVKHIYVANWFYAAFILTVAVLHIFNNIALPVTLSKSYQIYTGVVDGMMQWWYGHNAVGFFLTAGFLGMMYYFVPKQAQRPIYSYRLSVVHFWALISIYMWAGPHHLHYTSLPNWAQSLGMVFSVILLAPSWGGMINGIMTLSGAWHKLRTDPILKFMIVALSFYGMSTFEGPMMSIKTVNALSHYTDWTIGHVHSGALGWVAMMTIGSLYCLIPRLYGKQAMYSTRLIDVHFWTSTIGVVLYAVSMWI…
Cytochrome cbb3 oxidase	CcoN		Aerobic respiration	HDS_43	Bacteria	Proteobacteria	Gammaproteobacteria	Xanthomonadales	SZUA-36	SZUA-36		SC9685-86-88_k127_868102_6 # 2394 # 3023 # -1 # ID=83_6;partial=01;start_type=Edge;rbs_motif=None;rbs_spacer=None;gc_cont=0.554	CcoN-WP_150863288.1 cytochrome-c oxidase, cbb3-type subunit I [Wenzhouxiangella sp. W260]	72.7	209	1	209	265	473	5.8e-92	337	99.5	44.2	LGMLFSVMLWMPSWGGMINGLFTLRGAWHKLRDSVVLKMFVIGITFYGMSTFEGPALSVKSVNALSHYTDWTIGHVHSGALGWVAMMTIGSLYCLIPRLIGEKKMYSIKAIDIHFWTSTIGVVMYITSMWIAGVMQGLMWRAFNDDGTLTYSFVEALAATNPYYVVRLLGGLLFLSGMFFFAWNTWKTLGSKEMKPIPASEPADWGEHA*
Cytochrome cbb3 oxidase	CcoN		Aerobic respiration	HDS_43	Bacteria	Proteobacteria	Gammaproteobacteria	Xanthomonadales	SZUA-36	SZUA-36		SC9685-86-88_k127_255368_5 # 3649 # 3786 # 1 # ID=497_5;partial=01;start_type=ATG;rbs_motif=GGA/GAG/AGG;rbs_spacer=5-10bp;gc_cont=0.464	CcoN-WP_150863288.1 cytochrome-c oxidase, cbb3-type subunit I [Wenzhouxiangella sp. W260]	82.6	46	1	46	1	46	1.9e-16	84	100	9.7	MTYNDKVVKQFVIATILWGIVGMLVGVIIAAQLWMPALNLDIPWLT
Cytochrome cbb3 oxidase	CcoN		Aerobic respiration	IDS_31	Bacteria	Proteobacteria	Gammaproteobacteria	Xanthomonadales	SZUA-36	SZUA-36		SC9687-89-91_k127_1240072_4 # 1844 # 3265 # 1 # ID=37_4;partial=00;start_type=ATG;rbs_motif=GGA/GAG/AGG;rbs_spacer=5-10bp;gc_cont=0.530	CcoN-WP_150863288.1 cytochrome-c oxidase, cbb3-type subunit I [Wenzhouxiangella sp. W260]	83.5	473	1	473	1	473	4.7e-243	840.1	99.8	100	MTYNDKVVKQFVIATILWGIVGMLVGVIIAAQLWMPALNLDIPWLTYGRLRPLHTNAVIFAFGGSGLIGTSLYVVQRTCHVRLISDKLASLVFWGWQIIIVAAAVTLPLGWTQGKEYAELEWPIDILITLVWVAYAVLFFGTIVKRRVSHIYVANWFYGAFILTIALLHIVNNLSMPVEIGKSYSIYTGTVDAMVQWWYGHNAVGFFLTAGFLGMMYYFVPKQAEGPVYSYRLSIVHFWALIAIYMWAGPHHLHYTALPNWVQSLGMIFSLILLAPSWGGMINGIMTLSGAWHKLRTDPVLKFMIVALSFYGMSTFEGPMMSIKTVNALSHYTDWTIGHVHSGALGWVAMMTIGSLYCLIPRLIGEKKMYSIKAIDIHFWTSTIGVVMYITSMWIAGVM…
Cytochrome cbb3 oxidase	CcoN		Aerobic respiration	HDS_16	Bacteria	Proteobacteria	Gammaproteobacteria	Xanthomonadales	SZUA-36			SC9685-86-88_k127_2296331_99 # 102536 # 103957 # -1 # ID=13_99;partial=00;start_type=ATG;rbs_motif=GGA/GAG/AGG;rbs_spacer=5-10bp;gc_cont=0.558	CcoN-WP_150863288.1 cytochrome-c oxidase, cbb3-type subunit I [Wenzhouxiangella sp. W260]	85	473	1	473	1	473	7.3e-244	842.8	99.8	100	MTYNDKVVRQFVVMTVIWGIVGMLVGVIIAAQLWLPVLNFDLPWLTYSRLRPLHTNAVIFAFGGSALIGTSFYVVQRTCHVRLFAGGLASFVFWGWQLVILAAAISLPMGWTQGKEYAELEWPIDILITVVWVAYAVVFFGTIIKRRVSHIYVANWFYAAFIITIALLHIVNNLSLPVTMTKSYEVYTGAVDAMVQWWYGHNAVGFFLTAGFLAMMYYFVPKQAEGPVYSYRLSIVHFWALIAIYMWAGPHHLHYTALPDWVQSLGMVFSLILLAPSWGGMINGVMTLSGHWHKLRTDPVLKFMIVALSFYGMSTFEGPMMSIKTVNALSHYTDWTIGHVHSGALGWVAMMTIGSMYSLTPRLMGKKVMYSVKAVDAHFWIATIGIVLYIASMWIAGVM…
Cytochrome cbb3 oxidase	CcoN		Aerobic respiration	HDS_39	Bacteria	Proteobacteria	Gammaproteobacteria	Xanthomonadales	SZUA-36			SC9685-86-88_k127_580091_1 # 1 # 546 # 1 # ID=156_1;partial=10;start_type=Edge;rbs_motif=None;rbs_spacer=None;gc_cont=0.592	CcoN-WP_150863288.1 cytochrome-c oxidase, cbb3-type subunit I [Wenzhouxiangella sp. W260]	80	180	1	180	294	473	1.1e-83	309.3	98.9	38.1	KLRTDPVLKFMIVALSFYGMSTFEGPMMSIKTVNALSHYTDWTIGHVHSGALGWVAMMTIGSLYCLIPRLVGEKEMHSIRAIDLHFWISTIGVVLYISSMWIAGVMQGLMWRAFNDDGSLTYTFIETIAATKPYYVVRLAGGVLFLSGMFVMAWNVWHTMRNKQHEPVPASAPAYWGGESA*
Cytochrome cbb3 oxidase	CcoN		Aerobic respiration	HDS_39	Bacteria	Proteobacteria	Gammaproteobacteria	Xanthomonadales	SZUA-36			SC9685-86-88_k127_1648513_1 # 1 # 543 # -1 # ID=221_1;partial=10;start_type=ATG;rbs_motif=GGA/GAG/AGG;rbs_spacer=5-10bp;gc_cont=0.565	CcoN-WP_079724619.1 cytochrome-c oxidase, cbb3-type subunit I [Pseudoxanthomonas indica]	85.5	179	2	180	7	185	2.9e-84	311.2	98.9	37.4	MTYTDKVVRQFAVMTVVWGIVGMAVGVLIAAQLWLPALNFDVAWLSYGRLRPLHTNAVIFAFGGSALIGTSLYVVQRTCHVRLFAEKLASFVFWGWQTVIVAAAITLPLGITQSKEYAELEWPIDLLITVVWVAYAVVFFGTIIKRRVSHIYVANWFYAAFILTIALLHIVNNLAIPVSLV
Cytochrome cbb3 oxidase	CcoN		Aerobic respiration	IDS_24	Bacteria	Proteobacteria	Gammaproteobacteria	Xanthomonadales	SZUA-36			SC9687-89-91_k127_1849618_2 # 462 # 1883 # 1 # ID=373_2;partial=00;start_type=ATG;rbs_motif=GGA/GAG/AGG;rbs_spacer=5-10bp;gc_cont=0.613	CcoN-WP_150863288.1 cytochrome-c oxidase, cbb3-type subunit I [Wenzhouxiangella sp. W260]	84.1	473	1	473	1	473	4e-242	837	99.8	100	MTYNDKQVRQFLVMTVIWGIVGMLVGVIIAAQLWLPALNFDLPWLTYSRLRPLHTNAVIFAFGGSALIGTSFYVVQRTCHTRLFAGGLASFVFWGWQLVILLAAISFPLGWTQSKEYAELEWPVDLLIAVVWVSYAVVFFGTIIKRRVSHIYVANWFYAAFIITIAILHIVNNLALPVTLTKSYQVYTGSVDAMVQWWYGHNAVGFFLTAGFLAMMYYFVPKQAEGPVYSYRLSIVHFWALIAIYMWAGPHHLHYTALPDWIQSLGMVFSLILLAPSWGGMINGVMTLSGHWHKLRTDPVLKFMIVALSFYGMSTFEGPMMSIKTVNALSHYTDWTIGHVHSGALGWVAMMTIGSLYSLTPRLVGEKVMYSVKAVDAHFWISTIGIVLYIASMWIAGVM…
Cytochrome cbb3 oxidase	CcoN		Aerobic respiration	IDS_50	Bacteria	Proteobacteria	Gammaproteobacteria	Xanthomonadales	SZUA-36			SC9687-89-91_k127_1033991_29 # 27022 # 28278 # 1 # ID=28_29;partial=01;start_type=ATG;rbs_motif=GGA/GAG/AGG;rbs_spacer=5-10bp;gc_cont=0.574	CcoN-WP_150863288.1 cytochrome-c oxidase, cbb3-type subunit I [Wenzhouxiangella sp. W260]	86.6	419	1	419	1	419	1e-220	765.8	100	88.6	MTYNDKVVRQFVIMTVVWGIVGMLVGVVIAAQLWLPALNFDIPWLTYSRLRPLHTNAVIFAFGGSALIGTSFYVVQRTCHVNLFAPKLASFVFWGWQLVILSAAITLPLGITQSKEYAELEWPIDLLITVVWVAYAVVFFGTIVKRRVSHIYVANWFYAAFIITVALLHIVNNLSLPVTMGKSYVVYTGAVDAMVQWWYGHNAVGFFLTAGFLAMMYYFVPKQAEGPVYSYRLSIVHFWALIAIYMWAGPHHLHYTALPNWVQSLGMVFSLILLAPSWGGMINGVMTLSGHWHKLRTDPVLKFMIVALSFYGMSTFEGPMMSIKTVNALSHYTDWTIGHVHSGALGWVAMMTIGSLYSLIPRLTGEKIMFSVKAVDVHFWVSTIGIVLYIASMWIAGVM…
Cytochrome cbb3 oxidase	CcoN		Aerobic respiration	IDS_70	Bacteria	Proteobacteria	Gammaproteobacteria	Xanthomonadales	SZUA-36			k127_193542_8 # 4639 # 6060 # -1 # ID=52_8;partial=00;start_type=ATG;rbs_motif=GGA/GAG/AGG;rbs_spacer=5-10bp;gc_cont=0.558	CcoN-WP_150863288.1 cytochrome-c oxidase, cbb3-type subunit I [Wenzhouxiangella sp. W260]	85	473	1	473	1	473	4.3e-244	843.6	99.8	100	MTYNDKVVRQFVVMTVIWGIVGMLVGVIIAAQLWLPVLNFDLPWLTYSRLRPLHTNAVIFAFGGSALIGTSFYVVQRTCHVRLFAGGLASFVFWGWQLVILAAAISLPMGWTQGKEYAELEWPIDILITVVWVAYAVVFFGTIIKRRVSHIYVANWFYAAFIITIALLHIVNNLSLPVTMTKSYEVYTGAVDAMVQWWYGHNAVGFFLTAGFLAMMYYFVPKQAEGPVYSYRLSIVHFWALIAIYMWAGPHHLHYTALPDWVQSLGMVFSLILLAPSWGGMINGVMTLSGHWHKLRTDPVLKFMIVALSFYGMSTFEGPMMSIKTVNALSHYTDWTIGHVHSGALGWVAMMTIGSMYSLTPRLMGKKVMYSVKAVDAHFWIATIGIVLYIASMWIAGVM…
Cytochrome cbb3 oxidase	CcoN		Aerobic respiration	LDS_15	Bacteria	Proteobacteria	Gammaproteobacteria	Xanthomonadales	SZUA-36			SC9690-92-93_k127_135901_31 # 29565 # 30983 # 1 # ID=16_31;partial=00;start_type=ATG;rbs_motif=GGA/GAG/AGG;rbs_spacer=5-10bp;gc_cont=0.577	CcoN-WP_150863288.1 cytochrome-c oxidase, cbb3-type subunit I [Wenzhouxiangella sp. W260]	84.5	470	1	470	1	470	5.8e-241	833.2	99.4	99.4	MTYNDKVVRQFVIMTVVWGIVGMLVGVVIAAQLWLPALNFDIPWLTYSRLRPLHTNAVIFAFGGSALIGTSFYVVQRTCHVNLFAPKLASFVFWGWQLVILSAAITLPLGITQSKEYAELEWPIDLLITVVWVAYAVVFFGTIVKRRVSHIYVANWFYAAFIITVALLHIVNNLSLPVTMGKSYVVYTGAVDAMVQWWYGHNAVGFFLTAGFLAMMYYFVPKQAEGPVYSYRLSIVHFWALIAIYMWAGPHHLHYTALPNWVQSLGMVFSLILLAPSWGGMINGVMTLSGHWHKLRTDPVLKFMIVALSFYGMSTFEGPMMSIKTVNALSHYTDWTIGHVHSGALGWVAMMTIGSLYSLIPRLTGEKIMFSVKAVDVHFWVSTIGIVLYIASMWIAGVM…
[truncated: 1,248 more rows]

## Sheet: HMM-based search
Summary of HMM-based search results
Gene	Abbre	Process	MAG	Domain	Phylum	Class	Order	Family	Genus	Species	Target name	Query name	Accession	Full sequence			Best 1 domain			Domain number estimation								Protein sequences
														E-value	Score	Bias	E-value	Score	Bias	exp	reg	clu	ov	env	dom	rep	inc
[truncated: 29 more rows]

## Sheet: Coverage & Abundance
				Proportion of metagenome (%)										Read mapped										Base covered
				SC9685	SC9686	SC9687	SC9688	SC9689	SC9690	SC9691	SC9692	SC9693		SC9685	SC9686	SC9687	SC9688	SC9689	SC9690	SC9691	SC9692	SC9693		SC9685	SC9686	SC9687	SC9688	SC9689	SC9690	SC9691	SC9692	SC9693
[truncated: 170 more rows]
