# Supplementary material for: Hydrodynamic disturbance controls microbial community assembly and biogeochemical processes in coastal sediments
Source: ISME J. 2021 Sep 28;16(3):750–63. doi: 10.1038/s41396-021-01111-9 (PMC8857189; doi:10.1038/s41396-021-01111-9)
Supplement: Supplementary file 12 — Supplementary Table S11 [file 41396_2021_1111_MOESM12_ESM.xlsx]

## Sheet: H2 measurements
Time (h)	H2 concentration (nM)	Treatment
0	120.934	HK control
24	124.68	HK control
48	166.815	HK control
72	123.411	HK control
96	108.929	HK control
120	117.041	HK control
144	107.567	HK control
168	118.135	HK control
192	114.148	HK control
336	105.847	HK control
0	113.361	HK control
24	124.161	HK control
48	196.14	HK control
72	123.333	HK control
96	117.111	HK control
120	128.204	HK control
144	121.584	HK control
168	149.488	HK control
192	126.627	HK control
336	117.012	HK control
0	112.458	HK control
24	127.103	HK control
48	178.177	HK control
72	139.888	HK control
96	121.552	HK control
120	111.816	HK control
144	111.876	HK control
168	139.292	HK control
192	113.673	HK control
264	115.268	HK control
336	94.8702	HK control
0	113.952	Site A
24	98.5847	Site A
48	362.122	Site A
72	122.569	Site A
96	43.8555	Site A
120	17.7663	Site A
144	17.6268	Site A
168	21.1127	Site A
192	15.6945	Site A
264	12.6589	Site A
336	15.4465	Site A
0	104.856	Site A
24	87.4426	Site A
48	323.307	Site A
72	40.0458	Site A
96	32.931	Site A
120	16.1769	Site A
144	8.91819	Site A
168	15.6521	Site A
192	11.4952	Site A
264	15.4922	Site A
336	18.3688	Site A
0	104.598	Site A
24	97.7159	Site A
48	474.232	Site A
72	34.364	Site A
96	30.2043	Site A
120	20.525	Site A
144	14.1361	Site A
168	19.9037	Site A
192	10.2488	Site A
264	14.6598	Site A
336	15.8391	Site A
0	120.066	Site B
24	32.5498	Site B
48	79.1858	Site B
72	15.6597	Site B
96	32.4825	Site B
120	7.77308	Site B
144	28.0625	Site B
168	16.4958	Site B
192	7.10305	Site B
264	9.12117	Site B
336	7.64624	Site B
0	114.546	Site B
24	31.7777	Site B
48	58.7602	Site B
72	5.43114	Site B
96	11.333	Site B
120	5.17885	Site B
144	5.73655	Site B
168	7.91916	Site B
192	6.55402	Site B
264	7.69648	Site B
336	9.0257	Site B
0	115.739	Site B
24	34.2774	Site B
48	95.7692	Site B
72	6.64566	Site B
96	12.2838	Site B
120	3.75385	Site B
144	5.62747	Site B
168	4.77341	Site B
192	6.59854	Site B
264	8.04865	Site B
336	8.11385	Site B
0	135.872	Site C
24	30.7564	Site C
48	25.0187	Site C
72	11.5948	Site C
96	14.562	Site C
120	5.19712	Site C
144	3.26397	Site C
168	12.7706	Site C
192	6.21274	Site C
264	10.7379	Site C
336	7.88005	Site C
0	117.989	Site C
24	29.7504	Site C
48	30.6341	Site C
72	9.39352	Site C
96	16.4814	Site C
120	16.5606	Site C
144	8.35458	Site C
168	13.0326	Site C
192	5.41146	Site C
264	10.866	Site C
336	10.2415	Site C
0	116.821	Site C
24	29.1408	Site C
48	35.8062	Site C
72	10.4221	Site C
96	15.4589	Site C
120	8.96058	Site C
144	5.3184	Site C
168	12.9319	Site C
192	6.47983	Site C
264	8.08067	Site C
336	11.1534	Site C
0	120.222	g-Site A
24	397.73	g-Site A
48	3428.22	g-Site A
72	8729.78	g-Site A
96	14629.8	g-Site A
120	15310.3	g-Site A
144	15163.7	g-Site A
168	11383.2	g-Site A
192	1930.67	g-Site A
264	8.80102	g-Site A
336	8.76852	g-Site A
0	109.271	g-Site A
24	190.374	g-Site A
48	2434.87	g-Site A
72	7055.76	g-Site A
96	13792.7	g-Site A
120	14384.4	g-Site A
144	14905.3	g-Site A
168	12401.3	g-Site A
192	143.009	g-Site A
264	6.46389	g-Site A
336	8.97894	g-Site A
0	102.262	g-Site A
24	246.664	g-Site A
48	2678.23	g-Site A
72	7671.94	g-Site A
96	12733.9	g-Site A
120	13186.7	g-Site A
144	13739.2	g-Site A
168	10976.7	g-Site A
192	1108.29	g-Site A
264	9.64942	g-Site A
0	128.994	g-Site B
24	431.888	g-Site B
48	398.179	g-Site B
72	449.721	g-Site B
96	14.2211	g-Site B
120	43.7087	g-Site B
144	10.409	g-Site B
168	4.20955	g-Site B
192	14.8339	g-Site B
264	8.25675	g-Site B
336	9.77389	g-Site B
0	116.722	g-Site B
24	259.848	g-Site B
48	447.387	g-Site B
72	280.718	g-Site B
96	15.6383	g-Site B
120	6.12885	g-Site B
144	9.2818	g-Site B
168	3.00763	g-Site B
192	4.37277	g-Site B
264	11.9545	g-Site B
336	10.148	g-Site B
0	114.189	g-Site B
24	257.577	g-Site B
48	140.561	g-Site B
72	285.89	g-Site B
96	17.8447	g-Site B
120	6.23846	g-Site B
144	4.66389	g-Site B
168	5.09985	g-Site B
192	6.86563	g-Site B
264	9.10516	g-Site B
336	8.48795	g-Site B
0	117.808	g-Site C
24	233.098	g-Site C
48	671.378	g-Site C
72	1769.73	g-Site C
96	6188.66	g-Site C
120	1631.75	g-Site C
144	804.772	g-Site C
168	99.9306	g-Site C
192	9.18043	g-Site C
264	9.88954	g-Site C
336	13.6785	g-Site C
0	109.824	g-Site C
24	62.7043	g-Site C
48	503.245	g-Site C
72	1680.2	g-Site C
96	5078.76	g-Site C
120	5138.87	g-Site C
144	1362.98	g-Site C
168	854.518	g-Site C
192	10.9907	g-Site C
264	11.8265	g-Site C
336	19.2899	g-Site C
0	120.054	g-Site C
24	142.391	g-Site C
48	483.099	g-Site C
72	2570.82	g-Site C
96	5455.52	g-Site C
120	3675.1	g-Site C
144	694.606	g-Site C
168	684.329	g-Site C
192	14.1216	g-Site C
264	11.6344	g-Site C
336	16.3439	g-Site C

## Sheet: Free sulfide measurements
Time (h)	Sulfide concentration (µM)	Site
0	0	Site A
144	0	Site A
288	0	Site A
0	0	Site B
144	0	Site B
288	1.25601	Site B
0	0	Site C
144	12.1747	Site C
288	14.0577	Site C

## Sheet: AVS measurements
Time (h)	Acid-volatile sulfide (µM)	Treatment	Site
0	0.039546	0 h	Site A
336	0.039546	336 h	Site A
336	0.039546	336 h	Site A
336	0.039546	336 h	Site A
0	0.039546	0 h	Site A
336	13.0006	336 h + glucose	Site A
336	8.93362	336 h + glucose	Site A
336	13.1363	336 h + glucose	Site A
0	0.039546	0 h	Site B
336	1.48931	336 h	Site B
336	4.33998	336 h	Site B
336	2.47754	336 h	Site B
0	0.039546	0 h	Site B
336	23.844	336 h + glucose	Site B
336	19.7716	336 h + glucose	Site B
336	30.0774	336 h + glucose	Site B
0	2.60243	0 h	Site C
0	2.60243	0 h	Site C
336	1.08207	336 h	Site C
336	5.25762	336 h	Site C
336	5.50739	336 h	Site C
336	15.292	336 h + glucose	Site C
336	17.2738	336 h + glucose	Site C
336	20.1082	336 h + glucose	Site C

## Sheet: Dark carbon fixation
Carbon fixation rate (nmol C g-1 h-1)
Sample	Unamended	S2-	NH4			Unamended		S2-		NH4			ANOVA	Unamended	S2-	NH4		TukeyHSD
Site A 0-10 cm	0.169642	0.351559	0.17518			Mean	SD	Mean	SD	Mean	SD		Sample	p <0.0001	p <0.001	p <0.001			Unamended		S2-		NH4
Site A 0-10 cm	0.148766	0.322589	0.147062		Site A 0-10 cm	0.157287	0.0109533	0.329973	0.019002	0.164672	0.0153452		Site	p <0.0001	p <0.001	p <0.0001			p-value	p.signif	p-value	p.signif	p-value	p.signif
Site A 0-10 cm	0.153453	0.315772	0.171772		Site A 10-20 cm	0.0294763	0.0117218	0.0415473	0.0136087	0.0304704	0.00616403							Site A 10-20 cm-Site A 0-10 cm	0.661792	ns	0.191305	ns	0.191305	ns
Site A 10-20 cm	0.0179734	0.026068	0.0273461		Site B 0-10 cm	0.0279142	0.00130156	0.10318	0.0148135	0.0283402	0.00799691							Site B 0-10 cm-Site A 0-10 cm	0.651304	ns	0.402852	ns	0.402852	ns
Site A 10-20 cm	0.0414053	0.0469438	0.037571		Site B 10-20 cm	0.178305	0.0258458	0.097642	0.0495137	0.194494	0.0391311							Site B 10-20 cm-Site A 0-10 cm	0.999825	ns	0.379208	ns	0.379208	ns
Site A 10-20 cm	0.0290503	0.0516301	0.0264941		Site C 0-10 cm	0.540293	0.00627589	0.430376	0.173411	0.358802	0.0962868							Site C 0-10 cm-Site A 0-10 cm	0.00817374	**	0.944648	ns	0.944648	ns
Site B 0-10 cm	0.0264941	0.10105	0.0354408		Site C 10-20 cm	0.8605	0.339411	0.811167	0.290147	0.4425	0.132556							Site C 10-20 cm-Site A 0-10 cm	0.000137546	***	0.0118703	*	0.0118703	*
Site B 0-10 cm	0.0281982	0.118944	0.0299023															Site B 0-10 cm-Site A 10-20 cm	1	ns	0.993208	ns	0.993208	ns
Site B 0-10 cm	0.0290503	0.0895473	0.0196775															Site B 10-20 cm-Site A 10-20 cm	0.52113	ns	0.995597	ns	0.995597	ns
Site B 10-20 cm	0.184127	0.0537603	0.223748															Site C 0-10 cm-Site A 10-20 cm	0.00086378	***	0.0464102	*	0.0464102	*
Site B 10-20 cm	0.150044	0.0878431	0.150044															Site C 10-20 cm-Site A 10-20 cm	2.85277e-05	****	0.000233687	***	0.000233687	***
Site B 10-20 cm	0.200743	0.151322	0.209689															Site B 10-20 cm-Site B 0-10 cm	0.510956	ns	1	ns	1	ns
Site C 0-10 cm	0.545831	0.329831	0.468719															Site C 0-10 cm-Site B 0-10 cm	0.000841774	***	0.112826	ns	0.112826	ns
Site C 0-10 cm	0.533476	0.330683	0.289358															Site C 10-20 cm-Site B 0-10 cm	2.80159e-05	****	0.000508603	***	0.000508603	***
Site C 0-10 cm	0.541571	0.630612	0.318328															Site C 0-10 cm-Site B 10-20 cm	0.0121013	*	0.104371	ns	0.104371	ns
Site C 10-20 cm	1.1005	1.1425	0.3175															Site C 10-20 cm-Site B 10-20 cm	0.000181481	***	0.000473587	***	0.000473587	***
Site C 10-20 cm	0.6205	0.6885	0.5815															Site C 10-20 cm-Site C 0-10 cm	0.0509006	ns	0.0522153	ns	0.0522153	ns
Site C 10-20 cm		0.6025	0.4285															Site A - Site B	0.992692	ns	0.736153	ns	0.965802	ns
																		Site A - Site C	0.000391	***	0.0043001	**	0.0001684	***
																		Site B - Site C	4.69e-05	****	0.0009627	**	0.0002699	***
