# Supplementary material for: Hydrodynamic disturbance controls microbial community assembly and biogeochemical processes in coastal sediments
Source: ISME J. 2021 Sep 28;16(3):750–63. doi: 10.1038/s41396-021-01111-9 (PMC8857189; doi:10.1038/s41396-021-01111-9)
Supplement: Supplementary file 13 — Supplementary Table S12 [file 41396_2021_1111_MOESM13_ESM.xlsx]

## Sheet: ASV table
						SB9899_J2004	SB9900_J2004	SB9901_J1933	SB9902_J2004	SB9903_J1933	SB9904_J2004	SB9905_J2004	SB9906_J2004	SB9907_J1933
Domain	Phylum	Class	Order	Family	Genus	A 0 h	B 0 h	C 0 h	A 336 h	A 336 h glucose	B 336 h	B 336 h glucose	C 336 h	C 336 h glucose
Bacteria	Bacteroidota	Bacteroidia	Flavobacteriales	Flavobacteriaceae	Lutibacter	43	0	11	255	8107	18	2889	66	2684
Bacteria	Proteobacteria	Gammaproteobacteria				1785	2161	2781	195	42	2283	1606	3057	400
Bacteria	Campylobacterota	Campylobacteria	Campylobacterales	Sulfurovaceae	Sulfurovum	154	184	3273	9	0	134	137	581	77
Bacteria	Bacteroidota	Bacteroidia	Flavobacteriales	Flavobacteriaceae	Eudoraea	5727	196	1712	697	184	259	176	1854	158
Bacteria	Campylobacterota	Campylobacteria	Campylobacterales	Thiovulaceae	Sulfurimonas	208	76	1490	0	0	42	29	193	22
Bacteria	Proteobacteria	Gammaproteobacteria	GCA-001735895	GCA-2746365	GCA-2746365	272	640	893	26	0	636	351	714	61
Bacteria	Campylobacterota	Campylobacteria	Campylobacterales	Thiovulaceae		57	56	905	0	0	233	171	573	76
Bacteria	Bacteroidota	Bacteroidia	Flavobacteriales	Flavobacteriaceae	Eudoraea	504	232	791	99	0	376	203	1324	128
Bacteria	Firmicutes_A	Clostridia	Peptostreptococcales	Natronincolaceae	GCA-2733545	32	0	0	1138	845	30	49	23	13
Bacteria	Bacteroidota	Bacteroidia	Bacteroidales	Marinifilaceae	Labilibaculum	2761	11	25	2354	825	12	0	11	0
Bacteria	Cyanobacteriota	Cyanobacteriia	Cyanobacteriales			1295	116	801	30	29	55	0	45	0
Bacteria	Desulfobacterota	Desulfobulbia	Desulfobulbales	Desulfocapsaceae		2813	452	624	467	52	494	368	915	63
Bacteria	Proteobacteria	Gammaproteobacteria				459	97	607	71	20	178	163	1294	83
Bacteria	Myxococcota	Polyangia	Polyangiales	SG8-38	GCA-2699025	3858	427	605	172	52	416	344	474	74
Bacteria	Bacteroidota	Bacteroidia	Flavobacteriales	Flavobacteriaceae	HTCC2170	1212	316	498	230	105	433	337	453	107
Bacteria	Proteobacteria	Gammaproteobacteria	Chromatiales	Sedimenticolaceae	41T-STBD-0c-01a	1491	351	584	121	40	250	196	414	54
Bacteria	Bacteroidota	Bacteroidia	Flavobacteriales	Flavobacteriaceae	Lacinutrix	535	198	609	71	0	194	101	552	47
Bacteria	Proteobacteria	Gammaproteobacteria	Woeseiales	Woeseiaceae	UBA1844	4331	153	366	153	64	133	101	368	49
Bacteria	Cyanobacteriota	Cyanobacteriia				1394	113	559	34	0	26	13	16	0
Bacteria	Bacteroidota	Bacteroidia	Flavobacteriales	Flavobacteriaceae	Lacinutrix	3204	353	448	360	27	211	103	399	17
Bacteria	Spirochaetota	Spirochaetia	Spirochaetales			0	0	0	5	490	0	0	0	0
Bacteria	Cyanobacteriota	Cyanobacteriia	Cyanobacteriales			204	32	483	0	0	0	0	24	0
Bacteria	Desulfuromonadota	Desulfuromonadia	Desulfuromonadales	Geopsychrobacteraceae	Malonomonas	459	91	198	474	145	148	499	367	107
Bacteria	Bacteroidota	Bacteroidia	Flavobacteriales	Flavobacteriaceae	Imtechella	46	138	429	0	0	65	64	105	19
Bacteria	Desulfobacterota	Desulfobacteria	Desulfobacterales			473	143	282	60	42	375	267	576	117
Bacteria	Desulfobacterota	Desulfobulbia	Desulfobulbales	Desulfocapsaceae	Desulforhopalus	118	0	0	66	443	0	128	0	0
Bacteria	Proteobacteria	Gammaproteobacteria	Woeseiales	Woeseiaceae	UBA1844	894	393	254	118	0	433	308	566	116
Bacteria	Proteobacteria	Gammaproteobacteria				475	156	274	104	21	651	640	656	53
Bacteria	Desulfobacterota	Desulfobacteria	Desulfobacterales	Desulfosarcinaceae	Desulfosarcina	188	78	179	37	0	368	366	882	171
Bacteria	Desulfobacterota	Desulfobulbia	Desulfobulbales	Desulfocapsaceae	Desulforhopalus	2337	239	304	239	43	262	115	446	13
Bacteria	Bacteroidota	Bacteroidia	Flavobacteriales	Flavobacteriaceae	Winogradskyella	0	0	321	0	22	0	0	0	20
Bacteria	Bacteroidota	Bacteroidia	Flavobacteriales	Flavobacteriaceae	Arenitalea	0	0	302	0	0	51	58	483	53
Bacteria	Bacteroidota	Bacteroidia	Flavobacteriales	Flavobacteriaceae	Eudoraea	638	241	268	80	9	287	181	320	42
Bacteria	Bacteroidota	Bacteroidia	Cytophagales	Cyclobacteriaceae	Fulvivirga	56	100	238	0	0	368	342	620	71
Bacteria	Proteobacteria	Gammaproteobacteria	GCA-1735895	GCA-1735895	GCA-1735895	4110	123	211	338	65	161	137	169	30
Bacteria	Bacteroidota	Bacteroidia	Bacteroidales	GWF2-33-38	GWF2-33-38	287	126	181	219	26	590	416	690	81
Bacteria	Bacteroidota	Bacteroidia	Flavobacteriales	Flavobacteriaceae	Olleya	0	15	237	0	0	28	99	164	87
Bacteria	Proteobacteria	Gammaproteobacteria				186	141	244	44	0	615	540	372	51
Bacteria	Proteobacteria	Gammaproteobacteria	Woeseiales	Woeseiaceae		0	0	246	0	0	0	0	0	0
Bacteria	Proteobacteria	Gammaproteobacteria				171	49	256	24	0	58	40	196	43
Bacteria	Bacteroidota	Bacteroidia	Flavobacteriales	Flavobacteriaceae	Winogradskyella	117	134	279	4	0	49	33	156	17
Bacteria	Campylobacterota	Campylobacteria	Campylobacterales	Sulfurovaceae	Sulfurovum	18	24	274	0	0	28	20	149	16
Bacteria	Desulfobacterota	Desulfobacteria	Desulfobacterales			705	157	204	77	21	361	226	516	35
Bacteria	Bacteroidota	Bacteroidia	Flavobacteriales	Flavobacteriaceae		576	160	184	228	79	122	160	188	22
Bacteria	Proteobacteria	Gammaproteobacteria	Woeseiales	Woeseiaceae	UBA1844	683	132	218	102	0	192	139	593	64
Bacteria	Proteobacteria	Gammaproteobacteria				253	62	257	44	0	48	27	171	19
Bacteria	Bacteroidota	Bacteroidia	Bacteroidales	Marinilabiliaceae		264	0	0	20	270	0	0	0	0
Bacteria	Desulfobacterota	Desulfobulbia	Desulfobulbales	Desulfocapsaceae	Desulforhopalus	81	0	0	103	200	0	198	0	68
Bacteria	Proteobacteria	Gammaproteobacteria				1548	40	133	853	72	194	128	814	30
Bacteria	Proteobacteria	Gammaproteobacteria	Enterobacterales	Psychromonadaceae	Psychromonas	0	0	0	0	181	0	36	0	81
Bacteria	Verrucomicrobiota	Verrucomicrobiae	Opitutales	Puniceicoccaceae	BACL24	0	67	255	0	0	0	0	14	0
Bacteria	Desulfobacterota	Desulfobulbia	Desulfobulbales	Desulfobulbaceae	Desulfobulbus_A	353	68	115	74	34	386	514	378	62
Bacteria	Actinobacteriota	Acidimicrobiia				2129	80	196	109	34	63	26	76	15
Bacteria	Desulfuromonadota	Desulfuromonadia	Desulfuromonadales	Geopsychrobacteraceae		452	0	150	24	27	0	123	143	69
Bacteria	Proteobacteria	Gammaproteobacteria	Enterobacterales	Psychromonadaceae	Psychromonas	0	0	0	0	0	0	0	0	242
Bacteria	Bacteroidota	Bacteroidia	Flavobacteriales	Flavobacteriaceae	Imtechella	1187	69	226	56	7	31	25	90	0
Bacteria	Proteobacteria	Gammaproteobacteria	Chromatiales	Sedimenticolaceae	EsTjRp	298	119	208	47	0	95	119	231	29
Bacteria	Bacteroidota	Bacteroidia	Bacteroidales	GWF2-33-38	GWF2-33-38	158	106	166	65	0	134	190	318	71
Bacteria	Desulfobacterota	Desulfobulbia	Desulfobulbales	Desulfocapsaceae		37	13	65	24	0	40	73	313	171
Archaea	Asgardarchaeota	Lokiarchaeia	Thorarchaeales	Thorarchaeaceae	MP8T-1	81	50	205	0	0	56	44	66	20
Bacteria	Calditrichota	Calditrichia	Calditrichales	Calditrichaceae	Caldithrix	353	30	170	77	23	70	63	237	34
Bacteria	Desulfobacterota	Desulfobulbia	Desulfobulbales	Desulfocapsaceae	Desulfopila	0	0	0	127	221	0	60	20	0
Bacteria	Proteobacteria	Gammaproteobacteria	Enterobacterales	Psychromonadaceae	Psychromonas	0	0	0	0	150	0	0	0	84
Bacteria	Campylobacterota	Campylobacteria	Campylobacterales	Thiovulaceae	Sulfuricurvum	107	95	216	0	7	305	227	159	0
Bacteria	Proteobacteria	Alphaproteobacteria	Rhodobacterales	Rhodobacteraceae		24	103	201	0	0	46	39	71	27
Bacteria	Bacteroidota	Bacteroidia	Flavobacteriales	Flavobacteriaceae	Lutibacter	0	9	213	0	0	34	27	111	14
Bacteria	Proteobacteria	Gammaproteobacteria				274	146	178	40	14	202	209	324	33
Bacteria	Proteobacteria	Gammaproteobacteria	Xanthomonadales	Wenzhouxiangellaceae	Wenzhouxiangella	125	102	180	23	6	86	75	139	29
Bacteria	Proteobacteria	Gammaproteobacteria	Enterobacterales	Psychromonadaceae	Agarivorans	0	0	0	0	196	0	0	0	15
Bacteria	Proteobacteria	Gammaproteobacteria	Woeseiales	Woeseiaceae	UBA1844	807	72	210	0	0	57	53	150	0
Bacteria	Desulfobacterota	Desulfobulbia	Desulfobulbales	Desulfocapsaceae	Desulfocapsa	0	48	149	0	0	212	397	135	45
Bacteria	Proteobacteria	Gammaproteobacteria	Pseudomonadales	Halieaceae		164	84	208	0	0	33	46	92	0
Bacteria	Bacteroidota	Bacteroidia	Cytophagales	Cyclobacteriaceae	BBD-1991-12	127	113	99	111	29	342	415	324	52
Bacteria	Desulfobacterota	Desulfobacteria	Desulfobacterales			0	0	204	0	0	0	0	0	0
Bacteria	Proteobacteria	Gammaproteobacteria	Woeseiales	Woeseiaceae	UBA1844	437	100	135	144	15	308	263	534	30
Bacteria	Calditrichota	Calditrichia	Calditrichales	Calditrichaceae	Caldithrix	107	44	163	0	0	155	102	284	39
Bacteria	Verrucomicrobiota	Kiritimatiellae	Kiritimatiellales	UBA1859	GCA-2712105	0	30	182	0	0	32	17	61	16
Bacteria	Campylobacterota	Campylobacteria	Campylobacterales	Thiovulaceae	Sulfurimonas	0	0	199	0	0	0	0	5	0
Bacteria	Bacteroidota	Bacteroidia	Cytophagales	Cyclobacteriaceae		444	137	123	139	24	147	104	256	43
Bacteria	Desulfobacterota	Desulfobacteria	Desulfobacterales	Desulfosarcinaceae	Desulfosarcina	157	64	66	61	0	438	399	658	104
Bacteria	Cyanobacteriota	Cyanobacteriia	Cyanobacteriales			0	0	194	0	0	0	0	0	0
Bacteria	Proteobacteria	Alphaproteobacteria	Rhodobacterales	Rhodobacteraceae	Boseongicola	423	111	179	31	0	77	37	59	0
Bacteria	Campylobacterota	Campylobacteria	Campylobacterales	Thiovulaceae	Sulfurimonas	22	18	173	0	7	11	0	39	6
Bacteria	Proteobacteria	Gammaproteobacteria	GCA-1735895	GCA-1735895	GCA-1735895	291	89	184	35	0	108	75	121	0
Bacteria	Desulfobacterota	Desulfobacteria	Desulfobacterales	Desulfobacteraceae	Desulfobacula	25	0	107	0	0	27	31	317	75
Bacteria	Proteobacteria	Gammaproteobacteria	Woeseiales	Woeseiaceae	UBA1844	789	77	181	70	0	71	66	280	0
Bacteria	Desulfobacterota	Desulfobacteria	Desulfobacterales			211	92	136	31	0	139	66	112	45
Bacteria	Desulfobacterota	Desulfobulbia	Desulfobulbales	Desulfocapsaceae	Desulforhopalus	0	0	0	0	0	0	45	0	179
Bacteria	Spirochaetota	Spirochaetia	Spirochaetales			437	43	112	80	10	128	88	175	40
Bacteria	Bacteroidota	Bacteroidia	Flavobacteriales	Flavobacteriaceae	CG1-02-35-72	0	0	134	0	0	35	13	478	35
Bacteria	Firmicutes_A	Clostridia	Peptostreptococcales	Natronincolaceae	GCA-2733545	19	0	0	338	171	0	0	0	0
Bacteria	Spirochaetota	Spirochaetia	Spirochaetales			15	0	0	0	156	0	0	0	19
Bacteria	Proteobacteria	Gammaproteobacteria	Chromatiales	Sedimenticolaceae	Thiodiazotropha	102	65	123	25	10	99	75	149	26
Bacteria						918	431	126	7	0	151	75	56	13
Bacteria	Proteobacteria	Gammaproteobacteria	Pseudomonadales	Pseudohongiellaceae	Pseudohongiella	457	54	156	0	0	41	62	82	16
Bacteria	Proteobacteria	Gammaproteobacteria	Woeseiales	Woeseiaceae	UBA1844	1328	18	134	86	9	35	22	169	26
Bacteria	Firmicutes_A	Clostridia	Peptostreptococcales	Natronincolaceae	GCA-2733545	62	0	0	309	172	18	15	0	0
Bacteria	Desulfobacterota	Desulfobulbia	Desulfobulbales	Desulfobulbaceae	Desulfobulbus	86	70	160	24	11	97	105	47	0
Bacteria	Cyanobacteriota	Cyanobacteriia	Cyanobacteriales			687	327	114	0	0	120	74	104	0
Bacteria	Proteobacteria	Gammaproteobacteria	Chromatiales	Sedimenticolaceae		174	114	75	22	24	394	286	215	28
Bacteria	Desulfobacterota	Desulfobulbia	Desulfobulbales	Desulfocapsaceae	Desulforhopalus	0	0	0	0	87	0	331	0	81
Bacteria	Acidobacteriota	Thermoanaerobaculia	Thermoanaerobaculales	Thermoanaerobaculaceae		200	70	153	41	12	40	0	80	0
Bacteria	Desulfobacterota	Desulfobacteria	Desulfobacterales	Desulfosarcinaceae	Desulfosarcina	370	171	111	85	0	445	331	556	53
Bacteria	Bacteroidota	Bacteroidia	Flavobacteriales	Flavobacteriaceae	Eudoraea	16	55	143	0	0	51	39	193	17
Bacteria	Desulfobacterota	Desulfobulbia	Desulfobulbales	Desulfocapsaceae	Desulfopila	72	0	0	0	160	0	0	0	0
Bacteria	Bacteroidota	Bacteroidia	Flavobacteriales	Flavobacteriaceae	Lutibacter	30	9	31	14	48	171	91	31	76
Bacteria	Desulfobacterota	Desulfobacteria	Desulfobacterales	Desulfosarcinaceae	Desulfosarcina	178	56	59	28	0	292	275	228	74
Bacteria	Acidobacteriota	Mor1	Mor1	Mor1	Mor1	78	70	114	7	0	112	78	161	30
Bacteria	Actinobacteriota	Acidimicrobiia	Microtrichales	MedAcidi-G1	S20-B6	1013	171	91	38	31	88	37	45	13
Bacteria	Proteobacteria	Gammaproteobacteria	Betaproteobacteriales	Hydrogenophilaceae	Thiobacillus	4	12	135	0	7	15	17	64	11
Bacteria	Proteobacteria	Alphaproteobacteria	Rhodobacterales	Rhodobacteraceae		274	78	131	48	0	79	54	73	22
Bacteria	Proteobacteria	Gammaproteobacteria	Xanthomonadales	Wenzhouxiangellaceae	Wenzhouxiangella	90	83	152	0	0	51	55	147	0
Bacteria	Proteobacteria	Gammaproteobacteria	Pseudomonadales	Spongiibacteraceae	Spongiibacter	0	0	140	0	0	0	0	65	12
Bacteria	Desulfobacterota	Desulfobulbia	Desulfobulbales	Desulfurivibrionaceae		110	54	75	84	32	309	582	134	45
Bacteria	Desulfobacterota	Desulfobacteria	Desulfobacterales	Desulfosarcinaceae	Desulfatitalea	648	47	145	65	0	67	43	134	0
Bacteria	Bacteroidota	Bacteroidia	Flavobacteriales	Flavobacteriaceae	Olleya	0	0	59	0	6	0	32	76	84
Bacteria	Bacteroidota	Bacteroidia	Bacteroidales	Prolixibacteraceae		148	0	0	270	148	0	0	0	0
Bacteria	Proteobacteria	Alphaproteobacteria	Rhodobacterales	Rhodobacteraceae		104	51	147	0	0	27	27	20	0
Bacteria	Desulfobacterota	Desulfobulbia	Desulfobulbales	Desulfobulbaceae	Desulfobulbus	83	38	121	0	0	58	63	51	26
Bacteria	Proteobacteria	Alphaproteobacteria	Rhodobacterales	Rhodobacteraceae		14	67	132	0	0	25	19	42	14
Bacteria	Desulfuromonadota	Desulfuromonadia	Desulfuromonadales	Geopsychrobacteraceae		164	0	24	376	122	28	33	19	0
Bacteria						67	69	107	0	13	54	42	106	19
Bacteria	Spirochaetota	Spirochaetia	Spirochaetales			0	0	0	0	144	0	0	0	0
Bacteria	Bacteroidota	Bacteroidia	Chitinophagales	Saprospiraceae		109	38	129	10	3	20	23	45	11
Bacteria	Proteobacteria	Gammaproteobacteria	Chromatiales	Sedimenticolaceae		18	31	143	0	0	20	15	62	0
Bacteria	Actinobacteriota	Acidimicrobiia	UBA5794	UBA5794	UBA5794	147	75	111	15	7	55	29	94	16
Bacteria	Bacteroidota	Ignavibacteria	Ignavibacteriales	Melioribacteraceae	navibacteriae-2	521	90	125	52	9	125	66	196	0
Bacteria	Bacteroidota	Bacteroidia	Chitinophagales	Saprospiraceae		11	68	142	0	0	9	7	0	0
Bacteria	Bacteroidota	Bacteroidia	Flavobacteriales	Flavobacteriaceae	Robiginitalea	25	339	97	0	0	260	175	73	9
Bacteria	Bacteroidota	Bacteroidia	Chitinophagales	Saprospiraceae	Lewinella_B	0	28	138	0	0	64	18	9	0
Bacteria	Proteobacteria	Gammaproteobacteria				216	56	117	34	10	62	48	114	11
Bacteria	Proteobacteria	Gammaproteobacteria	Chromatiales	Sedimenticolaceae		319	88	138	33	0	31	31	74	0
Bacteria	Desulfobacterota	Desulfobulbia	Desulfobulbales	Desulfocapsaceae	Desulfopila	0	0	0	0	92	0	94	0	46
Bacteria	Proteobacteria	Gammaproteobacteria	Woeseiales	Woeseiaceae	UBA1844	2472	0	62	296	54	0	0	134	0
Bacteria						355	36	121	0	16	33	34	90	0
Bacteria	Bacteroidota	Bacteroidia	Flavobacteriales	Flavobacteriaceae	Eudoraea	1395	32	118	98	18	35	16	105	0
Bacteria	Actinobacteriota	Acidimicrobiia				166	20	105	9	3	29	16	96	28
Bacteria	Bacteroidota	Bacteroidia	Flavobacteriales	Flavobacteriaceae	Eudoraea	0	0	119	0	0	10	11	83	15
Bacteria	Proteobacteria	Gammaproteobacteria				63	51	93	16	0	191	179	322	41
Bacteria	Desulfobacterota	Desulfobacteria	Desulfobacterales	Desulfosarcinaceae	Desulfosarcina	239	19	61	152	22	109	134	142	51
Bacteria	Proteobacteria	Gammaproteobacteria	Pseudomonadales	Pseudohongiellaceae	Pseudohongiella	957	46	83	56	24	0	0	0	0
Bacteria	Proteobacteria	Gammaproteobacteria				147	54	130	0	0	48	21	91	0
Bacteria	UBP1	PRR-12	LZORAL124-64-63	LZORAL124-64-63	um-filter-65-15	119	81	121	0	0	104	0	115	0
Bacteria	Proteobacteria	Gammaproteobacteria	Chromatiales	Sedimenticolaceae		248	69	104	0	21	100	77	78	0
Bacteria	Proteobacteria	Gammaproteobacteria	Chromatiales	Sedimenticolaceae	Thiolapillus	44	87	115	0	0	188	148	129	13
Bacteria	Proteobacteria	Gammaproteobacteria	Pseudomonadales			0	0	119	0	0	39	33	145	6
Bacteria						131	35	57	41	18	63	43	161	42
Bacteria	Bacteroidota	Ignavibacteria	Ignavibacteriales	Melioribacteraceae	navibacteriae-2	66	30	97	0	0	64	43	110	28
Bacteria	Firmicutes_A	Clostridia	Peptostreptococcales	Fusibacteraceae	Fusibacter	54	0	0	531	125	0	9	8	0
Bacteria	Desulfobacterota	Desulfobulbia	Desulfobulbales			263	17	108	0	8	0	0	9	0
Bacteria	UBP1	PRR-12	LZORAL124-64-63	LZORAL124-64-63	LZORAL124-64-63	0	0	73	0	0	0	0	0	50
Bacteria	Proteobacteria	Gammaproteobacteria	GCA-1735895	GCA-1735895	GCA-1735895	152	57	122	0	0	48	38	68	0
Bacteria	Spirochaetota	Spirochaetia	Spirochaetales	Spirochaetaceae_B	Spirochaeta_E	60	0	21	38	62	12	45	43	39
Bacteria	Bacteroidota	Bacteroidia	Flavobacteriales	Flavobacteriaceae	CG1-02-35-72	113	116	61	18	26	111	106	108	33
Bacteria	Desulfobacterota	Desulfobacteria	Desulfobacterales	Desulfatibacillaceae	Desulfatibacillum	454	18	100	0	19	34	19	48	0
Bacteria	Proteobacteria	Gammaproteobacteria				37	77	72	0	0	257	220	193	47
Bacteria	Proteobacteria	Gammaproteobacteria	Pseudomonadales	HTCC2089	UBA4421	336	125	89	21	0	148	112	106	20
Bacteria	Bacteroidota	Ignavibacteria	Ignavibacteriales	Melioribacteraceae	navibacteriae-2	0	15	98	0	0	36	21	112	20
Bacteria						285	0	50	29	24	54	50	135	44
Bacteria	Bacteroidota	Bacteroidia	Bacteroidales	Marinifilaceae	Labilibaculum	100	0	0	137	118	0	0	0	0
Bacteria	Bacteroidota	Bacteroidia	Chitinophagales	Saprospiraceae	Phaeodactylibacter	190	28	117	9	0	18	0	48	0
Bacteria	Bacteroidota	Ignavibacteria	Ignavibacteriales	Ignavibacteriaceae	Ignavibacterium	455	17	86	0	18	25	23	42	6
Bacteria	Proteobacteria	Gammaproteobacteria	Chromatiales	Chromatiaceae	Thiosymbion	276	45	98	3	0	29	17	37	18
Archaea						63	16	111	0	0	38	22	70	5
Bacteria	Proteobacteria	Gammaproteobacteria	Enterobacterales	Vibrionaceae	Vibrio	0	0	0	0	116	0	0	0	0
Bacteria	Bacteroidota	Bacteroidia	Chitinophagales	Saprospiraceae	Haliscomenobacter	491	32	103	35	6	33	21	29	6
Bacteria						56	70	88	0	0	66	36	152	27
Bacteria	Bacteroidota	Bacteroidia	Cytophagales	Cyclobacteriaceae	Fulvivirga	98	36	69	55	18	163	134	239	28
Bacteria						0	38	114	0	0	6	5	20	0
Bacteria	Proteobacteria	Gammaproteobacteria				310	66	103	9	11	43	37	58	0
Bacteria	Spirochaetota	Spirochaetia	Spirochaetales	Spirochaetaceae_B	UBA2779	0	0	61	0	0	0	21	24	53
Bacteria	Desulfobacterota	Desulfovibrionia	Desulfovibrionales	Desulfovibrionaceae	Pseudodesulfovibrio	18	0	0	0	18	0	15	0	95
Bacteria	Desulfobacterota	Desulfobacteria	Desulfobacterales	Desulfobacteraceae	Desulfobacter	552	27	17	107	0	29	364	49	80
Bacteria	Planctomycetota	UBA1135	UBA2386	UBA2386	UBA2386	132	16	78	54	15	45	22	96	18
Bacteria	Proteobacteria	Gammaproteobacteria	Enterobacterales	Vibrionaceae	Vibrio	0	0	0	0	110	0	49	0	0
Bacteria	Desulfobacterota	Desulfobacteria	Desulfobacterales	Desulfosarcinaceae	Desulfatitalea	181	42	61	0	0	215	168	190	12
Bacteria	Desulfobacterota	Desulfobulbia	Desulfobulbales	Desulfurivibrionaceae	CG2-30-60-27	152	47	92	18	7	34	42	80	10
Bacteria	Proteobacteria	Gammaproteobacteria	Xanthomonadales	Wenzhouxiangellaceae	Wenzhouxiangella	212	97	108	19	0	49	50	56	0
Bacteria	Bacteroidota	Bacteroidia	Chitinophagales	Saprospiraceae	UBA2365	0	56	107	0	0	161	20	100	0
Archaea						96	25	95	0	0	55	26	98	11
Bacteria						346	352	74	8	0	218	68	57	32
Bacteria	Proteobacteria	Gammaproteobacteria	Tenderiales	Tenderiaceae	Tenderia	0	0	105	0	0	19	0	40	0
Bacteria	Proteobacteria	Gammaproteobacteria	Enterobacterales	Alteromonadaceae		0	0	105	0	0	41	0	34	0
Bacteria	Proteobacteria	Gammaproteobacteria	Thiohalomonadales	Thiohalomonadaceae	Thiohalomonas	127	20	75	14	11	36	37	249	19
Bacteria	Desulfobacterota	Desulfobulbia	Desulfobulbales	Desulfurivibrionaceae	UBA2262	0	27	104	0	0	20	19	47	0
Bacteria	Desulfobacterota	Desulfobacteria	Desulfobacterales			0	47	104	0	0	75	47	173	0
Bacteria						774	0	91	95	0	31	0	123	0
Bacteria	Desulfobacterota	Desulfobulbia	Desulfobulbales	Desulfurivibrionaceae	DB1	217	67	103	0	0	100	72	0	0
Bacteria	Proteobacteria	Gammaproteobacteria	Pseudomonadales	Halieaceae	Halioglobus	428	99	93	30	10	38	40	0	0
Bacteria	Proteobacteria	Alphaproteobacteria	Rhodobacterales	Rhodobacteraceae		0	15	102	0	0	26	15	31	0
Bacteria	Bacteroidota	Bacteroidia	Bacteroidales			81	20	80	23	0	60	71	120	22
Bacteria	Desulfobacterota	Desulfobacteria	Desulfatiglanales			0	37	101	0	0	0	0	80	0
Bacteria	Cyanobacteriota	Cyanobacteriia	Cyanobacteriales			0	0	101	0	0	0	0	0	0
Bacteria	Bacteroidota	Bacteroidia	Flavobacteriales	Flavobacteriaceae	Confluentibacter	3503	43	75	65	11	16	11	28	0
Bacteria	Actinobacteriota	Acidimicrobiia	Microtrichales	MedAcidi-G1	S20-B6	499	45	84	19	0	28	13	42	16
Bacteria	Bacteroidota	Bacteroidia				245	16	72	68	0	68	40	286	16
Bacteria	Chloroflexota	Anaerolineae	Anaerolineales	envOPS12		0	0	66	0	0	0	59	65	34
Bacteria	Chloroflexota	Anaerolineae	Anaerolineales	envOPS12	UBA5796	101	0	100	0	0	31	0	0	0
Bacteria	Planctomycetota	Planctomycetes	Pirellulales	Pirellulaceae	Pirellula_A	101	55	53	12	4	36	11	17	17
Bacteria	Proteobacteria	Gammaproteobacteria	Betaproteobacteriales			459	91	60	45	25	81	100	61	14
Bacteria	Desulfobacterota	Desulfobacteria	Desulfobacterales			0	0	99	0	0	0	0	0	0
Bacteria	Desulfobacterota	Desulfobulbia	Desulfobulbales	Desulfocapsaceae	Desulfopila	0	0	0	0	99	0	0	0	0
Bacteria	Desulfobacterota	Desulfobacteria	Desulfobacterales	Desulfobacteraceae		72	0	0	70	30	26	53	11	68
Bacteria	Gemmatimonadota	Gemmatimonadetes	SG8-23	BD2-11	BD2-11	384	44	79	13	18	36	27	57	0
Bacteria	Desulfobacterota	Desulfobulbia	Desulfobulbales	Desulfurivibrionaceae	DB1	0	70	88	0	0	0	46	73	9
Bacteria	Bacteroidota	Bacteroidia	Flavobacteriales	Flavobacteriaceae	Gramella	799	11	55	78	42	0	4	38	0
Bacteria	Desulfobacterota	Desulfobulbia	Desulfobulbales	Desulfocapsaceae	Desulfopila	17	0	34	0	22	38	74	28	41
Bacteria	Proteobacteria	Gammaproteobacteria	Enterobacterales	Alteromonadaceae	Glaciecola	0	14	96	0	0	14	12	24	0
Bacteria	Actinobacteriota	Acidimicrobiia	UBA5794	UBA5794	UBA5794	12	29	81	0	0	48	33	68	9
Bacteria	Firmicutes	Bacilli	Izimaplasmatales	Izimaplasmataceae	HR1	9	0	66	7	0	70	32	102	30
Bacteria	Bacteroidota	Rhodothermia	Rhodothermales			340	29	88	24	0	28	20	53	8
Bacteria	Cyanobacteriota	Cyanobacteriia	Cyanobacteriales	Cyanobacteriaceae	Geminocystis	395	129	96	29	0	54	27	29	0
Bacteria	Actinobacteriota	Acidimicrobiia	Microtrichales	Ilumatobacteraceae	Ilumatobacter_A	534	58	56	0	0	31	20	81	22
Bacteria	Firmicutes	Bacilli	Izimaplasmatales	Izimaplasmataceae	Izimaplasma	15	0	0	0	95	0	0	0	0
Bacteria	Desulfobacterota	Desulfobulbia	Desulfobulbales	Desulfocapsaceae	Desulfocapsa	45	0	94	0	0	10	26	0	0
Bacteria	Proteobacteria	Gammaproteobacteria				0	0	79	0	15	118	88	97	0
Bacteria	Bacteroidota	Bacteroidia	Flavobacteriales	Flavobacteriaceae		1744	46	80	109	0	44	11	54	0
Bacteria						818	277	80	18	0	84	40	21	0
Bacteria	Acidobacteriota	Mor1	Mor1	Mor1	Mor1	106	67	50	17	0	51	35	46	43
Bacteria	Proteobacteria	Gammaproteobacteria	Enterobacterales	Psychromonadaceae	Psychromonas	44	0	93	0	0	0	68	0	0
Bacteria	Desulfobacterota	Desulfobacteria	Desulfobacterales			0	55	62	0	0	55	54	85	31
Bacteria	Bacteroidota	Bacteroidia	Flavobacteriales	Flavobacteriaceae	Aquimarina	0	0	92	0	0	0	0	0	0
Bacteria	Acidobacteriota	Mor1	Mor1	Mor1	Mor1	313	36	67	14	14	37	20	0	11
Bacteria	Proteobacteria	Gammaproteobacteria				0	0	91	0	0	15	0	97	0
Bacteria	Proteobacteria	Alphaproteobacteria	Rhodobacterales	Rhodobacteraceae		183	33	91	0	0	0	0	0	0
Bacteria	Proteobacteria	Gammaproteobacteria	Pseudomonadales	Saccharospirillaceae	Reinekea	0	0	0	0	0	0	0	0	91
Bacteria	Actinobacteriota	Acidimicrobiia				818	43	66	83	16	46	29	64	8
Bacteria	Desulfobacterota	Desulfobulbia	Desulfobulbales			29	0	66	0	0	131	222	178	24
Bacteria	Proteobacteria	Gammaproteobacteria	Chromatiales	Sedimenticolaceae		267	67	79	62	0	69	62	62	11
Bacteria	Proteobacteria	Gammaproteobacteria	Betaproteobacteriales	Burkholderiaceae		21	0	81	0	0	0	0	20	8
Bacteria	Desulfobacterota	Desulfobulbia	Desulfobulbales	Desulfocapsaceae	Desulforhopalus	349	29	66	68	23	53	24	50	0
Bacteria	Planctomycetota	Planctomycetes	Pirellulales	Pirellulaceae	Rubripirellula	757	97	72	34	0	43	37	0	0
Bacteria						0	8	88	0	0	0	0	0	0
Bacteria	Planctomycetota					135	0	88	15	0	17	0	24	0
Bacteria	Calditrichota	Calditrichia	Calditrichales	Calditrichaceae	Caldithrix	35	38	78	4	0	81	49	104	10
Bacteria	Myxococcota	UBA9160	UBA9160	UBA4427	GCA-2691205	192	28	53	6	20	33	23	45	12
Bacteria	Bacteroidota	Bacteroidia	Chitinophagales	Saprospiraceae		863	43	70	0	0	13	0	7	0
Bacteria	Planctomycetota	UBA1135				29	7	78	0	0	16	8	23	9
Bacteria	Bacteroidota	Bacteroidia	Chitinophagales	Saprospiraceae	Lewinella_A	0	23	87	0	0	0	0	0	0
Bacteria	Bacteroidota	Bacteroidia	Flavobacteriales	Flavobacteriaceae		605	44	87	22	0	0	0	57	0
Bacteria	Cyanobacteriota	Cyanobacteriia	Cyanobacteriales			0	0	86	0	0	0	0	15	0
Bacteria	Bacteroidota	Bacteroidia	Flavobacteriales	Flavobacteriaceae	Croceivirga	1154	18	84	14	2	7	0	8	0
Bacteria						162	34	72	34	14	54	40	60	0
Bacteria	Actinobacteriota	Acidimicrobiia	UBA5794	UBA5794	UBA5794	57	69	59	0	0	104	60	89	27
Bacteria	Proteobacteria	Gammaproteobacteria				173	97	86	19	0	81	80	71	0
Bacteria	Proteobacteria	Gammaproteobacteria	Chromatiales	Sedimenticolaceae	41T-STBD-0c-01a	242	37	86	0	0	0	15	43	0
Bacteria	Desulfobacterota	Desulfobacteria	Desulfobacterales	Desulfobacteraceae	Desulfobacula	289	0	78	154	0	0	72	14	0
Bacteria	Firmicutes_A	Clostridia	Lachnospirales			0	0	0	0	86	0	0	0	0
Bacteria	Campylobacterota	Campylobacteria	Campylobacterales	Thiovulaceae	Sulfurimonas	0	0	85	0	0	19	21	17	0
Bacteria	Bacteroidota	Bacteroidia	Bacteroidales	GWF2-33-38	GWF2-33-38	0	0	53	0	0	39	30	126	32
Bacteria	Proteobacteria	Gammaproteobacteria	Woeseiales	Woeseiaceae	UBA1844	161	29	85	15	0	31	38	123	0
Bacteria	Verrucomicrobiota	Kiritimatiellae	UBA8416	YA12-FULL-60-10	YA12-FULL-60-10	47	0	85	0	0	0	0	0	0
Archaea	Crenarchaeota	Nitrososphaeria	Nitrososphaerales	Nitrosopumilaceae	Nitrosopumilus	1014	19	72	0	0	11	0	0	0
Bacteria	Bacteroidota	Bacteroidia	Flavobacteriales	Flavobacteriaceae	Eudoraea	455	12	84	40	0	8	9	90	0
Bacteria	Bacteroidota	Bacteroidia	Bacteroidales	Marinifilaceae	Labilibaculum	131	0	0	151	84	0	0	0	0
Bacteria	Proteobacteria	Gammaproteobacteria	GCA-001735895	GCA-2746365	GCA-2746365	0	0	83	0	0	0	0	0	0
Bacteria	Planctomycetota	UBA1135	UBA2386	UBA2386	UBA2386	123	0	58	16	12	14	19	62	13
Bacteria	Bacteroidota	Bacteroidia	Cytophagales	Cyclobacteriaceae	BBD-1991-12	909	79	40	155	24	145	98	93	12
Bacteria	Desulfobacterota	Desulfobacteria	Desulfobacterales			64	43	83	0	0	75	0	125	0
Bacteria	Proteobacteria	Gammaproteobacteria	Enterobacterales	Psychromonadaceae	Psychromonas	0	0	0	0	83	0	0	0	0
Bacteria	Proteobacteria	Gammaproteobacteria				249	68	82	15	0	32	45	45	0
Bacteria	Bacteroidota	Bacteroidia	Cytophagales	Cyclobacteriaceae	ELB16-189	109	0	80	10	2	7	3	40	0
Bacteria	Desulfobacterota	Desulfobulbia	Desulfobulbales	Desulfobulbaceae	Desulfobulbus_A	74	19	82	0	0	0	26	19	0
Bacteria	Bacteroidota	Bacteroidia	Flavobacteriales	Flavobacteriaceae	Eudoraea	1328	31	46	108	28	48	28	41	0
Bacteria	Bacteroidota	Rhodothermia	Rhodothermales			454	39	81	31	0	30	30	64	0
Bacteria	Actinobacteriota	Acidimicrobiia	Microtrichales	Ilumatobacteraceae	Ilumatobacter	801	116	74	12	0	33	22	29	7
Bacteria	Firmicutes_A	Clostridia	Acetivibrionales	Acetivibrionaceae	Ruminiclostridium	0	15	76	0	5	11	0	6	0
Bacteria	Actinobacteriota	Acidimicrobiia	Microtrichales	Ilumatobacteraceae	Ilumatobacter_A	0	0	81	0	0	0	0	0	0
Bacteria	Bacteroidota	Bacteroidia				266	60	66	14	0	35	27	58	5
Bacteria	Proteobacteria	Alphaproteobacteria	Rhodobacterales	Rhodobacteraceae	Loktanella	41	30	80	0	0	12	15	25	0
Bacteria	Planctomycetota	UBA1135	UBA2386	UBA2386	UBA2386	0	0	80	0	0	7	0	18	0
Bacteria	Desulfuromonadota	Desulfuromonadia	Desulfuromonadales	Desulfuromonadaceae	Desulfuromonas	63	28	73	12	0	68	112	53	7
Bacteria	Desulfobacterota	Desulfobacteria	Desulfobacterales			0	15	50	0	0	41	45	83	30
Bacteria	Spirochaetota	Spirochaetia	Spirochaetales			166	50	66	34	0	63	52	83	14
Archaea	Nanoarchaeota	Woesearchaeia	UBA583	UBA583		0	13	79	0	0	0	0	0	0
Bacteria	Planctomycetota	Phycisphaerae	Phycisphaerales	SM1A02	UBA854	176	11	51	15	0	24	11	53	28
Bacteria	Proteobacteria	Alphaproteobacteria	Rhodobacterales	Rhodobacteraceae	Sulfitobacter	74	26	79	0	0	0	0	0	0
Bacteria	Proteobacteria	Gammaproteobacteria	Pseudomonadales	Hahellaceae	Marinobacter	244	6	60	15	12	0	0	42	7
Bacteria	Desulfobacterota	Desulfobacteria	Desulfobacterales	Desulfosarcinaceae	SG8-13	197	28	68	23	0	70	71	123	11
Bacteria	Proteobacteria	Gammaproteobacteria				266	0	79	54	0	25	22	233	0
Bacteria	Calditrichota	Calditrichia	Calditrichales	Calditrichaceae	Caldithrix	0	58	60	0	0	104	73	129	13
Bacteria	Planctomycetota	Planctomycetes	Pirellulales	Pirellulaceae	TMED11	0	14	73	0	0	8	0	65	5
Bacteria						213	31	76	12	0	64	53	64	2
Archaea	Nanoarchaeota	Woesearchaeia	SM23-78	UBA9642	GCA-2686295	0	0	78	0	0	0	0	0	0
Bacteria	Desulfobacterota	Desulfobacteria	Desulfobacterales			134	35	78	17	0	33	25	53	0
Bacteria						101	21	56	9	0	72	71	62	22
Bacteria	Bacteroidota	Bacteroidia	Bacteroidales			0	13	51	0	0	50	35	246	27
Bacteria	Campylobacterota	Campylobacteria	Campylobacterales	Sulfurovaceae	Sulfurovum	20	0	78	0	0	0	0	0	0
Bacteria	Proteobacteria	Gammaproteobacteria	Thiohalomonadales	Thiohalomonadaceae	Thiohalomonas	0	0	78	0	0	0	0	61	0
Bacteria	Desulfobacterota	Desulfobacteria	Desulfobacterales	Desulfobacteraceae	Desulfobacula	97	0	21	92	24	29	32	25	33
Bacteria	Gemmatimonadota	Gemmatimonadetes	SG8-23	BD2-11	bin94	389	57	77	23	0	19	10	37	0
Bacteria						0	0	77	0	0	0	0	0	0
Bacteria	Desulfobacterota	Desulfobulbia	Desulfobulbales	Desulfurivibrionaceae	CG2-30-60-27	75	26	70	0	6	16	19	30	0
Bacteria	Acidobacteriota	Mor1	Mor1	Mor1	Mor1	219	16	41	11	16	13	14	42	19
Bacteria	Calditrichota	Calditrichia	Calditrichales	Calditrichaceae	Caldithrix	212	7	67	19	8	28	9	110	0
Bacteria	Proteobacteria	Gammaproteobacteria				115	23	75	0	0	13	0	20	0
Bacteria	Spirochaetota	Spirochaetia	Spirochaetales			63	9	62	6	0	0	15	40	13
Bacteria	Bacteroidota	Bacteroidia	Flavobacteriales	Flavobacteriaceae	LPB0138	184	168	75	38	0	86	72	0	0
Bacteria						189	21	41	43	16	32	24	125	16
Bacteria	Bacteroidota	Bacteroidia	Bacteroidales	vadinHA17	SR-FBR-E99	0	0	31	0	0	0	16	178	27
Bacteria	Proteobacteria	Gammaproteobacteria	Thiohalomonadales	Thiohalomonadaceae	Thiohalomonas	0	0	75	0	0	0	0	0	0
Bacteria	Chloroflexota	Anaerolineae	Promineofilales	Promineofilaceae	GCA-2699125	49	36	74	0	0	43	12	18	0
Bacteria	Proteobacteria	Gammaproteobacteria	Pseudomonadales	Halieaceae	Halioglobus	138	41	74	31	0	20	13	27	0
Bacteria	Verrucomicrobiota	Verrucomicrobiae	Opitutales	Puniceicoccaceae	BACL24	398	16	66	0	0	20	0	24	8
Bacteria	Desulfobacterota	Desulfobulbia	Desulfobulbales	Desulfocapsaceae	Desulforhopalus	91	163	45	35	0	74	58	31	0
Bacteria	Proteobacteria	Gammaproteobacteria	Chromatiales	Sedimenticolaceae		412	39	73	26	0	45	28	85	0
Bacteria	Desulfuromonadota	Desulfuromonadia	Desulfuromonadales	Geopsychrobacteraceae	Desulfuromusa	402	0	73	68	0	0	18	86	0
Bacteria	Proteobacteria	Gammaproteobacteria	Chromatiales	Sedimenticolaceae	41T-STBD-0c-01a	0	13	63	0	0	14	10	44	10
Bacteria	Desulfobacterota	Desulfobacteria	Desulfatiglanales			0	0	51	0	0	17	39	51	22
Bacteria	Proteobacteria	Gammaproteobacteria	Woeseiales	Woeseiaceae	Woeseia	40	92	73	0	0	124	99	211	0
Bacteria	Desulfuromonadota	Desulfuromonadia	Desulfuromonadales	Desulfuromonadaceae_A	Desulfuromonas_D	0	0	66	0	0	0	0	12	6
Bacteria						71	12	47	10	12	15	14	40	13
Bacteria	Planctomycetota					58	0	58	0	7	0	39	32	7
Bacteria	Desulfobacterota	Desulfobacteria	Desulfobacterales			59	34	72	15	0	48	48	87	0
Bacteria	Bacteroidota	Bacteroidia	Bacteroidales	Marinifilaceae	Marinifilum	110	0	0	46	72	0	0	0	0
Bacteria	Proteobacteria	Gammaproteobacteria	Chromatiales	Sedimenticolaceae		135	25	71	0	0	0	15	67	0
Bacteria	Desulfobacterota	BSN033	SM23-61	SM23-61	SM23-61	30	25	50	0	0	53	41	58	17
Bacteria	Bacteroidota	Bacteroidia	Flavobacteriales	Flavobacteriaceae	Eudoraea	123	224	71	0	0	201	117	96	0
Bacteria	Bacteroidota	Bacteroidia	Cytophagales	Cyclobacteriaceae	Fulvivirga	121	20	63	45	3	71	59	112	4
Bacteria	Actinobacteriota	Acidimicrobiia	Acidimicrobiales	Acidimicrobiaceae	Ferrimicrobium	241	86	67	14	0	26	19	24	3
Bacteria	Proteobacteria	Gammaproteobacteria	Pseudomonadales	Halieaceae	Pseudohaliea	292	0	70	0	0	0	0	0	0
Bacteria	Firmicutes	Bacilli	Izimaplasmatales	Izimaplasmataceae	HR1	0	0	0	0	70	0	0	0	0
Bacteria	Myxococcota	Polyangia	Polyangiales	Sandaracinaceae	Sandaracinus	0	31	61	0	0	11	17	24	8
Bacteria						15	0	48	0	0	34	32	117	21
Bacteria	Bacteroidota	Bacteroidia	Bacteroidales	vadinHA17	SR-FBR-E99	0	0	43	0	0	12	0	156	26
Bacteria	Proteobacteria	Gammaproteobacteria	Thiomicrospirales	Thioglobaceae	Thioglobus	189	39	53	46	16	55	44	87	0
Bacteria	Gemmatimonadota	Gemmatimonadetes	SG8-23	UBA6960	GCA-2718595	505	33	41	29	11	17	12	17	17
Bacteria	Proteobacteria	Gammaproteobacteria				334	13	43	50	13	16	17	18	13
Bacteria	Proteobacteria	Alphaproteobacteria	Rhodobacterales	Rhodobacteraceae		0	0	44	0	0	36	0	25	25
Bacteria	Desulfobacterota	Desulfobacteria	Desulfobacterales			488	26	51	33	0	62	51	108	18
Bacteria	Bdellovibrionota	Bdellovibrionia	Bdellovibrionales	Bdellovibrionaceae	Ga0074137	0	0	68	0	0	0	0	24	0
Bacteria	Bacteroidota	Bacteroidia	Flavobacteriales	Flavobacteriaceae	Algibacter	0	0	68	0	0	16	6	38	0
Bacteria	Bacteroidota	Bacteroidia	Flavobacteriales	Flavobacteriaceae		0	0	68	0	0	0	0	18	0
Bacteria	Verrucomicrobiota	Verrucomicrobiae	Verrucomicrobiales	Akkermansiaceae	Roseibacillus	104	40	68	0	0	28	0	0	0
Bacteria	Bacteroidota	Rhodothermia	Balneolales	Balneolaceae	Gracilimonas	0	0	56	0	0	10	0	84	12
Bacteria	Desulfobacterota	Desulfobacteria	Desulfobacterales	Desulfosarcinaceae	Desulfatitalea	153	58	68	22	0	39	31	45	0
Bacteria	Gemmatimonadota	Gemmatimonadetes	SG8-23	BD2-11	BD2-11	75	35	42	9	0	50	53	167	22
Bacteria	Planctomycetota	Planctomycetes	Pirellulales	Thermoguttaceae	RBG-16-64-12	136	22	67	0	0	12	0	0	0
Bacteria	Proteobacteria	Gammaproteobacteria	Pseudomonadales	HTCC2089	UBA4421	25	19	67	0	0	29	21	28	0
Bacteria	Proteobacteria	Gammaproteobacteria	Betaproteobacteriales	Rhodocyclaceae	UTPRO2	0	0	67	0	0	0	0	7	0
Bacteria	UBP1	PRR-12	LZORAL124-64-63	LZORAL124-64-63	LZORAL124-64-63	75	33	41	46	0	92	82	255	26
Bacteria	Desulfobacterota	Desulfobulbia	Desulfobulbales	Desulfocapsaceae	Desulfopila	442	58	37	109	30	75	42	43	0
Bacteria	Cyanobacteriota	Cyanobacteriia				0	0	67	0	0	0	0	0	0
Archaea	Asgardarchaeota	Lokiarchaeia	Thorarchaeales	Thorarchaeaceae	MP8T-1	0	0	67	0	0	26	0	0	0
Bacteria	Desulfuromonadota	Desulfuromonadia	Desulfuromonadales	Geopsychrobacteraceae	Desulfuromusa	0	0	67	0	0	0	0	25	0
Bacteria	Desulfobacterota	Desulfobulbia	Desulfobulbales			0	25	41	0	0	186	197	127	26
Bacteria	Verrucomicrobiota	Kiritimatiellae	Kiritimatiellales	UBA1859	GCA-2712105	157	0	67	0	0	0	0	0	0
Bacteria	Proteobacteria	Gammaproteobacteria	Enterobacterales	Vibrionaceae	Vibrio	0	0	0	0	18	0	246	0	49
Bacteria	Desulfobacterota	Desulfobacteria	Desulfobacterales			0	0	66	0	0	0	0	0	0
Bacteria	Proteobacteria	Gammaproteobacteria	Thiomicrospirales	Thiomicrospiraceae	Thiomicrorhabdus	0	7	66	0	0	14	19	17	0
Bacteria	Bacteroidota	Bacteroidia	Chitinophagales	Saprospiraceae		365	33	56	20	10	23	19	54	0
Bacteria	Proteobacteria	Gammaproteobacteria	Pseudomonadales	Spongiibacteraceae	Spongiibacter	57	19	66	6	0	0	0	0	0
Bacteria	Proteobacteria	Gammaproteobacteria	Methylococcales	Methylomonadaceae		0	0	66	0	0	0	0	35	0
Bacteria	Desulfobacterota	Desulfobulbia	Desulfobulbales	Desulfobulbaceae	Desulfobulbus_A	32	54	66	0	0	33	50	25	0
Bacteria	Proteobacteria	Gammaproteobacteria	GCA-1735895	GCA-1735895	GCA-1735895	1261	0	0	142	66	0	0	0	0
Bacteria	Actinobacteriota	Acidimicrobiia	Microtrichales	Ilumatobacteraceae	Ilumatobacter_A	946	49	33	24	22	14	11	22	0
Bacteria	Proteobacteria	Gammaproteobacteria	Chromatiales	Sedimenticolaceae		0	0	59	0	0	14	12	37	6
Bacteria	Bacteroidota	Ignavibacteria	Ignavibacteriales	Melioribacteraceae	navibacteriae-2	206	10	47	27	8	18	0	34	10
Bacteria	Proteobacteria	Alphaproteobacteria				303	34	38	41	27	0	0	0	0
Bacteria	Desulfobacterota	Desulfobacteria	Desulfobacterales	Desulfococcaceae_A	Desulfococcus_A	177	0	65	32	0	48	0	56	0
Bacteria	Acidobacteriota	Mor1	Mor1	Mor1	Mor1	84	0	65	0	0	51	0	47	0
Bacteria	Proteobacteria	Gammaproteobacteria				248	21	52	37	0	62	56	104	12
Bacteria	Chloroflexota	Anaerolineae	Anaerolineales	UBA6092	UBA6092	136	10	55	0	9	11	0	6	0
Bacteria	Planctomycetota	Planctomycetes	Pirellulales			177	0	64	0	0	0	0	0	0
Bacteria	Desulfobacterota	Desulfobulbia	Desulfobulbales			0	0	64	0	0	0	0	0	0
Bacteria	Actinobacteriota					566	23	52	79	11	22	19	39	0
Bacteria	Fusobacteriota	Fusobacteriia	Fusobacteriales	Fusobacteriaceae	Cetobacterium	68	38	63	3	0	0	0	0	0
Bacteria	Proteobacteria	Alphaproteobacteria				81	82	47	12	0	56	38	43	16
Bacteria	Spirochaetota	Spirochaetia	Spirochaetales	Alkalispirochaetaceae	Alkalispirochaeta	5	8	39	0	0	32	41	62	24
Bacteria	Proteobacteria	Alphaproteobacteria	Rhodobacterales	Rhodobacteraceae	Loktanella	159	19	49	0	14	0	0	0	0
Bacteria	Proteobacteria	Gammaproteobacteria				127	68	40	0	0	0	0	29	23
Bacteria	Chloroflexota	Anaerolineae	Promineofilales	Promineofilaceae	GCA-2699125	228	13	55	25	0	21	10	14	7
Bacteria	Bacteroidota	Bacteroidia	Bacteroidales	GWF2-33-38	GWF2-33-38	48	0	47	56	0	26	20	208	15
Bacteria						0	0	62	0	0	0	0	0	0
Bacteria	Proteobacteria	Gammaproteobacteria	Enterobacterales	Psychromonadaceae	Psychromonas	0	0	23	0	0	0	0	0	39
Bacteria	Desulfuromonadota	Desulfuromonadia	Desulfuromonadales	Geopsychrobacteraceae	Malonomonas	355	0	62	104	0	52	160	0	0
Bacteria	Chloroflexota	Anaerolineae	Anaerolineales	UBA6092	UBA6092	118	0	41	0	0	0	0	0	21
Bacteria	Desulfobacterota	Desulfomonilia	Desulfomonilales	Desulfomonilaceae	Desulfomonile	0	8	54	0	0	13	10	21	7
Bacteria	Proteobacteria	Alphaproteobacteria	Rhodobacterales	Rhodobacteraceae	Thalassobius	255	30	61	35	0	0	22	32	0
Bacteria	Verrucomicrobiota	Kiritimatiellae	Kiritimatiellales	UBA1859	GCA-2712105	0	0	61	0	0	0	0	12	0
Archaea	Halobacterota	Methanosarcinia	Methanosarcinales	Methanosarcinaceae	Methanococcoides	2142	15	60	51	0	18	41	0	0
Bacteria	Bacteroidota	Bacteroidia	Flavobacteriales	UA16	ASP10-05a	0	20	44	0	0	34	17	69	16
Bacteria	Bacteroidota	Bacteroidia	Bacteroidales			271	45	49	30	11	14	14	43	0
Bacteria	Acidobacteriota	Mor1	Mor1	Mor1	Mor1	38	10	25	0	0	11	16	32	35
Bacteria	Fusobacteriota	Fusobacteriia	Fusobacteriales	Fusobacteriaceae	Cetobacterium	0	0	60	0	0	0	21	0	0
Bacteria	Desulfobacterota	Desulfobulbia	Desulfobulbales	Desulfurivibrionaceae	UBA2262	51	0	60	0	0	0	0	0	0
Bacteria						269	128	60	0	0	81	25	0	0
Bacteria	Actinobacteriota	Acidimicrobiia	UBA5794	UBA5794	UBA5794	289	0	42	39	18	60	32	55	0
Bacteria	Bacteroidota	Bacteroidia	Bacteroidales	Marinifilaceae	Marinifilum	255	0	0	69	60	0	0	0	0
Bacteria	Proteobacteria	Gammaproteobacteria	Enterobacterales	Vibrionaceae	Vibrio	0	0	0	0	22	0	0	0	38
Bacteria	Calditrichota	Calditrichia	Calditrichales	Calditrichaceae	Caldithrix	21	25	43	0	0	54	25	78	16
Bacteria	Deferrisomatota	Deferrisomatia	Deferrisomatales	Deferrisomataceae	Deferrisoma	188	0	53	27	6	0	48	23	0
Bacteria	Desulfobacterota	Desulfobacteria	Desulfobacterales	Desulfosarcinaceae	Desulfatitalea	105	31	51	24	8	34	16	84	0
Bacteria	Desulfuromonadota	Desulfuromonadia	Desulfuromonadales	Pelobacteraceae_A	Pelobacter_A	197	0	0	143	59	0	0	0	0
Bacteria	Bacteroidota	Bacteroidia	Chitinophagales	Saprospiraceae	Lewinella	0	16	58	0	0	5	0	0	0
Bacteria	Actinobacteriota					230	110	48	8	0	64	49	57	10
Bacteria	UBP1	PRR-12	LZORAL124-64-63	LZORAL124-64-63	um-filter-65-15	85	0	42	13	0	14	14	80	16
Bacteria	Calditrichota	Calditrichia	Calditrichales	Calditrichaceae	Caldithrix	0	31	58	0	0	61	47	61	0
Bacteria	Proteobacteria	Alphaproteobacteria	Rhodobacterales	Rhodobacteraceae	Marivita	0	13	48	0	0	23	0	7	10
Bacteria	Verrucomicrobiota	Verrucomicrobiae	Verrucomicrobiales	DEV007	Arctic95D-9	314	34	58	0	0	0	0	0	0
Bacteria						31	0	25	0	0	8	12	89	20
Bacteria	Acidobacteriota	Mor1	Mor1	Mor1	Mor1	0	0	58	0	0	0	0	0	0
Bacteria	Bacteroidota	Bacteroidia	Chitinophagales	Saprospiraceae		0	0	57	0	0	0	0	0	0
Bacteria						90	40	57	0	0	0	0	16	0
Bacteria	Bacteroidota	Bacteroidia	Flavobacteriales	Flavobacteriaceae	Tenacibaculum	42	84	57	0	0	0	0	0	0
Bacteria	Proteobacteria	Gammaproteobacteria				70	49	57	17	0	110	93	68	0
Bacteria						97	0	49	4	0	17	11	9	8
Bacteria	Bacteroidota	Bacteroidia	Bacteroidales	Prolixibacteraceae	Tangfeifania	26	0	49	0	8	119	19	30	0
Bacteria	Bacteroidota	Bacteroidia	Flavobacteriales	Flavobacteriaceae		2204	0	16	106	41	0	0	0	0
Bacteria	Acidobacteriota					150	29	22	67	16	43	43	112	19
Bacteria	Proteobacteria	Gammaproteobacteria	Enterobacterales	Vibrionaceae	Vibrio	0	0	0	0	57	0	0	0	0
Bacteria	Spirochaetota	Spirochaetia	Spirochaetales	Spirochaetaceae_B	Spirochaeta_E	16	0	0	0	44	0	0	0	13
Bacteria	Planctomycetota	UBA1135	UBA2386	GCA-002748355	GCA-2748355	2	5	52	0	0	16	7	19	4
Bacteria	Patescibacteria	Saccharimonadia	Saccharimonadales	Saccharimonadaceae	Saccharimonas	19	12	53	0	0	8	9	28	3
Bacteria	Verrucomicrobiota	Verrucomicrobiae	Verrucomicrobiales	DEV007	Arctic95D-9	214	28	56	0	0	0	0	0	0
Bacteria						166	0	56	26	0	19	21	45	0
Bacteria	Desulfobacterota	Desulfobacteria	Desulfobacterales	Desulfatibacillaceae	Desulfatibacillum	956	10	56	62	0	38	31	85	0
Bacteria	Bacteroidota	Ignavibacteria	Ignavibacteriales	Melioribacteraceae	navibacteriae-2	92	0	39	21	7	30	14	38	10
Bacteria	UBP1	PRR-12	LZORAL124-64-63	LZORAL124-64-63	um-filter-65-15	17	0	56	0	0	0	0	13	0
Bacteria	Acidobacteriota	Mor1	Mor1	Mor1	Mor1	155	0	56	54	0	52	26	81	0
Bacteria	Desulfobacterota	Desulfobulbia	Desulfobulbales	Desulfobulbaceae	Desulfobulbus_A	31	24	25	94	31	77	51	109	0
Bacteria	Actinobacteriota	Acidimicrobiia	Microtrichales	Bin134	Bin134	328	43	55	4	0	26	14	27	0
Bacteria	Actinobacteriota	Acidimicrobiia	UBA5794	UBA5794	UBA5794	211	27	47	49	0	42	20	46	8
Bacteria	Desulfobacterota					178	40	55	14	0	33	26	25	0
Bacteria	Bacteroidota	Bacteroidia	Chitinophagales	Saprospiraceae		0	26	55	0	0	0	0	0	0
Bacteria	Bacteroidota	Bacteroidia	Flavobacteriales	Flavobacteriaceae	LPB0138	129	12	38	35	9	34	29	82	8
Bacteria	Desulfuromonadota	Desulfuromonadia	Desulfuromonadales	Pelobacteraceae_A	Pelobacter_A	232	7	27	11	20	40	30	42	8
Bacteria	Planctomycetota	Planctomycetes	Pirellulales	Pirellulaceae	GCA-2701545	55	21	55	3	0	0	9	12	0
Bacteria	Desulfobacterota	Desulfobacteria	Desulfobacterales	Magnetomoraceae	Magnetomorum	30	0	55	0	0	14	16	14	0
Bacteria	Acidobacteriota	Thermoanaerobaculia	Thermoanaerobaculales	Thermoanaerobaculaceae		0	0	55	0	0	0	30	83	0
Bacteria	Chloroflexota	Ellin6529	CSP1-4	CSP1-4	GWC2-73-18	313	67	55	0	0	0	23	0	0
Bacteria	Bacteroidota	Bacteroidia	Bacteroidales	Prolixibacteraceae		0	0	0	0	55	0	0	0	0
Bacteria	Verrucomicrobiota	Verrucomicrobiae	Verrucomicrobiales	Akkermansiaceae	Roseibacillus	0	26	39	0	0	0	0	0	0
Bacteria	Proteobacteria	Alphaproteobacteria	Rhodobacterales	Rhodobacteraceae		0	24	54	0	0	0	31	15	0
Bacteria	Verrucomicrobiota	Verrucomicrobiae	Opitutales	Verruco-01	Verruco-01	0	0	54	0	0	14	14	19	0
Bacteria	Desulfobacterota	Desulfobulbia	Desulfobulbales	Desulfobulbaceae	Desulfobulbus_A	72	0	54	0	0	0	0	0	0
Bacteria	Acidobacteriota	Luteitaleia	RBG-16-70-10	RBG-16-70-10	RBG-16-70-10	28	16	41	0	0	49	43	82	13
Bacteria	Planctomycetota	Planctomycetes	Pirellulales	Pirellulaceae	Rubripirellula	570	49	54	19	0	26	0	0	0
Bacteria	Bacteroidota	Bacteroidia	Flavobacteriales	Flavobacteriaceae		0	19	54	0	0	23	0	51	0
Bacteria	Bacteroidota	Bacteroidia	Chitinophagales	Saprospiraceae	Lewinella_A	0	14	47	0	0	0	0	0	6
Bacteria	Bacteroidota	Bacteroidia	Chitinophagales	Saprospiraceae	Phaeodactylibacter	0	14	53	0	0	0	0	0	0
Bacteria						0	0	53	0	0	0	0	4	0
Bacteria	Desulfobacterota	Desulfobulbia	Desulfobulbales	Desulfobulbaceae	Desulfobulbus	0	34	37	0	0	54	60	52	16
Bacteria	Proteobacteria	Gammaproteobacteria	Chromatiales	Sedimenticolaceae	GCF-000787395	0	5	53	0	0	0	0	14	0
Bacteria	Acidobacteriota	Aminicenantia	Aminicenantales	Aminicenantaceae	Aminicenans	7	14	53	0	0	9	16	9	0
Bacteria	Proteobacteria	Gammaproteobacteria				98	79	53	16	0	50	33	36	0
Bacteria	Desulfobacterota					48	0	53	0	0	0	0	13	0
Bacteria	Proteobacteria	Gammaproteobacteria	Chromatiales	Sedimenticolaceae		119	26	53	15	0	60	36	84	0
Bacteria	Proteobacteria	Gammaproteobacteria	Thiomicrospirales	Thioglobaceae	Thioglobus	275	0	39	40	0	35	26	45	14
Bacteria	Chloroflexota	Ellin6529	CSP1-4	CSP1-4	GWC2-73-18	175	49	44	29	0	36	18	40	8
Bacteria	Verrucomicrobiota	Verrucomicrobiae	Opitutales	Verruco-01	Verruco-01	72	41	39	29	0	40	30	32	13
Bacteria	Spirochaetota	Spirochaetia	Spirochaetales			154	19	33	6	2	77	45	88	17
Bacteria						90	0	52	34	0	0	0	74	0
Bacteria	Myxococcota	Myxococcia	Myxococcales			86	34	44	0	0	25	22	0	8
Bacteria	Calditrichota	Calditrichia	Calditrichales	Calditrichaceae	Caldithrix	81	15	52	8	0	27	17	27	0
Bacteria	Bacteroidota	Bacteroidia	Flavobacteriales	Flavobacteriaceae	Imtechella	43	93	52	0	0	67	73	32	0
Bacteria	Proteobacteria	Gammaproteobacteria	Pseudomonadales	HTCC2089	UBA4421	156	17	52	12	0	0	0	36	0
Bacteria	Bacteroidota	Bacteroidia	Flavobacteriales	Flavobacteriaceae	Imtechella	308	50	52	32	0	30	0	29	0
Bacteria	Actinobacteriota	Acidimicrobiia	UBA5794	UBA5794	UBA5794	176	0	37	37	0	0	0	0	0
Bacteria	Fusobacteriota	Fusobacteriia	Fusobacteriales	Fusobacteriaceae	Psychrilyobacter	770	10	51	15	0	6	3	4	0
Bacteria	Gemmatimonadota	Gemmatimonadetes	SG8-23	BD2-11	BD2-11	231	9	35	15	0	22	20	41	16
Bacteria	Proteobacteria	Gammaproteobacteria	Xanthomonadales	Xanthomonadaceae	Arenimonas	9	0	47	0	0	2	0	22	4
Bacteria	Desulfobacterota	Desulfobacteria	Desulfatiglanales	HGW-15	HGW-15	57	27	51	0	0	27	22	51	0
Bacteria	Spirochaetota	Spirochaetia	Spirochaetales	Spirochaetaceae_B	UBA2779	0	0	29	0	0	0	25	76	22
Bacteria	Desulfuromonadota	Desulfuromonadia	Desulfuromonadales	Geopsychrobacteraceae	Desulfuromusa	0	0	0	325	51	86	77	87	0
Archaea	Thermoplasmatota	Thermoplasmata_A	SG8-5	SG8-5		38	23	48	0	0	22	10	0	2
Bacteria	Desulfobacterota	Desulfobacteria	Desulfobacterales	Desulfosarcinaceae	Desulfatitalea	140	40	44	18	6	44	23	48	0
Bacteria	Actinobacteriota	Acidimicrobiia	UBA5794	UBA5794	UBA5794	355	61	44	17	6	38	11	41	0
Bacteria	Proteobacteria	Gammaproteobacteria	UBA4486	UBA4486	UBA7359	545	31	39	35	11	24	21	35	0
Bacteria	Bacteroidota	Bacteroidia				262	96	50	15	0	41	17	11	0
Bacteria	Planctomycetota	Brocadiae	SM23-32	SM23-32	SM23-32	85	24	29	0	5	0	0	23	16
Bacteria	Acidobacteriota	Aminicenantia	UBA2199	UBA2199	UBA2199	0	20	38	0	0	55	23	97	12
Bacteria	Proteobacteria	Gammaproteobacteria	Pseudomonadales	Halieaceae	Pseudohaliea	36	55	50	0	0	34	27	0	0
Bacteria	Verrucomicrobiota	Verrucomicrobiae	Verrucomicrobiales	Akkermansiaceae	Roseibacillus	63	0	50	0	0	0	29	20	0
Bacteria	Proteobacteria	Gammaproteobacteria	Pseudomonadales	Halieaceae	Halioglobus	170	12	39	8	0	0	0	25	0
Bacteria	Desulfobacterota	Desulfobacteria	Desulfobacterales			0	0	49	0	0	0	0	4	0
Bacteria	Bacteroidota	Bacteroidia	Flavobacteriales	Flavobacteriaceae	Gramella	314	0	43	0	0	4	0	34	6
Bacteria	Acidobacteriota	Mor1	Mor1	Mor1	Mor1	54	63	49	0	0	65	28	70	0
Bacteria	Planctomycetota	Planctomycetes	Pirellulales	Pirellulaceae		48	0	49	10	0	0	0	0	0
Bacteria	Bacteroidota	Bacteroidia	Bacteroidales	GWF2-33-38	GWF2-33-38	0	0	26	0	0	16	19	62	23
Bacteria	Gemmatimonadota	Gemmatimonadetes	SG8-23	BD2-11	bin94	995	0	25	40	24	0	0	27	0
Bacteria	Desulfobacterota	Desulfobulbia	Desulfobulbales	Desulfobulbaceae	Desulfobulbus	63	19	31	44	18	47	101	38	0
Bacteria	Acidobacteriota					0	37	27	0	0	116	106	118	22
Bacteria	Proteobacteria	Gammaproteobacteria	Pseudomonadales			14	17	49	0	0	24	0	41	0
Bacteria	Proteobacteria	Alphaproteobacteria	Rhodobacterales	Rhodobacteraceae		65	31	49	0	0	19	55	0	0
Bacteria	Proteobacteria	Gammaproteobacteria	Pseudomonadales			349	46	39	22	10	22	0	20	0
Bacteria	Proteobacteria	Gammaproteobacteria	Enterobacterales	Vibrionaceae	Vibrio	50	13	35	0	0	0	35	0	14
Bacteria	Proteobacteria	Alphaproteobacteria	Rhodobacterales	Rhodobacteraceae	Sulfitobacter	40	79	48	6	0	30	22	17	0
Bacteria	Proteobacteria	Alphaproteobacteria	Rhodobacterales	Rhodobacteraceae		57	0	48	0	0	0	0	28	0
Bacteria	Desulfuromonadota	Desulfuromonadia	Desulfuromonadales	Desulfuromonadaceae_A	Desulfuromonas_D	0	0	48	0	0	0	11	8	0
Bacteria	Proteobacteria	Gammaproteobacteria				313	20	44	16	4	12	14	30	0
Bacteria	Myxococcota	XYA12-FULL-58-9	XYA12-FULL-58-9	XYA12-FULL-58-9	XYA12-FULL-58-9	0	0	48	0	0	0	0	0	0
Bacteria	Bacteroidota	Bacteroidia	NS11-12g	UBA9320	UBA9320	0	0	48	0	0	0	6	6	0
Bacteria	Acidobacteriota	Mor1	Mor1	Mor1	Mor1	0	0	40	0	0	0	0	0	8
Bacteria	Proteobacteria	Gammaproteobacteria				0	0	48	0	0	0	0	44	0
Bacteria	Proteobacteria	Gammaproteobacteria	Chromatiales	Sedimenticolaceae	Sedimenticola	0	0	48	0	0	25	26	0	0
Bacteria						113	0	48	39	0	0	0	47	0
Bacteria	Acidobacteriota	Thermoanaerobaculia	Thermoanaerobaculales	Thermoanaerobaculaceae		84	0	0	0	0	89	73	119	48
Bacteria						226	10	47	12	0	0	11	15	0
Bacteria	Desulfobacterota	Desulfobulbia	Desulfobulbales	Desulfocapsaceae	Desulforhopalus	0	0	47	0	0	0	0	46	0
Bacteria	Gemmatimonadota	Gemmatimonadetes	SG8-23	BD2-11	BD2-11	177	22	47	8	0	0	10	11	0
Bacteria						0	43	38	0	0	18	22	51	9
Bacteria						11	29	30	0	0	66	51	60	17
Bacteria	Desulfobacterota	Syntrophia	Syntrophales	Smithellaceae	Smithella	0	6	47	0	0	12	0	11	0
Bacteria	Chloroflexota	Anaerolineae	CG2-30-64-16	CG2-30-64-16	CG2-30-64-16	74	43	35	26	0	28	0	28	12
Bacteria	Proteobacteria	Gammaproteobacteria				0	37	33	0	0	0	12	36	14
Bacteria	Cyanobacteriota	Cyanobacteriia	Cyanobacteriales			325	194	47	0	0	12	0	0	0
Bacteria	Bacteroidota	Ignavibacteria	Ignavibacteriales	Melioribacteraceae	Melioribacter	42	9	21	19	16	32	19	38	10
Bacteria	Bacteroidota	Bacteroidia	Bacteroidales	GWF2-33-38	GWF2-33-38	0	0	21	0	0	22	42	101	26
Bacteria	Bacteroidota	Bacteroidia	Bacteroidales	GWF2-33-38	GWF2-33-38	0	0	35	0	0	20	0	74	12
Bacteria	Calditrichota	Calditrichia	Calditrichales	Calditrichaceae	Caldithrix	0	32	33	0	0	79	32	62	14
Bacteria	Proteobacteria	Gammaproteobacteria	GCA-001735895	GCA-2746365	GCA-2746365	0	0	47	0	0	0	0	0	0
Bacteria	Desulfobacterota	Desulfobulbia	Desulfobulbales	Desulfobulbaceae	Desulfobulbus_A	0	25	37	26	0	70	180	40	10
Bacteria	Bacteroidota	Bacteroidia	Flavobacteriales	Flavobacteriaceae	Lutibacter	123	0	0	17	47	0	0	0	0
Bacteria	Firmicutes	Bacilli	Izimaplasmatales	Izimaplasmataceae	HR1	291	0	0	95	47	0	10	0	0
Bacteria	Proteobacteria	Alphaproteobacteria	Rhodobacterales	Rhodobacteraceae	Sulfitobacter	11	68	22	0	0	29	17	22	0
Bacteria						287	42	40	18	0	0	0	0	0
Bacteria	Bacteroidota	Bacteroidia	Cytophagales	Cyclobacteriaceae	Persicobacter	82	23	46	0	0	0	7	4	0
Bacteria	Desulfobacterota	BSN033	SM23-61	SM23-61	SM23-61	77	0	46	0	0	15	8	30	0
Bacteria						42	9	35	25	0	16	22	64	11
Bacteria	Bacteroidota	Bacteroidia	Flavobacteriales	Flavobacteriaceae	Winogradskyella	327	23	46	33	0	19	6	28	0
Bacteria	Bacteroidota	Bacteroidia	Flavobacteriales	Flavobacteriaceae	Eudoraea	52	101	46	10	0	119	69	63	0
Bacteria	Proteobacteria	Gammaproteobacteria	Chromatiales	Sedimenticolaceae	Thiolapillus	54	24	46	0	0	31	16	35	0
Bacteria	Desulfobacterota	Desulfobacteria	Desulfobacterales	Desulfobacteraceae	Desulfobacula	52	0	41	19	0	18	20	112	0
Bacteria	Bacteroidota	Bacteroidia	Chitinophagales	Saprospiraceae	Lewinella_B	36	11	38	10	0	39	17	44	8
Bacteria	Delongbacteria	UBA4055	UBA4055	UBA4055	UBA4055	0	0	46	0	0	0	0	0	0
Bacteria	Acidobacteriota	Mor1	Mor1	Mor1	Mor1	150	0	38	20	0	0	0	44	8
Bacteria	Calditrichota	Calditrichia	Calditrichales	Calditrichaceae	Caldithrix	109	0	34	0	12	0	0	0	0
Bacteria	Proteobacteria	Gammaproteobacteria	Pseudomonadales	Spongiibacteraceae	Spongiibacter	0	0	46	0	0	16	0	29	0
Bacteria	Proteobacteria	Gammaproteobacteria				119	0	46	10	0	13	16	73	0
Bacteria	Bacteroidota	Bacteroidia	Flavobacteriales	Flavobacteriaceae	Flavobacterium	116	0	46	0	0	0	0	0	0
Bacteria	Chloroflexota	Anaerolineae	Caldilineales	Caldilineaceae	Litorilinea	17	31	46	0	0	0	0	0	0
Bacteria	Desulfobacterota	Desulfobacteria	Desulfobacterales	Desulfobacteraceae	Desulfobacula	383	0	0	164	46	0	0	0	0
Bacteria	Planctomycetota					385	20	45	11	0	13	8	13	0
Bacteria	Proteobacteria	Gammaproteobacteria				328	48	45	0	0	0	0	26	0
Bacteria	Verrucomicrobiota	Verrucomicrobiae	Verrucomicrobiales	DEV007	Arctic95D-9	97	9	45	0	0	0	0	0	0
Bacteria	Proteobacteria	Gammaproteobacteria				0	0	37	0	0	10	0	76	8
Bacteria	Proteobacteria	Alphaproteobacteria	Rhodobacterales	Rhodobacteraceae		199	0	45	10	0	0	32	27	0
Bacteria	Bacteroidota	Bacteroidia	Flavobacteriales	Flavobacteriaceae	Arenibacter	0	0	37	8	0	0	0	33	8
Archaea	Crenarchaeota	Bathyarchaeia	TCS64	TCS64	GCA-2726865	0	0	31	0	0	27	23	12	14
Bacteria	Actinobacteriota	Acidimicrobiia	UBA5794	UBA5794	UBA5794	170	10	37	9	0	11	6	12	8
Bacteria	Verrucomicrobiota	Verrucomicrobiae	Verrucomicrobiales	Akkermansiaceae	Roseibacillus	107	16	45	9	0	24	21	15	0
Bacteria						12	15	45	0	0	0	14	39	0
Bacteria	Proteobacteria	Alphaproteobacteria				40	0	29	0	0	70	78	65	16
Bacteria	Proteobacteria	Alphaproteobacteria	Rhodobacterales	Rhodobacteraceae		281	24	45	0	0	0	0	0	0
Bacteria	Proteobacteria	Gammaproteobacteria	Woeseiales	Woeseiaceae	UBA1844	0	0	45	0	0	0	20	91	0
Bacteria	Chloroflexota	Anaerolineae	Anaerolineales	Anaerolineaceae	Brevefilum	0	0	31	0	0	17	24	37	14
Bacteria	Proteobacteria	Gammaproteobacteria				0	18	30	0	0	34	23	36	15
Bacteria	Proteobacteria	Gammaproteobacteria	Pseudomonadales	HTCC2089	UBA4421	0	35	45	0	0	36	0	22	0
Bacteria	Bacteroidota	Bacteroidia	Bacteroidales	GWF2-33-38	GWF2-33-38	82	0	45	22	0	62	44	92	0
Bacteria	Proteobacteria	Alphaproteobacteria	Rhodobacterales	Rhodobacteraceae	Roseovarius	0	0	45	0	0	0	0	0	0
Bacteria	Cyanobacteriota	Cyanobacteriia	Cyanobacteriales			749	0	0	0	0	0	0	0	0
Bacteria	Verrucomicrobiota	Verrucomicrobiae	Opitutales	Puniceicoccaceae	Coraliomargarita	69	17	33	2	3	11	18	37	6
Bacteria	Bacteroidota	Bacteroidia	Flavobacteriales	Flavobacteriaceae	Sediminicola	0	12	44	0	0	8	0	41	0
Bacteria	Calditrichota	Calditrichia	Calditrichales	Calditrichaceae	Caldithrix	186	7	30	36	14	20	11	33	0
Bacteria	Bacteroidota	Bacteroidia	Chitinophagales	Saprospiraceae	Phaeodactylibacter	320	0	44	10	0	0	0	0	0
Bacteria	Bacteroidota	Bacteroidia	Cytophagales	Cyclobacteriaceae		47	15	20	10	8	55	47	48	16
Bacteria	UBP1	PRR-12	LZORAL124-64-63	LZORAL124-64-63	um-filter-65-15	41	26	24	0	7	21	11	40	13
Bacteria	Proteobacteria	Gammaproteobacteria	GCA-001735895	GCA-2746365	GCA-2746365	39	54	27	13	0	125	120	47	17
Bacteria	Chloroflexota	Anaerolineae	Promineofilales	Promineofilaceae	GCA-2699125	71	0	44	0	0	0	0	0	0
Bacteria	Proteobacteria	Gammaproteobacteria	Chromatiales	Sedimenticolaceae	41T-STBD-0c-01a	0	0	44	0	0	0	0	0	0
Bacteria	Campylobacterota	Campylobacteria	Campylobacterales	Thiovulaceae	Sulfurimonas	11	12	43	0	0	10	0	14	0
Bacteria	Bacteroidota	Ignavibacteria	Ignavibacteriales	Ignavibacteriaceae	Ignavibacterium	6	17	36	0	0	13	5	23	7
Bacteria	Planctomycetota	UBA8108				109	19	43	0	0	13	18	10	0
Bacteria						0	10	39	0	0	11	12	26	4
Bacteria	Chloroflexota	Anaerolineae	Anaerolineales			0	0	43	0	0	0	0	17	0
Bacteria	Verrucomicrobiota	Kiritimatiellae	UBA8416	YA12-FULL-60-10	YA12-FULL-60-10	72	5	43	0	0	0	0	0	0
Bacteria	Bacteroidota	Bacteroidia	Chitinophagales	Saprospiraceae		0	0	43	0	0	14	11	18	0
Bacteria	Proteobacteria	Gammaproteobacteria	Chromatiales	Sedimenticolaceae	Monju	0	0	43	0	0	0	0	12	0
Bacteria	Campylobacterota	Campylobacteria	Campylobacterales	Thiovulaceae	Sulfuricurvum	34	0	36	0	0	32	15	0	7
Bacteria	Proteobacteria	Gammaproteobacteria	Woeseiales	Woeseiaceae	Woeseia	224	0	43	79	0	0	0	38	0
Bacteria	Bacteroidota	Bacteroidia	Flavobacteriales	Flavobacteriaceae	Winogradskyella	130	38	43	0	0	0	0	0	0
Bacteria	Chloroflexota	Anaerolineae	Anaerolineales	envOPS12		112	18	31	0	5	49	46	72	0
Bacteria	Actinobacteriota	Acidimicrobiia	Acidimicrobiales	Acidimicrobiaceae	Acidithrix	0	0	43	0	0	0	0	0	0
Bacteria	Proteobacteria	Gammaproteobacteria	GCA-001735895	GCA-2746365	GCA-2746365	44	43	43	11	0	0	23	62	0
Bacteria	Verrucomicrobiota	Verrucomicrobiae	Opitutales	Puniceicoccaceae	BACL24	0	0	43	0	0	0	0	0	0
Bacteria	Proteobacteria	Alphaproteobacteria	Rhodobacterales	Rhodobacteraceae		92	0	43	0	0	0	0	0	0
Bacteria	Desulfobacterota	Desulfobacteria	Desulfobacterales	Desulfobacteraceae	Desulfobacter	79	0	0	0	43	0	0	0	0
Archaea	Crenarchaeota	Bathyarchaeia	B26-1	BA1	BA2	17	19	42	0	0	0	0	0	0
Bacteria	Bacteroidota	Bacteroidia	Bacteroidales	GWF2-33-38	GWF2-33-38	101	0	42	15	0	17	15	69	0
Bacteria	UBP1	PRR-12	LZORAL124-64-63	LZORAL124-64-63		24	6	42	7	0	14	11	65	0
Bacteria	Desulfobacterota					0	12	42	0	0	12	7	28	0
Bacteria	Calditrichota	Calditrichia	Calditrichales	Calditrichaceae	Caldithrix	146	0	29	11	4	0	15	8	9
Bacteria	Desulfobacterota	Desulfobacteria	Desulfobacterales	Desulfococcaceae_A	Desulfococcus_A	92	0	42	0	0	0	0	17	0
Bacteria	Chloroflexota	Anaerolineae	Anaerolineales	Anaerolineaceae	UBA4782	23	16	42	0	0	10	8	6	0
Bacteria	Proteobacteria	Alphaproteobacteria	Sphingomonadales	Sphingomonadaceae	Erythrobacter	144	24	31	13	11	18	18	0	0
Bacteria	Proteobacteria	Gammaproteobacteria				25	0	42	0	0	0	0	29	0
Bacteria	Acidobacteriota	Mor1	Mor1	Mor1	Mor1	131	0	31	17	11	0	28	0	0
Bacteria	Proteobacteria	Gammaproteobacteria	Woeseiales	Woeseiaceae	Woeseia	409	15	35	27	7	0	0	0	0
Bacteria	Proteobacteria	Gammaproteobacteria	GCA-001735895	GCA-2746365	GCA-2746365	0	0	42	0	0	20	0	16	0
Bacteria	Campylobacterota	Campylobacteria	Campylobacterales	Thiovulaceae	Sulfurimonas	14	0	42	0	0	0	0	0	0
Bacteria	Verrucomicrobiota	Verrucomicrobiae	Opitutales	Verruco-01	Verruco-01	0	0	42	0	0	0	0	14	0
Bacteria	Proteobacteria	Gammaproteobacteria	Chromatiales	Sedimenticolaceae	EsTjRp	38	29	42	0	0	22	31	22	0
Bacteria	Cyanobacteriota	Cyanobacteriia	Cyanobacteriales			0	0	42	0	0	0	0	0	0
Bacteria	Proteobacteria	Gammaproteobacteria				33	0	42	0	0	0	0	0	0
Archaea	Crenarchaeota	Nitrososphaeria	Nitrososphaerales	Nitrosopumilaceae	Nitrosoarchaeum	64	0	42	0	0	0	0	8	0
Bacteria	Planctomycetota	Planctomycetes	Pirellulales	Pirellulaceae	Mariniblastus	117	0	42	0	0	35	0	20	0
Bacteria	Proteobacteria	Gammaproteobacteria	Woeseiales	Woeseiaceae	UBA1844	1275	0	0	181	42	0	0	0	0
Bacteria	Desulfuromonadota	Desulfuromonadia	Desulfuromonadales			19	11	0	77	0	72	244	0	18
Bacteria	Bacteroidota	Bacteroidia	Chitinophagales	Saprospiraceae		161	34	29	0	0	0	0	4	0
Bacteria	Proteobacteria	Gammaproteobacteria	Thiohalobacterales	Thiohalobacteraceae	Thiohalobacter	11	0	41	0	0	8	0	38	0
Bacteria	Patescibacteria	Paceibacteria	UBA9983			0	10	34	0	0	19	7	17	7
Bacteria	Desulfobacterota	Desulfobacteria	Desulfobacterales	Desulfosarcinaceae		22	0	41	0	0	0	0	0	0
Bacteria	Proteobacteria	Alphaproteobacteria	Rhodobacterales	Rhodobacteraceae		25	0	41	0	0	0	0	13	0
Bacteria	Myxococcota	Polyangia	Kofleriales	Kofleriaceae	Haliangium	64	23	41	0	0	0	19	0	0
Bacteria	Bacteroidota	Bacteroidia				0	0	41	0	0	0	0	0	0
Bacteria	Bacteroidota	Bacteroidia	Chitinophagales	Saprospiraceae		117	15	41	14	0	0	0	5	0
Bacteria	Bacteroidota	Ignavibacteria	Ignavibacteriales	Melioribacteraceae	XYB12-FULL-38-5	112	21	41	2	0	0	0	0	0
Bacteria	Verrucomicrobiota	Verrucomicrobiae	Opitutales	Puniceicoccaceae	BACL24	0	0	41	0	0	0	0	0	0
Bacteria	Proteobacteria	Gammaproteobacteria	Nitrococcales	Aquisalimonadaceae	Aquisalimonas	183	0	41	0	0	10	0	16	0
Bacteria	Chloroflexota	Anaerolineae	Anaerolineales	envOPS12	UBA12294	28	0	41	0	0	0	0	0	0
Bacteria	Bacteroidota	Bacteroidia	Chitinophagales	Saprospiraceae		109	30	41	0	0	18	0	0	0
Bacteria	UBP1	PRR-12	LZORAL124-64-63	LZORAL124-64-63	um-filter-65-15	30	0	19	0	0	34	23	25	22
Bacteria	Campylobacterota	Campylobacteria	Campylobacterales	Thiovulaceae	Sulfurimonas	0	0	41	0	0	0	0	0	0
Bacteria	Chloroflexota	Anaerolineae	Anaerolineales	envOPS12		108	0	41	0	0	0	36	80	0
Bacteria	Chloroflexota	Anaerolineae	Anaerolineales	envOPS12	UBA5796	199	15	40	22	0	31	29	82	0
Bacteria	Verrucomicrobiota	Verrucomicrobiae	Verrucomicrobiales	Akkermansiaceae		14	12	40	0	0	0	0	0	0
Bacteria	Bacteroidota	Bacteroidia	Chitinophagales	Saprospiraceae	Phaeodactylibacter	147	15	40	0	0	40	5	37	0
Bacteria						20	0	40	0	0	0	0	0	0
Bacteria	Chloroflexota	Dehalococcoidia				21	0	40	0	0	0	0	0	0
Bacteria	Proteobacteria	Gammaproteobacteria	Pseudomonadales	Halieaceae		142	0	40	0	0	9	0	0	0
Bacteria	Proteobacteria	Alphaproteobacteria	Rhodobacterales	Rhodobacteraceae	Thalassobacter	0	0	40	0	0	19	11	25	0
Bacteria	Proteobacteria	Gammaproteobacteria	Pseudomonadales	Spongiibacteraceae	IMCC21906	247	0	40	13	0	0	0	0	0
Bacteria	Bacteroidota	Bacteroidia	Bacteroidales	Prolixibacteraceae		0	0	40	28	0	17	28	68	0
Bacteria	Proteobacteria	Gammaproteobacteria	Chromatiales	Sedimenticolaceae	41T-STBD-0c-01a	0	0	40	0	0	0	0	24	0
Bacteria	Proteobacteria	Gammaproteobacteria	Woeseiales	Woeseiaceae		55	0	30	0	0	0	0	42	10
Bacteria	Firmicutes_A	Clostridia	Peptostreptococcales	Natronincolaceae	GCA-2733545	12	0	0	10	40	0	0	0	0
Bacteria	Proteobacteria	Alphaproteobacteria	Rhizobiales	Hyphomicrobiaceae	Filomicrobium	27	34	26	0	0	0	10	18	0
Archaea	Crenarchaeota	Nitrososphaeria	Nitrososphaerales	Nitrosopumilaceae	Nitrosoarchaeum	76	0	39	0	0	0	0	0	0
Bacteria	Bacteroidota	Bacteroidia	Chitinophagales	Saprospiraceae	Lewinella_B	22	6	39	0	0	0	0	0	0
Archaea	Nanoarchaeota	Woesearchaeia				69	17	28	4	0	9	0	0	11
Bacteria	Planctomycetota	UBA1135	UBA1135	GCA-002686595	GCA-2686265	90	16	39	0	0	19	17	27	0
Bacteria	Actinobacteriota					0	4	39	0	0	0	0	0	0
Bacteria	Bacteroidota	Bacteroidia	Chitinophagales	Saprospiraceae		72	0	35	0	4	39	33	60	0
Bacteria	Bacteroidota	Bacteroidia	Bacteroidales			0	0	30	0	0	0	0	45	9
Bacteria	Planctomycetota	Phycisphaerae	SG8-4	SG8-4	PLanc-01	30	25	23	10	0	57	31	100	16
Bacteria	Cyanobacteriota	Cyanobacteriia				79	15	39	0	0	0	0	0	0
Bacteria	Myxococcota	Polyangia	Polyangiales	Polyangiaceae	Chondromyces	42	21	39	0	0	0	0	0	0
Bacteria	Planctomycetota	Planctomycetes	Pirellulales	Pirellulaceae		0	0	39	0	0	0	21	20	0
Bacteria	Proteobacteria	Gammaproteobacteria	Woeseiales	Woeseiaceae	UBA1844	137	10	39	14	0	20	8	41	0
Bacteria	Bacteroidota	Ignavibacteria	Ignavibacteriales	Melioribacteraceae	navibacteriae-2	94	0	39	73	0	0	0	0	0
Bacteria						140	41	39	11	0	36	24	39	0
Bacteria	Verrucomicrobiota	Kiritimatiellae	UBA8416	YA12-FULL-60-10	YA12-FULL-60-10	0	0	39	0	0	0	0	13	0
Bacteria	Proteobacteria	Gammaproteobacteria	GCA-1735895	GCA-1735895	GCA-1735895	196	30	39	0	0	24	0	33	0
Bacteria	Planctomycetota	Planctomycetes	Pirellulales	Pirellulaceae	Pirellula_A	129	0	39	0	0	0	0	0	0
Bacteria	Desulfobacterota	Desulfobacteria	Desulfobacterales			0	0	39	0	0	0	0	0	0
Bacteria	Proteobacteria	Gammaproteobacteria	Xanthomonadales	Wenzhouxiangellaceae	Wenzhouxiangella	105	49	39	0	0	0	0	0	0
Bacteria	Bacteroidota	Bacteroidia	Bacteroidales	Marinifilaceae	Labilibaculum	48	0	0	29	39	0	0	0	0
Bacteria	Acidobacteriota	Acidobacteriae	Solibacterales	Solibacteraceae	KBS-96	54	15	36	6	0	19	13	26	0
Bacteria	Chloroflexota	Anaerolineae	Anaerolineales	Anaerolineaceae	Brevefilum	74	12	38	0	0	14	12	49	0
Bacteria	Desulfobacterota	Desulfobulbia	Desulfobulbales			0	0	38	0	0	0	0	0	0
Bacteria	Bdellovibrionota	Bacteriovoracia	Bacteriovoracales	Bacteriovoracaceae	Halobacteriovorax	0	0	38	0	0	0	0	8	0
Bacteria	Desulfuromonadota	Desulfuromonadia	Desulfuromonadales	Desulfuromonadaceae	Desulfuromonas	13	0	38	0	0	0	15	25	0
Bacteria	Bacteroidota	Bacteroidia	Flavobacteriales	koll-22	BRH-c54	252	28	38	0	0	13	13	11	0
Archaea	Asgardarchaeota	Heimdallarchaeia	UBA460	UBA460	UBA460	0	0	36	0	0	14	13	42	2
Bacteria	Proteobacteria	Gammaproteobacteria				128	64	35	6	3	55	37	15	0
Bacteria	Spirochaetota	Spirochaetia	Spirochaetales			0	0	25	0	0	22	8	61	13
Bacteria	Planctomycetota	Planctomycetes	Pirellulales	Pirellulaceae	GCA-2723275	126	18	38	9	0	25	19	10	0
Bacteria	Firmicutes_F	Halanaerobiia	Halanaerobiales	Halarsenatibacteraceae	Halarsenatibacter	0	0	38	0	0	0	0	0	0
Bacteria	Acidobacteriota	Aminicenantia	Aminicenantales	Aminicenantaceae	Aminicenans	0	0	36	0	0	0	0	0	2
Bacteria						23	18	38	7	0	0	18	32	0
Bacteria	Actinobacteriota	Acidimicrobiia	UBA5794	UBA5794	UBA5794	487	23	38	28	0	11	12	22	0
Bacteria	Bacteroidota	Bacteroidia	Bacteroidales	GWF2-33-38	GWF2-33-38	0	0	38	0	0	0	0	25	0
Bacteria	Desulfobacterota	Desulfobulbia	Desulfobulbales	Desulfobulbaceae	Desulfobulbus_A	28	0	38	0	0	0	0	0	0
Bacteria	Actinobacteriota	Acidimicrobiia	Microtrichales			567	34	38	18	0	13	0	15	0
Bacteria	Bacteroidota	Bacteroidia	Flavobacteriales	Flavobacteriaceae		493	68	38	13	0	17	0	0	0
Bacteria	Planctomycetota	Phycisphaerae	SG8-4	SG8-4	PLanc-01	0	0	38	0	0	0	0	0	0
Bacteria	Proteobacteria	Gammaproteobacteria	Pseudomonadales	Spongiibacteraceae	Spongiibacter	44	16	38	20	0	0	0	0	0
Bacteria	Zixibacteria	MSB-5A5	Zixibacteria-1	Zixibacteria-1	Zixibacteria-1	0	0	38	0	0	0	0	0	0
Bacteria	Bacteroidota	Bacteroidia	Chitinophagales	Saprospiraceae	Phaeodactylibacter	20	44	37	0	0	0	25	0	0
Bacteria	Verrucomicrobiota	Verrucomicrobiae	Verrucomicrobiales	DEV007	Arctic95D-9	0	29	37	0	0	0	0	0	0
Bacteria	Proteobacteria	Alphaproteobacteria	Azospirillales	Inquilinaceae	Inquilinus	0	61	28	0	0	164	75	77	6
Bacteria	Deinococcota	Deinococci	Deinococcales	Trueperaceae	Truepera	0	0	37	0	0	0	3	35	0
Bacteria	Planctomycetota					89	0	37	6	0	0	0	14	0
Bacteria	Actinobacteriota	Acidimicrobiia	Microtrichales	MedAcidi-G1	UBA3125	42	13	30	0	0	0	0	9	7
Bacteria	Acidobacteriota	Mor1	Mor1	Mor1	Mor1	0	0	37	0	0	0	0	0	0
Bacteria	Bacteroidota	Bacteroidia	Chitinophagales	Saprospiraceae		194	26	24	14	9	19	31	17	4
Bacteria	Chloroflexota	Anaerolineae	Anaerolineales	UBA4823	UTCFX2	41	8	37	0	0	17	0	0	0
Archaea	Nanoarchaeota	Woesearchaeia	SM23-78	UBA9642	GCA-2686295	0	0	37	0	0	0	10	0	0
Bacteria	Planctomycetota	Phycisphaerae	SG8-4	SG8-4	PLanc-01	0	0	37	0	0	37	23	38	0
Bacteria	Desulfobacterota	Desulfobulbia	Desulfobulbales	Desulfobulbaceae	Desulfobulbus	0	14	37	0	0	18	32	0	0
Bacteria	Acidobacteriota	Mor1	Mor1	Mor1	Mor1	189	39	37	0	0	34	0	34	0
Bacteria	Campylobacterota	Campylobacteria	Campylobacterales	Thiovulaceae	Sulfurimonas	14	29	37	0	0	0	0	14	0
Bacteria	Myxococcota	XYA12-FULL-58-9	XYA12-FULL-58-9	XYA12-FULL-58-9	XYA12-FULL-58-9	194	18	35	8	2	0	0	0	0
Bacteria	Proteobacteria	Alphaproteobacteria	Rhodobacterales	Rhodobacteraceae		0	0	37	0	0	0	0	0	0
Bacteria	Bacteroidota	Bacteroidia	Bacteroidales	GWF2-33-38	GWF2-33-38	21	14	37	0	0	64	48	52	0
Bacteria	Planctomycetota	Planctomycetes	Pirellulales	Pirellulaceae	Rubripirellula	69	37	37	0	0	0	0	0	0
Bacteria	Planctomycetota	Planctomycetes	Pirellulales	Thermoguttaceae	RBG-16-64-12	15	0	37	0	0	0	0	0	0
Bacteria	Proteobacteria	Alphaproteobacteria	Rhodobacterales	Rhodobacteraceae		0	0	37	0	0	0	0	0	0
Bacteria	Desulfobacterota	Desulfobulbia	Desulfobulbales	Desulfurivibrionaceae	CG2-30-60-27	72	0	0	88	37	78	84	18	0
Bacteria	Bacteroidota	Bacteroidia	Flavobacteriales	Flavobacteriaceae	Polaribacter	58	40	25	0	0	0	0	0	0
Archaea	Asgardarchaeota	Lokiarchaeia	LCB-4	LCB-4	LCB-4	0	12	36	0	0	0	4	41	0
Bacteria	Desulfobacterota	Desulfobulbia	Desulfobulbales	Desulfurivibrionaceae	CG2-30-60-27	21	22	36	0	0	9	0	0	0
Bacteria	Bacteroidota	Rhodothermia	Rhodothermales	UBA10348	1-14-0-65-60-17	196	25	36	0	0	0	0	0	0
Bacteria	Bacteroidota	Bacteroidia	Chitinophagales	Saprospiraceae	Lewinella_B	326	29	36	5	0	8	0	0	0
Bacteria						35	22	36	4	0	0	11	18	0
Bacteria	Spirochaetota	Spirochaetia	Spirochaetales	Marispirochaetaceae	Marispirochaeta	39	20	36	0	0	30	28	45	0
Bacteria	Planctomycetota	Planctomycetes	Pirellulales	Pirellulaceae	GCA-2701545	0	25	36	0	0	0	0	0	0
Bacteria						6	7	15	0	0	17	12	63	21
Bacteria	Proteobacteria	Gammaproteobacteria	Pseudomonadales	Pseudomonadaceae		35	21	36	0	0	39	103	30	0
Archaea	Thermoplasmatota	E2	DHVEG-1	DHVEG-1	SM1-50	0	0	32	0	0	0	0	0	4
Bacteria	Planctomycetota					0	0	36	0	0	0	0	0	0
Bacteria	UBP1	PRR-12	LZORAL124-64-63	LZORAL124-64-63	um-filter-65-15	93	15	36	10	0	16	16	38	0
Bacteria	Desulfobacterota	BSN033	SM23-61	SM23-61	SM23-61	0	24	36	0	0	33	22	48	0
Archaea						0	0	36	14	0	23	0	46	0
Bacteria	Bacteroidota	Bacteroidia				40	17	36	0	0	23	21	33	0
Bacteria	Desulfuromonadota	Desulfuromonadia	Desulfuromonadales			0	0	36	0	0	0	0	22	0
Bacteria	Desulfobacterota	Desulfobacteria	Desulfobacterales	Desulfatibacillaceae	Desulfatibacillum	0	0	36	0	0	0	0	0	0
Bacteria	Bacteroidota					57	0	36	0	0	28	41	59	0
Bacteria	Bacteroidota	Bacteroidia	Bacteroidales	GWF2-33-38	GWF2-33-38	29	0	36	0	0	0	0	44	0
Bacteria	Desulfobacterota	Desulfobulbia	Desulfobulbales	Desulfocapsaceae	Desulforhopalus	0	0	36	0	0	0	0	62	0
Archaea	Crenarchaeota	Bathyarchaeia	B26-1	BA1	BA2	0	0	36	0	0	0	0	0	0
Bacteria	Proteobacteria	Alphaproteobacteria	Rhodobacterales	Rhodobacteraceae	Loktanella	0	0	36	0	0	0	0	0	0
Bacteria	Bdellovibrionota	Bacteriovoracia	Bacteriovoracales	Bacteriovoracaceae	Halobacteriovorax	59	44	36	0	0	0	0	0	0
Bacteria	Spirochaetota	Spirochaetia	Spirochaetales			36	0	0	30	36	0	0	0	0
Bacteria	Desulfobacterota	Desulfobulbia	Desulfobulbales	Desulfobulbaceae	Desulfobulbus_A	0	0	0	0	0	0	0	0	36
Archaea	Halobacterota	Methanosarcinia	Methanosarcinales	Methanosarcinaceae	Methanococcoides	2520	0	0	115	21	0	0	0	0
Archaea	Crenarchaeota	Bathyarchaeia	TCS64	TCS64	GCA-2726865	238	18	35	5	0	13	10	0	0
Bacteria	Patescibacteria	Gracilibacteria	UBA4473	UBA4473	OLZORAL124-38-8	17	6	35	0	0	5	2	6	0
Bacteria	Chloroflexota	Anaerolineae	Anaerolineales	UBA6092	UBA6092	166	25	35	27	0	51	39	37	0
Bacteria	Proteobacteria	Zetaproteobacteria	Mariprofundales	Mariprofundaceae	Mariprofundus	0	8	35	0	0	0	0	0	0
Bacteria	Planctomycetota	Phycisphaerae	SG8-4	SG8-4	PLanc-01	77	0	35	13	0	29	21	38	0
Bacteria	Proteobacteria	Gammaproteobacteria	UBA10353	LS-SOB	LS-SOB	501	54	30	21	5	15	4	7	0
Bacteria	Proteobacteria	Gammaproteobacteria				118	12	35	0	0	0	12	8	0
Bacteria	Proteobacteria	Alphaproteobacteria	Rhizobiales	Rhizobiaceae	Ahrensia	491	50	28	30	7	28	22	14	0
Bacteria	Planctomycetota	Planctomycetes	Pirellulales	UBA7805	UBA7805	0	0	35	0	0	0	0	0	0
Bacteria	Planctomycetota	UBA1135	UBA1135	GCA-2683825	GCA-2683825	37	25	35	0	0	38	32	24	0
Bacteria						73	0	35	16	0	30	0	65	0
Bacteria	CG2-30-53-67	CG2-30-53-67	CG2-30-53-67	CG2-30-53-67	CG2-30-53-67	0	23	35	0	0	0	9	19	0
Bacteria	Planctomycetota					128	23	35	14	0	31	26	38	0
Bacteria	Planctomycetota	Planctomycetes	Pirellulales	Pirellulaceae	GCA-2723275	39	10	35	0	0	9	0	16	0
Bacteria	Bacteroidota	Bacteroidia	Chitinophagales	Saprospiraceae		99	20	35	0	0	0	0	0	0
Bacteria	Planctomycetota	Planctomycetes	Pirellulales	Pirellulaceae	Mariniblastus	121	0	35	0	0	0	0	0	0
Bacteria	Proteobacteria	Alphaproteobacteria	Rhodobacterales	Rhodobacteraceae		40	0	35	0	0	0	0	0	0
Bacteria	Desulfobacterota	Desulfobacteria	Desulfobacterales	Desulfatibacillaceae	Desulfatibacillum	48	19	24	0	0	27	25	37	11
Bacteria	Cyanobacteriota	Cyanobacteriia				0	0	35	0	0	0	0	0	0
Bacteria	Desulfobacterota	Desulfobulbia	Desulfobulbales			0	25	35	0	0	76	75	45	0
Bacteria	Proteobacteria	Gammaproteobacteria	Chromatiales	Sedimenticolaceae	Thiolapillus	0	52	35	0	0	0	0	0	0
Bacteria	Acidobacteriota	Thermoanaerobaculia	Thermoanaerobaculales	Thermoanaerobaculaceae		0	17	20	0	0	42	45	97	15
Bacteria	Chloroflexota	Anaerolineae	Anaerolineales	Anaerolineaceae	Brevefilum	0	0	35	0	0	0	0	0	0
Bacteria	Bacteroidota	Bacteroidia	Bacteroidales			0	0	35	0	0	0	0	49	0
Bacteria	Acidobacteriota	Luteitaleia	RBG-16-70-10	RBG-16-70-10	RBG-16-70-10	66	20	35	0	0	19	0	43	0
Archaea	Thermoplasmatota	E2	DHVEG-1	DHVEG-1	SM1-50	16	0	35	0	0	0	0	0	0
Bacteria	Desulfuromonadota	Desulfuromonadia	Desulfuromonadales			0	0	35	0	0	0	74	50	0
Bacteria	Actinobacteriota	Acidimicrobiia	Microtrichales	Ilumatobacteraceae	Ilumatobacter_A	207	0	35	0	0	0	0	0	0
Bacteria	Proteobacteria	Gammaproteobacteria	Pseudomonadales	Spongiibacteraceae	Spongiibacter	28	0	35	0	0	15	0	17	0
Bacteria	Bacteroidota	Bacteroidia	Cytophagales	Cyclobacteriaceae	Persicobacter	0	0	33	0	0	0	0	0	0
Bacteria	Myxococcota	Polyangia	Kofleriales	Kofleriaceae	Haliangium	0	0	27	0	0	0	0	13	8
Archaea	Asgardarchaeota	Lokiarchaeia	Thorarchaeales	Thorarchaeaceae	SMTZ1-45	0	0	35	0	0	0	0	31	0
Bacteria	Actinobacteriota	Acidimicrobiia	Microtrichales	MedAcidi-G1	UBA3125	318	19	29	20	0	21	0	0	0
Bacteria	Bacteroidota	Bacteroidia	Cytophagales	Cyclobacteriaceae		20	60	30	0	0	64	46	31	4
Bacteria	Bacteroidota	Bacteroidia	Flavobacteriales	Flavobacteriaceae	Psychroflexus	0	0	34	0	0	0	0	0	0
Bacteria	Planctomycetota	Planctomycetes	Pirellulales	Pirellulaceae	TMED11	52	46	34	0	0	0	5	0	0
Bacteria	Desulfobacterota	Desulfobulbia	Desulfobulbales	Desulfocapsaceae	Tol-SR	0	4	34	0	0	0	0	0	0
Bacteria	Patescibacteria	ABY1				18	0	34	0	0	0	0	6	0
Bacteria	Campylobacterota	Campylobacteria	Campylobacterales	Thiovulaceae	Sulfurimonas	0	0	34	0	0	0	0	0	0
Bacteria	Bacteroidota	Bacteroidia	NS11-12g	UBA9320	UBA9320	0	22	34	0	0	0	0	0	0
Archaea	Thermoplasmatota	E2	DHVEG-1	DHVEG-1	SM1-50	28	0	34	0	0	14	0	6	0
Bacteria	Chloroflexota	Anaerolineae	Caldilineales	Caldilineaceae	Litorilinea	105	6	34	11	0	0	0	0	0
Bacteria	Bacteroidota	Bacteroidia	Chitinophagales	Saprospiraceae	Lewinella_A	0	0	34	0	0	4	0	0	0
Bacteria						606	11	34	21	0	8	0	14	0
Bacteria	Acidobacteriota	Mor1	Mor1	Mor1	Mor1	0	0	34	0	0	0	0	9	0
Bacteria	Proteobacteria	Gammaproteobacteria	Granulosicoccales	Granulosicoccaceae	Granulosicoccus	325	0	21	37	13	14	0	7	0
Bacteria	Planctomycetota	Planctomycetes	Pirellulales	Pirellulaceae	TMED11	54	12	34	0	0	0	0	0	0
Bacteria						371	0	34	0	0	0	0	0	0
Archaea	Nanoarchaeota	Woesearchaeia	SM23-78	UBA9642	GCA-2686295	0	0	34	0	0	0	0	0	0
Bacteria	Chloroflexota	Anaerolineae				5	0	34	0	0	0	16	0	0
Bacteria	Spirochaetota	Spirochaetia	Spirochaetales	Marispirochaetaceae	Marispirochaeta	0	0	34	0	0	0	0	24	0
Bacteria	Bacteroidota	Bacteroidia	Chitinophagales	Saprospiraceae	Haliscomenobacter	147	12	34	0	0	13	0	31	0
Bacteria	Proteobacteria	Gammaproteobacteria	Betaproteobacteriales	Burkholderiaceae		42	14	34	0	0	0	0	0	0
Bacteria	Planctomycetota	UBA1135	UBA1135			48	0	0	11	9	28	29	23	25
Bacteria	Chloroflexota	Ellin6529	CSP1-4	CSP1-4	GWC2-73-18	151	0	33	34	0	22	0	26	0
Bacteria	Spirochaetota	Spirochaetia	Spirochaetales			65	12	33	11	0	27	16	16	0
Bacteria	Proteobacteria	Alphaproteobacteria				0	0	33	0	0	0	0	0	0
Bacteria	Actinobacteriota	Acidimicrobiia				236	8	23	11	10	6	5	20	0
Bacteria	Planctomycetota					71	33	33	0	0	0	0	0	0
Bacteria	Gemmatimonadota	Gemmatimonadetes	SG8-23			162	13	33	72	0	32	15	86	0
Bacteria	Calditrichota	Calditrichia	Calditrichales	Calditrichaceae	Caldithrix	42	0	25	0	0	16	4	25	8
Bacteria	Chloroflexota	Anaerolineae	SBR1031	A4b	UBA6055	121	0	28	11	0	11	0	15	5
Bacteria	Planctomycetota	GCA-002687715	GCA-002687715	GCA-002687715	GCA-2683135	47	0	27	0	0	5	6	7	6
Bacteria	Planctomycetota	Phycisphaerae	Phycisphaerales	SM1A02		25	12	33	0	0	0	0	0	0
Bacteria	Proteobacteria	Gammaproteobacteria				12	17	33	0	0	7	5	0	0
Bacteria	Patescibacteria	Saccharimonadia	Saccharimonadales	UBA4665		19	22	20	0	0	9	9	20	13
Bacteria	Proteobacteria	Gammaproteobacteria	Betaproteobacteriales	Rhodocyclaceae		22	0	33	0	0	0	0	13	0
Bacteria	Planctomycetota	UBA1135	UBA2386	UBA2386	UBA2386	52	22	19	15	0	27	20	16	14
Bacteria	Chloroflexota	Anaerolineae	Promineofilales	Promineofilaceae	GCA-2699125	158	0	18	18	0	0	0	0	15
Bacteria	Desulfobacterota	Desulfobulbia	Desulfobulbales	Desulfobulbaceae	Desulfobulbus	0	17	33	0	0	28	31	19	0
Bacteria	Desulfobacterota	Desulfobacteria	Desulfobacterales			0	42	33	0	0	50	25	93	0
Bacteria	Planctomycetota	Planctomycetes	Pirellulales	Pirellulaceae	Mariniblastus	87	22	33	0	0	18	0	0	0
Bacteria	UBP1	PRR-12	LZORAL124-64-63	LZORAL124-64-63	LZORAL124-64-63	0	0	33	0	0	0	0	36	0
Bacteria	Bacteroidota	Bacteroidia	Bacteroidales	GWF2-33-38	GWF2-33-38	112	31	33	104	0	49	54	89	0
Bacteria	Bacteroidota	Bacteroidia	Flavobacteriales	Flavobacteriaceae	Eudoraea	217	0	33	28	0	0	0	28	0
Bacteria						5	0	33	0	0	0	0	0	0
Bacteria	Bacteroidota	Bacteroidia	Bacteroidales	GWF2-33-38	GWF2-33-38	108	24	18	88	8	60	46	109	7
Bacteria	Desulfobacterota	Desulfobulbia	Desulfobulbales	Desulfocapsaceae	Desulfocapsa	0	0	24	0	0	20	17	27	9
Bacteria	Bacteroidota	Bacteroidia	Bacteroidales	GWF2-33-38	GWF2-33-38	0	0	33	0	0	0	0	36	0
Bacteria	Cyanobacteriota	Cyanobacteriia	Cyanobacteriales			265	77	33	0	0	0	0	0	0
Bacteria						0	0	33	0	0	0	0	0	0
Bacteria						0	0	33	0	0	0	0	0	0
Bacteria	Proteobacteria	Gammaproteobacteria	Enterobacterales	Vibrionaceae	Enterovibrio	0	0	33	0	0	0	0	0	0
Bacteria	Spirochaetota	Spirochaetia	Spirochaetales	Spirochaetaceae_B	Spirochaeta_E	31	0	0	0	33	0	0	0	0
Bacteria	Spirochaetota	Spirochaetia	Spirochaetales			0	0	0	0	33	0	0	0	0
Bacteria	Cyanobacteriota	Cyanobacteriia	Cyanobacteriales			0	18	0	0	0	91	49	0	33
Archaea	Nanoarchaeota	Woesearchaeia	UBA583	UBA583	UBA431	0	11	32	0	0	5	0	4	0
Bacteria	Patescibacteria	Paceibacteria	UBA9983			0	10	32	0	0	0	0	9	0
Bacteria						71	8	32	0	0	0	0	0	0
Archaea	Nanoarchaeota	Woesearchaeia				34	9	32	0	0	0	0	0	0
Archaea	Nanoarchaeota	Woesearchaeia	SM23-78	UBA9642	GCA-2686295	0	0	32	0	0	0	0	0	0
Bacteria	Desulfobacterota					107	12	30	0	0	16	0	18	2
Bacteria	Proteobacteria	Gammaproteobacteria	Nevskiales	Nevskiaceae	Fontimonas	18	0	32	0	0	0	0	0	0
Bacteria	Bacteroidota	Bacteroidia	Flavobacteriales	Flavobacteriaceae	Pricia	157	0	26	7	6	0	0	8	0
Bacteria	Desulfobacterota	Desulfobulbia	Desulfobulbales	Desulfurivibrionaceae	CG2-30-60-27	0	0	32	0	0	0	0	7	0
Bacteria	Proteobacteria	Gammaproteobacteria	Betaproteobacteriales	Burkholderiaceae	Basilea	217	0	23	8	6	0	0	11	3
Bacteria	Fermentibacterota	Fermentibacteria	Fermentibacterales	Fermentibacteraceae		0	0	29	0	0	10	0	12	3
Bacteria	Planctomycetota	Phycisphaerae	SG8-4	SG8-4	PLanc-01	126	0	32	9	0	37	15	45	0
Bacteria	Planctomycetota	Planctomycetes	Pirellulales	Pirellulaceae	Mariniblastus	84	27	24	0	0	0	0	10	8
Bacteria	Myxococcota	Polyangia	Kofleriales	Kofleriaceae	Haliangium	0	0	32	0	0	32	0	35	0
Bacteria	Desulfobacterota	Desulfobulbia	Desulfobulbales	Desulfurivibrionaceae	CG2-30-60-27	40	0	32	19	0	29	42	12	0
Bacteria	Zixibacteria	MSB-5A5	Zixibacteria-1	Zixibacteria-1	Zixibacteria-1	0	0	32	0	0	0	0	0	0
Bacteria	Campylobacterota	Campylobacteria	Campylobacterales	Thiovulaceae	Sulfurimonas	30	0	32	0	0	0	0	17	0
Bacteria	Proteobacteria	Alphaproteobacteria	Rhodobacterales	Rhodobacteraceae		0	0	32	0	0	0	0	21	0
Archaea	Nanoarchaeota	Woesearchaeia	SM23-78	UBA9642	GCA-2686295	0	0	19	0	0	23	22	54	13
Bacteria	Planctomycetota	Planctomycetes	Pirellulales	Pirellulaceae		84	38	32	0	0	9	0	0	0
Bacteria	UBP1	PRR-12	LZORAL124-64-63	LZORAL124-64-63	LZORAL124-64-63	23	0	32	0	0	0	0	0	0
Bacteria	Chloroflexota	Ellin6529	CSP1-4	CSP1-4	GWC2-73-18	125	20	27	13	5	0	0	12	0
Bacteria	Planctomycetota	Phycisphaerae	Phycisphaerales	SM1A02		0	0	32	0	0	0	0	0	0
Bacteria	Planctomycetota					0	0	32	0	0	0	0	0	0
Unassigned						0	0	24	0	0	0	0	0	8
Bacteria	Myxococcota	Polyangia	Kofleriales	Kofleriaceae	Haliangium	0	0	32	0	0	0	0	0	0
Bacteria	Proteobacteria	Gammaproteobacteria	Woeseiales	Woeseiaceae	Woeseia	949	0	16	33	16	0	0	15	0
Bacteria	Proteobacteria	Gammaproteobacteria	Chromatiales	Sedimenticolaceae	41T-STBD-0c-01a	0	0	32	0	0	0	0	25	0
Bacteria	Desulfobacterota	Desulfobulbia	Desulfobulbales	Desulfobulbaceae	Desulfobulbus_A	0	0	32	0	0	0	0	0	0
Bacteria	Desulfobacterota	Desulfobulbia	Desulfobulbales	Desulfocapsaceae	Desulforhopalus	17	15	0	10	16	14	107	10	16
Bacteria	Proteobacteria	Gammaproteobacteria	Enterobacterales	Vibrionaceae	Vibrio	0	0	0	0	32	0	0	0	0
Bacteria	Proteobacteria	Alphaproteobacteria	Rhodobacterales	Rhodobacteraceae		142	0	0	0	32	0	0	0	0
Bacteria	Proteobacteria	Alphaproteobacteria				467	0	0	18	0	0	0	0	0
Bacteria	Proteobacteria	Gammaproteobacteria	Enterobacterales	Alteromonadaceae	Paraglaciecola	334	0	31	0	0	0	0	15	0
Bacteria	Acidobacteriota	Thermoanaerobaculia	Thermoanaerobaculales	Thermoanaerobaculaceae		203	26	31	10	0	14	0	10	0
Bacteria	Bacteroidota	Bacteroidia	Cytophagales			94	7	31	0	0	0	0	8	0
Bacteria	Bacteroidota	Bacteroidia	Cytophagales	Cyclobacteriaceae	BBD-1991-12	0	19	31	0	0	40	40	128	0
Bacteria	Verrucomicrobiota	Chlamydiia	Parachlamydiales			0	0	31	0	0	0	0	0	0
Bacteria	Bacteroidota	Bacteroidia	Chitinophagales	Saprospiraceae	Phaeodactylibacter	199	16	31	5	0	0	0	0	0
Bacteria	Bacteroidota	Bacteroidia	Chitinophagales	Saprospiraceae	Phaeodactylibacter	0	21	31	0	0	0	0	0	0
Bacteria	Proteobacteria	Alphaproteobacteria	Micavibrionales	Micavibrionaceae		0	0	27	0	0	0	0	6	4
Bacteria	Proteobacteria	Gammaproteobacteria	Enterobacterales	Vibrionaceae		0	0	21	0	10	0	15	0	0
Bacteria	Bacteroidota	Bacteroidia	Flavobacteriales	Flavobacteriaceae	Salinimicrobium	61	0	31	5	0	0	0	0	0
Bacteria	Desulfobacterota	Desulfobacteria	Desulfatiglanales			30	24	31	0	0	16	10	33	0
Bacteria	Proteobacteria	Gammaproteobacteria				0	0	31	0	0	0	0	0	0
Bacteria	Proteobacteria	Alphaproteobacteria	Rhodobacterales	Rhodobacteraceae	Sulfitobacter	40	0	31	0	0	0	0	0	0
Bacteria	Planctomycetota	Planctomycetes	Pirellulales	Pirellulaceae	TMED11	61	34	31	0	0	19	0	0	0
Bacteria	Bacteroidota	Ignavibacteria	Ignavibacteriales	Melioribacteraceae	navibacteriae-2	0	0	31	0	0	0	0	0	0
Bacteria	Firmicutes_A	Clostridia				0	0	15	0	0	15	9	56	16
Bacteria	Proteobacteria	Gammaproteobacteria				110	29	31	0	0	0	21	0	0
Bacteria	Planctomycetota	Planctomycetes	Pirellulales			115	0	31	0	0	0	0	0	0
Bacteria	Proteobacteria	Alphaproteobacteria	Rhodobacterales	Rhodobacteraceae		0	0	31	0	0	0	0	0	0
Bacteria	UBP1	PRR-12	LZORAL124-64-63	LZORAL124-64-63		47	0	31	112	0	0	0	98	0
Bacteria	Proteobacteria	Gammaproteobacteria	Chromatiales	Sedimenticolaceae	Sedimenticola	66	12	31	0	0	6	0	16	0
Bacteria	Planctomycetota	Planctomycetes	Pirellulales	Pirellulaceae	GCA-2723275	304	0	20	22	11	0	0	0	0
Bacteria	Actinobacteriota	Acidimicrobiia	UBA5794	UBA5794	UBA5794	49	39	31	0	0	42	25	0	0
Bacteria						41	0	31	0	0	0	0	0	0
Bacteria						27	0	18	14	0	38	39	48	13
Bacteria	Planctomycetota	Planctomycetes	Pirellulales	Pirellulaceae	GCA-2723275	0	0	31	0	0	0	0	0	0
Bacteria						0	0	31	0	0	12	15	31	0
Bacteria	Firmicutes_A	Clostridia	Peptostreptococcales	Natronincolaceae		0	0	0	0	31	0	0	0	0
Bacteria	Patescibacteria	Saccharimonadia				0	0	30	0	0	0	0	11	0
Bacteria	Cyanobacteriota	Cyanobacteriia	Cyanobacteriales			401	45	30	0	0	0	0	0	0
Archaea	Crenarchaeota	Bathyarchaeia	TCS64	TCS64	GCA-2726865	24	14	30	0	0	0	0	0	0
Bacteria	Bacteroidota	Ignavibacteria	Ignavibacteriales	Melioribacteraceae	Melioribacter	121	0	30	0	0	0	0	0	0
Bacteria	Planctomycetota	Planctomycetes	Pirellulales			184	34	30	0	0	24	0	0	0
Bacteria	Planctomycetota	UBA1135	UBA1135	GCA-2683825	GCA-2683825	34	13	21	0	0	11	6	0	9
Bacteria	Bacteroidota	Bacteroidia	Chitinophagales			317	18	30	0	0	0	4	4	0
Bacteria	Bacteroidota	Rhodothermia	Balneolales	Balneolaceae	UBA1275	37	19	16	27	9	13	13	31	5
Bacteria	Planctomycetota	Phycisphaerae	SG8-4	SG8-4	ST-NAGAB-D1	21	19	30	0	0	19	19	19	0
Bacteria	Proteobacteria	Gammaproteobacteria	Pseudomonadales	Pseudohongiellaceae	UBA9145	20	15	30	5	0	13	8	5	0
Bacteria	Spirochaetota	Spirochaetia	Spirochaetales	Marispirochaetaceae	Marispirochaeta	33	0	21	9	0	9	13	24	9
Bacteria						0	0	30	0	0	0	3	0	0
Bacteria	Bdellovibrionota	Bacteriovoracia	Bacteriovoracales	Bacteriovoracaceae	Halobacteriovorax	0	0	30	0	0	0	0	0	0
Bacteria	Proteobacteria	Gammaproteobacteria	Chromatiales	Sedimenticolaceae	LUC006-P13	0	0	30	0	0	0	0	0	0
Bacteria	Omnitrophota	Omnitrophia	Omnitrophales	UBA2337	XYB12-FULL-50-7	30	0	30	0	0	0	0	0	0
Bacteria	Spirochaetota	Spirochaetia	Spirochaetales	Alkalispirochaetaceae	Alkalispirochaeta	106	13	30	0	0	60	33	50	0
Bacteria	Planctomycetota	Phycisphaerae	SG8-4	SG8-4	PLanc-01	25	22	27	0	0	40	0	17	3
Bacteria	Proteobacteria	Alphaproteobacteria	Rhodobacterales	Rhodobacteraceae	Albimonas	52	41	30	0	0	25	0	8	0
Bacteria	Proteobacteria	Gammaproteobacteria	Chromatiales	Sedimenticolaceae	41T-STBD-0c-01a	0	13	30	0	0	0	0	21	0
Bacteria	Spirochaetota	Spirochaetia	Spirochaetales	Marispirochaetaceae	Marispirochaeta	39	0	19	10	0	11	8	23	11
Archaea	Nanoarchaeota	Woesearchaeia	GW2011-AR15	GW2011-AR15	GW2011-AR15	0	0	30	0	0	0	0	0	0
Bacteria	Proteobacteria	Gammaproteobacteria	Enterobacterales	Alteromonadaceae	Alteromonas	0	0	30	0	0	0	0	0	0
Bacteria	Spirochaetota	Spirochaetia	Spirochaetales	Marispirochaetaceae	Marispirochaeta	0	13	16	12	0	59	25	45	14
Bacteria	Acidobacteriota	Luteitaleia	Luteitaleales	UBA823	UBA11600	0	0	30	0	0	0	0	0	0
Bacteria	Actinobacteriota	Actinobacteria	Actinomycetales	Kineosporiaceae	R-H-3	71	0	30	8	0	0	0	0	0
Archaea	Crenarchaeota	Bathyarchaeia	TCS64	TCS64	GCA-2726865	0	0	30	0	0	28	20	25	0
Bacteria	Proteobacteria	Alphaproteobacteria	Rhodobacterales	Rhodobacteraceae		27	0	30	0	0	0	0	0	0
Bacteria	Chloroflexota	Anaerolineae	Anaerolineales	envOPS12	UBA5796	52	44	30	0	0	74	0	0	0
Archaea	Thermoplasmatota	E2	DHVEG-1	DHVEG-1	SM1-50	19	0	30	0	0	0	0	0	0
Bacteria	Bacteroidota	Bacteroidia	Bacteroidales	Prolixibacteraceae	Draconibacterium	120	0	0	40	30	0	0	0	0
Bacteria	Desulfobacterota	Desulfobacteria	Desulfobacterales	Desulfobacteraceae	Desulfobacula	178	0	0	0	30	0	0	0	0
Bacteria	Firmicutes_A	Clostridia	Peptostreptococcales			0	0	0	0	30	0	20	0	0
Bacteria	Bacteroidota	Bacteroidia	Bacteroidales	Prolixibacteraceae		0	0	29	0	0	0	0	26	0
Bacteria	Myxococcota	XYA12-FULL-58-9	XYA12-FULL-58-9	XYA12-FULL-58-9	XYA12-FULL-58-9	30	8	29	0	0	8	0	15	0
Bacteria	Planctomycetota					24	15	29	6	0	11	8	18	0
Bacteria	Bacteroidota	Ignavibacteria	Ignavibacteriales	Ignavibacteriaceae	Ignavibacterium	0	0	29	0	0	0	0	18	0
Bacteria	Bacteroidota	Ignavibacteria	Ignavibacteriales	Melioribacteraceae	navibacteriae-2	0	0	22	0	0	0	0	38	7
Bacteria	Bacteroidota	Bacteroidia	Chitinophagales	Saprospiraceae		258	18	29	0	0	12	6	0	0
Bacteria						14	0	23	0	0	0	0	18	6
Bacteria	Verrucomicrobiota	Verrucomicrobiae	Pedosphaerales	Pedosphaeraceae		100	35	25	5	4	27	7	9	0
Bacteria						0	14	29	0	0	0	0	0	0
Bacteria	Myxococcota	XYA12-FULL-58-9	XYA12-FULL-58-9	XYA12-FULL-58-9	XYA12-FULL-58-9	0	8	29	0	0	13	8	17	0
Bacteria	Spirochaetota	Spirochaetia	Spirochaetales			52	13	14	21	8	82	32	94	7
Bacteria						76	9	29	0	0	6	6	15	0
Bacteria	Chloroflexota	Anaerolineae	Anaerolineales			90	6	24	4	0	17	0	6	5
Bacteria						43	0	29	0	0	11	14	14	0
Bacteria	Spirochaetota	Spirochaetia	Spirochaetales	Marispirochaetaceae	Marispirochaeta	35	8	18	7	0	21	14	60	11
Bacteria	Proteobacteria	Gammaproteobacteria	GCA-1735895	GCA-1735895	GCA-1735895	0	0	29	0	0	16	10	20	0
Bacteria						97	0	14	0	0	0	0	3	15
Bacteria	Planctomycetota	UBA8108	UBA8108	UBA8108	UBA8108	33	0	29	0	0	0	0	0	0
Bacteria	Bacteroidota	Bacteroidia	Chitinophagales	Saprospiraceae	Lewinella_B	0	0	29	0	0	0	0	0	0
Bacteria	Desulfobacterota	Desulfobulbia	Desulfobulbales	Desulfurivibrionaceae	DB1	0	0	29	0	0	0	0	0	0
Bacteria	Campylobacterota	Campylobacteria	Campylobacterales	Sulfurovaceae	Sulfurovum	0	0	29	0	0	0	0	0	0
Bacteria	Bacteroidota	Bacteroidia	Flavobacteriales	Flavobacteriaceae	Winogradskyella	0	48	29	0	0	27	29	13	0
Bacteria	Desulfuromonadota	Desulfuromonadia	Desulfuromonadales			19	0	29	0	0	0	0	0	0
Bacteria	Desulfuromonadota	Desulfuromonadia	Desulfuromonadales	Pelobacteraceae_A	Pelobacter_A	0	0	29	0	0	0	22	20	0
Bacteria	Planctomycetota	UBA1135	UBA1135			37	0	29	0	0	0	0	0	0
Bacteria	Myxococcota	Myxococcia	Myxococcales	Anaeromyxobacteraceae	Anaeromyxobacter	0	0	29	0	0	0	0	0	0
Bacteria	Desulfobacterota	Desulfobacteria	Desulfobacterales	Magnetomoraceae	Magnetomorum	63	0	29	14	0	0	30	55	0
Bacteria	Desulfuromonadota	Desulfuromonadia	Desulfuromonadales	Desulfuromonadaceae	Desulfuromonas	0	0	29	0	0	0	0	0	0
Bacteria	Proteobacteria	Gammaproteobacteria	Chromatiales	Sedimenticolaceae	41T-STBD-0c-01a	62	0	29	0	0	33	30	0	0
Bacteria	UBP1	PRR-12	LZORAL124-64-63	LZORAL124-64-63	LZORAL124-64-63	0	0	29	0	0	0	5	30	0
Bacteria	Bacteroidota	Bacteroidia	Chitinophagales	Saprospiraceae		0	0	29	0	0	0	0	0	0
Bacteria	Proteobacteria	Alphaproteobacteria	Rhizobiales	Hyphomicrobiaceae	Filomicrobium	180	0	22	10	7	25	0	0	0
Bacteria	Gemmatimonadota	Gemmatimonadetes	SG8-23	BD2-11	bin94	224	0	14	23	15	0	0	0	0
Bacteria	Verrucomicrobiota	Kiritimatiellae	Kiritimatiellales	UBA1859	GCA-2712105	0	0	29	0	0	0	0	0	0
Bacteria	Planctomycetota	Planctomycetes	Pirellulales			49	24	29	12	0	21	36	18	0
Bacteria	Desulfobacterota	Desulfovibrionia	Desulfovibrionales	Desulfovibrionaceae	Pseudodesulfovibrio	0	0	0	0	29	0	0	0	0
Bacteria	Desulfobacterota	Desulfobulbia	Desulfobulbales	Desulfocapsaceae	Desulforhopalus	0	0	0	0	0	0	0	0	29
Bacteria	Proteobacteria	Gammaproteobacteria	Enterobacterales	Vibrionaceae	Vibrio	0	0	0	0	0	0	0	0	29
Bacteria	Actinobacteriota	Acidimicrobiia	Microtrichales			39	16	28	0	0	10	14	8	0
Bacteria	Bacteroidota	Bacteroidia				17	21	28	0	0	0	0	5	0
Bacteria	Bacteroidota	Bacteroidia	Flavobacteriales	Crocinitomicaceae	Brumimicrobium	107	26	24	0	4	0	0	3	0
Bacteria	Patescibacteria	Paceibacteria	UBA9983	Nomurabacteraceae	GCA-2401345	17	14	28	3	0	0	3	7	0
Bacteria	Gemmatimonadota	Gemmatimonadetes	SG8-23	BD2-11	bin94	100	0	28	12	0	13	11	25	0
Bacteria	Proteobacteria	Gammaproteobacteria				7	21	28	0	0	0	6	0	0
Bacteria	Spirochaetota	Spirochaetia	Spirochaetales	Spirochaetaceae_B	UBA2779	36	5	18	2	0	73	77	45	10
Bacteria	Proteobacteria	Gammaproteobacteria				0	0	28	0	0	4	0	4	0
Bacteria	Acidobacteriota	Mor1	Mor1	Mor1	Mor1	0	0	28	0	0	0	0	0	0
Bacteria	Verrucomicrobiota	Verrucomicrobiae	Verrucomicrobiales	Akkermansiaceae	Roseibacillus	293	20	28	0	0	0	0	0	0
Bacteria	Proteobacteria	Gammaproteobacteria	Methylococcales	Methylomonadaceae	Methylobacter	0	0	28	0	0	0	0	24	0
Bacteria						45	10	22	14	6	15	9	24	0
Archaea	Thermoplasmatota					0	0	28	0	0	0	0	0	0
Bacteria						22	0	28	0	0	8	10	17	0
Bacteria	Cyanobacteriota	Cyanobacteriia	Cyanobacteriales			105	32	22	4	0	105	40	85	6
Bacteria	Planctomycetota	Planctomycetes	Pirellulales	Pirellulaceae	GCA-2723275	100	17	28	0	0	9	10	0	0
Bacteria	Bacteroidota	Bacteroidia	Cytophagales	Cyclobacteriaceae	Fabibacter	0	0	17	0	0	40	37	20	11
Bacteria	Planctomycetota	Brocadiae	SM23-32	SM23-32	SM23-32	44	0	28	0	0	0	5	0	0
Bacteria	Verrucomicrobiota	Verrucomicrobiae	Verrucomicrobiales	DEV007	Arctic95D-9	0	0	28	0	0	0	0	0	0
Bacteria	Bacteroidota	Bacteroidia	AKYH767	2-12-FULL-35-15	2-12-FULL-35-15	0	0	23	0	0	32	16	60	5
Bacteria	Planctomycetota	UBA8108				0	11	28	0	0	0	14	0	0
Bacteria	Firmicutes_A	Clostridia	Peptostreptococcales	Natronincolaceae	GCA-2733545	0	0	14	44	14	0	0	0	0
Bacteria	Planctomycetota	UBA1135	UBA2386	UBA2386	UBA2386	114	0	18	5	10	0	0	0	0
Bacteria	Bacteroidota	Bacteroidia	Flavobacteriales	Flavobacteriaceae		0	0	28	0	0	0	0	29	0
Bacteria	Desulfobacterota	Desulfobacteria	Desulfobacterales	Desulfatibacillaceae	Desulfatibacillum	0	0	28	0	0	0	0	0	0
Bacteria	Calditrichota	Calditrichia	Calditrichales	Calditrichaceae	Caldithrix	6	0	28	0	0	0	0	0	0
Bacteria	Planctomycetota	Phycisphaerae	SG8-4	SG8-4	ST-NAGAB-D1	0	0	28	0	0	0	0	0	0
Bacteria	Spirochaetota	Spirochaetia	Spirochaetales			0	0	28	0	0	27	19	35	0
Bacteria	Proteobacteria	Alphaproteobacteria	Rhodobacterales	Rhodobacteraceae	Roseovarius	0	0	28	0	0	0	0	0	0
Bacteria	Acidobacteriota	Mor1	Mor1	Mor1	Mor1	62	0	28	0	0	0	0	0	0
Bacteria	UBP1	PRR-12	LZORAL124-64-63	LZORAL124-64-63	um-filter-65-15	0	30	28	0	0	20	24	33	0
Bacteria	Planctomycetota	Planctomycetes	Pirellulales	Pirellulaceae	Rubripirellula	355	24	12	21	16	0	0	0	0
Bacteria	Bacteroidota	Bacteroidia	Bacteroidales	Marinifilaceae	Labilibaculum	0	0	0	0	28	0	0	0	0
Bacteria	Firmicutes_A	Clostridia	Peptostreptococcales	Natronincolaceae	GCA-2733545	0	0	0	0	28	0	0	0	0
Bacteria	Desulfobacterota	Desulfobulbia	Desulfobulbales	Desulfocapsaceae	Desulforhopalus	0	0	0	0	0	0	24	0	28
Bacteria	Planctomycetota					54	14	22	0	0	0	30	15	5
Bacteria						13	0	27	0	0	3	3	0	0
Bacteria	Bacteroidota	Bacteroidia	Chitinophagales	Saprospiraceae	Phaeodactylibacter	293	13	20	4	7	5	0	15	0
Bacteria	Chloroflexota	Anaerolineae	Caldilineales	Caldilineaceae	Litorilinea	34	20	27	0	0	0	6	0	0
Bacteria	Firmicutes_A	Clostridia				0	0	20	0	0	0	0	17	7
Bacteria	Firmicutes_A	Clostridia	Peptostreptococcales			32	0	27	0	0	0	0	0	0
Bacteria	Planctomycetota					51	0	27	0	0	0	0	0	0
Bacteria						0	0	15	0	0	15	4	29	12
Bacteria	Proteobacteria	Gammaproteobacteria	Woeseiales	Woeseiaceae	UBA1844	551	18	21	34	6	13	13	16	0
Bacteria	Planctomycetota	UBA1135	UBA2386	GCA-002748355	GCA-2748355	0	10	27	0	0	0	0	0	0
Archaea	Crenarchaeota	Bathyarchaeia	TCS64	TCS64	GCA-2726865	0	0	27	0	0	0	0	0	0
Bacteria	Chloroflexota	Ellin6529	CSP1-4	CSP1-4	GWC2-73-18	14	14	27	0	0	4	0	6	0
Bacteria	Bacteroidota	Bacteroidia	Bacteroidales			0	0	27	0	0	0	0	0	0
Bacteria	Chloroflexota	Anaerolineae	Anaerolineales			0	0	27	0	0	0	0	13	0
Bacteria	Proteobacteria	Alphaproteobacteria	Sphingomonadales	Sphingomonadaceae	Erythrobacter	0	19	27	0	0	20	17	11	0
Bacteria	Bacteroidota	Bacteroidia	Flavobacteriales	Flavobacteriaceae	Psychroflexus	20	20	27	0	0	0	0	0	0
Bacteria	Proteobacteria	Gammaproteobacteria	GCA-1735895	GCA-1735895	GCA-1735895	231	0	27	19	0	0	0	23	0
Bacteria	Desulfobacterota	Desulfobulbia	Desulfobulbales	Desulfurivibrionaceae	CG2-30-60-27	0	0	27	0	0	0	0	0	0
Bacteria						20	26	27	0	0	10	0	0	0
Bacteria	Desulfobacterota	Desulfobulbia	Desulfobulbales	Desulfurivibrionaceae	DB1	0	0	27	0	0	0	0	0	0
Bacteria	Chloroflexota	Ellin6529	CSP1-4	CSP1-4	GWC2-73-18	76	0	27	0	0	0	0	0	0
Bacteria	Proteobacteria	Gammaproteobacteria	GCA-001735895	GCA-2746365	GCA-2746365	32	27	23	8	4	69	41	26	0
Bacteria	Proteobacteria	Alphaproteobacteria	Rhodobacterales	Rhodobacteraceae		0	0	27	0	0	0	0	0	0
Bacteria	Spirochaetota	Spirochaetia	Spirochaetales	Alkalispirochaetaceae	Alkalispirochaeta	0	0	27	0	0	0	0	0	0
Bacteria	Actinobacteriota	Acidimicrobiia	UBA5794	UBA5794	UBA5794	39	0	27	0	0	0	0	15	0
Bacteria	Proteobacteria	Gammaproteobacteria	Chromatiales	Sedimenticolaceae		105	22	27	0	0	0	0	14	0
Bacteria	Campylobacterota	Campylobacteria	Campylobacterales	Thiovulaceae	Sulfurimonas	0	0	27	0	0	0	0	0	0
Bacteria						0	0	27	0	0	0	0	0	0
Bacteria	Proteobacteria	Gammaproteobacteria	Woeseiales	Woeseiaceae		132	48	27	8	0	0	0	0	0
Bacteria	Planctomycetota	Phycisphaerae	SG8-4	SG8-4	ST-NAGAB-D1	0	0	27	0	0	0	0	0	0
Bacteria	Proteobacteria	Gammaproteobacteria				252	0	23	36	0	40	19	0	4
Bacteria	Spirochaetota	Spirochaetia				166	0	0	34	27	0	0	0	0
Bacteria	Acidobacteriota	Mor1	Mor1	Mor1	Mor1	32	0	0	17	27	0	0	0	0
Bacteria	Marinisomatota	Marinisomatia	Marinisomatales			37	13	26	2	0	0	5	24	0
Bacteria	Bacteroidota	Rhodothermia	Balneolales	Balneolaceae	Gracilimonas	0	12	21	3	0	18	17	25	5
Bacteria	Chloroflexota	Anaerolineae	Promineofilales	Promineofilaceae	GCA-2699125	28	4	26	0	0	6	3	0	0
Bacteria	Proteobacteria	Alphaproteobacteria	Pelagibacterales	Pelagibacteraceae	Pelagibacter	135	5	26	0	0	0	0	0	0
Archaea	Crenarchaeota	Bathyarchaeia	B26-1	UBA233	UBA11855	40	13	21	0	5	0	0	7	0
Bacteria	Bacteroidota	Bacteroidia	Flavobacteriales	UA16		0	7	26	0	0	7	11	14	0
Bacteria	Chloroflexota	Anaerolineae	SBR1031	A4b	UBA6055	21	12	23	4	0	16	10	28	3
Bacteria	Bacteroidota	Bacteroidia	Chitinophagales	Saprospiraceae		0	9	26	0	0	0	0	0	0
Bacteria	Bacteroidota	Bacteroidia	Flavobacteriales	Flavobacteriaceae	Eudoraea	832	0	26	79	0	0	0	0	0
Bacteria	Bdellovibrionota	Bacteriovoracia	Bacteriovoracales	Bacteriovoracaceae	Halobacteriovorax	0	34	26	0	0	0	0	13	0
Bacteria	Proteobacteria	Gammaproteobacteria	Thiohalomonadales	Thiohalomonadaceae	Thiohalomonas	0	31	26	0	0	29	0	11	0
Bacteria	Actinobacteriota	Acidimicrobiia	Microtrichales			137	40	19	7	0	14	16	19	7
Bacteria						0	13	15	0	0	14	15	36	11
Archaea	Nanoarchaeota	Woesearchaeia				0	0	26	0	0	0	0	0	0
Bacteria						133	23	20	0	0	0	19	37	6
Bacteria	Actinobacteriota	Acidimicrobiia				25	16	26	0	0	4	0	0	0
Bacteria	Verrucomicrobiota	Verrucomicrobiae	Pedosphaerales	Pedosphaeraceae	Pedosphaera	17	0	26	0	0	0	14	0	0
Bacteria	Campylobacterota	Campylobacteria	Campylobacterales	Thiovulaceae	Sulfurimonas	0	0	26	0	0	0	0	0	0
Bacteria						0	0	24	0	2	0	0	14	0
Bacteria	Proteobacteria	Gammaproteobacteria	Pseudomonadales	Halieaceae	Halioglobus	0	37	26	0	0	15	0	0	0
Bacteria	Bacteroidota	Bacteroidia	Chitinophagales	Saprospiraceae	Lewinella_B	126	8	26	0	0	0	0	14	0
Bacteria	Bdellovibrionota	Bacteriovoracia	Bacteriovoracales	Bacteriovoracaceae	Halobacteriovorax	27	0	26	0	0	7	0	0	0
Bacteria	Bacteroidota	Bacteroidia	Chitinophagales	Saprospiraceae	Lewinella	0	0	24	0	0	0	0	0	2
Bacteria	Bacteroidota	Bacteroidia	Cytophagales	Cyclobacteriaceae	BBD-1991-12	24	0	22	9	0	31	21	68	0
Bacteria	Verrucomicrobiota	Verrucomicrobiae	Verrucomicrobiales	DEV007	EC70	0	0	20	0	6	0	0	0	0
Bacteria	Marinisomatota	Marinisomatia	Marinisomatales			0	0	22	0	0	40	12	23	4
Bacteria	Desulfobacterota	Desulfobulbia	Desulfobulbales	Desulfurivibrionaceae	UBA2262	34	0	26	0	0	26	29	0	0
Bacteria	Proteobacteria	Zetaproteobacteria	Mariprofundales	Mariprofundaceae	Ghiorsea	0	0	26	0	0	0	0	0	0
Bacteria	Proteobacteria	Alphaproteobacteria	Rhodobacterales	Rhodobacteraceae		243	15	26	26	0	9	0	15	0
Bacteria	Desulfobacterota	Desulfobulbia	Desulfobulbales	Desulfocapsaceae	Desulforhopalus	0	18	26	0	0	31	16	11	0
Bacteria	Verrucomicrobiota	Verrucomicrobiae	Pedosphaerales	Pedosphaeraceae		0	9	26	0	0	0	0	0	0
Bacteria	Acidobacteriota	Luteitaleia	RBG-16-70-10	RBG-16-70-10	RBG-16-70-10	0	18	26	0	0	52	28	40	0
Bacteria	Bacteroidota	Bacteroidia	Bacteroidales	Marinifilaceae	Marinifilum	101	0	11	0	15	0	4	0	0
Bacteria	Campylobacterota	Campylobacteria	Campylobacterales	Thiovulaceae	Sulfurimonas	38	0	26	0	0	0	0	0	0
Bacteria	Spirochaetota	Spirochaetia	Spirochaetales	Marispirochaetaceae	Marispirochaeta	155	16	26	12	0	27	24	37	0
Archaea	Nanoarchaeota	Woesearchaeia	Pacearchaeales	GW2011-AR1	GW2011-AR13	0	0	26	0	0	0	0	0	0
Bacteria	Cyanobacteriota	Cyanobacteriia	Cyanobacteriales	Cyanobacteriaceae		1005	31	26	0	0	0	0	0	0
Bacteria	Bacteroidota	Bacteroidia	Flavobacteriales	Flavobacteriaceae	Psychroserpens	836	0	26	23	0	0	0	7	0
Bacteria	Myxococcota	Polyangia	Kofleriales	Kofleriaceae	Haliangium	0	0	26	0	0	0	0	0	0
Bacteria	Firmicutes	Bacilli				44	0	0	715	23	0	0	0	0
Bacteria	Firmicutes	Bacilli	Izimaplasmatales	Izimaplasmataceae	HR1	41	0	0	0	26	0	0	0	0
Bacteria	Proteobacteria	Gammaproteobacteria	GCA-1735895	GCA-1735895	GCA-1735895	591	0	0	80	26	0	0	0	0
Bacteria	Desulfuromonadota	Desulfuromonadia	Desulfuromonadales	Geopsychrobacteraceae	Geopsychrobacter	63	0	0	64	26	0	0	0	0
Bacteria	Desulfuromonadota	Desulfuromonadia	Desulfuromonadales	Pelobacteraceae_A	Pelobacter_A	50	0	0	0	26	0	0	0	0
Bacteria	Desulfobacterota	Desulfobulbia	Desulfobulbales	Desulfocapsaceae	Desulforhopalus	0	0	0	0	26	0	0	0	0
Bacteria	Verrucomicrobiota	Lentisphaeria	UBA1784	GWF2-45-14	GWF2-44-16	11	0	25	0	0	0	0	0	0
Bacteria	Chloroflexota	Anaerolineae				18	0	25	0	0	0	0	0	0
Bacteria	Proteobacteria	Gammaproteobacteria	Thiomicrospirales	Thiomicrospiraceae	Thiomicrorhabdus	0	0	25	0	0	0	0	8	0
Bacteria	Verrucomicrobiota	Verrucomicrobiae	Verrucomicrobiales	DEV007	EC70	173	22	25	0	0	4	3	0	0
Bacteria	Chloroflexota	Anaerolineae	Promineofilales	Promineofilaceae	GCA-2699125	158	12	25	16	0	9	15	9	0
Bacteria	Verrucomicrobiota	Kiritimatiellae	UBA8416	YA12-FULL-60-10	YA12-FULL-60-10	61	21	25	0	0	0	8	0	0
Bacteria	Proteobacteria	Gammaproteobacteria	Pseudomonadales	Halomonadaceae	Halomonas	93	3	25	3	0	0	0	0	0
Bacteria						41	14	25	0	0	0	0	0	0
Bacteria	Chloroflexota	Anaerolineae	Anaerolineales	envOPS12	UBA5796	132	12	25	0	0	10	0	2	0
Bacteria						97	12	20	3	0	4	9	14	5
Bacteria	Bacteroidota	Bacteroidia	Chitinophagales	Saprospiraceae	Lewinella	41	9	25	0	0	0	0	0	0
Bacteria	Proteobacteria	Gammaproteobacteria	Chromatiales	Sedimenticolaceae		0	0	25	0	0	0	0	0	0
Bacteria	Planctomycetota	UBA8108	UBA8108	UBA8108	UBA8108	40	9	25	0	0	0	0	0	0
Bacteria	Planctomycetota	Phycisphaerae	Phycisphaerales	Phycisphaeraceae	Phycisphaera	83	0	22	0	3	4	0	7	0
Bacteria	Latescibacterota	UBA2968	UBA8231	GCA-002724215	GCA-2693325	17	3	25	0	0	13	8	36	0
Archaea	Nanoarchaeota	Woesearchaeia				0	0	25	0	0	11	11	8	0
Bacteria	Planctomycetota	Phycisphaerae	SG8-4	SG8-4	PLanc-01	18	0	25	0	0	0	12	11	0
Bacteria	Bacteroidota	Bacteroidia	Flavobacteriales	Flavobacteriaceae	Winogradskyella	162	15	25	5	0	0	0	0	0
Bacteria	Proteobacteria	Gammaproteobacteria	Pseudomonadales	Halieaceae	Halioglobus	19	0	25	0	0	0	14	0	0
Archaea	Crenarchaeota	Bathyarchaeia	B26-1	BA1	BA2	0	0	25	0	0	0	8	0	0
Bacteria	Verrucomicrobiota	Verrucomicrobiae	Verrucomicrobiales	Akkermansiaceae	Roseibacillus	57	0	25	0	0	0	0	0	0
Bacteria	Calditrichota	Calditrichia	Calditrichales	Calditrichaceae	Caldithrix	0	11	25	0	0	11	0	16	0
Bacteria	Chloroflexota	Anaerolineae	Anaerolineales	Anaerolineaceae		0	0	25	0	0	0	0	0	0
Bacteria						184	12	25	0	0	5	6	0	0
Bacteria	Bacteroidota	Bacteroidia	Chitinophagales	Saprospiraceae	Phaeodactylibacter	36	0	25	0	0	0	0	0	0
Bacteria	Campylobacterota	Campylobacteria	Campylobacterales	Thiovulaceae	Sulfuricurvum	0	0	25	0	0	0	19	27	0
Bacteria	Desulfobacterota	Desulfobulbia	Desulfobulbales	Desulfurivibrionaceae	UBA2262	21	0	25	0	0	0	0	10	0
Bacteria	Desulfobacterota	Desulfobacteria	Desulfobacterales			107	24	25	23	0	62	51	35	0
Bacteria	Actinobacteriota	Acidimicrobiia	UBA5794	UBA5794	UBA5794	65	39	25	0	0	63	37	37	0
Bacteria	Chloroflexota	Anaerolineae	Anaerolineales	Anaerolineaceae		21	0	25	0	0	0	0	0	0
Bacteria	Proteobacteria	Gammaproteobacteria	Granulosicoccales	Granulosicoccaceae	Granulosicoccus	72	0	25	8	0	0	0	0	0
Bacteria	Proteobacteria	Alphaproteobacteria	Rhodobacterales	Rhodobacteraceae	Rhodovulum	0	0	25	0	0	0	0	0	0
Bacteria	Desulfobacterota	Desulfobulbia	Desulfobulbales	Desulfocapsaceae	UBA2775	0	0	25	0	0	0	23	0	0
Bacteria	Proteobacteria	Gammaproteobacteria	Pseudomonadales			0	0	25	0	0	0	0	0	0
Bacteria	Proteobacteria	Gammaproteobacteria				0	0	25	0	0	0	0	0	0
Bacteria	Proteobacteria	Gammaproteobacteria				42	23	25	0	0	0	24	21	0
Bacteria						0	0	25	0	0	0	0	0	0
Bacteria						141	20	25	14	0	28	24	27	0
Bacteria	Proteobacteria	Gammaproteobacteria	Betaproteobacteriales	Rhodocyclaceae		0	0	25	0	0	0	0	0	0
Bacteria	Verrucomicrobiota	Verrucomicrobiae	Opitutales	CG1-02-43-26	CG1-02-43-26	0	0	25	0	0	0	0	22	0
Bacteria	Planctomycetota	Planctomycetes	Pirellulales	Pirellulaceae	GCA-2701545	0	0	25	0	0	0	0	0	0
Bacteria	Proteobacteria	Alphaproteobacteria	Rhodobacterales	Rhodobacteraceae		62	36	25	0	0	21	0	0	0
Bacteria						0	26	25	0	0	20	0	14	0
Bacteria	Desulfobacterota	BSN033	SM23-61	SM23-61	SM23-61	70	0	22	0	3	0	0	0	0
Bacteria	Desulfobacterota	Desulfobacteria	Desulfobacterales	Desulfosarcinaceae	Desulfatitalea	107	0	25	14	0	27	28	79	0
Bacteria	Proteobacteria	Gammaproteobacteria				0	0	25	0	0	0	0	23	0
Bacteria	Proteobacteria	Alphaproteobacteria	Rhodobacterales	Rhodobacteraceae		0	0	25	0	0	0	0	0	0
Bacteria	Planctomycetota	Planctomycetes	Pirellulales	Thermoguttaceae	RBG-16-64-12	0	0	25	0	0	0	0	0	0
Bacteria	Bacteroidota	Bacteroidia	Bacteroidales	Prolixibacteraceae	Draconibacterium	0	0	8	0	0	0	0	9	17
Bacteria	Proteobacteria	Gammaproteobacteria	Pseudomonadales	Saccharospirillaceae	Reinekea	0	0	0	0	25	0	0	0	0
Bacteria	UBP1	PRR-12	LZORAL124-64-63	LZORAL124-64-63		0	0	0	0	25	0	0	0	0
Bacteria	Desulfuromonadota	Desulfuromonadia	Desulfuromonadales	Pelobacteraceae_A	Pelobacter_A	0	0	0	0	0	0	0	0	25
Archaea	Nanoarchaeota	Woesearchaeia	CG08-08-20-14	CG08-08-20-14	CG08-08-20-14	0	0	24	0	0	13	0	7	0
Bacteria						0	4	24	0	0	0	0	0	0
Archaea	Nanoarchaeota	Woesearchaeia				0	0	24	0	0	5	0	7	0
Bacteria						50	0	24	0	0	0	0	9	0
Bacteria	Planctomycetota	UBA1135	UBA1135	GCA-2683825	GCA-2683825	109	15	24	0	0	10	7	10	0
Bacteria	Bacteroidota	Bacteroidia	Chitinophagales	Saprospiraceae		121	8	24	0	0	0	0	0	0
Bacteria	Chloroflexota	Anaerolineae	Promineofilales	Promineofilaceae	GCA-2699125	213	20	24	12	0	9	0	9	0
Bacteria						103	13	17	12	0	19	8	16	7
Bacteria	Planctomycetota	UBA1135	UBA2386	UBA2386	UBA2386	35	11	24	0	0	0	18	0	0
Bacteria	Bacteroidota	Bacteroidia	Flavobacteriales	Crocinitomicaceae	Crocinitomix	30	29	24	0	0	15	17	0	0
Bacteria	Proteobacteria	Gammaproteobacteria	Acidiferrobacterales	Sulfurifustaceae	Sulfuricaulis	0	0	24	0	0	0	0	14	0
Archaea	Crenarchaeota	Bathyarchaeia	TCS64	TCS64	GCA-2726865	0	0	24	0	0	0	0	0	0
Bacteria	Elusimicrobiota	Elusimicrobia				0	0	24	0	0	0	0	0	0
Bacteria	Bacteroidota	Bacteroidia	Flavobacteriales	Flavobacteriaceae	Lutibacter	0	19	24	0	0	13	0	21	0
Bacteria	Bacteroidota	Bacteroidia	Bacteroidales			0	0	24	0	0	0	0	0	0
Bacteria	Myxococcota	Polyangia	Polyangiales	Polyangiaceae	Chondromyces	0	0	24	0	0	0	0	0	0
Bacteria	Planctomycetota					227	18	24	14	0	0	0	19	0
Bacteria						0	0	24	0	0	0	0	26	0
Archaea	Asgardarchaeota	Lokiarchaeia	Thorarchaeales	Thorarchaeaceae	SMTZ1-45	0	0	24	0	0	0	0	14	0
Bacteria	Bacteroidota	Bacteroidia	Flavobacteriales	Flavobacteriaceae	Robiginitalea	48	62	24	0	0	68	42	0	0
Bacteria	Planctomycetota					0	0	24	5	0	0	0	0	0
Bacteria	Gemmatimonadota	Gemmatimonadetes	SG8-23	BD2-11	BD2-11	0	0	24	0	0	0	0	20	0
Bacteria						65	124	24	0	0	27	13	0	0
Bacteria						0	0	24	0	0	0	0	0	0
Bacteria	Proteobacteria	Gammaproteobacteria	Chromatiales	Sedimenticolaceae		0	0	24	0	0	0	0	0	0
Bacteria	Desulfobacterota					0	0	24	0	0	0	0	0	0
Bacteria						328	11	24	10	0	0	0	10	0
Bacteria	Bacteroidota	Bacteroidia	Bacteroidales	GWF2-33-38	GWF2-33-38	16	0	19	0	5	14	11	23	0
Archaea	Nanoarchaeota	Woesearchaeia	SM23-78	UBA9642	GCA-2686295	45	0	24	0	0	0	0	18	0
Bacteria	Chloroflexota	Anaerolineae	Anaerolineales	UBA6092	UBA6092	0	0	24	0	0	0	0	9	0
Bacteria	Planctomycetota	Planctomycetes	Pirellulales	Pirellulaceae	GCA-2701545	0	0	24	0	0	0	0	0	0
Bacteria	Desulfobacterota	Desulfobulbia	Desulfobulbales	Desulfocapsaceae		0	26	24	0	0	25	51	21	0
Bacteria	Verrucomicrobiota	Verrucomicrobiae	Verrucomicrobiales	Akkermansiaceae	Roseibacillus	61	0	24	0	0	0	0	0	0
Bacteria	Proteobacteria	Gammaproteobacteria	Pseudomonadales	Hahellaceae	Marinobacter	127	0	24	12	0	0	0	15	0
Bacteria	Proteobacteria	Gammaproteobacteria				57	26	24	0	0	38	21	21	0
Bacteria	Verrucomicrobiota	Verrucomicrobiae	Verrucomicrobiales	Akkermansiaceae	Roseibacillus	49	0	24	0	0	0	0	0	0
Bacteria	Chloroflexota	Anaerolineae	Caldilineales	Caldilineaceae	Litorilinea	123	20	24	0	0	13	0	8	0
Bacteria	Proteobacteria	Gammaproteobacteria	Chromatiales	Sedimenticolaceae		0	0	24	0	0	0	0	20	0
Bacteria	Planctomycetota	Planctomycetes	Pirellulales	Pirellulaceae		0	0	24	0	0	0	0	0	0
Bacteria	Firmicutes_A	Clostridia	Lachnospirales	UBA1342	HGW-1	0	0	24	0	0	0	0	0	0
Bacteria	Proteobacteria	Gammaproteobacteria				11	0	24	0	0	0	22	12	0
Bacteria						136	67	24	0	0	22	0	0	0
Bacteria	Bacteroidota	Bacteroidia	Flavobacteriales	Flavobacteriaceae	Maribacter	18	0	24	0	0	0	0	12	0
Bacteria	Bacteroidota	Bacteroidia				0	0	24	0	0	0	0	0	0
Bacteria	Firmicutes_A	Clostridia	Lachnospirales			0	0	0	0	24	0	0	0	0
Bacteria	Myxococcota					0	0	0	0	24	0	0	0	0
Bacteria	Desulfobacterota	Desulfobulbia	Desulfobulbales	Desulfocapsaceae	Desulforhopalus	84	0	0	0	24	0	0	69	0
Bacteria	Desulfuromonadota	Desulfuromonadia	Desulfuromonadales	Geopsychrobacteraceae	Malonomonas	0	0	0	0	24	0	0	0	0
Bacteria	UBP1	PRR-12	LZORAL124-64-63	LZORAL124-64-63	um-filter-65-15	0	0	0	0	0	0	0	22	24
Bacteria	Bacteroidota	Bacteroidia	Chitinophagales	Saprospiraceae	Phaeodactylibacter	139	0	0	0	0	0	0	0	0
Bacteria	Planctomycetota	Phycisphaerae	Phycisphaerales	SM1A02	UBA854	111	11	16	0	0	20	12	19	0
Bacteria	Desulfobacterota	Desulfobulbia	Desulfobulbales	Desulfobulbaceae	Desulfobulbus_A	32	0	9	0	0	0	0	0	0
Bacteria	Patescibacteria	Gracilibacteria	BD1-5	UBA6164	UBA5194	0	0	23	0	0	0	0	0	0
Bacteria						190	13	23	12	0	8	0	17	0
Bacteria	Verrucomicrobiota	Verrucomicrobiae	Verrucomicrobiales	Akkermansiaceae	Roseibacillus	49	0	23	6	0	10	0	17	0
Bacteria						24	7	23	0	0	11	10	22	0
Bacteria						15	0	23	0	0	0	0	0	0
Bacteria	Planctomycetota	Phycisphaerae	Phycisphaerales	SM1A02	UBA854	43	17	19	0	0	15	6	20	4
Bacteria	Bacteroidota	Bacteroidia	Flavobacteriales	Flavobacteriaceae	Salegentibacter	21	0	23	0	0	0	0	6	0
Bacteria	Proteobacteria	Alphaproteobacteria				0	0	23	0	0	0	0	5	0
Bacteria	Myxococcota	Polyangia	Polyangiales	SG8-38	GCA-2699025	25	0	23	0	0	0	0	0	0
Bacteria						66	9	23	10	0	7	0	0	0
Bacteria	Proteobacteria	Gammaproteobacteria	Enterobacterales	Shewanellaceae	Shewanella	0	0	23	0	0	0	0	0	0
Bacteria	Nitrospirota	Thermodesulfovibrionia	Thermodesulfovibrionales	SM23-35	0-14-3-00-41-53	24	4	23	0	0	4	0	7	0
Bacteria	Chloroflexota	Anaerolineae	Anaerolineales	envOPS12	UBA5796	11	0	20	0	3	0	8	16	0
Bacteria	Patescibacteria	WWE3	UBA101185	UBA10185	UBA8498	0	0	23	0	0	0	0	0	0
Bacteria	Planctomycetota	Planctomycetes	Pirellulales	Pirellulaceae	Mariniblastus	0	14	23	0	0	0	0	0	0
Archaea	Crenarchaeota	Bathyarchaeia	B26-1	UBA233	UBA11855	0	0	23	0	0	0	0	0	0
Bacteria	Proteobacteria	Gammaproteobacteria				232	9	16	0	7	6	0	14	0
Bacteria	Planctomycetota	UBA1135	UBA1135	GCA-2683825	GCA-2683825	46	20	23	0	0	0	0	15	0
Bacteria						44	0	23	0	0	0	0	0	0
Bacteria	Verrucomicrobiota	Kiritimatiellae	Kiritimatiellales	Kiritimatiellaceae	Kiritimatiella	45	0	23	0	0	0	0	0	0
Bacteria	Actinobacteriota	Acidimicrobiia				28	0	23	0	0	0	0	26	0
Bacteria	Bacteroidota	Bacteroidia	Cytophagales			27	0	23	0	0	0	0	51	0
Bacteria	Desulfobacterota	Desulfobulbia	Desulfobulbales	Desulfurivibrionaceae	CG2-30-60-27	0	0	23	0	0	0	0	0	0
Bacteria	Planctomycetota	Planctomycetes	Pirellulales	Pirellulaceae	Mariniblastus	0	33	23	0	0	0	0	0	0
Bacteria						90	0	16	0	7	0	0	0	0
Bacteria	Verrucomicrobiota	Verrucomicrobiae	Verrucomicrobiales	DEV007	Arctic95D-9	0	27	23	0	0	0	0	0	0
Bacteria	Verrucomicrobiota	Kiritimatiellae				0	0	23	0	0	0	0	0	0
Bacteria	Proteobacteria	Gammaproteobacteria				0	0	23	0	0	0	0	0	0
Archaea	Crenarchaeota	Bathyarchaeia	B26-1	BA1	BA2	0	0	23	0	0	0	0	0	0
Bacteria	Bdellovibrionota	Bdellovibrionia	Bdellovibrionales			0	0	23	0	0	0	0	0	0
Bacteria	Bdellovibrionota	Bacteriovoracia	Bacteriovoracales	Bacteriovoracaceae	Halobacteriovorax	0	0	23	0	0	0	0	0	0
Bacteria	Desulfobacterota	Desulfobacteria	Desulfobacterales	Desulfatibacillaceae	Desulfatibacillum	13	0	23	10	0	16	17	8	0
Bacteria	Verrucomicrobiota	Kiritimatiellae	Kiritimatiellales	UBA1859	GCA-2712105	0	0	23	0	0	0	0	0	0
Bacteria						44	10	23	0	0	0	6	6	0
Bacteria	Chloroflexota	Anaerolineae	Anaerolineales	UBA6092	UBA6092	0	0	23	0	0	0	0	0	0
Bacteria	Proteobacteria	Alphaproteobacteria	Rhizobiales	Hyphomicrobiaceae	Hyphomicrobium	22	0	23	0	0	0	0	0	0
Bacteria						0	0	23	0	0	34	37	27	0
Bacteria	Chloroflexota	Dehalococcoidia	JdFR-54	JdFR-54	JdFR-54	0	0	23	0	0	0	0	0	0
Archaea	Nanoarchaeota	Woesearchaeia	Pacearchaeales	UBA73	1-14-0-10-34-76	0	0	23	0	0	0	0	0	0
Bacteria	Acidobacteriota	Mor1	Mor1	Mor1	Mor1	0	0	23	0	0	0	0	0	0
Bacteria	Bacteroidota	Bacteroidia	Bacteroidales	GWF2-33-38	GWF2-33-38	16	0	0	14	23	0	0	0	0
Bacteria	Proteobacteria	Alphaproteobacteria	Rhodobacterales	Rhodobacteraceae		93	0	0	16	23	0	0	0	0
Bacteria	Proteobacteria	Gammaproteobacteria	Enterobacterales	Psychromonadaceae	Psychromonas	0	0	0	0	0	0	0	0	23
Bacteria	Actinobacteriota	Acidimicrobiia	UBA5794	UBA5794	UBA5794	0	44	0	0	0	0	0	0	0
Bacteria	Proteobacteria	Gammaproteobacteria	Thiohalobacterales	Thiohalobacteraceae	Thiohalobacter	60	0	22	8	0	6	0	30	0
Bacteria	Planctomycetota					58	0	22	0	0	14	0	0	0
Bacteria	Chloroflexota	Anaerolineae	Promineofilales	Promineofilaceae	GCA-2699125	40	13	22	0	0	13	8	8	0
Bacteria	Verrucomicrobiota	Verrucomicrobiae	Verrucomicrobiales	DEV007	EC70	206	5	22	0	0	0	0	0	0
Bacteria	Cyanobacteriota	Cyanobacteriia	Cyanobacteriales			0	4	22	0	0	0	0	0	0
Bacteria	Patescibacteria	ABY1	Komeilibacterales	GWA2-36-10	Um-filter-36-13	0	5	17	0	0	11	0	12	5
Bacteria	Bacteroidota	Bacteroidia	Cytophagales			398	13	17	40	5	21	7	25	0
Bacteria	Bacteroidota	Bacteroidia	Chitinophagales	Saprospiraceae	Lewinella_B	181	22	22	0	0	0	0	0	0
Bacteria	Marinisomatota	UBA8477	UBA8477	UBA8477	UBA8477	84	0	15	40	4	0	9	28	3
Bacteria	Bacteroidota	Bacteroidia	Cytophagales			30	9	22	0	0	0	0	0	0
Archaea	Nanoarchaeota	Woesearchaeia	UBA583	UBA583	UBA583	0	0	22	0	0	0	0	0	0
Bacteria						41	0	22	0	0	0	6	6	0
Bacteria	Chloroflexota	Anaerolineae	CG2-30-64-16	CG2-30-64-16	CG2-30-64-16	0	0	22	0	0	0	0	0	0
Bacteria	Nitrospinota	UBA8248	UBA8248	UBA8248	bin107	0	56	22	0	0	23	20	6	0
Bacteria	Patescibacteria	Saccharimonadia	Saccharimonadales	Saccharimonadaceae		0	0	22	0	0	0	13	0	0
Bacteria	Verrucomicrobiota	Kiritimatiellae	UBA8416	YA12-FULL-60-10	YA12-FULL-60-10	82	33	22	0	0	16	0	0	0
Archaea	Nanoarchaeota	Woesearchaeia	SM23-78	UBA9642	GCA-2686295	0	0	22	0	0	0	0	4	0
Bacteria	Actinobacteriota	Acidimicrobiia	Microtrichales	Ilumatobacteraceae	Ilumatobacter_A	43	76	22	0	0	38	10	0	0
Bacteria	Desulfobacterota	Desulfobulbia	Desulfobulbales	Desulfobulbaceae	Desulfobulbus_A	0	0	22	0	0	0	0	0	0
Bacteria	Proteobacteria	Gammaproteobacteria	Pseudomonadales	Halomonadaceae	Oceanospirillum	698	0	15	49	7	0	0	9	0
Bacteria	Proteobacteria	Gammaproteobacteria				251	18	22	6	0	19	6	15	0
Archaea	Nanoarchaeota	Woesearchaeia				16	0	22	0	0	9	0	0	0
Bacteria	Chloroflexota	Anaerolineae	Promineofilales	Promineofilaceae	Promineofilum	28	15	22	0	0	0	0	0	0
Bacteria	Planctomycetota	Planctomycetes	Pirellulales	Pirellulaceae	GCA-2701545	45	12	22	0	0	18	0	0	0
Bacteria	Zixibacteria	MSB-5A5	Zixibacteria-1	Zixibacteria-1	Zixibacteria-1	0	19	22	0	0	0	0	11	0
Bacteria	Calditrichota	Calditrichia	Calditrichales	Calditrichaceae	Caldithrix	0	0	22	0	0	0	6	19	0
Bacteria	Acidobacteriota					0	0	22	0	0	0	0	0	0
Bacteria	Bacteroidota	Bacteroidia	Chitinophagales	Saprospiraceae		37	19	22	0	0	0	0	6	0
Bacteria	Chloroflexota	Anaerolineae	Promineofilales	Promineofilaceae	GCA-2699125	119	0	22	10	0	0	17	0	0
Bacteria	Proteobacteria	Gammaproteobacteria	Enterobacterales	Alteromonadaceae		60	0	22	9	0	0	0	17	0
Bacteria	Bacteroidota	Bacteroidia	Flavobacteriales	Flavobacteriaceae	Eudoraea	196	0	14	18	8	0	0	7	0
Bacteria	Firmicutes	Bacilli	Lactobacillales	Aerococcaceae	Trichococcus	0	0	17	0	0	0	3	0	5
Bacteria	Planctomycetota	Planctomycetes	Pirellulales	Thermoguttaceae	RBG-16-64-12	0	0	22	0	0	0	0	0	0
Archaea	Nanoarchaeota	Woesearchaeia	SM23-78	UBA9642	GCA-2686295	0	0	22	0	0	0	0	0	0
Bacteria	Desulfobacterota	Desulfobulbia	Desulfobulbales	Desulfurivibrionaceae	DB1	74	21	22	0	0	0	24	0	0
Bacteria	Moduliflexota	Moduliflexia	Moduliflexales	Moduliflexaceae	Vecturithrix	31	0	22	8	0	7	0	0	0
Bacteria						109	0	17	0	5	0	0	0	0
Bacteria	Acidobacteriota	Thermoanaerobaculia	Thermoanaerobaculales	Thermoanaerobaculaceae		84	7	22	0	0	0	9	19	0
Bacteria						89	0	22	0	0	0	0	17	0
Bacteria	Proteobacteria	Gammaproteobacteria	Pseudomonadales	Pseudomonadaceae	Pseudomonas_E	62	0	22	5	0	0	0	12	0
Bacteria	Actinobacteriota	Acidimicrobiia	Microtrichales	MedAcidi-G1	S20-B6	0	0	22	0	0	0	0	0	0
Bacteria						24	0	22	0	0	0	0	0	0
Bacteria	Proteobacteria	Gammaproteobacteria				14	6	22	0	0	0	16	72	0
Bacteria	Proteobacteria	Gammaproteobacteria				146	12	16	19	6	0	10	0	0
Bacteria	Myxococcota	Polyangia	Kofleriales	Kofleriaceae	Haliangium	48	0	22	0	0	0	0	0	0
Bacteria	Planctomycetota	Planctomycetes	Pirellulales	Pirellulaceae	GCA-2723275	34	0	22	0	0	0	0	0	0
Bacteria	Actinobacteriota	Actinobacteria	Propionibacteriales	Nocardioidaceae		52	0	18	0	0	0	0	28	4
Bacteria	Proteobacteria	Gammaproteobacteria				155	0	22	21	0	0	0	22	0
Bacteria	Proteobacteria	Alphaproteobacteria				0	0	22	0	0	0	0	0	0
Bacteria	Bacteroidota	Bacteroidia	Chitinophagales	Saprospiraceae	Phaeodactylibacter	0	0	22	0	0	0	0	0	0
Bacteria	Proteobacteria	Gammaproteobacteria				32	0	22	0	0	0	0	19	0
Bacteria						27	0	22	0	0	0	0	0	0
Bacteria	Gemmatimonadota	Gemmatimonadetes	SG8-23	BD2-11	BD2-11	0	0	22	0	0	0	0	0	0
Bacteria	Planctomycetota	Phycisphaerae	Phycisphaerales	SM1A02	UBA854	78	23	22	0	0	0	0	0	0
Bacteria	Planctomycetota					63	0	22	0	0	0	0	0	0
Bacteria	Proteobacteria	Gammaproteobacteria	Pseudomonadales	Spongiibacteraceae	Spongiibacter	38	0	22	0	0	0	0	0	0
Bacteria	Bacteroidota	Bacteroidia	Chitinophagales	Saprospiraceae	Lewinella_A	0	0	22	0	0	0	0	0	0
Bacteria	Patescibacteria	ABY1	Falkowbacterales	UBA12075	XYA2-FULL-47-19	0	0	22	0	0	0	0	0	0
Archaea						0	0	22	0	0	0	0	0	0
Bacteria	Chloroflexota	Anaerolineae	CG2-30-64-16	CG2-30-64-16	CG2-30-64-16	21	0	22	3	0	0	0	7	0
Bacteria	Acidobacteriota	Mor1	Mor1	Mor1	Mor1	13	0	22	0	0	0	0	0	0
Bacteria	Proteobacteria	Gammaproteobacteria	Woeseiales	Woeseiaceae	UBA1844	356	0	0	34	22	0	0	0	0
Bacteria	Spirochaetota	Spirochaetia	Spirochaetales			0	0	0	0	15	0	0	0	7
Bacteria	Proteobacteria	Gammaproteobacteria				348	0	0	14	22	0	0	0	0
Bacteria	Desulfuromonadota	Desulfuromonadia	Desulfuromonadales			18	0	0	75	22	0	42	0	0
Bacteria	Bacteroidota	Bacteroidia	Flavobacteriales	Flavobacteriaceae	Olleya	105	0	0	44	22	42	84	20	0
Bacteria	Proteobacteria	Gammaproteobacteria	Pseudomonadales	Spongiibacteraceae	Spongiibacter	0	0	0	0	0	0	0	0	22
Bacteria	Patescibacteria	Gracilibacteria	BD1-5	UBA6164	UBA5194	0	0	21	0	0	0	0	0	0
Archaea	Asgardarchaeota	Lokiarchaeia	Thorarchaeales	Thorarchaeaceae		0	0	21	0	0	11	0	10	0
Bacteria	Proteobacteria	Gammaproteobacteria	UBA10353	LS-SOB	REDSEA-S09-B13	51	8	21	0	0	0	0	7	0
Bacteria	Planctomycetota	Brocadiae	Brocadiales	2-02-FULL-50-16-A	2-12-FULL-52-36	30	0	18	5	3	7	7	14	0
Bacteria	Firmicutes_E	Symbiobacteriia	Symbiobacteriales	Symbiobacteriaceae	Symbiobacterium	45	0	18	4	3	3	0	0	0
Bacteria	Planctomycetota	UBA1135	UBA1135			0	11	21	0	0	11	0	10	0
Bacteria	Planctomycetota	Planctomycetes	Pirellulales	Pirellulaceae	GCA-2723275	515	23	21	7	0	6	0	0	0
Bacteria	Planctomycetota	UBA8108				0	9	21	0	0	6	6	0	0
Bacteria	Planctomycetota	Phycisphaerae	Phycisphaerales	SM1A02	UBA854	198	8	21	0	0	0	0	0	0
Bacteria	Myxococcota	Myxococcia	Myxococcales			204	11	21	15	0	8	5	9	0
Bacteria						24	0	21	0	0	12	6	18	0
Archaea	Nanoarchaeota	Woesearchaeia	GW2011-AR4	GW2011-AR4	GCA-2688925	0	0	21	0	0	0	0	0	0
Archaea	Nanoarchaeota	Woesearchaeia	Pacearchaeales	GW2011-AR1	GW2011-AR1	13	0	21	0	0	0	13	0	0
Bacteria	Desulfobacterota	Desulfobacteria	C00003060	S7086C20	S7086C20	75	0	21	0	0	0	0	27	0
Bacteria	Proteobacteria	Alphaproteobacteria				80	10	21	0	0	0	4	0	0
Bacteria	Verrucomicrobiota	Verrucomicrobiae	Verrucomicrobiales	Akkermansiaceae	Rubritalea	61	10	21	0	0	0	0	0	0
Bacteria	Planctomycetota	Phycisphaerae	Phycisphaerales	SM1A02		21	0	21	0	0	0	0	0	0
Bacteria	Planctomycetota	UBA8108	UBA8108	UBA8108	UBA8108	66	10	18	8	0	33	17	38	3
Bacteria	Patescibacteria	Saccharimonadia	Saccharimonadales	UBA4665	UBA5150	143	0	21	0	0	9	0	0	0
Bacteria	Myxococcota	UBA4248	UBA4248	UBA4248	um-filter-63-12	0	0	21	0	0	5	0	0	0
Archaea	Nanoarchaeota	Woesearchaeia	Pacearchaeales	UBA73		0	0	21	0	0	0	0	0	0
Bacteria	Proteobacteria	Alphaproteobacteria				54	0	21	13	0	51	39	28	0
Bacteria	Planctomycetota					0	0	21	0	0	0	0	0	0
Bacteria	Actinobacteriota	Acidimicrobiia	Microtrichales	MedAcidi-G1	S20-B6	86	0	21	0	0	0	0	0	0
Bacteria	Planctomycetota	UBA1135	UBA1135	GCA-2683825	GCA-2683825	17	0	21	0	0	0	17	0	0
Bacteria	Proteobacteria	Alphaproteobacteria	Caulobacterales	Hyphomonadaceae	Hyphomonas	0	0	21	0	0	0	0	0	0
Bacteria	Acidobacteriota	Thermoanaerobaculia	Thermoanaerobaculales	Thermoanaerobaculaceae		65	8	21	0	0	8	0	17	0
Bacteria	Bacteroidota	Bacteroidia	Cytophagales	Cyclobacteriaceae		38	0	21	4	0	0	0	4	0
Bacteria	Proteobacteria	Gammaproteobacteria				75	0	21	0	0	33	0	19	0
Bacteria	Proteobacteria	Gammaproteobacteria	Thiomicrospirales	Thiomicrospiraceae	Thiomicrorhabdus	0	0	21	0	0	0	0	0	0
Bacteria	Planctomycetota	UBA1135	UBA1135	GCA-2683825	GCA-2683825	0	0	21	0	0	0	0	0	0
Bacteria	Bacteroidota	Bacteroidia	Chitinophagales	Saprospiraceae		17	13	21	0	0	0	0	0	0
Bacteria	Planctomycetota	Phycisphaerae				45	14	21	0	0	0	0	21	0
Bacteria	Verrucomicrobiota	Kiritimatiellae				72	0	21	0	0	0	0	0	0
Bacteria	Desulfobacterota	Desulfobulbia	Desulfobulbales	Desulfobulbaceae	Desulfobulbus_A	0	0	21	0	0	0	0	0	0
Bacteria	Proteobacteria	Gammaproteobacteria	Pseudomonadales	Halieaceae	Halioglobus	172	0	21	0	0	17	15	0	0
Bacteria	Planctomycetota					44	0	21	0	0	0	0	0	0
Bacteria	Proteobacteria	Gammaproteobacteria	Pseudomonadales	Halomonadaceae	Oceanospirillum	95	0	21	0	0	0	0	0	0
Archaea	Nanoarchaeota	Woesearchaeia				0	0	21	0	0	0	0	0	0
Bacteria						0	0	21	0	0	0	0	0	0
Archaea	Nanoarchaeota	Woesearchaeia	Pacearchaeales			9	0	21	0	0	15	0	16	0
Bacteria	Bacteroidota	Bacteroidia	Flavobacteriales	Flavobacteriaceae		0	16	21	0	0	0	0	0	0
Bacteria	Chloroflexota	Anaerolineae	Anaerolineales	Anaerolineaceae		13	0	21	0	0	0	0	0	0
Bacteria						17	0	21	0	0	0	0	0	0
Bacteria	Planctomycetota	Phycisphaerae	SG8-4	SG8-4	PLanc-01	0	0	21	4	0	32	0	90	0
Bacteria	Planctomycetota	Planctomycetes	Pirellulales			15	13	21	0	0	18	20	13	0
Bacteria	Planctomycetota	Planctomycetes	Pirellulales	UBA7805	UBA7805	32	0	21	0	0	0	0	0	0
Bacteria	Myxococcota	Polyangia	Polyangiales	Polyangiaceae	Chondromyces	15	0	21	0	0	0	0	7	0
Bacteria	Proteobacteria	Alphaproteobacteria	Rhodobacterales	Rhodobacteraceae	Loktanella	0	0	21	0	0	0	0	12	0
Bacteria	Proteobacteria	Gammaproteobacteria	Pseudomonadales			26	0	21	0	0	0	0	0	0
Bacteria	Chloroflexota	Anaerolineae				111	0	21	0	0	0	32	0	0
Bacteria	Bacteroidota	Bacteroidia	Chitinophagales	Chitinophagaceae		93	19	18	0	3	0	0	0	0
Bacteria	Proteobacteria	Gammaproteobacteria	Pseudomonadales	Halieaceae	Halioglobus	133	0	21	0	0	0	0	0	0
Bacteria	Acidobacteriota	Luteitaleia	Luteitaleales	Luteitaleaceae	Luteitalea	0	0	21	0	0	0	0	0	0
Bacteria						0	0	21	0	0	0	0	0	0
Bacteria	Firmicutes	Bacilli	Izimaplasmatales	Izimaplasmataceae	HR1	0	0	21	0	0	0	0	19	0
Bacteria	UBP1	PRR-12	LZORAL124-64-63	LZORAL124-64-63	LZORAL124-64-63	0	0	13	0	0	14	0	87	0
Bacteria	Elusimicrobiota	Elusimicrobia				0	0	21	0	0	0	0	0	0
Bacteria						0	0	21	0	0	0	0	0	0
Bacteria	Bacteroidota	Bacteroidia	Chitinophagales			0	0	21	0	0	0	0	0	0
Archaea	Thermoplasmatota	Thermoplasmata_A	SG8-5	SG8-5		0	0	21	0	0	0	0	0	0
Bacteria						61	33	21	0	0	0	0	0	0
Bacteria	Acidobacteriota					0	0	21	8	0	0	0	58	0
Bacteria	Bacteroidota	Bacteroidia	Bacteroidales	GWF2-33-38	GWF2-33-38	0	0	21	0	0	0	0	0	0
Bacteria	Firmicutes	Bacilli	Izimaplasmatales	Izimaplasmataceae	HR1	75	0	0	42	21	0	0	0	0
Bacteria	Spirochaetota	Spirochaetia	Spirochaetales	Spirochaetaceae_B	Spirochaeta_E	0	0	0	0	21	0	0	0	0
Bacteria	Firmicutes	Bacilli	Izimaplasmatales	Izimaplasmataceae		66	0	0	35	21	18	24	0	0
Bacteria	Chloroflexota	Anaerolineae	Promineofilales	Promineofilaceae	GCA-2699125	110	0	0	31	21	0	0	0	0
Bacteria	Bacteroidota	Bacteroidia	Flavobacteriales	Flavobacteriaceae	Olleya	0	0	0	0	0	0	0	0	21
Archaea	Nanoarchaeota	Woesearchaeia	UBA10216	CG1-02-57-44	CG1-02-57-44	0	0	20	0	0	0	0	0	0
Bacteria	Myxococcota	Polyangia	Polyangiales	SG8-38	GCA-2699025	25	24	20	0	0	0	0	0	0
Bacteria	Bacteroidota	Bacteroidia				0	5	20	0	0	0	0	0	0
Bacteria	Bacteroidota	Bacteroidia	Chitinophagales	Saprospiraceae	Lewinella_B	10	17	20	0	0	0	0	0	0
Bacteria	Planctomycetota	UBA1135	UBA2386	UBA2386	UBA2386	0	0	20	0	0	3	0	4	0
Archaea						0	0	20	0	0	0	0	3	0
Bacteria	Planctomycetota	GCA-002687715	GCA-002687715	GCA-002687715	GCA-2683135	0	6	20	0	0	5	0	7	0
Bacteria	Verrucomicrobiota	Kiritimatiellae	LD1-PB3	Lenti-01	Lenti-01	0	0	20	0	0	0	0	0	0
Bacteria	Bacteroidota	Bacteroidia	Chitinophagales	Saprospiraceae	Haliscomenobacter	0	0	20	0	0	0	0	0	0
Bacteria	Deinococcota	Deinococci	Deinococcales	Trueperaceae	Truepera	56	15	20	0	0	0	2	5	0
Archaea	Thermoplasmatota	Thermoplasmata_A	Methanomassiliicoccales	Methanomassiliicoccaceae		0	0	20	0	0	0	0	0	0
Bacteria						63	8	15	9	0	19	22	40	5
Bacteria						0	0	20	0	0	0	0	0	0
Bacteria	Bacteroidota	Bacteroidia	Flavobacteriales	Flavobacteriaceae	Muricauda	0	0	18	0	0	0	0	31	2
Bacteria	Proteobacteria	Alphaproteobacteria	Caulobacterales	Parvularculaceae	UBA4496	0	0	20	0	0	0	0	5	0
Bacteria	Proteobacteria	Gammaproteobacteria	Enterobacterales	Alteromonadaceae	Colwellia	81	0	20	0	0	0	0	0	0
Bacteria	Planctomycetota	UBA1135	UBA1135			20	6	20	0	0	0	0	0	0
Bacteria						0	0	20	0	0	0	0	0	0
Bacteria	Proteobacteria	Gammaproteobacteria	Thiotrichales	Thiotrichaceae	Thiothrix_A	0	0	20	0	0	0	0	0	0
Bacteria	Chloroflexota	Anaerolineae	Anaerolineales	Anaerolineaceae	Ornatilinea	0	0	14	0	0	0	0	9	6
Bacteria	Proteobacteria	Gammaproteobacteria	Betaproteobacteriales	Burkholderiaceae		0	0	20	0	0	13	18	15	0
Bacteria	Desulfobacterota					0	5	20	0	0	7	5	18	0
Bacteria	Desulfobacterota	Desulfobulbia	Desulfobulbales	Desulfocapsaceae	Desulforhopalus	0	0	20	0	0	0	0	35	0
Bacteria	Proteobacteria	Gammaproteobacteria	Pseudomonadales	Pseudohongiellaceae	OM182	102	20	20	9	0	0	12	7	0
Bacteria	Bacteroidota	Rhodothermia	Rhodothermales	bin80	bin80	150	10	15	31	0	0	3	0	5
Bacteria	Chloroflexota	Anaerolineae	Anaerolineales			0	0	20	0	0	0	0	0	0
Archaea	Nanoarchaeota	Woesearchaeia	GW2011-AR4	GW2011-AR4		15	0	20	0	0	0	0	0	0
Bacteria	Bacteroidota	Bacteroidia	Bacteroidales	Prolixibacteraceae	Draconibacterium	0	0	20	0	0	0	0	24	0
Bacteria	Cyanobacteriota	Cyanobacteriia	Cyanobacteriales			221	24	20	0	0	0	0	0	0
Bacteria	Chloroflexota	Anaerolineae	Promineofilales	Promineofilaceae	GCA-2699125	19	0	20	0	0	0	0	0	0
Bacteria	Proteobacteria	Alphaproteobacteria	Sphingomonadales	Sphingomonadaceae		22	0	20	0	0	0	0	0	0
Bacteria	Planctomycetota	UBA1135	UBA2386	UBA2386	UBA2386	0	9	20	0	0	5	10	8	0
Bacteria	Delongbacteria	UBA4055	UBA4055	UBA4055	UBA4055	0	0	20	0	0	0	0	0	0
Bacteria	Proteobacteria	Gammaproteobacteria	Chromatiales	Sedimenticolaceae	41T-STBD-0c-01a	59	0	20	0	0	0	0	0	0
Bacteria	Planctomycetota	Phycisphaerae	Phycisphaerales	SM1A02	UBA854	457	0	8	18	12	0	0	0	0
Bacteria	Proteobacteria	Gammaproteobacteria				0	0	20	0	0	0	0	0	0
Bacteria						0	0	20	0	0	0	0	0	0
Bacteria	Dependentiae	Babeliae	Babeliales			0	0	20	0	0	0	0	0	0
Bacteria	Desulfobacterota	Desulfobulbia	Desulfobulbales	Desulfurivibrionaceae	DB1	0	0	20	0	0	0	0	0	0
Bacteria	Proteobacteria	Gammaproteobacteria	UBA4486	UBA4486	UBA7359	111	0	11	9	9	0	0	4	0
Bacteria	Bacteroidota	Bacteroidia	Bacteroidales	GWF2-33-38	GWF2-33-38	0	0	20	0	0	0	0	0	0
Bacteria	Acidobacteriota	Mor1	Mor1	Mor1	Mor1	14	17	20	0	0	15	16	14	0
Bacteria	Spirochaetota	Spirochaetia	Spirochaetales	Marispirochaetaceae	Marispirochaeta	55	0	20	16	0	14	19	0	0
Bacteria	Actinobacteriota	Rubrobacteria	Rubrobacterales	Rubrobacteraceae		40	0	20	16	0	0	0	13	0
Bacteria	Verrucomicrobiota	Verrucomicrobiae	Verrucomicrobiales	Akkermansiaceae		0	0	20	0	0	0	0	10	0
Bacteria	Planctomycetota	Planctomycetes	Pirellulales	Pirellulaceae	UBA721	141	0	20	7	0	0	0	0	0
Bacteria	Proteobacteria	Gammaproteobacteria				0	0	20	0	0	0	0	0	0
Bacteria	Bacteroidota	Bacteroidia	Bacteroidales	GWF2-33-38	GWF2-33-38	0	0	20	0	0	0	0	20	0
Bacteria	Proteobacteria	Gammaproteobacteria	Betaproteobacteriales	Hydrogenophilaceae	Thiobacillus	0	0	20	0	0	0	0	0	0
Bacteria	Desulfobacterota	Desulfobacteria	Desulfatiglanales			12	0	20	0	0	0	0	0	0
Bacteria	Proteobacteria	Gammaproteobacteria	Chromatiales	Sedimenticolaceae	41T-STBD-0c-01a	125	0	20	13	0	0	0	21	0
Bacteria	Bacteroidota	Bacteroidia	Cytophagales	Cyclobacteriaceae	Fulvivirga	56	6	8	6	12	37	44	18	0
Bacteria	Zixibacteria	MSB-5A5	Zixibacteria-1	Zixibacteria-1	Zixibacteria-1	0	0	20	0	0	0	0	0	0
Bacteria						0	0	20	0	0	0	0	0	0
Bacteria	Bacteroidota	Bacteroidia	Flavobacteriales	Flavobacteriaceae	Maribacter	0	0	20	0	0	0	0	0	0
Bacteria	Firmicutes_A	Clostridia	Peptostreptococcales			54	0	0	0	20	0	0	0	0
Bacteria	Acidobacteriota	Mor1	Mor1	Mor1	Mor1	49	7	0	0	20	0	17	10	0
Bacteria	Planctomycetota	Planctomycetes	Pirellulales	UBA7805	UBA7805	303	0	0	0	20	0	0	0	0
Bacteria	Proteobacteria	Gammaproteobacteria	Woeseiales	Woeseiaceae	UBA1844	0	0	0	0	20	0	0	0	0
Bacteria	Desulfuromonadota	Desulfuromonadia	Desulfuromonadales	Geopsychrobacteraceae	Malonomonas	33	0	0	48	20	0	0	0	0
Bacteria	Acidobacteriota	Mor1	Mor1	Mor1	Mor1	101	22	0	0	0	0	0	0	20
Bacteria	Bacteroidota	Bacteroidia	Bacteroidales	GWF2-33-38	GWF2-33-38	0	0	0	0	0	0	0	57	20
Bacteria	Planctomycetota	Planctomycetes	Pirellulales	Pirellulaceae	UBA721	71	9	19	9	0	0	0	9	0
Bacteria	Proteobacteria	Alphaproteobacteria	Rhodobacterales	Rhodobacteraceae		0	0	19	0	0	0	0	0	0
Bacteria	Bacteroidota	Bacteroidia	Chitinophagales	Saprospiraceae	UBA3362	161	5	19	0	0	0	0	0	0
Bacteria	Bacteroidota	Rhodothermia	Rhodothermales	UBA10348	1-14-0-65-60-17	0	14	19	0	0	0	0	5	0
Unassigned						9	0	19	0	0	0	0	9	0
Bacteria	WOR-3	WOR-3	SM23-42	SM23-42	DG-78	0	2	19	0	0	4	0	0	0
Bacteria	Proteobacteria	Gammaproteobacteria				0	0	19	0	0	0	0	9	0
Bacteria	KSB1	UBA2214	UBA2214	UBA2214	RBG-16-48-16	44	9	19	0	0	0	0	11	0
Bacteria	Deinococcota	Deinococci	Deinococcales	Trueperaceae	Truepera_A	0	0	16	0	0	0	0	11	3
Bacteria	Bacteroidota	Bacteroidia	Flavobacteriales	Crocinitomicaceae	Brumimicrobium	28	14	19	0	0	0	0	0	0
Bacteria	Patescibacteria	Paceibacteria	Moranbacterales	GWC2-37-73		103	0	19	5	0	0	0	0	0
Bacteria	Firmicutes_A	Clostridia	Peptostreptococcales	Fusibacteraceae	Fusibacter	0	0	19	0	0	0	0	0	0
Bacteria	Bacteroidota	Bacteroidia				11	9	19	0	0	10	7	13	0
Bacteria	Verrucomicrobiota	Kiritimatiellae	UBA8416	YA12-FULL-60-10	YA12-FULL-60-10	96	9	19	0	0	0	0	0	0
Archaea	Nanoarchaeota	Woesearchaeia	Pacearchaeales	GW2011-AR1	GW2011-AR13	105	0	19	0	0	0	0	0	0
Bacteria	Patescibacteria	Saccharimonadia	Saccharimonadales			0	0	19	4	0	0	0	0	0
Bacteria	Verrucomicrobiota	Verrucomicrobiae	Verrucomicrobiales	DEV007		120	27	19	0	0	3	0	0	0
Bacteria	Omnitrophota	koll11	GIF10			0	0	19	0	0	0	0	0	0
Archaea	Nanoarchaeota	Woesearchaeia				0	0	19	0	0	0	0	0	0
Archaea	Nanoarchaeota	Woesearchaeia	CG08-08-20-14	CG08-08-20-14	CG08-08-20-14	0	8	19	0	0	0	0	0	0
Bacteria	Chloroflexota	Anaerolineae	Anaerolineales	Anaerolineaceae		0	0	19	0	0	0	4	0	0
Bacteria	Proteobacteria	Gammaproteobacteria				0	0	19	0	0	0	0	0	0
Bacteria	Planctomycetota	UBA1135				92	6	19	0	0	0	6	7	0
Bacteria	Planctomycetota	Planctomycetes	Pirellulales	Pirellulaceae	GCA-2701545	58	15	19	0	0	15	0	4	0
Archaea	Thermoplasmatota	Thermoplasmata_A	SG8-5	SG8-5	SG8-5	0	0	19	0	0	0	0	0	0
Bacteria						0	0	19	0	0	0	0	0	0
Bacteria	Proteobacteria	Gammaproteobacteria	GCA-001735895	GCA-2746365	GCA-2746365	0	0	19	0	0	0	0	0	0
Bacteria	Chloroflexota	Anaerolineae	Anaerolineales	UBA6092	UBA6092	0	0	19	0	0	0	0	0	0
Bacteria						55	0	13	22	0	30	18	30	6
Bacteria						75	0	19	28	0	18	22	18	0
Bacteria	Spirochaetota	Spirochaetia	Spirochaetales	RBG-16-67-19	bin103	0	8	16	3	0	0	13	14	3
Bacteria	Planctomycetota	Phycisphaerae	SG8-4	SG8-4	4572-13	11	0	19	0	0	0	0	0	0
Bacteria						101	0	19	0	0	6	0	0	0
Bacteria						7	0	19	0	0	0	0	0	0
Bacteria	Actinobacteriota	Acidimicrobiia	Microtrichales	MedAcidi-G1	S20-B6	0	0	19	0	0	0	0	0	0
Bacteria	Verrucomicrobiota	Kiritimatiellae	Kiritimatiellales	Kiritimatiellaceae	Kiritimatiella	5	0	19	0	0	0	0	0	0
Archaea	Nanoarchaeota	Woesearchaeia	GW2011-AR4	GW2011-AR4	GCA-2688925	0	0	19	0	0	0	0	0	0
Bacteria	Acidobacteriota	Mor1	Mor1	Mor1	Mor1	60	0	19	16	0	0	0	19	0
Bacteria	Gemmatimonadota	Gemmatimonadetes	SG8-23	BD2-11	BD2-11	159	0	19	15	0	0	0	0	0
Archaea	Thermoplasmatota	E2	DHVEG-1	DHVEG-1	SM1-50	0	0	19	0	0	0	0	0	0
Bacteria	Bacteroidota	Bacteroidia	Bacteroidales	vadinHA17	LD21	0	0	19	0	0	0	0	0	0
Bacteria	Desulfobacterota	BSN033	SM23-61	SM23-61	SM23-61	68	0	19	0	0	0	8	16	0
Bacteria	UBP1	PRR-12	LZORAL124-64-63	LZORAL124-64-63	LZORAL124-64-63	0	0	19	0	0	0	0	0	0
Archaea	Nanoarchaeota	Woesearchaeia	UBA583	UBA583	UBA431	0	0	19	0	0	8	0	12	0
Bacteria	Patescibacteria	Saccharimonadia	Saccharimonadales	Saccharimonadaceae	Saccharimonas	0	0	19	0	0	0	0	13	0
Bacteria	Desulfobacterota	Desulfobulbia	Desulfobulbales	Desulfurivibrionaceae		53	0	19	0	0	0	0	0	0
Bacteria	Verrucomicrobiota	Kiritimatiellae	SS1-B-03-39	UBA6053	UBA6053	32	0	19	0	0	0	0	0	0
Bacteria	Desulfuromonadota	Desulfuromonadia	Desulfuromonadales	Geopsychrobacteraceae		0	0	19	0	0	0	0	0	0
Bacteria	Myxococcota	Polyangia	Kofleriales	Kofleriaceae	Haliangium	92	36	19	0	0	0	0	0	0
Bacteria	Proteobacteria	Gammaproteobacteria	Chromatiales	Sedimenticolaceae	41T-STBD-0c-01a	10	0	19	0	0	0	0	0	0
Archaea	Thermoplasmatota	E2	DHVEG-1	DHVEG-1	SM1-50	0	0	19	0	0	0	0	0	0
Bacteria	Planctomycetota					11	0	19	0	0	0	0	0	0
Bacteria						0	0	19	0	0	0	0	0	0
Bacteria	Desulfobacterota	Desulfobulbia	Desulfobulbales	Desulfocapsaceae	Desulfocapsa	0	0	19	0	0	0	0	0	0
Bacteria						26	39	19	0	0	0	0	21	0
Bacteria	Chloroflexota	Anaerolineae	Promineofilales	Promineofilaceae	GCA-2699125	0	0	19	0	0	0	0	0	0
Bacteria	Firmicutes	Bacilli	Izimaplasmatales	Izimaplasmataceae		69	0	0	60	19	0	0	0	0
Bacteria	Spirochaetota	Spirochaetia	Spirochaetales	Spirochaetaceae_B	Spirochaeta_E	85	0	0	0	11	0	17	0	8
Bacteria	Bacteroidota	Bacteroidia	Bacteroidales	Prolixibacteraceae	Draconibacterium	68	0	0	56	19	0	0	0	0
Bacteria	Firmicutes_A	Clostridia	Lachnospirales			0	0	0	16	19	0	0	0	0
Bacteria	Proteobacteria	Gammaproteobacteria	Enterobacterales	Psychromonadaceae	Psychromonas	0	0	0	0	0	0	0	0	19
Bacteria	Proteobacteria	Gammaproteobacteria	GCA-1735895	GCA-1735895	GCA-1735895	0	18	0	0	0	19	0	0	0
Bacteria						0	0	18	0	0	18	30	13	0
Archaea	Nanoarchaeota	Woesearchaeia	SM23-78	UBA9642	GCA-2686295	0	0	18	0	0	0	0	13	0
Bacteria						157	12	18	17	0	14	10	18	0
Bacteria	Chloroflexota	Anaerolineae	Anaerolineales	envOPS12	UBA12294	63	18	18	0	0	19	12	17	0
Bacteria	Proteobacteria	Gammaproteobacteria	Enterobacterales	Kangiellaceae	Kangiella	99	0	18	12	0	0	0	9	0
Bacteria	Desulfobacterota					77	0	18	0	0	10	16	19	0
Archaea	Nanoarchaeota	Woesearchaeia	SM23-78	UBA9642	GCA-2686295	0	9	18	0	0	0	0	0	0
Bacteria						0	0	18	0	0	5	0	0	0
Bacteria	Patescibacteria	Saccharimonadia	Saccharimonadales	Saccharimonadaceae	Saccharimonas	0	0	18	0	0	5	0	0	0
Bacteria						0	23	18	0	0	0	0	21	0
Bacteria						0	0	18	0	0	0	0	0	0
Bacteria						0	0	18	0	0	0	6	0	0
Bacteria	Bacteroidota	Bacteroidia	Cytophagales	Cyclobacteriaceae		13	0	18	0	0	0	0	6	0
Bacteria	Chloroflexota	Anaerolineae	Anaerolineales	UBA6092	UBA6092	18	0	18	0	0	0	0	0	0
Bacteria						0	0	18	0	0	0	0	0	0
Bacteria	Proteobacteria	Alphaproteobacteria				0	0	18	0	0	0	0	0	0
Bacteria	Proteobacteria	Gammaproteobacteria	GCA-001735895	GCA-2746365	GCA-2746365	26	0	18	0	0	0	0	0	0
Bacteria	Bacteroidota	Bacteroidia	Bacteroidales	Lentimicrobiaceae	Lentimicrobium	0	4	18	0	0	2	0	0	0
Bacteria	Verrucomicrobiota	Kiritimatiellae	UBA8416	YA12-FULL-60-10	YA12-FULL-60-10	0	31	18	0	0	14	17	6	0
Bacteria						0	0	18	0	0	0	0	19	0
Bacteria	Proteobacteria	Alphaproteobacteria	Rhizobiales	Methyloligellaceae	Methyloceanibacter	20	20	18	0	0	0	11	0	0
Bacteria	Proteobacteria	Gammaproteobacteria				11	7	11	0	7	12	31	0	0
Bacteria	Acidobacteriota	Mor1	Mor1	Mor1	Mor1	34	28	18	0	0	36	40	50	0
Bacteria	Acidobacteriota	Mor1	Mor1	Mor1	Mor1	27	15	18	0	0	14	19	21	0
Bacteria						0	11	18	0	0	8	0	8	0
Bacteria						136	0	11	7	7	13	9	35	0
Bacteria	Bacteroidota	Bacteroidia				0	6	18	0	0	17	10	12	0
Bacteria	UBP1	PRR-12	LZORAL124-64-63	LZORAL124-64-63	LZORAL124-64-63	23	0	18	0	0	19	17	23	0
Bacteria	Desulfobacterota	Desulfobulbia	Desulfobulbales	Desulfurivibrionaceae	CG2-30-60-27	4	0	18	0	0	0	0	0	0
Bacteria						0	9	18	0	0	0	0	0	0
Bacteria	Proteobacteria	Alphaproteobacteria	Rhodobacterales	Rhodobacteraceae		0	0	18	0	0	0	10	0	0
Bacteria	Proteobacteria	Gammaproteobacteria				95	0	18	0	0	6	0	0	0
Bacteria	Bacteroidota	Bacteroidia	Bacteroidales	GWF2-33-38	GWF2-33-38	0	0	18	0	0	0	0	0	0
Bacteria	Bacteroidota	Bacteroidia	Bacteroidales	Prolixibacteraceae		0	0	18	0	0	0	0	0	0
Bacteria	Chloroflexota	Anaerolineae	Anaerolineales	envOPS12	UBA5796	0	0	18	0	0	0	0	0	0
Bacteria						0	0	18	0	0	0	9	7	0
Bacteria	Desulfobacterota	Desulfobulbia	Desulfobulbales	Desulfocapsaceae	Desulforhopalus	0	0	18	0	0	0	0	0	0
Bacteria	Bacteroidota	Bacteroidia	Flavobacteriales	Flavobacteriaceae		36	33	18	6	0	9	0	0	0
Bacteria	Planctomycetota	Phycisphaerae	SG8-4	SG8-4	PLanc-01	51	0	18	8	0	0	0	0	0
Bacteria	Marinisomatota	Marinisomatia	Marinisomatales			103	20	18	0	0	0	0	0	0
Bacteria	Proteobacteria	Alphaproteobacteria	Rhizobiales			148	0	18	26	0	0	0	0	0
Bacteria	Bacteroidota	Bacteroidia				111	14	14	21	4	36	35	16	0
Bacteria	Proteobacteria	Gammaproteobacteria				33	25	11	21	7	17	22	17	0
Bacteria	Chloroflexota	Anaerolineae	Anaerolineales	envOPS12	UBA12294	0	0	18	0	0	0	0	0	0
Bacteria	Proteobacteria	Alphaproteobacteria	Rhodobacterales	Rhodobacteraceae	Pseudooceanicola	0	0	18	0	0	0	0	0	0
Bacteria						20	0	18	0	0	0	0	0	0
Bacteria	Planctomycetota	Planctomycetes	Pirellulales			47	0	18	0	0	0	0	0	0
Bacteria	Proteobacteria	Gammaproteobacteria	Nitrosococcales	Methylophagaceae	Methylophaga	0	0	18	0	0	0	0	0	0
Bacteria	Proteobacteria	Alphaproteobacteria	Rhodobacterales	Rhodobacteraceae		0	0	18	0	0	0	0	0	0
Bacteria						158	15	18	3	0	0	7	0	0
Bacteria	Chloroflexota	Anaerolineae	Promineofilales	Promineofilaceae	GCA-2699125	75	0	18	0	0	0	0	0	0
Bacteria	Bacteroidota	Bacteroidia	Bacteroidales	vadinHA17	SR-FBR-E99	0	0	18	0	0	0	0	38	0
Bacteria	Proteobacteria	Gammaproteobacteria	Chromatiales	Chromatiaceae		0	0	18	0	0	0	0	16	0
Bacteria	Planctomycetota	Planctomycetes	Pirellulales	Pirellulaceae	Rubripirellula	37	0	18	0	0	0	0	0	0
Bacteria	Actinobacteriota					77	0	18	0	0	0	0	0	0
Bacteria	Verrucomicrobiota	Chlamydiia	Parachlamydiales	Simkaniaceae	Simkania	0	0	18	0	0	0	0	0	0
Bacteria	Spirochaetota	Spirochaetia	Spirochaetales			36	0	18	0	0	17	0	36	0
Bacteria	Bacteroidota	Bacteroidia	Bacteroidales	Marinifilaceae	Marinifilum	736	0	0	12	18	0	0	0	0
Bacteria	Firmicutes_A	Clostridia	Tissierellales	Dethiosulfatibacteraceae	Dethiosulfatibacter	47	0	0	0	18	0	0	0	0
Bacteria	Desulfobacterota	Desulfobacteria	Desulfobacterales	Desulfobacteraceae	Desulfobacter	109	0	0	76	18	0	0	12	0
Bacteria	Proteobacteria	Gammaproteobacteria	Woeseiales	Woeseiaceae	Woeseia	171	0	0	15	18	0	0	0	0
Bacteria						0	0	0	0	18	0	0	0	0
Bacteria	Firmicutes	Bacilli	Izimaplasmatales	Izimaplasmataceae	Izimaplasma	18	0	0	125	18	0	21	0	0
Bacteria	Bacteroidota	Bacteroidia	Bacteroidales			0	0	0	0	0	0	0	38	18
Bacteria	Patescibacteria	Saccharimonadia	Saccharimonadales	UBA4665	UBA5150	0	0	17	0	0	0	0	2	0
Bacteria	Gemmatimonadota	Gemmatimonadetes	Gemmatimonadales	Gemmatimonadaceae	Gemmatimonas	69	0	17	3	0	0	0	0	0
Bacteria	Verrucomicrobiota	Verrucomicrobiae	Verrucomicrobiales	Akkermansiaceae	Rubritalea	0	0	17	0	0	0	0	0	0
Archaea	Nanoarchaeota	Woesearchaeia	SM23-78	UBA9642	GCA-2686295	85	0	17	0	0	11	15	5	0
Bacteria						0	0	17	0	0	0	0	0	0
Bacteria	Bacteroidota	Bacteroidia	Flavobacteriales	UA16	UA16	20	2	17	0	0	0	0	3	0
Bacteria	Bacteroidota	Bacteroidia	Chitinophagales			144	14	17	0	0	0	0	0	0
Bacteria	Patescibacteria	Paceibacteria	UBA9983	Campbellbacteraceae	UBA12079	8	10	17	0	0	0	0	0	0
Bacteria	Patescibacteria	Saccharimonadia	Saccharimonadales	UBA4665	UBA5150	0	0	17	0	0	0	0	0	0
Bacteria						0	0	17	0	0	13	9	16	0
Bacteria	Bacteroidota	Bacteroidia	Chitinophagales	Saprospiraceae	Haliscomenobacter	85	10	17	8	0	8	12	8	0
Bacteria						0	0	17	0	0	0	0	6	0
Bacteria						36	0	13	0	0	0	21	16	4
Bacteria	Actinobacteriota	Actinobacteria	Corynebacteriales	Corynebacteriaceae	Mycobacterium	6	0	17	0	0	0	0	3	0
Bacteria	Bacteroidota	Bacteroidia	Cytophagales			81	0	13	0	4	4	4	4	0
Bacteria	Gemmatimonadota	Gemmatimonadetes	Gemmatimonadales	Gemmatimonadaceae	Gemmatimonas	12	0	17	0	0	0	0	0	0
Bacteria	Desulfobacterota	JdFR-97	JdFR-97	JdFR-97	JdFR-97	16	0	17	0	0	5	0	0	0
Bacteria	Proteobacteria	Gammaproteobacteria	Enterobacterales	Enterobacteriaceae	Escherichia	28	0	17	36	0	0	0	6	0
Archaea	Thermoplasmatota	Thermoplasmata_A	Methanomassiliicoccales	Methanomassiliicoccaceae		0	0	17	0	0	0	0	0	0
Bacteria	Planctomycetota	UBA8108				109	0	17	0	0	5	6	0	0
Bacteria	Chloroflexota	Anaerolineae				9	0	17	0	0	0	0	0	0
Bacteria	Hydrogenedentota	Hydrogenedentia	Hydrogenedentiales			9	0	17	0	0	0	0	0	0
Bacteria	Chloroflexota					0	0	17	0	0	0	0	0	0
Archaea	Nanoarchaeota	Woesearchaeia	Pacearchaeales	UBA73	UBA73	0	0	17	0	0	0	0	0	0
Bacteria	Proteobacteria	Gammaproteobacteria	Thiohalomonadales	Thiohalomonadaceae	UBA3588	0	0	17	0	0	0	0	11	0
Bacteria	Acidobacteriota	Mor1	Mor1	Mor1	Mor1	15	10	17	0	0	0	0	0	0
Bacteria	Chloroflexota	Anaerolineae				24	0	17	0	0	16	11	27	0
Bacteria	Desulfobacterota	Desulfomonilia	Desulfomonilales	Desulfomonilaceae	Desulfomonile	60	11	17	0	0	5	10	11	0
Bacteria	Actinobacteriota	Acidimicrobiia	Microtrichales	MedAcidi-G1	S20-B6	61	0	17	0	0	0	0	7	0
Bacteria	Bacteroidota	Bacteroidia	Flavobacteriales			0	12	17	0	0	0	11	0	0
Bacteria						595	0	17	46	0	0	22	20	0
Bacteria	Verrucomicrobiota	Kiritimatiellae	UBA8416	YA12-FULL-60-10	YA12-FULL-60-10	0	0	17	0	0	0	0	0	0
Bacteria	Firmicutes_B	Desulfotomaculia	Ammonifexales	Ammonificaceae	Ammonifex	79	0	17	14	0	0	0	32	0
Bacteria						0	0	17	0	0	0	0	0	0
Archaea	Asgardarchaeota	Lokiarchaeia	Thorarchaeales	Thorarchaeaceae		0	0	17	0	0	0	0	0	0
Archaea	Crenarchaeota	Bathyarchaeia	TCS64	TCS64	GCA-2726865	15	5	17	0	0	0	0	0	0
Bacteria	Bacteroidota	Bacteroidia	Flavobacteriales	Flavobacteriaceae		6	0	17	0	0	25	124	39	0
Bacteria	Proteobacteria	Gammaproteobacteria	Woeseiales	Woeseiaceae	UBA1844	0	0	17	0	0	0	0	0	0
Bacteria	Desulfobacterota					0	0	17	0	0	0	0	0	0
Bacteria	UBP1	PRR-12	LZORAL124-64-63	LZORAL124-64-63		0	0	17	0	0	0	0	0	0
Bacteria	UBP1	PRR-12	LZORAL124-64-63	LZORAL124-64-63	um-filter-65-15	63	0	17	32	0	18	15	42	0
Bacteria						0	0	17	0	0	0	0	2	0
Bacteria						44	10	17	0	0	0	0	17	0
Bacteria	Acidobacteriota	Mor1	Mor1	Mor1	Mor1	0	0	17	0	0	0	0	0	0
Bacteria	Myxococcota	UBA9160	UBA9160	UBA4427	GCA-2691205	0	0	17	0	0	0	0	0	0
Bacteria	Cyanobacteriota	Cyanobacteriia	Cyanobacteriales			209	20	17	0	0	0	0	0	0
Bacteria	Proteobacteria	Gammaproteobacteria	Woeseiales	Woeseiaceae	UBA1844	0	0	17	0	0	0	0	13	0
Bacteria	Bacteroidota	Bacteroidia				0	0	17	0	0	0	0	0	0
Bacteria	Zixibacteria	MSB-5A5				0	0	17	0	0	0	0	0	0
Bacteria	Verrucomicrobiota	Verrucomicrobiae	Verrucomicrobiales	DEV007	EC70	56	11	17	0	0	24	18	0	0
Bacteria	Proteobacteria	Gammaproteobacteria				0	0	17	0	0	0	0	0	0
Bacteria	Proteobacteria	Gammaproteobacteria				0	0	17	0	0	58	56	21	0
Bacteria	Planctomycetota	Phycisphaerae	SG8-4	SM23-30	SM23-30	0	0	17	0	0	0	0	0	0
Bacteria	Desulfobacterota	Desulfobulbia	Desulfobulbales			0	0	17	0	0	0	0	0	0
Bacteria	Desulfobacterota	Desulfobacteria	Desulfobacterales	Desulfococcaceae_A	Desulfococcus_A	65	0	17	0	0	0	7	12	0
Bacteria	Bdellovibrionota	Bacteriovoracia	Bacteriovoracales	Bacteriovoracaceae	Halobacteriovorax	0	0	17	0	0	0	6	0	0
Archaea	Asgardarchaeota	Lokiarchaeia	Thorarchaeales	Thorarchaeaceae	MP8T-1	0	0	17	0	0	0	0	0	0
Bacteria	Proteobacteria	Alphaproteobacteria	Rhodobacterales	Rhodobacteraceae	Pseudophaeobacter	78	19	17	0	0	0	0	0	0
Bacteria	Marinisomatota	Marinisomatia	Marinisomatales			0	0	17	0	0	0	0	0	0
Bacteria	Planctomycetota	UBA8108	UBA8108	UBA8108	UBA8108	16	6	17	0	0	8	0	29	0
Bacteria	Bacteroidota	Rhodothermia	Balneolales	Balneolaceae	Balneola	24	0	11	10	6	0	0	0	0
Bacteria	Proteobacteria	Alphaproteobacteria	Rhodobacterales	Rhodobacteraceae	Jannaschia	0	0	17	0	0	0	0	0	0
Bacteria	Verrucomicrobiota	Kiritimatiellae	UBA8416	YA12-FULL-60-10	YA12-FULL-60-10	0	0	17	0	0	0	0	0	0
Bacteria	Bacteroidota	Bacteroidia	Flavobacteriales	Flavobacteriaceae	Lutibacter	0	0	17	0	0	0	37	0	0
Bacteria	Campylobacterota	Campylobacteria	Campylobacterales	Sulfurovaceae	Sulfurovum	0	0	17	0	0	0	0	0	0
Bacteria	Acidobacteriota	Mor1	Mor1	Mor1	Mor1	0	0	17	0	0	0	0	27	0
Bacteria	Proteobacteria	Gammaproteobacteria	Enterobacterales	Alteromonadaceae	P0211	117	28	17	0	0	0	18	0	0
Bacteria	Proteobacteria	Alphaproteobacteria	Rhodobacterales	Rhodobacteraceae		0	0	17	0	0	0	0	0	0
Archaea	Thermoplasmatota	E2	DHVEG-1	DHVEG-1	SM1-50	0	0	17	0	0	0	0	0	0
Bacteria	Spirochaetota	Spirochaetia	Spirochaetales	Spirochaetaceae_B	Spirochaeta_E	0	0	0	0	17	0	7	0	0
Bacteria	Proteobacteria	Gammaproteobacteria	Chromatiales	Sedimenticolaceae	41T-STBD-0c-01a	178	0	0	23	17	0	0	0	0
Bacteria	Desulfobacterota	Desulfobacteria	Desulfobacterales	Desulfobacteraceae	Desulfobacterium_B	173	0	0	24	17	0	0	0	0
Archaea	Crenarchaeota	Nitrososphaeria	Nitrososphaerales	Nitrosopumilaceae	Nitrosopelagicus	343	0	0	19	17	0	0	0	0
Bacteria	Firmicutes	Bacilli	Izimaplasmatales	Izimaplasmataceae		0	0	0	0	17	0	0	0	0
Bacteria	Planctomycetota	Phycisphaerae	Phycisphaerales	SM1A02	UBA854	82	0	0	0	17	0	0	0	0
Bacteria	Bacteroidota	Bacteroidia	Bacteroidales	Prolixibacteraceae	Draconibacterium	73	0	0	28	17	0	0	0	0
Archaea	Crenarchaeota	Nitrososphaeria	Nitrososphaerales	Nitrosopumilaceae	Nitrosopumilus	669	0	0	17	14	0	0	12	3
Bacteria	Spirochaetota	Spirochaetia	Treponematales	Treponemataceae_B		29	0	0	0	0	0	0	0	17
Bacteria	Desulfobacterota	Desulfobulbia	Desulfobulbales	Desulfocapsaceae		0	0	0	0	0	0	17	0	17
Bacteria	Desulfobacterota	Desulfobulbia	Desulfobulbales	Desulfocapsaceae	Desulforhopalus	0	0	0	0	0	0	0	0	17
Bacteria	Planctomycetota	UBA8108				79	0	10	7	0	9	4	11	0
Bacteria	Patescibacteria	Gracilibacteria	Absconditabacterales	X112	UBA5124	0	0	16	0	0	0	0	0	0
Bacteria	Patescibacteria	Saccharimonadia	Saccharimonadales			0	13	16	0	0	14	9	11	0
Bacteria	Bacteroidota	Bacteroidia				15	17	16	3	0	20	18	6	0
Bacteria	Verrucomicrobiota	Kiritimatiellae	UBA8416	YA12-FULL-60-10	YA12-FULL-60-10	24	0	16	0	0	0	0	0	0
Bacteria	Bacteroidota	Bacteroidia	Chitinophagales	Saprospiraceae		0	0	16	0	0	0	0	0	0
Bacteria	UBP1	PRR-12	LZORAL124-64-63	LZORAL124-64-63		53	0	16	9	0	0	11	0	0
Bacteria	Zixibacteria	MSB-5A5	Zixibacteria-1	Zixibacteria-1	Zixibacteria-1	41	4	12	0	4	0	4	12	0
Archaea	Nanoarchaeota	Woesearchaeia	SM23-78			0	0	16	0	0	0	0	0	0
Bacteria	Patescibacteria	ABY1	Falkowbacterales	UBA12075		4	0	16	0	0	0	0	10	0
Bacteria	Cyanobacteriota	Cyanobacteriia	Cyanobacteriales			19	18	16	0	0	0	0	0	0
Archaea	Nanoarchaeota	Woesearchaeia	SM23-78			0	0	16	0	0	0	0	0	0
Bacteria	KSB1	UBA2214				18	10	16	0	0	0	0	0	0
Bacteria						0	3	16	0	0	0	0	0	0
Bacteria	Planctomycetota	UBA8108	UBA1146	UBA1146	UBA1146	26	0	16	0	0	0	0	0	0
Bacteria	Verrucomicrobiota	Lentisphaeria	Lentisphaerales	Lentisphaeraceae	Lentisphaera	0	0	16	0	0	0	0	0	0
Bacteria	Actinobacteriota					22	0	16	0	0	0	0	0	0
Archaea	Nanoarchaeota	Woesearchaeia	Pacearchaeales	UBA73		0	0	16	0	0	0	0	0	0
Archaea	Halobacterota	Methanomicrobia	Methanomicrobiales	Methanomicrobiaceae	SDB	0	0	16	0	0	0	0	0	0
Bacteria	Verrucomicrobiota	Kiritimatiellae				0	13	16	0	0	8	0	0	0
Bacteria	Planctomycetota	UBA1135	UBA1135	GCA-2683825	GCA-2683825	0	0	16	0	0	0	0	12	0
Archaea	Nanoarchaeota	Woesearchaeia	SM23-78	UBA9642	GCA-2686295	0	0	16	0	0	0	0	0	0
Bacteria	Chloroflexota	Anaerolineae	Anaerolineales	UBA6092	UBA6092	25	0	16	0	0	0	0	0	0
Bacteria	Cloacimonadota	Cloacimonadia	Cloacimonadales	Cloacimonadaceae	UBA5553	0	0	16	0	0	0	2	5	0
Bacteria	Actinobacteriota	Rubrobacteria	Rubrobacterales	Rubrobacteraceae	Rubrobacter_B	124	15	11	10	5	20	16	19	0
Bacteria	Proteobacteria	Gammaproteobacteria	Chromatiales	Sedimenticolaceae	GCF-002020805	0	0	16	12	0	0	0	27	0
Bacteria	Acidobacteriota	Mor1	Mor1	Mor1	Mor1	25	0	16	0	0	0	0	0	0
Bacteria	Chloroflexota	Anaerolineae	Anaerolineales	envOPS12		19	15	16	0	0	0	0	0	0
Bacteria						0	0	16	0	0	0	0	14	0
Bacteria	Proteobacteria	Gammaproteobacteria	Methylococcales	Methylomonadaceae		0	0	16	0	0	0	0	6	0
Bacteria	Planctomycetota	UBA1135	UBA2386	UBA2386	UBA2386	13	16	16	23	0	14	19	0	0
Bacteria	Planctomycetota	Planctomycetes	Planctomycetales	Planctomycetaceae	Gimesia	15	0	16	0	0	0	0	0	0
Bacteria	Planctomycetota	Planctomycetes	Pirellulales	UBA7805	UBA7805	41	13	16	0	0	0	0	0	0
Bacteria	Fibrobacterota					0	0	16	0	0	0	0	0	0
Bacteria	Proteobacteria	Alphaproteobacteria				0	0	10	0	0	0	0	0	6
Bacteria	Gemmatimonadota	Gemmatimonadetes	SG8-23	BD2-11	bin94	0	0	16	0	0	0	0	12	0
Bacteria	Bacteroidota	Bacteroidia	Flavobacteriales			51	16	16	12	0	16	8	0	0
Bacteria	Bacteroidota	Bacteroidia	Chitinophagales	Saprospiraceae		429	0	16	0	0	0	0	0	0
Bacteria	Acidobacteriota	Mor1	Mor1	Mor1	Mor1	0	11	16	0	0	7	9	13	0
Bacteria						40	0	16	0	0	10	0	0	0
Bacteria	Actinobacteriota	Actinobacteria	Corynebacteriales	Geodermatophilaceae	Geodermatophilus	0	0	10	0	6	0	0	15	0
Bacteria						41	0	16	0	0	0	0	0	0
Bacteria	Proteobacteria	Alphaproteobacteria	Rhodobacterales	Rhodobacteraceae		0	0	16	0	0	0	0	0	0
Bacteria						0	0	16	0	0	0	0	0	0
Archaea	Asgardarchaeota	Lokiarchaeia	LCB-4	LCB-4	LCB-4	10	0	10	0	0	26	31	29	6
Bacteria	Planctomycetota	Planctomycetes	Pirellulales	Pirellulaceae	GCA-2723275	0	0	16	0	0	0	0	0	0
Bacteria	Bacteroidota	Bacteroidia	Bacteroidales	Prolixibacteraceae	Mariniphaga	0	0	16	0	0	0	0	0	0
Bacteria	Verrucomicrobiota	Lentisphaeria	Victivallales	YB12-FULL-65-16	YB12-FULL-65-16	0	0	16	0	0	12	9	0	0
Archaea	Thermoplasmatota	Thermoplasmata_A				0	0	16	0	0	0	0	0	0
Bacteria	Desulfobacterota	Desulfobulbia	Desulfobulbales	Desulfobulbaceae	Desulfobulbus	9	0	16	0	0	0	18	5	0
Bacteria	Acidobacteriota	Luteitaleia	Luteitaleales	Luteitaleaceae	Luteitalea	80	18	16	7	0	13	18	11	0
Bacteria	Proteobacteria	Gammaproteobacteria				6	0	16	0	0	0	0	16	0
Bacteria	Desulfobacterota	Desulfobacteria	Desulfobacterales	Desulfosarcinaceae		16	0	16	0	0	13	0	9	0
Bacteria	Patescibacteria	ABY1	Falkowbacterales	UBA12075		0	0	16	0	0	0	0	0	0
Bacteria	Chloroflexota	Anaerolineae	Anaerolineales	envOPS12	UBA5796	0	0	16	0	0	0	0	0	0
Bacteria	Proteobacteria	Gammaproteobacteria	Betaproteobacteriales	Burkholderiaceae	Hydrogenophaga	0	0	16	0	0	0	0	0	0
Bacteria	Planctomycetota	Phycisphaerae	Phycisphaerales	SM1A02		0	0	16	0	0	0	0	0	0
Bacteria	Proteobacteria	Gammaproteobacteria				0	0	16	0	0	0	0	0	0
Bacteria	Planctomycetota	UBA1135	UBA1135	GCA-2683825	GCA-2683825	148	0	16	18	0	21	0	19	0
Bacteria						62	0	16	18	0	0	0	7	0
Bacteria	Acidobacteriota	Mor1	Mor1	Mor1	Mor1	0	0	16	0	0	0	0	0	0
Bacteria	UBP1	PRR-12	LZORAL124-64-63	LZORAL124-64-63		0	19	16	0	0	38	33	124	0
Bacteria	Proteobacteria	Gammaproteobacteria				0	0	16	0	0	14	0	0	0
Bacteria						164	26	16	0	0	16	0	33	0
Bacteria	Proteobacteria	Gammaproteobacteria	Pseudomonadales	Halieaceae	Halioglobus	0	0	16	0	0	0	0	0	0
Bacteria	Acidobacteriota	Mor1	Mor1	Mor1	Mor1	0	0	16	0	0	0	0	0	0
Bacteria	Planctomycetota	UBA1135	UBA1135	GCA-2683825	GCA-2683825	21	0	16	0	0	0	0	0	0
Bacteria	Proteobacteria	Gammaproteobacteria	GCA-1735895	GCA-1735895	GCA-1735895	306	25	16	0	0	0	0	0	0
Bacteria	Acidobacteriota	Mor1	Mor1	Mor1	Mor1	79	0	16	0	0	0	9	0	0
Bacteria	Planctomycetota	UBA1135	UBA1135	GCA-2683825	GCA-2683825	0	0	16	0	0	0	0	0	0
Bacteria	Gemmatimonadota	Gemmatimonadetes	SG8-23	BD2-11	BD2-11	0	0	16	0	0	0	5	0	0
Bacteria	Proteobacteria	Gammaproteobacteria	Pseudomonadales	Halieaceae	Halioglobus	17	0	16	0	0	0	0	0	0
Bacteria	Bacteroidota	Bacteroidia	Chitinophagales	Chitinophagaceae	Ferruginibacter	0	0	16	0	0	0	0	0	0
Bacteria						0	0	16	0	0	0	0	11	0
Archaea	Nanoarchaeota	Woesearchaeia				0	0	16	0	0	0	0	0	0
Bacteria	Proteobacteria	Gammaproteobacteria	Granulosicoccales	Granulosicoccaceae	Granulosicoccus	76	17	16	0	0	0	9	0	0
Bacteria	Bacteroidota	Bacteroidia	Flavobacteriales			52	0	0	108	16	0	0	0	0
Bacteria	Bacteroidota	Bacteroidia	Cytophagales	Cyclobacteriaceae	BBD-1991-12	0	0	0	0	16	0	0	0	0
Bacteria	Proteobacteria	Gammaproteobacteria	Enterobacterales	Psychromonadaceae	Psychromonas	0	0	0	0	16	0	0	0	0
Bacteria	Firmicutes	Bacilli	Erysipelotrichales	Erysipelotrichaceae		0	0	0	246	16	0	0	0	0
Bacteria						63	0	0	16	16	0	0	16	0
Bacteria	Bacteroidota	Bacteroidia	Bacteroidales	Marinifilaceae	Labilibaculum	43	0	0	85	16	0	0	0	0
Bacteria	Planctomycetota					52	0	0	0	0	0	0	0	16
Bacteria	Bacteroidota	Bacteroidia	Bacteroidales			0	0	0	0	0	7	0	58	16
Bacteria	Proteobacteria	Gammaproteobacteria	Pseudomonadales	Saccharospirillaceae	Reinekea	0	0	0	0	0	0	0	0	16
Bacteria	Proteobacteria	Gammaproteobacteria	Enterobacterales	Alteromonadaceae	Thalassotalea_A	0	0	0	0	0	0	0	6	16
Bacteria	Verrucomicrobiota	Verrucomicrobiae	Verrucomicrobiales	Akkermansiaceae	Roseibacillus	30	0	0	0	0	0	0	0	0
Bacteria						486	0	0	27	0	0	0	0	0
Bacteria	Actinobacteriota	Acidimicrobiia				14	0	9	0	0	7	0	11	0
Bacteria	Patescibacteria	Paceibacteria	Moranbacterales	GWC2-37-73		37	5	15	0	0	3	0	4	0
Bacteria						151	8	15	0	0	7	0	0	0
Bacteria	Planctomycetota	GCA-002687715	GCA-002687715	GCA-002687715	GCA-2683135	64	15	15	0	0	0	0	0	0
Bacteria	Bacteroidota	Bacteroidia	Chitinophagales	Saprospiraceae	Phaeodactylibacter	125	10	15	0	0	0	0	0	0
Bacteria	Planctomycetota	Planctomycetes	Pirellulales	Pirellulaceae	GCA-2723275	75	0	15	0	0	0	0	0	0
Bacteria	Bacteroidota	Bacteroidia	Cytophagales			0	0	15	0	0	9	7	8	0
Bacteria	Chloroflexota	Anaerolineae	Promineofilales	Promineofilaceae		13	0	15	0	0	0	4	0	0
Bacteria	Planctomycetota					0	9	15	0	0	0	5	0	0
Bacteria	Cyanobacteriota	Cyanobacteriia				0	14	15	0	0	2	0	0	0
Bacteria						24	0	15	0	0	0	0	0	0
Bacteria	UBP1	PRR-12	LZORAL124-64-63	LZORAL124-64-63	um-filter-65-15	6	0	15	0	0	0	0	0	0
Bacteria	Bacteroidota	Bacteroidia	Flavobacteriales			40	11	15	0	0	2	3	7	0
Bacteria	Spirochaetota	Spirochaetia	Spirochaetales			0	0	15	0	0	10	12	14	0
Bacteria	Proteobacteria	Alphaproteobacteria	Caulobacterales	Parvularculaceae		0	0	15	0	0	0	5	6	0
Bacteria	Eisenbacteria	RBG-16-71-46	RBG-16-71-46	RBG-16-71-46	RBG-16-71-46	31	7	15	4	0	8	0	0	0
Bacteria	Omnitrophota	koll11				25	0	15	0	0	0	0	0	0
Bacteria	Actinobacteriota	Thermoleophilia	Ga0077560	Ga0077560	Ga0077541	358	28	12	5	3	5	7	0	0
Bacteria	Firmicutes_A	Clostridia	Peptostreptococcales			0	0	15	0	0	0	0	6	0
Bacteria	Desulfobacterota					0	0	15	0	0	0	0	0	0
Bacteria	Planctomycetota	Phycisphaerae	SG8-4	SM23-30	SM23-30	0	0	12	0	0	0	0	0	3
Bacteria						10	0	15	0	0	0	0	0	0
Bacteria	Firmicutes_A					0	0	15	0	0	0	0	0	0
Bacteria	Patescibacteria	Paceibacteria	UBA9983	Kaiserbacteraceae	OLB19	0	0	15	0	0	0	0	6	0
Bacteria	Chloroflexota	Dehalococcoidia	UBA1151	bin127	bin127	93	6	11	0	4	0	5	0	0
Bacteria	Planctomycetota	UBA1135	UBA1135	GCA-002686595	GCA-2686265	12	0	15	0	0	0	0	12	0
Bacteria	Planctomycetota	Brocadiae	Brocadiales	2-02-FULL-50-16-A	2-12-FULL-52-36	0	5	15	0	0	14	16	0	0
Bacteria	Proteobacteria	Gammaproteobacteria	Chromatiales	Sedimenticolaceae		222	0	15	15	0	0	0	8	0
Bacteria						0	0	15	0	0	0	0	3	0
Bacteria						59	7	15	5	0	6	8	24	0
Bacteria	Planctomycetota	Planctomycetes	Pirellulales	Pirellulaceae	UBA721	112	14	15	13	0	0	0	0	0
Bacteria	Verrucomicrobiota	Verrucomicrobiae	Verrucomicrobiales	Akkermansiaceae	Roseibacillus	61	11	15	0	0	0	0	0	0
Bacteria						0	0	11	0	0	11	9	23	4
Bacteria						0	0	15	0	0	0	11	20	0
Bacteria	Bacteroidota	Bacteroidia	Flavobacteriales	Crocinitomicaceae	Brumimicrobium	40	21	15	0	0	0	0	0	0
Bacteria	Planctomycetota	Phycisphaerae	SG8-4	SG8-4	PLanc-01	0	0	15	0	0	12	0	29	0
Bacteria	Calditrichota	Calditrichia	Calditrichales	Calditrichaceae	Caldithrix	149	9	15	50	0	14	9	15	0
Bacteria	Bacteroidota	Bacteroidia	Flavobacteriales	Flavobacteriaceae		73	0	15	0	0	0	0	0	0
Bacteria	Bacteroidota	Bacteroidia	Cytophagales	Cyclobacteriaceae	Fulvivirga	0	0	15	0	0	0	0	10	0
Bacteria						35	0	15	15	0	0	0	14	0
Archaea						0	0	15	0	0	6	0	16	0
Bacteria	Acidobacteriota	Acidobacteriae	Solibacterales	Solibacteraceae	KBS-96	24	0	15	0	0	0	0	0	0
Bacteria	Planctomycetota	Phycisphaerae	SG8-4	SG8-4		29	0	15	0	0	0	0	0	0
Bacteria	Verrucomicrobiota	Kiritimatiellae	UBA8416	YA12-FULL-60-10	YA12-FULL-60-10	22	0	15	0	0	0	0	0	0
Bacteria	Planctomycetota	Planctomycetes	Pirellulales	Pirellulaceae	GCA-2701545	29	0	15	0	0	16	13	19	0
Bacteria	Actinobacteriota	Acidimicrobiia	Microtrichales	MedAcidi-G1	MedAcidi-G1	232	9	10	24	5	4	9	0	0
Bacteria	Bacteroidota	Bacteroidia	Chitinophagales	Saprospiraceae	Lewinella_A	0	0	15	0	0	0	0	0	0
Bacteria	Myxococcota					0	0	15	0	0	0	13	0	0
Bacteria						42	21	15	0	0	0	0	0	0
Bacteria	Bacteroidota	Bacteroidia				30	10	15	0	0	0	0	0	0
Bacteria	Bacteroidota	Bacteroidia	Chitinophagales	Saprospiraceae	Haliscomenobacter	0	0	15	0	0	0	0	0	0
Archaea	Asgardarchaeota	Lokiarchaeia	Thorarchaeales	Thorarchaeaceae	MP8T-1	0	0	15	0	0	0	0	0	0
Bacteria	Proteobacteria	Alphaproteobacteria	Rhodobacterales	Rhodobacteraceae	Marivita	0	0	15	0	0	0	0	0	0
Bacteria						29	0	10	0	0	7	12	30	5
Bacteria	Proteobacteria	Gammaproteobacteria	Chromatiales	Sedimenticolaceae	Monju	51	18	15	11	0	15	17	14	0
Bacteria	Proteobacteria	Alphaproteobacteria				111	0	15	0	0	0	0	0	0
Bacteria						98	0	12	0	3	0	0	0	0
Bacteria	Bacteroidota	Bacteroidia	Bacteroidales	Prolixibacteraceae	UBA6024	0	0	15	0	0	0	0	0	0
Bacteria	Planctomycetota	Planctomycetes	Pirellulales	Pirellulaceae	TMED11	119	0	15	0	0	0	0	0	0
Bacteria	Bacteroidota	Rhodothermia	Rhodothermales			0	7	15	9	0	0	0	0	0
Bacteria	Planctomycetota	UBA1135	UBA2386	UBA2386	GCA-2684655	24	0	15	0	0	0	0	0	0
Bacteria	Proteobacteria	Gammaproteobacteria	GCA-001735895	GCA-2746365	GCA-2746365	42	0	15	0	0	13	7	7	0
Bacteria	Planctomycetota					58	0	15	11	0	0	0	0	0
Bacteria	Bacteroidota	Ignavibacteria	Ignavibacteriales	Melioribacteraceae	navibacteriae-2	0	0	15	0	0	9	0	6	0
Bacteria	Verrucomicrobiota	Verrucomicrobiae	Verrucomicrobiales	DEV007	EC70	0	0	15	0	0	0	0	0	0
Archaea	Asgardarchaeota	Lokiarchaeia	Thorarchaeales	Thorarchaeaceae	MP8T-1	0	0	15	0	0	0	0	0	0
Bacteria	Verrucomicrobiota	Verrucomicrobiae	Pedosphaerales	Pedosphaeraceae	Pedosphaera	12	0	15	5	0	0	0	0	0
Bacteria	Proteobacteria	Gammaproteobacteria	Betaproteobacteriales	Nitrosomonadaceae	Nitrosospira	0	0	15	0	0	0	0	0	0
Bacteria	Bacteroidota	Kapabacteria	Kapabacteriales			34	0	15	0	0	19	13	0	0
Bacteria	Patescibacteria	Saccharimonadia	Saccharimonadales			0	0	15	0	0	11	0	8	0
Bacteria						0	20	15	0	0	0	0	0	0
Bacteria	Planctomycetota					0	0	15	0	0	0	0	0	0
Bacteria	Desulfobacterota	Desulfobacteria	C00003060	C00003060	C00003060	0	0	15	0	0	0	0	0	0
Bacteria	Proteobacteria	Gammaproteobacteria	Chromatiales	Sedimenticolaceae		22	0	15	0	0	0	11	4	0
Bacteria	Planctomycetota	Brocadiae	SM23-32	SM23-32	SM23-32	0	0	15	0	0	0	0	0	0
Bacteria	Proteobacteria	Gammaproteobacteria				0	21	15	0	0	10	9	10	0
Bacteria	Chloroflexota	Ellin6529	CSP1-4	CSP1-4	GWC2-73-18	0	0	15	0	0	0	0	0	0
Bacteria	Verrucomicrobiota	Verrucomicrobiae	Verrucomicrobiales	DEV007	Arctic95D-9	11	0	15	0	0	0	0	0	0
Bacteria	Chloroflexota					0	0	15	0	0	0	0	0	0
Bacteria	Chloroflexota	Anaerolineae	Promineofilales	Promineofilaceae	GCA-2699125	0	0	15	0	0	0	0	0	0
Bacteria	Proteobacteria	Alphaproteobacteria	Geminicoccales	Geminicoccaceae	B29T1	0	0	15	0	0	0	0	0	0
Bacteria	Desulfobacterota	Desulfobulbia	Desulfobulbales	Desulfocapsaceae	Desulfocapsa	0	0	15	0	0	0	0	0	0
Bacteria						0	0	15	0	0	5	0	18	0
Bacteria						0	0	15	0	0	0	0	0	0
Bacteria						148	29	15	0	0	0	0	0	0
Bacteria	Proteobacteria	Alphaproteobacteria	Rhodobacterales	Rhodobacteraceae	Roseovarius	131	0	5	0	10	0	12	0	0
Bacteria						50	0	0	0	15	2	0	0	0
Archaea	Crenarchaeota	Nitrososphaeria	Nitrososphaerales	Nitrosopumilaceae	Nitrosopumilus	1617	0	0	83	15	0	7	0	0
Bacteria	Bacteroidota	Bacteroidia	Flavobacteriales	Flavobacteriaceae	Eudoraea	247	0	0	0	15	0	0	20	0
Bacteria	Desulfobacterota	Desulfobacteria	Desulfobacterales	Desulfosarcinaceae	Desulfatitalea	80	0	0	61	15	0	0	65	0
Bacteria	Firmicutes_A	Clostridia	Lachnospirales	UBA1342	HGW-1	0	0	0	0	15	0	0	0	0
Bacteria	Proteobacteria	Gammaproteobacteria	Woeseiales	Woeseiaceae	UBA1844	1428	0	0	83	15	0	0	0	0
Bacteria	Proteobacteria	Gammaproteobacteria	Woeseiales	Woeseiaceae	Woeseia	232	0	0	30	15	0	0	0	0
Bacteria	Bacteroidota	Rhodothermia	Rhodothermales			162	0	0	0	15	0	0	0	0
Bacteria	Proteobacteria	Gammaproteobacteria				0	0	0	0	15	0	0	0	0
Bacteria	Bacteroidota	Bacteroidia	Chitinophagales	Saprospiraceae	UBA2365	123	0	0	63	0	168	23	211	0
Bacteria	Acidobacteriota	Mor1	Mor1	Mor1	Mor1	232	0	0	32	0	15	30	68	0
Bacteria	UBP1	PRR-12	LZORAL124-64-63	LZORAL124-64-63		0	0	0	0	0	0	0	0	0
Bacteria	Bacteroidota	Bacteroidia	Bacteroidales	Prolixibacteraceae	Draconibacterium	0	0	0	0	0	0	0	0	15
Archaea	Nanoarchaeota	Woesearchaeia	UBA583	UBA583	UBA431	0	0	14	0	0	0	0	0	0
Bacteria	Acidobacteriota	GCA-2747255	GCA-2747255	GCA-2747255	GCA-2747255	0	0	14	0	0	4	3	12	0
Archaea	Nanoarchaeota	Woesearchaeia	UBA583	UBA583		0	0	14	0	0	0	0	3	0
Archaea	Nanoarchaeota	Woesearchaeia				0	0	14	0	0	0	4	13	0
Bacteria	Latescibacterota	UBA2968	UBA2968	GCA-2709665	GCA-2709665	95	10	14	5	0	15	11	14	0
Bacteria						112	0	14	0	0	0	0	0	0
Archaea	Nanoarchaeota	Woesearchaeia	GW2011-AR15	GW2011-AR15	GW2011-AR15	0	0	14	0	0	0	0	0	0
Bacteria	Planctomycetota	UBA8108				0	7	14	0	0	0	0	0	0
Bacteria	Bdellovibrionota	Bacteriovoracia	Bacteriovoracales	Bacteriovoracaceae	Halobacteriovorax	0	0	14	0	0	0	0	0	0
Bacteria	Patescibacteria	Paceibacteria	UBA9983			0	0	14	0	0	0	0	0	0
Bacteria	Chloroflexota	Anaerolineae	Anaerolineales	Anaerolineaceae	Brevefilum	0	0	14	0	0	0	0	0	0
Bacteria	Planctomycetota	Planctomycetes	Pirellulales	Pirellulaceae	GCA-2723275	84	0	14	0	0	0	0	0	0
Archaea	Nanoarchaeota	Woesearchaeia				0	0	14	0	0	17	12	18	0
Bacteria	Fibrobacterota	Chitinivibrionia	Chitinivibrionales	Chitinispirillaceae	Chitinispirillum	0	0	14	0	0	0	0	0	0
Bacteria	Spirochaetota	Spirochaetia	Spirochaetales	RBG-16-67-19	bin103	23	0	14	0	0	0	0	0	0
Bacteria	Verrucomicrobiota	Kiritimatiellae	UBA8416	YA12-FULL-60-10	YA12-FULL-60-10	0	0	14	0	0	0	0	0	0
Bacteria						8	9	14	0	0	7	0	8	0
Bacteria	Planctomycetota	Planctomycetes	Planctomycetales	Planctomycetaceae	UBA10327	14	5	14	4	0	3	5	6	0
Bacteria						16	15	14	0	0	0	0	0	0
Bacteria	Proteobacteria	Alphaproteobacteria	Micavibrionales	Micavibrionaceae	UBA2137	0	11	14	0	0	0	0	6	0
Bacteria	Omnitrophota	Omnitrophia	Omnitrophales	UBA2337	XYB12-FULL-50-7	0	0	14	0	0	11	0	0	0
Bacteria	Acidobacteriota	Blastocatellia	Pyrinomonadales	Pyrinomonadaceae	OLB17	0	0	14	0	0	0	0	6	0
Bacteria	Bacteroidota	Bacteroidia	Cytophagales	Cyclobacteriaceae	Fabibacter	0	0	14	0	0	0	0	0	0
Bacteria	Patescibacteria	ABY1	Falkowbacterales	UBA12075		0	0	14	0	0	0	0	3	0
Bacteria						7	0	14	0	0	0	0	0	0
Bacteria	Proteobacteria	Alphaproteobacteria	Caulobacterales	Maricaulaceae	Hellea	18	0	14	0	0	0	4	0	0
Bacteria	Bacteroidota	Bacteroidia	Chitinophagales	Saprospiraceae	Aureispira	4	0	14	0	0	0	0	0	0
Bacteria	Patescibacteria	Gracilibacteria	um-filter-43-11	um-filter-43-11	um-filter-43-11	0	0	14	0	0	0	0	0	0
Bacteria	Bipolaricaulota	Bipolaricaulia	UBA7950	UBA7950	UBA9294	0	0	14	0	0	0	0	0	0
Bacteria	Myxococcota	Polyangia				0	0	14	0	0	0	19	0	0
Bacteria	Acidobacteriota	Mor1	Mor1	Mor1	Mor1	67	0	14	0	0	0	12	11	0
Bacteria	Proteobacteria	Gammaproteobacteria	Chromatiales	Chromatiaceae	Thiosymbion	33	21	14	0	0	0	0	0	0
Bacteria	Bacteroidota	Bacteroidia	Flavobacteriales	Cryomorphaceae	UBA10364	36	0	14	0	0	0	0	0	0
Bacteria						82	7	14	4	0	0	0	2	0
Archaea	Nanoarchaeota	Woesearchaeia	Pacearchaeales			28	0	14	0	0	0	0	0	0
Bacteria	Planctomycetota	UBA1135	UBA1135	GCA-2683825	GCA-2683825	54	0	14	0	0	0	0	9	0
Bacteria	Bacteroidota	Bacteroidia	Chitinophagales	Saprospiraceae	Lewinella_A	0	0	14	0	0	0	0	0	0
Bacteria	Desulfobacterota					37	19	14	0	0	0	0	0	0
Bacteria	Verrucomicrobiota	Verrucomicrobiae	Verrucomicrobiales			0	0	14	0	0	0	0	0	0
Bacteria	Planctomycetota	UBA1135	UBA2386	UBA2386	GCA-2684655	102	0	14	14	0	12	8	14	0
Bacteria	Verrucomicrobiota	Lentisphaeria	Victivallales	YB12-FULL-65-16	YB12-FULL-65-16	6	0	14	0	0	0	0	0	0
Bacteria	Planctomycetota	UBA1135	UBA1135	GCA-2683825	GCA-2683825	69	0	14	0	0	0	0	4	0
Bacteria	Acidobacteriota	Acidobacteriae	Solibacterales	Solibacteraceae	KBS-96	12	0	14	0	0	16	23	17	0
Archaea	Thermoplasmatota					12	0	14	0	0	0	0	0	0
Bacteria	Bacteroidota	Kapabacteria	Kapabacteriales	Kapabacteriaceae	Kapabacteria	7	0	14	0	0	0	0	0	0
Archaea	Nanoarchaeota	Woesearchaeia	Pacearchaeales	GW2011-AR1	GW2011-AR13	0	0	14	0	0	0	0	0	0
Bacteria	Caldatribacteriota	JS1	SB-45	34-128	34-128	0	0	14	0	0	0	0	0	0
Bacteria	Latescibacterota	UBA2968	UBA2968	GCA-2709665	GCA-2709665	51	0	14	5	0	20	14	0	0
Bacteria						77	0	14	0	0	0	0	12	0
Bacteria	Bacteroidota	Bacteroidia	Flavobacteriales	Flavobacteriaceae	Gramella	0	0	14	0	0	0	0	0	0
Bacteria	Myxococcota	Polyangia	Kofleriales	Kofleriaceae	Haliangium	16	0	14	0	0	16	0	0	0
Bacteria	Firmicutes_B	Desulfotomaculia	Ammonifexales	Ammonificaceae	Ammonifex	0	0	14	0	0	0	0	0	0
Bacteria	Spirochaetota	Spirochaetia	Spirochaetales	Marispirochaetaceae	Marispirochaeta	0	0	14	0	0	0	0	17	0
Bacteria	Chloroflexota	Anaerolineae	SBR1031	A4b		121	0	14	12	0	11	6	7	0
Bacteria	Patescibacteria	Saccharimonadia	Saccharimonadales			35	15	14	0	0	9	10	6	0
Bacteria	Proteobacteria	Gammaproteobacteria	Pseudomonadales	Halieaceae	Halioglobus	57	25	14	0	0	0	0	0	0
Bacteria	Planctomycetota					140	15	14	0	0	0	0	0	0
Bacteria	Bacteroidota	Bacteroidia	Chitinophagales	Saprospiraceae	Phaeodactylibacter	0	11	14	0	0	0	0	0	0
Bacteria	Planctomycetota	Planctomycetes	Pirellulales	Pirellulaceae	GCA-2723275	77	8	14	0	0	0	5	0	0
Bacteria	Proteobacteria	Gammaproteobacteria	Pseudomonadales	Halieaceae	Halioglobus	194	22	14	0	0	17	8	0	0
Bacteria	Bacteroidota	Bacteroidia	Flavobacteriales	Crocinitomicaceae	Crocinitomix	14	13	14	0	0	13	0	0	0
Bacteria	Planctomycetota	Planctomycetes	Pirellulales	Pirellulaceae	UBA721	115	18	14	0	0	0	0	0	0
Bacteria	Proteobacteria	Alphaproteobacteria	Rhodobacterales	Rhodobacteraceae	Roseivivax	16	0	14	0	0	0	0	8	0
Bacteria	Planctomycetota	UBA1135	UBA2386	UBA2386	GCA-2684655	301	11	9	8	5	0	5	0	0
Bacteria	Proteobacteria	Gammaproteobacteria	Pseudomonadales	HTCC2089	GCA-002727775	415	21	14	19	0	0	0	0	0
Bacteria	Desulfobacterota	Desulfobulbia	Desulfobulbales	Desulfobulbaceae		0	0	14	0	0	0	0	0	0
Bacteria	Proteobacteria	Gammaproteobacteria	Chromatiales	Chromatiaceae	Thiohalocapsa	0	0	14	0	0	9	0	0	0
Bacteria	Myxococcota	Polyangia	Kofleriales	Kofleriaceae	Haliangium	0	0	14	0	0	0	0	0	0
Bacteria	Proteobacteria	Alphaproteobacteria	Micavibrionales	Micavibrionaceae	TMED27	0	6	14	0	0	0	0	0	0
Bacteria	Acidobacteriota	Mor1	Mor1	Mor1	Mor1	0	0	14	0	0	0	0	0	0
Bacteria	Patescibacteria	Saccharimonadia	Saccharimonadales	UBA4665	UBA5150	0	0	14	0	0	0	0	17	0
Bacteria	Planctomycetota					0	0	14	0	0	0	0	0	0
Bacteria	Campylobacterota	Campylobacteria	Campylobacterales	Thiovulaceae	Sulfurimonas	0	0	14	0	0	0	0	0	0
Bacteria	Planctomycetota					26	0	14	0	0	0	0	5	0
Bacteria	Chloroflexota					0	0	14	0	0	0	0	0	0
Bacteria	Desulfobacterota	Desulfobulbia	Desulfobulbales	Desulfocapsaceae	Desulforhopalus	0	0	14	0	0	0	0	0	0
Bacteria	Spirochaetota	Spirochaetia	Spirochaetales	Sediminispirochaetaceae	Sediminispirochaeta	27	8	14	0	0	20	12	0	0
Bacteria	Gemmatimonadota	Gemmatimonadetes	SG8-23	BD2-11	bin94	24	33	14	23	0	30	21	50	0
Bacteria	Chloroflexota	Anaerolineae	Anaerolineales	UBA6092	UBA6092	0	11	14	0	0	0	0	12	0
Bacteria	Acidobacteriota	Mor1	Mor1	Mor1	Mor1	0	0	14	0	0	0	0	0	0
Bacteria	Bacteroidota	Bacteroidia	Flavobacteriales	Flavobacteriaceae	Salinimicrobium	0	0	14	0	0	0	0	0	0
Archaea	Nanoarchaeota	Woesearchaeia	SM23-78	UBA9642	GCA-2686295	0	0	14	0	0	11	0	0	0
Bacteria	Bacteroidota	Bacteroidia	NS11-12g	UBA9320	UBA9320	18	21	14	0	0	0	0	0	0
Bacteria	Acidobacteriota	Mor1	Mor1	Mor1	Mor1	66	0	14	22	0	13	0	16	0
Bacteria	Chloroflexota	Anaerolineae	SBR1031	A4b	UBA6055	23	10	6	0	8	0	0	8	0
Bacteria	Proteobacteria	Alphaproteobacteria	Rhodobacterales	Rhodobacteraceae		8	0	14	0	0	0	0	0	0
Bacteria	Patescibacteria	ABY1	Falkowbacterales			0	0	14	0	0	0	0	0	0
Bacteria	Planctomycetota	UBA8108				0	0	14	0	0	0	0	0	0
Bacteria	Verrucomicrobiota	Verrucomicrobiae	Verrucomicrobiales	Akkermansiaceae	Rubritalea	0	0	14	0	0	0	0	0	0
Bacteria						0	0	14	0	0	0	0	6	0
Archaea	Nanoarchaeota	Woesearchaeia	SM23-78	UBA9642	GCA-2686295	0	0	14	0	0	0	0	0	0
Bacteria	Spirochaetota	Spirochaetia	Spirochaetales	Marispirochaetaceae	Marispirochaeta	0	0	14	0	0	0	0	0	0
Bacteria						0	0	14	0	0	0	0	0	0
Bacteria	Proteobacteria	Gammaproteobacteria	Pseudomonadales	Pseudohongiellaceae	OM182	0	0	14	0	0	0	0	0	0
Bacteria	Proteobacteria	Alphaproteobacteria	Sphingomonadales	Sphingomonadaceae	Novosphingobium	10	0	14	0	0	0	0	0	0
Bacteria	Calditrichota	Calditrichia	Calditrichales	Calditrichaceae	Caldithrix	126	0	14	0	0	0	0	0	0
Bacteria	Bacteroidota	Rhodothermia	Rhodothermales	UBA10348	1-14-0-65-60-17	85	0	14	0	0	0	0	18	0
Bacteria	Desulfobacterota	Desulfobulbia	Desulfobulbales	Desulfocapsaceae		106	0	14	49	0	0	0	16	0
Archaea	Nanoarchaeota	Woesearchaeia				0	0	14	0	0	0	0	0	0
Bacteria	Desulfobacterota	Desulfobulbia	Desulfobulbales			20	0	14	0	0	20	0	0	0
Bacteria						0	0	14	0	0	0	0	15	0
Bacteria	Bacteroidota	Bacteroidia	Chitinophagales	Saprospiraceae	UBA2365	0	0	14	0	0	0	0	0	0
Bacteria	Verrucomicrobiota	Verrucomicrobiae	Verrucomicrobiales	DEV007		90	0	14	0	0	0	0	0	0
Bacteria	Bacteroidota	Bacteroidia	Bacteroidales	GWF2-33-38	GWF2-33-38	7	0	4	36	10	6	7	16	0
Bacteria	Bacteroidota	Bacteroidia	Flavobacteriales	Flavobacteriaceae		115	0	0	19	14	0	0	0	0
Bacteria	Acidobacteriota	Luteitaleia	Luteitaleales	UBA823	UBA11600	0	0	0	0	14	0	0	0	0
Bacteria	Actinobacteriota	Acidimicrobiia	Microtrichales	MedAcidi-G1	MedAcidi-G1	251	0	0	7	14	0	0	5	0
Bacteria	Proteobacteria	Gammaproteobacteria	Pseudomonadales	HTCC2089		290	0	0	26	14	0	0	0	0
Bacteria	Acidobacteriota	Mor1	Mor1	Mor1	Mor1	117	0	0	0	14	0	0	0	0
Bacteria						0	0	0	0	14	0	0	0	0
Bacteria	Proteobacteria	Gammaproteobacteria	Chromatiales	Sedimenticolaceae	Sedimenticola	0	0	0	0	14	0	0	0	0
Bacteria	Proteobacteria	Gammaproteobacteria	Enterobacterales	Psychromonadaceae	Psychromonas	0	0	0	0	14	0	30	0	0
Bacteria	Desulfobacterota	Desulfobulbia	Desulfobulbales	Desulfocapsaceae	Desulforhopalus	43	0	0	37	14	0	0	0	0
Bacteria	Proteobacteria	Gammaproteobacteria	HK1	HK1	HK1	34	0	0	0	14	0	0	0	0
Bacteria	Firmicutes_A	Clostridia	Lachnospirales	UBA1342	HGW-1	0	0	0	0	0	0	0	0	14
Bacteria	Myxococcota	Myxococcia	Myxococcales	Anaeromyxobacteraceae	Anaeromyxobacter	0	0	0	0	0	0	23	0	14
Bacteria	Desulfuromonadota	Desulfuromonadia	Desulfuromonadales	Geopsychrobacteraceae	Malonomonas	0	0	0	0	0	0	18	21	14
Bacteria	Bacteroidota	Bacteroidia	Bacteroidales	GWF2-33-38	GWF2-33-38	0	0	0	0	0	19	22	31	14
Bacteria	Proteobacteria	Alphaproteobacteria	Sneathiellales	NRL2	NRL2	46	0	0	0	0	0	0	0	0
Bacteria	Proteobacteria	Gammaproteobacteria	Xanthomonadales	Wenzhouxiangellaceae	Wenzhouxiangella	16	18	0	0	0	0	0	0	0
Bacteria	Planctomycetota	Planctomycetes	Planctomycetales	Planctomycetaceae	UBA10327	123	20	11	0	0	10	0	0	0
Archaea	Nanoarchaeota	Woesearchaeia				0	11	13	0	0	8	0	0	0
Bacteria						0	0	13	0	0	7	0	13	0
Bacteria	Bacteroidota	Bacteroidia	Chitinophagales	Saprospiraceae		68	18	13	0	0	10	11	0	0
Archaea	Nanoarchaeota	Woesearchaeia				8	0	13	0	0	0	0	0	0
Bacteria	Actinobacteriota	Actinobacteria	Propionibacteriales	Nocardioidaceae	Nocardioides	41	0	13	13	0	0	0	0	0
Bacteria	Proteobacteria	Alphaproteobacteria	Sphingomonadales	Sphingomonadaceae	Erythrobacter_B	0	5	13	0	0	5	8	9	0
Archaea	Nanoarchaeota	Woesearchaeia	Pacearchaeales	GW2011-AR1	GW2011-AR13	0	0	13	0	0	0	0	0	0
Bacteria						0	0	13	0	0	5	0	11	0
Bacteria	Firmicutes	Bacilli	Izimaplasmatales	Izimaplasmataceae	UBA3566	0	0	13	0	0	0	0	0	0
Bacteria	Bacteroidota	Bacteroidia				14	0	13	0	0	0	0	0	0
Bacteria						0	0	13	0	0	0	0	24	0
Bacteria	Bacteroidota	Bacteroidia	Cytophagales			0	0	13	0	0	0	0	0	0
Bacteria	Actinobacteriota					97	0	13	0	0	0	0	8	0
Bacteria	Actinobacteriota	Coriobacteriia	OPB41	UBA2279	UBA6100	0	0	13	0	0	0	0	0	0
Archaea						7	5	13	0	0	10	0	8	0
Bacteria	Elusimicrobiota					0	0	13	0	0	0	0	0	0
Archaea	Nanoarchaeota	Woesearchaeia	Pacearchaeales	UBA73	UBA73	0	0	13	0	0	0	0	0	0
Bacteria	Planctomycetota	UBA1135	UBA1135			0	0	13	0	0	7	4	15	0
Archaea	Nanoarchaeota	Woesearchaeia	UBA583	UBA583		0	0	13	0	0	0	0	5	0
Bacteria						5	11	13	0	0	13	4	0	0
Bacteria	Calditrichota	Calditrichia	Calditrichales	Calditrichaceae	Caldithrix	0	0	13	0	0	0	0	0	0
Bacteria	Bacteroidota	Rhodothermia	Rhodothermales	UBA10348	1-14-0-65-60-17	313	21	13	15	0	4	0	0	0
Bacteria	Proteobacteria	Gammaproteobacteria				0	0	13	0	0	0	0	0	0
Bacteria	Desulfobacterota	Desulfomonilia	Desulfomonilales	Desulfomonilaceae	Desulfomonile	57	11	8	5	0	0	6	14	5
Archaea	Nanoarchaeota	Woesearchaeia	GW2011-AR4	GW2011-AR4	GCA-2688925	0	0	13	0	0	0	0	0	0
Bacteria	Bacteroidota	Rhodothermia	Rhodothermales	Rubricoccaceae		117	0	13	0	0	0	0	0	0
Bacteria	Planctomycetota	Planctomycetes	Planctomycetales	Planctomycetaceae	UBA10327	33	0	13	0	0	0	0	0	0
Bacteria	Bacteroidota	Bacteroidia	Flavobacteriales	Flavobacteriaceae	TPBH4	0	0	13	0	0	0	0	0	0
Bacteria	Proteobacteria	Alphaproteobacteria	Micavibrionales	Micavibrionaceae	TMED27	0	23	13	0	0	8	14	4	0
Bacteria	Bacteroidota	Rhodothermia	Rhodothermales	UBA10348	1-14-0-65-60-17	193	27	13	0	0	0	0	0	0
Bacteria	Planctomycetota					0	4	13	0	0	0	0	0	0
Bacteria	Nitrospirota	Nitrospiria	Nitrospirales	UBA8639	bin75	12	2	13	0	0	0	0	6	0
Bacteria	Bacteroidota	Bacteroidia	Flavobacteriales			4	0	13	0	0	0	0	0	0
Bacteria	Planctomycetota	Planctomycetes	Pirellulales	Pirellulaceae	GCA-2723275	0	14	13	0	0	0	0	0	0
Bacteria	Bacteroidota	Bacteroidia	Chitinophagales	Saprospiraceae	Lewinella	21	15	13	0	0	0	0	0	0
Bacteria	Proteobacteria	Gammaproteobacteria	Enterobacterales	Enterobacteriaceae		12	0	9	9	4	6	5	0	0
Bacteria	Planctomycetota	Planctomycetes	Pirellulales	Pirellulaceae	Mariniblastus	51	0	13	0	0	0	0	0	0
Bacteria	Proteobacteria	Gammaproteobacteria	Chromatiales	Sedimenticolaceae	41T-STBD-0c-01a	21	13	13	0	0	0	4	0	0
Bacteria						0	0	13	0	0	0	0	0	0
Bacteria	Proteobacteria	Gammaproteobacteria	Enterobacterales	Alteromonadaceae	Glaciecola	0	0	13	0	0	0	0	3	0
Bacteria	Proteobacteria	Gammaproteobacteria	Betaproteobacteriales	Gallionellaceae	Gallionella	0	0	13	0	0	0	0	0	0
Bacteria	Proteobacteria	Gammaproteobacteria	Betaproteobacteriales	Rhodocyclaceae		0	0	13	0	0	0	0	0	0
Bacteria						27	0	13	0	0	0	0	0	0
Bacteria	Patescibacteria	ABY1	Komeilibacterales	GWA2-36-10	XYD1-37-29	0	0	13	0	0	0	0	0	0
Bacteria	Planctomycetota	UBA1135	UBA1135	GCA-2683825	GCA-2683825	0	0	13	0	0	0	15	0	0
Bacteria	Chloroflexota	Anaerolineae	Anaerolineales	Anaerolineaceae	Brevefilum	0	0	13	0	0	0	0	0	0
Bacteria	Patescibacteria	Gracilibacteria	BD1-5	UBA6164	UBA5194	0	2	13	0	0	4	0	3	0
Bacteria						107	15	13	0	0	0	0	0	0
Bacteria	Bacteroidota	Bacteroidia	Chitinophagales	Saprospiraceae	Phaeodactylibacter	0	13	13	0	0	0	0	0	0
Bacteria	Proteobacteria	Gammaproteobacteria	Thiohalobacterales	Thiohalobacteraceae	Thiohalobacter	49	10	13	0	0	0	0	0	0
Bacteria	Verrucomicrobiota	Verrucomicrobiae	Opitutales	Puniceicoccaceae	BACL24	21	0	13	0	0	0	0	0	0
Bacteria	Bacteroidota	Bacteroidia	Cytophagales	Cyclobacteriaceae	Fulvivirga	0	0	13	0	0	0	0	0	0
Bacteria	Proteobacteria	Gammaproteobacteria	Thiohalobacterales	Thiohalobacteraceae	Thiohalobacter	9	21	13	0	0	0	0	0	0
Bacteria	Firmicutes_A	Clostridia				0	0	13	0	0	0	0	0	0
Bacteria	Spirochaetota	Spirochaetia	Sphaerochaetales	Sphaerochaetaceae	UBA8525	0	0	5	0	0	4	0	6	8
Bacteria	Fermentibacterota	Fermentibacteria	Fermentibacterales	Fermentibacteraceae	MLS-C	0	0	10	0	0	0	0	9	3
Bacteria						0	0	13	0	0	0	0	0	0
Bacteria	Gemmatimonadota	Gemmatimonadetes	Gemmatimonadales	Gemmatimonadaceae	Gemmatimonas	0	0	13	0	0	0	0	10	0
Bacteria	Patescibacteria	Gracilibacteria	UBA4473	UBA4473	OLZORAL124-38-8	25	0	13	0	0	0	0	0	0
Bacteria	Desulfobacterota	Desulfobacteria	Desulfatiglanales	HGW-15	HGW-15	0	0	13	0	0	0	0	12	0
Bacteria	Actinobacteriota	Acidimicrobiia	Microtrichales	Bin134	Bin134	0	0	13	0	0	0	0	0	0
Bacteria	Bacteroidota	Bacteroidia	Flavobacteriales	Flavobacteriaceae	Winogradskyella	0	0	13	0	0	0	0	20	0
Bacteria	Planctomycetota	Planctomycetes	Pirellulales			0	18	13	0	0	0	0	0	0
Bacteria	Chloroflexota	Anaerolineae	Anaerolineales	UBA6092	UBA6092	0	15	13	0	0	0	0	0	0
Bacteria	Proteobacteria	Alphaproteobacteria	Rhodobacterales	Rhodobacteraceae		14	0	13	0	0	0	0	0	0
Bacteria	Desulfobacterota	Desulfobacteria	Desulfobacterales			7	0	13	0	0	0	0	0	0
Bacteria	Hydrogenedentota	Hydrogenedentia	Hydrogenedentiales	Hydrogenedensaceae	Hydrogenedens	0	0	13	0	0	0	0	0	0
Bacteria	Planctomycetota	Planctomycetes	Pirellulales	Pirellulaceae	Mariniblastus	161	0	13	17	0	0	0	8	0
Bacteria	Desulfobacterota	Desulfomonilia	Desulfomonilales	Desulfomonilaceae	Desulfomonile	0	0	13	0	0	0	0	0	0
Bacteria	Proteobacteria	Alphaproteobacteria	Rhodobacterales	Rhodobacteraceae		42	0	13	0	0	0	0	0	0
Bacteria	Planctomycetota	Phycisphaerae	SG8-4	SG8-4	PLanc-01	0	0	13	0	0	0	0	0	0
Bacteria	Patescibacteria	Paceibacteria	UBA9983	Kaiserbacteraceae	OLB19	0	0	13	0	0	0	0	0	0
Bacteria	Proteobacteria	Gammaproteobacteria				0	0	13	0	0	6	0	0	0
Bacteria	Bacteroidota	Bacteroidia	Bacteroidales	vadinHA17	SR-FBR-E99	0	0	13	0	0	0	0	34	0
Bacteria	Spirochaetota	UBA4802	UBA4802	UBA5550	Spirochaetae-1	0	0	13	0	0	0	0	0	0
Bacteria	Verrucomicrobiota	Verrucomicrobiae	Verrucomicrobiales	DEV007		41	12	13	0	0	0	0	0	0
Bacteria	Proteobacteria	Gammaproteobacteria	GCA-001735895	GCA-2746365	GCA-2746365	0	0	13	0	0	0	0	0	0
Bacteria	Bacteroidota	Bacteroidia	Cytophagales	Cyclobacteriaceae	Ekhidna	35	0	13	0	0	0	0	0	0
Bacteria						0	11	13	0	0	17	14	0	0
Bacteria	Bacteroidota	Bacteroidia	Chitinophagales	Saprospiraceae	Lewinella_B	63	9	13	0	0	0	8	0	0
Bacteria	Desulfobacterota	Desulfobulbia	Desulfobulbales	Desulfurivibrionaceae	CG2-30-60-27	0	0	13	0	0	0	0	0	0
Bacteria	Actinobacteriota	Acidimicrobiia	Microtrichales	MedAcidi-G1	S20-B6	323	0	0	9	13	0	0	0	0
Bacteria						67	0	0	0	13	0	0	0	0
Bacteria	Desulfobacterota	Desulfobacteria	Desulfobacterales	Desulfobacteraceae	Desulfobacula	0	0	0	13	13	0	0	21	0
Bacteria	Planctomycetota	Planctomycetes	Pirellulales			23	0	0	0	0	11	0	0	13
Bacteria	Spirochaetota	Spirochaetia	Spirochaetales	Spirochaetaceae_B	UBA2779	0	0	0	0	0	5	9	8	13
Bacteria	Firmicutes	Bacilli	Izimaplasmatales	Izimaplasmataceae	UBA3566	0	0	0	0	0	0	0	8	13
Bacteria	Bacteroidota	Bacteroidia	Bacteroidales			0	0	0	0	0	0	0	0	13
Bacteria	Verrucomicrobiota	Verrucomicrobiae	Pedosphaerales	Pedosphaeraceae	Pedosphaera	10	0	0	0	0	0	0	0	13
Archaea	Nanoarchaeota	Woesearchaeia	UBA583	UBA583	UBA583	0	0	12	0	0	0	0	0	0
Bacteria	Bacteroidota	Bacteroidia	Chitinophagales	Saprospiraceae		150	7	12	0	0	0	0	11	0
[truncated: 12,509 more rows]

## Sheet: Most abundant orders
Domain	Phylum	Class	Order	A 0 h	B 0 h	C 0 h	A 336 h	A 336 h glucose	B 336 h	B 336 h glucose	C 336 h	C 336 h glucose
Bacteria	Bacteroidota	Bacteroidia	Flavobacteriales	10.1381	13.5185	12.9274	10.6717	42.9011	9.54002	15.5301	14.461	33.4494
Bacteria	Campylobacterota	Campylobacteria	Campylobacterales	0.222139	1.7835	9.32748	0.158419	0.0912584	2.18451	1.88161	2.9723	1.89353
Bacteria	Proteobacteria	Gammaproteobacteria	GCA-001735895	0.159026	2.17232	1.59926	0.25059	0.0192123	2.43863	1.58985	1.44545	0.696677
Bacteria	Firmicutes_A	Clostridia	Peptostreptococcales	0.371474	0.0873436	0.11115	7.85472	7.31028	0.111906	0.274454	0.211609	0.223294
Bacteria	Bacteroidota	Bacteroidia	Bacteroidales	2.52602	1.48202	2.26747	12.8003	9.55331	4.5462	3.72119	7.62933	4.62665
Bacteria	Desulfobacterota	Desulfobulbia	Desulfobulbales	3.13902	5.53082	5.33522	7.12023	8.71758	8.82662	14.4941	6.58919	9.90532
Bacteria	Myxococcota	Polyangia	Polyangiales	1.21878	1.62854	1.0592	0.535745	0.24976	1.05845	0.91979	0.82202	0.732404
Bacteria	Proteobacteria	Gammaproteobacteria	Chromatiales	2.24002	4.54187	3.78827	1.8319	0.667627	4.17784	3.79043	3.75525	1.78635
Bacteria	Proteobacteria	Gammaproteobacteria	Woeseiales	6.49222	6.51696	2.95791	5.74918	1.53698	7.63761	6.62397	7.50887	2.63487
Bacteria	Desulfuromonadota	Desulfuromonadia	Desulfuromonadales	1.56665	0.667756	1.32988	7.48891	2.68972	1.82314	4.8017	1.72706	2.26867
Bacteria	Desulfobacterota	Desulfobacteria	Desulfobacterales	4.62566	4.76445	4.52317	9.43603	2.06052	11.7921	11.2452	12.5468	9.13719
Bacteria	Bacteroidota	Bacteroidia	Cytophagales	1.50876	2.33574	1.62279	2.21499	0.874159	4.16851	4.08219	3.65107	2.15255
Bacteria	Proteobacteria	Gammaproteobacteria	GCA-1735895	2.12448	1.06785	0.821205	2.06521	0.754083	1.01881	0.801108	0.706449	0.267953
Archaea	Asgardarchaeota	Lokiarchaeia	Thorarchaeales	0.033296	0.140877	0.543983	0	0	0.244795	0.143408	0.24742	0.178635
Bacteria	Calditrichota	Calditrichia	Calditrichales	0.712882	1.00023	1.2815	1.35088	0.326609	1.82081	1.22391	2.26585	1.27724
Bacteria	Proteobacteria	Gammaproteobacteria	Xanthomonadales	0.22686	1.08475	0.706132	0.169941	0.0432277	0.4383	0.462368	0.638083	0.294748
Bacteria	Verrucomicrobiota	Kiritimatiellae	Kiritimatiellales	0.178655	0.295841	0.543983	0	0	0.0746042	0.0420334	0.118827	0.142908
Bacteria	Proteobacteria	Alphaproteobacteria	Rhodobacterales	2.03056	3.55855	3.34366	0.999482	0.504323	1.3895	1.20166	1.06944	0.946767
Bacteria	Spirochaetota	Spirochaetia	Spirochaetales	0.938002	0.893159	1.25142	1.22127	5.44188	2.72072	2.4503	2.57187	3.37621
Bacteria	Acidobacteriota	Thermoanaerobaculia	Thermoanaerobaculales	0.23332	0.532514	0.394911	0.175701	0.0576369	0.79267	0.714568	0.862714	0.580564
Bacteria	Acidobacteriota	Mor1	Mor1	1.83227	1.9441	1.5901	1.48338	0.571566	1.81148	1.60716	2.12911	1.58985
Bacteria	Actinobacteriota	Acidimicrobiia	Microtrichales	2.92806	2.46816	1.0932	0.858344	0.557157	0.902245	0.506874	0.6332	0.643087
Bacteria	Bacteroidota	Ignavibacteria	Ignavibacteriales	0.589389	0.704384	1.02389	0.843943	0.278578	0.888257	0.531599	1.22896	1.06288
Bacteria	Proteobacteria	Gammaproteobacteria	Pseudomonadales	4.29444	4.0488	2.98406	1.97592	0.768492	2.1169	1.78024	1.4715	1.69703
Bacteria	Desulfobacterota	Desulfovibrionia	Desulfovibrionales	0.0541681	0	0	0.0172821	0.259366	0	0.0420334	0	0.884244
Bacteria	Planctomycetota	UBA1135	UBA2386	1.08585	0.518427	0.661671	0.639438	0.317003	0.629473	0.452477	0.558323	0.437656
Bacteria	Proteobacteria	Gammaproteobacteria	Tenderiales	0.0233569	0	0.151688	0.0835302	0	0.0442963	0	0.0651105	0
Bacteria	Proteobacteria	Gammaproteobacteria	Thiohalomonadales	0.144862	0.22822	0.354373	0.149778	0.0528338	0.237801	0.113738	0.559951	0.169703
Bacteria	Proteobacteria	Gammaproteobacteria	Betaproteobacteriales	0.659956	0.352192	0.835589	0.351403	0.201729	0.342713	0.363466	0.468796	0.321543
Bacteria	Planctomycetota	Planctomycetes	Pirellulales	4.47732	4.05443	2.60615	0.970678	0.369837	1.59933	1.00138	0.789465	0.473383
Bacteria	Myxococcota	UBA9160	UBA9160	0.277301	0.259213	0.11115	0.195864	0.129683	0.23547	0.205222	0.113943	0.107181
Bacteria	Bacteroidota	Bacteroidia	Chitinophagales	4.7166	4.3052	3.78042	1.26447	0.283381	3.56702	1.11512	2.15353	0.35727
Bacteria	Firmicutes_A	Clostridia	Lachnospirales	0.0342899	0.0197228	0.0366142	0.112334	0.691643	0	0.0692315	0	0.125045
Bacteria	Bacteroidota	Rhodothermia	Rhodothermales	1.3306	0.597318	0.474677	0.6596	0.288184	0.23547	0.187914	0.265325	0.116113
Bacteria	Firmicutes_A	Clostridia	Acetivibrionales	0.0372716	0.0648033	0.0993815	0	0.0240154	0.0326394	0	0.00976658	0
Bacteria	Desulfobacterota	BSN033	SM23-61	0.0815006	0.169052	0.2563	0	0.0144092	0.258783	0.227475	0.27672	0.15184
Bacteria	Actinobacteriota	Acidimicrobiia	Acidimicrobiales	0.0956638	0.287389	0.143842	0.0403249	0	0.060616	0.0469785	0.0520884	0.0267953
Bacteria	Proteobacteria	Gammaproteobacteria	Thiomicrospirales	0.133184	0.200045	0.271991	0.270753	0.0768492	0.279766	0.220057	0.255559	0.125045
Bacteria	UBP1	PRR-12	LZORAL124-64-63	0.299664	0.77764	1.01735	1.14062	0.254563	1.42447	1.05825	2.68744	1.56306
Bacteria	Chloroflexota	Anaerolineae	Promineofilales	0.782952	0.459258	0.560982	0.371565	0.100865	0.300748	0.286816	0.16766	0.196499
Bacteria	Deferrisomatota	Deferrisomatia	Deferrisomatales	0.0939245	0.0845261	0.0902279	0.0979319	0.0288184	0.123563	0.135991	0.0651105	0
Bacteria	Chloroflexota	Ellin6529	CSP1-4	0.29544	0.42263	0.307298	0.218907	0.0432277	0.144546	0.101375	0.151382	0.0714541
Bacteria	Acidobacteriota	Luteitaleia	RBG-16-70-10	0.14362	0.152147	0.15038	0.0604874	0	0.324062	0.227475	0.312531	0.116113
Bacteria	Acidobacteriota	Aminicenantia	Aminicenantales	0.010933	0.0394455	0.116381	0.0057607	0	0.0209824	0.0395609	0.0146499	0.0178635
Bacteria	Fusobacteriota	Fusobacteriia	Fusobacteriales	0.262392	0.135242	0.227531	0.0518463	0.0144092	0.0139883	0.0593413	0.0162776	0
Bacteria	Desulfobacterota	Desulfobacteria	Desulfatiglanales	0.118275	0.276119	0.380526	0.115214	0.0336215	0.42198	0.410444	0.462285	0.196499
Archaea	Thermoplasmatota	Thermoplasmata_A	SG8-5	0.028078	0.0648033	0.134688	0	0	0.0512904	0.0247255	0	0.0178635
Bacteria	Proteobacteria	Gammaproteobacteria	UBA4486	0.327245	0.295841	0.0915356	0.259232	0.12488	0.445294	0.398081	0.180682	0
Bacteria	Planctomycetota	Brocadiae	SM23-32	0.0765311	0.191592	0.118996	0.0172821	0.0240154	0.0139883	0.0271981	0.061855	0.142908
Bacteria	Acidobacteriota	Aminicenantia	UBA2199	0.0395079	0.0732559	0.0784591	0.0259232	0	0.128226	0.0568688	0.21812	0.133976
Bacteria	Gemmatimonadota	Gemmatimonadetes	SG8-23	1.51	0.864984	0.772822	1.10605	0.341018	0.599165	0.526654	0.968519	0.491247
Bacteria	Bacteroidota	Bacteroidia	NS11-12g	0.0628648	0.211315	0.149072	0	0	0.0116569	0.0148353	0.00976658	0
Bacteria	Desulfobacterota	Syntrophia	Syntrophales	0.0129208	0.0394455	0.0784591	0	0	0.0419649	0	0.0179054	0
Bacteria	Chloroflexota	Anaerolineae	CG2-30-64-16	0.0708161	0.17187	0.126842	0.0835302	0	0.104912	0.0197804	0.0765049	0.107181
Bacteria	Firmicutes	Bacilli	Izimaplasmatales	0.27084	0.0619858	0.130765	1.9356	1.76753	0.298417	0.341213	0.301136	0.384066
Bacteria	Proteobacteria	Alphaproteobacteria	Sphingomonadales	0.225618	0.200045	0.179148	0.204505	0.0912584	0.13522	0.138463	0.100921	0.0714541
Bacteria	Chloroflexota	Anaerolineae	Anaerolineales	0.981734	1.00304	1.82025	0.544386	0.139289	1.19367	0.959351	1.25175	0.848517
Bacteria	Planctomycetota	Phycisphaerae	SG8-4	0.398309	0.332469	0.749284	0.288035	0.0240154	0.888257	0.494511	0.918058	0.250089
Bacteria	Acidobacteriota	Acidobacteriae	Solibacterales	0.119269	0.0845261	0.0849973	0.0345642	0.0384246	0.0815984	0.121155	0.102549	0
Archaea	Asgardarchaeota	Heimdallarchaeia	UBA460	0.00173934	0.0140877	0.0627673	0	0	0.0326394	0.0321432	0.0797604	0.0178635
Bacteria	Actinobacteriota	Acidimicrobiia	UBA5794	0.764565	1.2369	0.796359	0.797857	0.148895	1.15403	0.67748	0.830159	0.60736
Bacteria	Proteobacteria	Alphaproteobacteria	Azospirillales	0.0163995	0.17187	0.052306	0.0172821	0	0.449957	0.239838	0.162776	0.0535906
Bacteria	Myxococcota	XYA12-FULL-58-9	XYA12-FULL-58-9	0.158032	0.1606	0.184379	0.0345642	0.00960615	0.312405	0.301652	0.166032	0.133976
Archaea	Halobacterota	Methanosarcinia	Methanosarcinales	1.49931	0.0507157	0.10592	0.555908	0.100865	0.0419649	0.111265	0.0146499	0
Archaea	Crenarchaeota	Bathyarchaeia	TCS64	0.0849793	0.104249	0.264146	0.0144018	0	0.200499	0.143408	0.0830159	0.125045
Bacteria	Patescibacteria	Gracilibacteria	UBA4473	0.049944	0.0169052	0.0758438	0	0	0.0116569	0.00494511	0.00976658	0
Bacteria	Proteobacteria	Zetaproteobacteria	Mariprofundales	0	0.0225403	0.086305	0	0	0	0	0	0
Bacteria	Proteobacteria	Gammaproteobacteria	UBA10353	0.241023	0.191592	0.0666902	0.103693	0.0240154	0.0349707	0.00989022	0.0227887	0
Bacteria	Proteobacteria	Alphaproteobacteria	Rhizobiales	0.607527	0.414178	0.247146	0.313958	0.134486	0.226144	0.140936	0.0878992	0
Archaea	Thermoplasmatota	E2	DHVEG-1	0.0265871	0.0309929	0.258915	0	0	0.0326394	0	0.00976658	0.035727
Bacteria	Proteobacteria	Gammaproteobacteria	Granulosicoccales	0.302397	0.138059	0.0954585	0.236189	0.0960615	0.0559532	0.022253	0.0455774	0
Bacteria	Chloroflexota	Anaerolineae	SBR1031	0.194309	0.0732559	0.141226	0.118094	0.0864553	0.107244	0.066759	0.118827	0.0714541
Bacteria	Proteobacteria	Gammaproteobacteria	Nevskiales	0.0477077	0	0.056229	0	0.0144092	0	0	0	0
Bacteria	Fermentibacterota	Fermentibacteria	Fermentibacterales	0.00372716	0	0.0810744	0.0288035	0	0.0326394	0.00989022	0.0455774	0.0535906
Bacteria	Proteobacteria	Gammaproteobacteria	Enterobacterales	0.881846	0.40009	0.88528	0.397488	4.98079	0.186511	1.5404	0.221376	5.86817
Bacteria	Bacteroidota	Rhodothermia	Balneolales	0.0325505	0.0873436	0.151688	0.155539	0.0720461	0.0955867	0.0939571	0.227887	0.196499
Archaea	Nanoarchaeota	Woesearchaeia	GW2011-AR15	0.0323021	0.00563507	0.0810744	0.00864105	0.0192123	0.0209824	0.022253	0.027672	0
Bacteria	Actinobacteriota	Actinobacteria	Actinomycetales	0.066592	0.00563507	0.0536137	0.0230428	0.0480307	0	0	0.0195332	0
Bacteria	Verrucomicrobiota	Verrucomicrobiae	Pedosphaerales	0.211206	0.202863	0.171302	0.0835302	0.0768492	0.114238	0.101375	0.0813882	0.160772
Bacteria	Bacteroidota	Bacteroidia	AKYH767	0.0285749	0.0817086	0.0339989	0.0518463	0	0.0746042	0.0395609	0.104177	0.0446588
Bacteria	Proteobacteria	Alphaproteobacteria	Pelagibacterales	0.0554105	0.0253578	0.0457678	0	0	0	0	0	0
Archaea	Crenarchaeota	Bathyarchaeia	B26-1	0.0531742	0.0901612	0.251069	0	0.0240154	0.0442963	0.0197804	0.027672	0
Bacteria	Latescibacterota	UBA2968	UBA8231	0.0735493	0.0450806	0.0640749	0.0835302	0.0384246	0.13522	0.0717041	0.0992936	0
Bacteria	Proteobacteria	Gammaproteobacteria	Acidiferrobacterales	0.0159026	0	0.0444601	0	0	0	0	0.0569717	0
Bacteria	Chloroflexota	Anaerolineae	Caldilineales	0.293949	0.293024	0.203994	0.0518463	0	0.0932553	0.0271981	0.0260442	0
Bacteria	Proteobacteria	Gammaproteobacteria	Thiohalobacterales	0.136166	0.0986138	0.132073	0.109453	0.0384246	0.0512904	0.00989022	0.110688	0
Bacteria	Patescibacteria	ABY1	Komeilibacterales	0.0444775	0.0140877	0.0431525	0.0172821	0	0.048959	0	0.0195332	0.0446588
Bacteria	Marinisomatota	UBA8477	UBA8477	0.0216175	0	0.0196148	0.115214	0.0192123	0.0233138	0.022253	0.0651105	0.0267953
Bacteria	Nitrospinota	UBA8248	UBA8248	0.0226114	0.157782	0.0287683	0	0	0.0536218	0.066759	0.00976658	0
Bacteria	Verrucomicrobiota	Kiritimatiellae	UBA8416	0.39657	0.447988	0.555752	0.0604874	0	0.118901	0.0618139	0.0602272	0
Bacteria	Moduliflexota	Moduliflexia	Moduliflexales	0.054665	0.078891	0.0679979	0.0230428	0	0.0862612	0.044506	0.0683661	0.0535906
Bacteria	Actinobacteriota	Actinobacteria	Propionibacteriales	0.060877	0	0.0405372	0.0374446	0.0240154	0	0	0.0455774	0.035727
Bacteria	Firmicutes_E	Symbiobacteriia	Symbiobacteriales	0.0111815	0	0.0235377	0.0115214	0.0144092	0.00699415	0	0	0
Bacteria	Myxococcota	Myxococcia	Myxococcales	0.254938	0.225403	0.149072	0.0835302	0.0816523	0.207493	0.190387	0.034183	0.196499
Bacteria	Desulfobacterota	Desulfobacteria	C00003060	0.0578952	0.0619858	0.0784591	0.0172821	0	0.0466277	0	0.0439496	0
Bacteria	Planctomycetota	UBA8108	UBA8108	0.252702	0.0929787	0.158226	0.190103	0	0.298417	0.148353	0.151382	0.0267953
Bacteria	Patescibacteria	Saccharimonadia	Saccharimonadales	0.353832	0.540967	0.452447	0.057607	0	0.265778	0.145881	0.244164	0.169703
Bacteria	Myxococcota	UBA4248	UBA4248	0	0	0.0274607	0	0	0.0116569	0	0	0
Bacteria	Verrucomicrobiota	Kiritimatiellae	LD1-PB3	0	0	0.0339989	0	0	0.0139883	0	0	0
Bacteria	Proteobacteria	Gammaproteobacteria	Thiotrichales	0.00372716	0	0.026153	0	0	0	0	0	0
Bacteria	Planctomycetota	Phycisphaerae	Phycisphaerales	1.66679	0.447988	0.508676	0.383087	0.278578	0.314737	0.220057	0.278347	0.339407
Bacteria	WOR-3	WOR-3	SM23-42	0.000745432	0.00563507	0.0248454	0	0	0.00932553	0	0.00813882	0
Bacteria	KSB1	UBA2214	UBA2214	0.0273325	0.0253578	0.0549213	0	0.00960615	0.0326394	0.00741766	0.0179054	0
Bacteria	Patescibacteria	Paceibacteria	Moranbacterales	0.0457199	0.0253578	0.0444601	0.0288035	0	0.0209824	0.00494511	0.0292997	0.0267953
Bacteria	Marinisomatota	Marinisomatia	Marinisomatales	0.0347868	0.0929787	0.108535	0.0057607	0	0.0932553	0.0642864	0.0765049	0.035727
Bacteria	Proteobacteria	Gammaproteobacteria	Nitrosococcales	0.00347868	0	0.0235377	0	0	0	0	0	0
Bacteria	Gemmatimonadota	Gemmatimonadetes	Gemmatimonadales	0.0703191	0.0169052	0.0836897	0.0172821	0	0.0373021	0.0296707	0.0537162	0.0267953
Bacteria	Desulfobacterota	JdFR-97	JdFR-97	0.0104361	0	0.0222301	0	0	0.0116569	0	0	0
Bacteria	Hydrogenedentota	Hydrogenedentia	Hydrogenedentiales	0.0268356	0	0.0392295	0.00864105	0.0144092	0	0	0.0292997	0
Bacteria	Desulfobacterota	Desulfomonilia	Desulfomonilales	0.178904	0.236673	0.173918	0.0547267	0.0192123	0.123563	0.1261	0.144871	0.125045
Bacteria	Firmicutes_B	Desulfotomaculia	Ammonifexales	0.0288234	0.0112701	0.0405372	0.0403249	0	0.030308	0	0.0634828	0
Bacteria	Spirochaetota	Spirochaetia	Treponematales	0.0156541	0	0.00784591	0	0	0	0	0.0325553	0.15184
Bacteria	Zixibacteria	MSB-5A5	Zixibacteria-1	0.0464653	0.115519	0.224916	0.0057607	0.0192123	0.0885925	0.0469785	0.156265	0.0178635
Archaea	Halobacterota	Methanomicrobia	Methanomicrobiales	0.00298173	0	0.0209224	0	0	0.0116569	0.00494511	0	0
Bacteria	Cloacimonadota	Cloacimonadia	Cloacimonadales	0.000496955	0	0.0209224	0	0	0	0.00989022	0.00813882	0
Bacteria	Actinobacteriota	Rubrobacteria	Rubrobacterales	0.0536711	0.042263	0.0405372	0.0748891	0.0240154	0.0466277	0.0395609	0.0520884	0
Archaea	Asgardarchaeota	Lokiarchaeia	LCB-4	0.00248477	0.0338104	0.0601519	0	0	0.060616	0.0865394	0.113943	0.0535906
Bacteria	Acidobacteriota	Luteitaleia	Luteitaleales	0.208473	0.0507157	0.109843	0.0979319	0.067243	0.0466277	0.044506	0.0813882	0
Bacteria	Firmicutes	Bacilli	Erysipelotrichales	0	0	0.0156918	0.757532	0.0768492	0	0	0	0
Bacteria	Actinobacteriota	Thermoleophilia	Ga0077560	0.0969062	0.0986138	0.0196148	0.0201625	0.0144092	0.0116569	0.0173079	0.0162776	0
Archaea	Crenarchaeota	Nitrososphaeria	Nitrososphaerales	1.64865	0.0535332	0.200071	0.383087	0.220941	0.0256452	0.0173079	0.0325553	0.0267953
Bacteria	Acidobacteriota	GCA-2747255	GCA-2747255	0.01143	0	0.0248454	0.0230428	0	0.00932553	0.00741766	0.0195332	0
Bacteria	Latescibacterota	UBA2968	UBA2968	0.0892034	0.0450806	0.0601519	0.0806498	0.0288184	0.123563	0.118683	0.0862714	0
Bacteria	Bipolaricaulota	Bipolaricaulia	UBA7950	0.00149086	0	0.0235377	0	0	0	0	0	0
Bacteria	Caldatribacteriota	JS1	SB-45	0	0	0.0183071	0	0	0	0	0.00488329	0
Bacteria	Proteobacteria	Alphaproteobacteria	Sneathiellales	0.0221145	0	0	0	0	0	0.0173079	0.00488329	0
Bacteria	Actinobacteriota	Coriobacteriia	OPB41	0.00273325	0	0.0169995	0.00864105	0	0	0	0	0
Bacteria	Myxococcota	Polyangia	Kofleriales	0.538699	0.577595	0.36745	0.172821	0.0912584	0.221481	0.182969	0.196959	0.169703
Bacteria	Acidobacteriota	um-filter-49-7	um-filter-49-7	0.00323021	0	0.0209224	0.0201625	0	0.0279766	0.0148353	0.0504607	0
Bacteria	Planctomycetota	GCA-002687715	GCA-002687715	0.17294	0.0591683	0.13338	0.0288035	0	0.0652787	0.0469785	0.0651105	0.0535906
Bacteria	Proteobacteria	Gammaproteobacteria	SAR86	0.0106845	0.00563507	0.0143842	0	0	0	0	0	0
Bacteria	Proteobacteria	Gammaproteobacteria	UBA1113	0.0211206	0.0169052	0.0143842	0	0	0	0	0.0195332	0
Bacteria	Proteobacteria	Alphaproteobacteria	Nisaeales	0.00397564	0	0.0143842	0	0	0	0	0	0
Bacteria	Zixibacteria	MSB-5A5	MSB-5A5	0	0	0.0196148	0	0	0	0	0.00488329	0
Bacteria	Planctomycetota	Brocadiae	Brocadiales	0.121257	0.078891	0.0719208	0.0547267	0.0144092	0.0769356	0.0568688	0.0227887	0
Bacteria	Verrucomicrobiota	Lentisphaeria	UBA1784	0.11753	0.109884	0.0980738	0.0144018	0	0	0	0.00488329	0
Bacteria	Bdellovibrionota	Bdellovibrionia	Bdellovibrionales	0.198782	0.200045	0.181763	0.048966	0	0.0699415	0.0618139	0.0602272	0
Bacteria	Proteobacteria	Gammaproteobacteria	Ga0077554	0	0	0.0130765	0	0	0	0	0	0
Bacteria	Patescibacteria	Gracilibacteria	Peregrinibacterales	0.0357808	0	0.0366142	0	0	0	0.00494511	0	0
Bacteria	Schekmanbacteria	GWA2-38-11	GWA2-38-11	0.0022363	0	0.0130765	0	0	0	0	0	0.0446588
Bacteria	Chloroflexota	Dehalococcoidia	Dehalococcoidales	0.00447259	0	0.0183071	0	0	0	0	0.00651105	0
Bacteria	Proteobacteria	Gammaproteobacteria	Nitrococcales	0.139396	0.0338104	0.0536137	0.112334	0.0480307	0.0233138	0.0197804	0.0488329	0
Archaea	Nanoarchaeota	Woesearchaeia	ARS49	0.016648	0	0.0117689	0	0	0	0	0.00813882	0
Archaea	Asgardarchaeota	Heimdallarchaeia	LC-2	0.0380171	0.0253578	0.0196148	0	0	0.121232	0.0815943	0.0455774	0
Bacteria	Patescibacteria	ABY1	Falkowbacterales	0.156789	0.0535332	0.168687	0.057607	0.0144092	0.102581	0.0593413	0.0716216	0.0535906
Bacteria	Methylomirabilota	Methylomirabilia	Methylomirabilales	0.0921851	0	0.0117689	0.0259232	0.0192123	0.0116569	0	0.00651105	0
Bacteria	Proteobacteria	Alphaproteobacteria	Kiloniellales	0.128711	0	0.0209224	0.172821	0.0960615	0.0209824	0.0741766	0.00976658	0
Bacteria	Verrucomicrobiota	Verrucomicrobiae	Verrucomicrobiales	2.4972	2.14415	1.29327	0.273633	0.0912584	0.405661	0.271981	0.144871	0
Bacteria	Proteobacteria	Alphaproteobacteria	Puniceispirillales	0.0077028	0	0.0156918	0	0	0	0	0	0
Bacteria	Desulfobacterota	Syntrophobacteria	Syntrophobacterales	0.0375201	0.0478981	0.0104612	0.0201625	0	0	0	0.00651105	0
Bacteria	Nitrospirota	Nitrospiria	Nitrospirales	0.174928	0.00563507	0.0353066	0.100812	0.0384246	0	0	0.0227887	0
Bacteria	Myxococcota	Polyangia	Nannocystales	0.156044	0.180322	0.030076	0	0	0.0512904	0.0494511	0.0179054	0
Bacteria	Chloroflexota	Dehalococcoidia	UBA1151	0.116784	0.0169052	0.0143842	0.0921712	0.0528338	0	0.0123628	0	0
Bacteria	Riflebacteria	UBA8953	UBA8953	0.00695737	0	0.0169995	0	0	0	0	0	0
Bacteria	Actinobacteriota	Actinobacteria	Nitriliruptorales	0.0643557	0	0.0183071	0.0432053	0	0	0	0.00813882	0
Bacteria	Firmicutes	Bacilli	Acholeplasmatales	0	0	0.00784591	0	0	0	0	0	0
Bacteria	Firmicutes	Bacilli_A	Thermoactinomycetales	0.010933	0	0	0	0.0288184	0	0	0	0
Bacteria	Patescibacteria	Microgenomatia	UBA1400	0.000745432	0	0.0130765	0	0	0	0	0	0
Bacteria	Spirochaetota	GWE2-31-10	GWE2-31-10	0.00521803	0	0.00653826	0	0	0	0	0	0
Bacteria	Proteobacteria	Alphaproteobacteria	Elsterales	0.00397564	0	0.0326913	0	0	0.0442963	0.0543962	0.0813882	0
Bacteria	Proteobacteria	Gammaproteobacteria	Cardiobacteriales	0	0.0309929	0.00653826	0	0	0.00699415	0.00494511	0.00651105	0
Bacteria	Proteobacteria	Alphaproteobacteria	Caulobacterales	0.229593	0.0986138	0.0967662	0.0892909	0.0240154	0.00699415	0.0321432	0.027672	0
Bacteria	Patescibacteria	Microgenomatia	GWA2-44-7	0.00844823	0	0.0183071	0	0	0	0	0.00325553	0
Bacteria	Elusimicrobiota	Elusimicrobia	UBA1565	0.0111815	0	0.0052306	0	0	0	0	0	0
Bacteria	Margulisbacteria	ZB3	UBA6595	0	0	0.0052306	0	0	0	0	0	0
Bacteria	Eisenbacteria	RBG-16-71-46	RBG-16-71-46	0.0648526	0.036628	0.0326913	0.0345642	0	0.0373021	0.0173079	0.00325553	0
Bacteria	Zixibacteria	MSB-5A5	um-filter-46-8	0.00372716	0	0.0104612	0	0	0	0	0.00651105	0
Archaea	Thermoplasmatota	MGII	MGII	0.00521803	0	0.00392295	0	0	0	0	0	0
Bacteria	Elusimicrobiota	Elusimicrobia	Elusimicrobiales	0	0	0.00392295	0	0	0.00699415	0	0	0
Bacteria	Patescibacteria	Microgenomatia	CPR3	0	0	0.00392295	0	0	0	0	0	0
Bacteria	Actinobacteriota	Actinobacteria	Streptomycetales	0.0136663	0	0.00392295	0	0	0	0	0	0
Bacteria	Proteobacteria	Alphaproteobacteria	Parvibaculales	0.00248477	0	0	0.0144018	0.0144092	0	0	0	0
Bacteria	Deinococcota	Deinococci	Deinococcales	0.182382	0.042263	0.0954585	0.0777695	0.0288184	0.0186511	0.0123628	0.0830159	0.0267953
Archaea	Halobacterota	Methanosarcinia	Syntrophoarchaeales	0	0	0.0026153	0	0	0	0	0	0
Archaea	Nanoarchaeota	Woesearchaeia	UBA12501	0.0077028	0.0197228	0.0117689	0	0	0	0	0	0
Bacteria	Thermotogota	Thermotogae	Petrotogales	0.000496955	0	0.0026153	0	0	0	0	0	0
Bacteria	Proteobacteria	Gammaproteobacteria	Diplorickettsiales	0	0	0.0026153	0	0	0	0	0	0
Bacteria	Bacteroidota	Bacteroidia	AKYH767-A	0	0	0.0026153	0	0	0	0	0	0
Bacteria	Chloroflexota	Dehalococcoidia	bin125	0	0	0.0026153	0	0	0	0	0	0
Bacteria	Patescibacteria	WWE3	UBA101185	0.0260901	0	0.0444601	0.0057607	0.00960615	0.0209824	0	0.0146499	0
Bacteria	Firmicutes	Bacilli	Exiguobacterales	0	0	0	0	0	0	0	0	0.0178635
Bacteria	Cyanobacteriota	Cyanobacteriia	Cyanobacteriales	3.57758	4.33055	2.81145	0.818019	0.139289	1.61332	0.6577	0.714588	0.348339
Bacteria	Delongbacteria	UBA4055	UBA4055	0.391104	0.0309929	0.0954585	0.0345642	0	0.00932553	0.00494511	0	0
Bacteria	Verrucomicrobiota	Verrucomicrobiae	Opitutales	0.876628	0.591683	0.859127	0.567429	0.0528338	0.30308	0.153298	0.309275	0.241158
Bacteria	Firmicutes_A	Clostridia	Tissierellales	0.18437	0	0.0235377	0.0403249	0.134486	0.00699415	0	0.00325553	0
Bacteria	Bacteroidota	Kapabacteria	Kapabacteriales	0.0802582	0.0563507	0.0536137	0.0921712	0	0.0955867	0.0321432	0.141615	0
Bacteria	Proteobacteria	Gammaproteobacteria	Methylococcales	0.0198782	0.154964	0.156918	0.0259232	0	0.498916	0.430225	0.154637	0
Bacteria	Planctomycetota	UBA1135	UBA1135	1.36712	0.904429	0.69044	0.380206	0.0864553	0.671438	0.543962	0.476935	0.30368
Bacteria	Planctomycetota	Planctomycetes	Planctomycetales	0.513106	0.242308	0.100689	0.0864105	0	0.0466277	0.0123628	0.0162776	0
Bacteria	Bdellovibrionota	Bacteriovoracia	Bacteriovoracales	0.279289	0.343739	0.32822	0.0259232	0	0.181848	0.103847	0.0537162	0
Archaea	Nanoarchaeota	Woesearchaeia	SM23-78	0.564541	0.402908	0.721823	0.0604874	0.0144092	0.571189	0.351103	0.294625	0.133976
Archaea	Nanoarchaeota	Woesearchaeia	Pacearchaeales	0.871162	0.197228	0.506061	0.236189	0.0336215	0.463945	0.548907	0.205098	0
Archaea	Halobacterota	Halobacteria	Halobacteriales	0.0899488	0	0.00392295	0.0115214	0	0	0	0.00651105	0
Bacteria	Proteobacteria	Gammaproteobacteria	HK1	0.136911	0	0	0	0.115274	0.0559532	0.0692315	0	0
Bacteria	Proteobacteria	Alphaproteobacteria	Rhodospirillales	0.077525	0	0	0.103693	0.0528338	0.0815984	0.0618139	0.096038	0.0893176
Bacteria	Acidobacteriota	Blastocatellia	Pyrinomonadales	0.0919367	0.036628	0.0183071	0	0	0.0279766	0	0.00976658	0
Bacteria	Proteobacteria	Gammaproteobacteria	Berkiellales	0.0658465	0.0197228	0	0.0604874	0	0.0233138	0.00741766	0.00651105	0
Bacteria	Planctomycetota	UBA8108	UBA1146	0.224872	0.0873436	0.0627673	0.132496	0.0192123	0.0979181	0.00989022	0.0374386	0
Archaea	Nanoarchaeota	Woesearchaeia	UBA10216	0.0914397	0	0.0732285	0	0.0240154	0.0139883	0	0.00813882	0
Bacteria	Cyanobacteriota	Cyanobacteriia	Leptolyngbyales	0.0268356	0.0704384	0	0	0	0.00466277	0	0.00488329	0
Bacteria	Nitrospirota	Thermodesulfovibrionia	Thermodesulfovibrionales	0.0854762	0.0112701	0.030076	0	0	0.00932553	0	0.0113943	0
Bacteria	Patescibacteria	Paceibacteria	UBA9983	0.339172	0.214133	0.308606	0.0518463	0	0.0676101	0.0321432	0.102549	0.0625223
Archaea	Nanoarchaeota	Woesearchaeia	UBA583	0.118027	0.0676209	0.332143	0.501181	0	0.0932553	0.175551	0.0553439	0
Bacteria	CG2-30-53-67	CG2-30-53-67	CG2-30-53-67	0.028078	0.0648033	0.0457678	0	0	0	0.022253	0.0309275	0
Bacteria	Actinobacteriota	Acidimicrobiia	bin76	0.0231084	0	0	0	0	0	0	0	0
Bacteria	Nitrospinota	Nitrospinia	Nitrospinales	0.0894519	0	0	0.0259232	0	0	0.0197804	0	0
Bacteria	Myxococcota	UBA4248	UBA7976	0.0496955	0	0.0156918	0.0403249	0	0.00932553	0	0	0
Bacteria	Bdellovibrionota	Oligoflexia	Oligoflexales	0.0790158	0.0732559	0.0143842	0	0	0	0	0	0
Bacteria	Omnitrophota	Omnitrophia	Omnitrophales	0.192819	0.101431	0.0653826	0.0172821	0	0.0559532	0.0271981	0.0292997	0
Bacteria	Proteobacteria	Gammaproteobacteria	Ectothiorhodospirales	0.0524287	0.0676209	0	0.00864105	0.0288184	0.060616	0.066759	0.0146499	0
Archaea	Thermoplasmatota	E2	UBA9212	0.0800097	0	0.0104612	0	0	0	0	0.0113943	0.0178635
Bacteria	Proteobacteria	Gammaproteobacteria	21-64-14	0.077028	0	0	0.0950516	0.0144092	0.0209824	0	0	0
Bacteria	Fibrobacterota	Fibrobacteria	Fibrobacterales	0.0370231	0.0253578	0	0	0	0	0	0	0
Bacteria	Proteobacteria	Gammaproteobacteria	Immundisolibacterales	0.00646041	0.0619858	0	0.0403249	0	0.0769356	0.0296707	0.0179054	0
Bacteria	Proteobacteria	Alphaproteobacteria	Micavibrionales	0.0740463	0.191592	0.147765	0.0230428	0	0.079267	0.0346158	0.0260442	0.035727
Archaea	Nanoarchaeota	Woesearchaeia	GW2011-AR4	0.12722	0	0.207917	0.0201625	0.00960615	0.142214	0.0914845	0.0455774	0
Bacteria	Elusimicrobiota	Elusimicrobia	2-02-FULL-39-32	0.107839	0.0535332	0.0130765	0.0374446	0.0288184	0.0676101	0.0346158	0.0260442	0
Bacteria	Proteobacteria	Gammaproteobacteria	Steroidobacterales	0.016151	0	0	0	0	0	0	0	0
Bacteria	OLB16	OLB16	OLB16	0.0335445	0	0.0117689	0.0172821	0	0	0.0148353	0.00651105	0
Bacteria	Verrucomicrobiota	Lentisphaeria	Victivallales	0.0519318	0	0.0601519	0	0	0.0279766	0.0370883	0.0309275	0
Bacteria	Chloroflexota	Anaerolineae	4572-78	0.0529257	0	0	0.0662481	0	0.00699415	0.00494511	0	0
Bacteria	Chloroflexota	Dehalococcoidia	UBA3495	0.0159026	0	0	0.0057607	0	0	0	0	0
Bacteria	Proteobacteria	Alphaproteobacteria	Defluviicoccales	0.0730524	0.0507157	0.0143842	0.109453	0	0.0233138	0	0.0146499	0
Bacteria	Proteobacteria	Alphaproteobacteria	Dongiales	0.00919367	0.0478981	0	0	0	0.0373021	0.066759	0	0
Bacteria	Proteobacteria	Alphaproteobacteria	Geminicoccales	0.0472107	0	0.0339989	0	0	0.00699415	0	0	0
Bacteria	Acidobacteriota	bin61	bin61	0.0352838	0.0112701	0	0.0115214	0	0	0	0.00976658	0
Bacteria	Verrucomicrobiota	Chlamydiia	Parachlamydiales	0.113306	0.222585	0.0928432	0.0172821	0.0192123	0.0233138	0.0173079	0	0.0178635
Bacteria	Patescibacteria	ABY1	Uhrbacterales	0.102621	0.0253578	0.0209224	0.0144018	0	0.00699415	0	0.00651105	0
Bacteria	Verrucomicrobiota	Kiritimatiellae	SS1-B-03-39	0.0750402	0.0507157	0.0248454	0	0	0	0	0	0
Bacteria	Firmicutes	Bacilli	Lactobacillales	0.00621194	0	0.0222301	0.0950516	0	0	0.00741766	0	0.0446588
Bacteria	Actinobacteriota	Actinobacteria	Corynebacteriales	0.0496955	0.118337	0.0353066	0.0374446	0.0288184	0.0955867	0	0.0472051	0
Bacteria	Patescibacteria	Gracilibacteria	BD1-5	0.0904458	0.0732559	0.145149	0.0201625	0.0288184	0.00932553	0	0.0130221	0
Archaea	Nanoarchaeota	Woesearchaeia	CG08-08-20-14	0.13219	0.0732559	0.11115	0.0288035	0	0.0862612	0.0296707	0.0244164	0.035727
Bacteria	Chloroflexota	Dehalococcoidia	UBA2979	0.0228599	0	0	0	0	0	0	0	0
Bacteria	Firmicutes_F	Halanaerobiia	Halanaerobiales	0.0134178	0	0.0536137	0	0	0.0419649	0.0148353	0.0309275	0
Bacteria	Proteobacteria	Alphaproteobacteria	Rickettsiales	0.0400049	0.0112701	0.00915356	0.0057607	0	0.00932553	0	0	0
Bacteria	Spirochaetota	UBA4802	UBA4802	0.0382655	0	0.0287683	0	0	0.0256452	0.00741766	0.0406941	0.035727
Bacteria	Proteobacteria	Alphaproteobacteria	bin65	0.0241023	0.0281754	0	0	0	0	0	0	0
Bacteria	Spirochaetota	Spirochaetia	Sphaerochaetales	0.0305627	0	0.00653826	0.00864105	0	0.00932553	0	0.00976658	0.0714541
Bacteria	Actinobacteriota	Thermoleophilia	Solirubrobacterales	0.0263386	0.0338104	0.00784591	0	0	0.0139883	0	0	0
Bacteria	Patescibacteria	Paceibacteria	UBA6257	0.0335445	0.00845261	0	0.0115214	0	0	0	0	0
Bacteria	Bdellovibrionota	Bacteriovoracia	UBA1018	0.0556589	0	0.0117689	0	0	0.00932553	0	0.00813882	0
Archaea	Nanoarchaeota	Woesearchaeia	SCGC-AAA011-G17	0.077028	0	0.0130765	0	0	0.00466277	0.00741766	0.0113943	0
Bacteria	Dependentiae	Babeliae	Babeliales	0.0581437	0.0845261	0.0653826	0.00864105	0	0.00932553	0.00741766	0	0
Bacteria	Desulfobacterota	Desulfarculia	Desulfarculales	0.0099391	0	0.0052306	0	0	0	0	0	0
Archaea	Nanoarchaeota	Woesearchaeia	GW2011-AR9	0.0300658	0	0.00784591	0	0	0	0	0	0
Bacteria	Firmicutes	Bacilli	Bacillales_A	0.00894519	0	0	0	0	0.0209824	0	0	0
Bacteria	Firmicutes_A	Clostridia	TANB77	0.00869671	0	0	0	0	0	0	0	0
Bacteria	Proteobacteria	Gammaproteobacteria	GCF-002020875	0.00844823	0.0676209	0	0	0	0.0139883	0.0123628	0	0
Bacteria	Patescibacteria	Gracilibacteria	um-filter-43-11	0.0298173	0.0197228	0.0183071	0	0	0	0	0	0
Bacteria	Verrucomicrobiota	Verrucomicrobiae	Chthoniobacterales	0.00944214	0	0	0	0	0	0	0	0
Bacteria	Patescibacteria	Gracilibacteria	Absconditabacterales	0.0241023	0.0197228	0.0353066	0	0	0	0	0.00488329	0
Archaea	Thermoplasmatota	Thermoplasmata_A	Methanomassiliicoccales	0.0188843	0.0112701	0.0640749	0	0.0144092	0	0.0148353	0	0
Bacteria	Firmicutes	Bacilli	Bacillales	0.016648	0	0	0	0	0	0	0.0195332	0
Bacteria	Cyanobacteriota	Cyanobacteriia	Synechococcales_A	0.0126724	0.0253578	0.00653826	0.0115214	0	0.00466277	0	0.00325553	0
Bacteria	Proteobacteria	Gammaproteobacteria	Francisellales	0.00795128	0	0.0130765	0	0	0	0	0	0
Bacteria	Chloroflexota	Dehalococcoidia	JdFR-54	0.0099391	0.0507157	0.0496907	0	0	0	0	0	0
Bacteria	Desulfobacterota	Desulfobaccia	Desulfobaccales	0.0077028	0	0	0	0	0	0	0	0
Bacteria	Proteobacteria	Alphaproteobacteria	Thalassobaculales	0.0159026	0	0	0	0	0	0	0	0
Bacteria	Actinobacteriota	Actinobacteria	Nanopelagicales	0.0176419	0.00563507	0.00915356	0	0	0	0	0	0
Bacteria	Planctomycetota	Planctomycetes	Gemmatales	0.0171449	0	0	0	0	0	0	0	0
Bacteria	Omnitrophota	koll11	GIF10	0.027581	0.00845261	0.0575366	0	0	0.0233138	0	0.0244164	0
Bacteria	UBP10	GR-WP33-30	UTPRO1	0.00919367	0	0	0	0	0	0	0	0
Bacteria	UBP10	GR-WP33-30	bin18	0.00646041	0	0	0	0	0	0	0	0
Bacteria	Firmicutes_C	Negativicutes	Acidaminococcales	0	0	0	0.0748891	0	0	0	0	0
Bacteria	Patescibacteria	Gracilibacteria	Peribacterales	0.0454714	0	0.0169995	0	0	0	0	0	0
Bacteria	Firmicutes_A	Clostridia	Clostridiales	0.016151	0	0.00653826	0	0	0	0	0.00651105	0
Bacteria	Proteobacteria	Gammaproteobacteria	Coxiellales	0.0099391	0	0	0	0	0	0	0	0
Bacteria	Firmicutes_A	Clostridia	Oscillospirales	0.00646041	0	0	0	0	0	0	0	0
Bacteria	Nitrospirota	Nitrospiria	2-01-FULL-66-17	0.00521803	0	0	0.0057607	0	0	0	0	0
Bacteria	Cyanobacteriota	Sericytochromatia	S15B-MN24	0.00745432	0	0	0	0	0	0	0	0
Bacteria	Bdellovibrionota	Oligoflexia	Silvanigrellales	0.00621194	0	0	0	0	0	0	0	0
Bacteria	Firmicutes	Bacilli_A	Caldalkalibacillales	0.00869671	0	0	0	0	0	0	0	0
Bacteria	Cyanobacteriota	Cyanobacteriia	Phormidesmiales	0.0151571	0	0	0	0	0	0	0	0
Bacteria	Verrucomicrobiota	Lentisphaeria	Lentisphaerales	0.0124239	0.0197228	0.0235377	0	0	0	0	0	0
Bacteria	Cyanobacteriota	Vampirovibrionia	Gastranaerophilales	0.0119269	0	0	0	0	0	0	0	0
Bacteria	Bacteroidota	UBA10030	UBA10030	0.00273325	0	0.0156918	0	0	0.0209824	0.0123628	0.0260442	0
Bacteria	Patescibacteria	Kazan	Kazan-3B-28	0.00496955	0	0	0	0	0	0	0	0
Bacteria	Proteobacteria	Alphaproteobacteria	Oceanibaculales	0.00496955	0	0	0	0	0.0116569	0	0.00813882	0
Bacteria	UBA10199	UBA10199	GCA-002796325	0.00496955	0	0	0	0	0	0	0	0
Bacteria	Omnitrophota	koll11	UBA10015	0.00844823	0	0	0	0	0	0	0	0
Bacteria	Elusimicrobiota	Endomicrobia	Endomicrobiales	0.00596346	0	0	0.0172821	0	0.0326394	0	0	0
Bacteria	UBP10	GR-WP33-30	UBA9968	0.00670889	0	0	0	0	0	0	0	0
Bacteria	KSB1	UBA2214	JdFR-76	0.00819976	0	0	0	0	0	0	0	0
Bacteria	Fibrobacterota	Chitinivibrionia	Chitinivibrionales	0.0134178	0	0.0183071	0	0	0	0	0	0
Bacteria	Firmicutes_B	Desulfitobacteriia	Desulfitobacteriales	0.00447259	0	0	0	0.00960615	0	0	0	0
Bacteria	Omnitrophota	UBA9649	2-02-FULL-51-18	0.0300658	0	0	0	0	0	0	0.00813882	0
Bacteria	Chloroflexota	Dehalococcoidia	SAR202	0.0101876	0	0	0	0	0	0.00494511	0	0
Bacteria	MBNT15	MBNT15	MBNT15	0.0146602	0.0478981	0.00392295	0	0	0	0	0	0
Archaea	Asgardarchaeota	Heimdallarchaeia	LC-3	0.00298173	0	0	0	0	0.00932553	0	0	0
Bacteria	Bacteroidota	Bacteroidia	Sphingobacteriales	0.00496955	0.0112701	0.00784591	0	0	0	0	0	0
Bacteria	Actinobacteriota	Actinobacteria	Streptosporangiales	0.00496955	0	0	0	0	0	0	0	0
Bacteria	Chloroflexota	Chloroflexia	Thermomicrobiales	0.010933	0	0.00915356	0	0	0	0	0	0
Bacteria	Synergistota	Synergistia	Synergistales	0.00646041	0	0.00392295	0	0	0	0	0	0
Bacteria	Dadabacteria	UBA1144	UBA2774	0.00571498	0	0	0	0	0	0	0	0
Bacteria	BRC1	UBA8349	HGW-BRC1-1	0.00646041	0	0	0	0	0	0	0	0
Bacteria	Actinobacteriota	UBA4738	UBA4738	0.00372716	0	0	0	0	0	0	0	0
Bacteria	SAR324	SAR324	SAR324	0.00596346	0	0	0	0.0144092	0	0	0	0
Bacteria	Verrucomicrobiota	Verrucomicrobiae	Methylacidiphilales	0.00347868	0	0	0	0	0	0	0	0
Bacteria	Proteobacteria	Gammaproteobacteria	UBA9339	0.00347868	0	0.00392295	0	0	0.00466277	0	0	0
Bacteria	Omnitrophota	koll11	UBA1572	0.00347868	0	0	0	0	0	0	0	0
Bacteria	Proteobacteria	Alphaproteobacteria	UBA8366	0.0054665	0	0	0	0	0	0	0	0
Bacteria	Bdellovibrionota	UBA2361	UBA2361	0.00571498	0	0	0	0	0	0	0	0
Archaea	Micrarchaeota	Iainarchaeia	Iainarchaeales	0.00919367	0	0.0130765	0	0	0	0	0.00325553	0
Bacteria	Spirochaetota	Leptospirae	Leptospirales	0.00496955	0	0	0	0.0240154	0	0	0	0
Bacteria	Patescibacteria	Paceibacteria	Yanofskybacterales	0.00422412	0	0	0	0	0	0	0	0
Bacteria	Chloroflexota	Dehalococcoidia	UBA2963	0.00819976	0	0	0.0115214	0	0	0	0	0
Bacteria	Planctomycetota	Phycisphaerae	UBA1161	0.00273325	0	0	0.0057607	0	0	0	0	0
Bacteria	UBP10	GR-WP33-30	UBA7539	0.00472107	0	0	0	0	0	0	0	0
Bacteria	Patescibacteria	ABY1	Magasanikibacterales	0.0176419	0	0.0052306	0	0	0	0	0	0
Bacteria	Patescibacteria	Gracilibacteria	GCA-2401425	0.00397564	0	0	0	0	0	0	0	0
Bacteria	Fibrobacterota	OXYB2-FULL-49-7	OXYB2-FULL-49-7	0.00347868	0	0	0	0	0	0	0	0
Bacteria	Firmicutes_E	DTU015	D8A-2	0.00248477	0	0	0	0	0	0	0	0
Bacteria	Actinobacteriota	Acidimicrobiia	IMCC26256	0.00248477	0	0	0	0	0	0	0	0
Bacteria	Omnitrophota	koll11	1-14-0-20-42-13	0.00447259	0	0	0	0	0	0	0	0
Bacteria	Marinisomatota	Marinisomatia	SCGC-AAA003-L08	0.00323021	0	0	0	0	0	0	0	0
Bacteria	UBA10199	UBA10199	2-02-FULL-44-16	0.00372716	0	0	0	0	0	0	0	0
Bacteria	Firmicutes_D	Dethiobacteria	Dethiobacterales	0	0	0	0	0	0.00932553	0	0.00976658	0
Bacteria	Patescibacteria	ABY1	UBA2169	0.0022363	0	0	0	0	0	0	0	0
Archaea	Altiarchaeota	Altiarchaeia	SCGC-AAA252-I15	0.0022363	0	0	0	0	0	0	0	0
Bacteria	Patescibacteria	Paceibacteria	Paceibacterales	0.00323021	0	0.00392295	0	0	0	0	0	0
Bacteria	Cyanobacteriota	Vampirovibrionia	Vampirovibrionales	0.00099391	0.0197228	0	0	0	0.00466277	0	0	0
Bacteria	Chloroflexota	Dehalococcoidia	UBA2991	0.00198782	0	0	0	0	0	0	0	0
Bacteria	Armatimonadota	Fimbriimonadia	Fimbriimonadales	0.00397564	0	0	0	0	0	0	0	0
Archaea	Altiarchaeota	Altiarchaeia	IMC4	0.00844823	0	0.0052306	0	0	0	0	0	0
Bacteria	Cyanobacteriota	Cyanobacteriia	Eurycoccales	0.00198782	0	0	0	0	0	0	0	0
Bacteria	Margulisbacteria	GWF2-35-9	GWF2-35-9	0.00198782	0	0	0	0	0	0	0	0
Bacteria	Firmicutes	Bacilli	RF39	0.00198782	0	0	0.0144018	0	0	0	0	0
Bacteria	Patescibacteria	ABY1	Buchananbacterales	0.00298173	0	0	0	0	0	0	0	0
Archaea	Nanoarchaeota	Aenigmarchaeia	CG10238-14	0.00273325	0	0	0	0	0	0.00741766	0	0
Archaea	Nanoarchaeota	CG03	ex4484-52	0.00173934	0	0	0	0	0	0	0	0
Bacteria	Bacteroidota	Kapabacteria	OLB7	0.00173934	0	0	0	0	0	0	0	0
Bacteria	Margulisbacteria	WOR-1	O2-12-FULL-45-9	0.00173934	0	0	0	0	0	0	0	0
Bacteria	Proteobacteria	Alphaproteobacteria	Caedibacterales	0.00173934	0	0	0	0	0	0	0	0
Bacteria	Spirochaetota	UBA12135	UBA12135	0.00670889	0	0	0	0	0	0	0	0
Bacteria	Thermosulfidibacterota	Thermosulfidibacteria	Thermosulfidibacterales	0.00298173	0	0	0	0	0	0	0	0
Bacteria	Firmicutes_A	Clostridia	Eubacteriales	0.00173934	0	0	0	0	0	0	0	0
Bacteria	Proteobacteria	Alphaproteobacteria	Acetobacterales	0.00422412	0	0.00784591	0.0201625	0	0	0	0	0
Bacteria	Patescibacteria	Microgenomatia	Roizmanbacterales	0.00149086	0	0	0	0	0	0	0	0
Archaea	Crenarchaeota	Bathyarchaeia	40CM-2-53-6	0.00149086	0	0	0	0	0	0	0	0
Bacteria	Firmicutes	Bacilli	Mycoplasmatales	0.00273325	0	0	0	0	0	0	0	0
Bacteria	Patescibacteria	ABY1	UBA11705	0.00298173	0	0.00392295	0	0	0	0	0.00488329	0
Bacteria	Desulfuromonadota	Desulfuromonadia	Geobacterales	0.00198782	0	0	0	0	0	0	0	0
Bacteria	Proteobacteria	Gammaproteobacteria	Legionellales	0.00124239	0.0169052	0	0.0115214	0	0	0	0	0
Bacteria	Aerophobetota	Aerophobia	Aerophobales	0.00124239	0	0	0	0	0	0	0	0
Bacteria	Patescibacteria	Paceibacteria	Terrybacterales	0.00124239	0	0	0	0	0	0	0	0
Bacteria	Patescibacteria	WWE3	2-01-FULL-39-13	0.00173934	0	0	0	0	0	0	0	0
Bacteria	Dictyoglomota	Dictyoglomia	Dictyoglomales	0.00124239	0	0	0	0	0	0	0	0
Bacteria	Cyanobacteriota	Cyanobacteriia	PCC-7407	0.00124239	0	0	0	0	0	0	0	0
Bacteria	GWC2-55-46	GWC2-55-46	GWC2-55-46	0.00173934	0	0	0	0	0	0	0	0
Bacteria	Desulfobacterota	Desulfomonilia	UBA1062	0	0	0	0	0	0	0	0.00813882	0
Bacteria	WOR-3	WOR-3	UBA2258	0.00099391	0	0	0	0	0	0	0	0
Archaea	Halobacterota	Archaeoglobi	Archaeoglobales	0.00173934	0	0	0	0	0	0	0.00325553	0
Bacteria	Patescibacteria	Doudnabacteria	UBA920	0.00099391	0	0	0	0	0	0	0	0
Bacteria	Planctomycetota	Planctomycetes	Isosphaerales	0.00273325	0	0	0	0	0	0	0	0
Archaea	Crenarchaeota	Nitrososphaeria	Caldiarchaeales	0.00099391	0	0	0	0	0	0	0	0
Bacteria	Elusimicrobiota	Elusimicrobia	2-01-FULL-59-12	0.00099391	0	0	0	0	0	0	0	0
Bacteria	Acidobacteriota	Acidobacteriae	Acidobacteriales	0.00198782	0	0	0	0	0	0	0	0
Bacteria	Patescibacteria	ABY1	XYB2-FULL-38-15	0.00099391	0	0	0	0	0	0	0	0
Bacteria	UBA10199	UBA10199	UBA10199	0.00149086	0	0	0	0	0	0	0	0
Bacteria	WOR-3	32-111	32-111	0.000745432	0	0	0	0	0	0	0.00325553	0
Archaea	Halobacterota	Archaeoglobi	JdFR-21	0.000745432	0	0	0	0	0	0	0	0
Bacteria	Chloroflexota	Chloroflexia	Chloroflexales	0.000745432	0	0	0	0	0	0	0	0
Bacteria	Patescibacteria	Paceibacteria	Azambacterales	0.000745432	0	0	0	0	0	0	0	0
Bacteria	Patescibacteria	Paceibacteria	WO2-41-13	0.000745432	0	0	0	0	0	0	0	0
Archaea	Euryarchaeota	Methanobacteria	Methanobacteriales	0.00124239	0	0	0	0	0	0	0	0
Bacteria	Proteobacteria	Alphaproteobacteria	Paracaedibacterales	0	0	0	0.00864105	0	0	0	0	0
Bacteria	Marinisomatota	UBA2242	UBA2242	0	0	0	0	0	0	0.00741766	0	0
Bacteria	AABM5-125-24	AABM5-125-24	AABM5-125-24	0	0	0	0	0	0	0	0.00488329	0
Bacteria	Patescibacteria	Andersenbacteria	UBA10190	0.000496955	0	0	0	0	0	0	0	0
Bacteria	Patescibacteria	ABY1	Kerfeldbacterales	0.000496955	0	0	0	0	0	0	0	0
Bacteria	Patescibacteria	Paceibacteria	Ryanbacterales	0.000496955	0	0	0	0	0	0	0	0
Bacteria	Proteobacteria	Gammaproteobacteria	UBA11654	0.000496955	0	0	0	0	0	0	0	0
Bacteria	Goldbacteria-1	Goldbacteria-1	Goldbacteria-1	0.000496955	0	0	0	0	0	0.00494511	0	0
Bacteria	Patescibacteria	ABY1	GWA2-46-9	0.000496955	0	0	0	0	0	0	0	0
Bacteria	Planctomycetota	GCA-2746535	GCA-2746535	0.000496955	0	0	0	0	0	0	0	0
Archaea	Nanoarchaeota	Aenigmarchaeia	GW2011-AR5	0.000496955	0	0	0	0	0	0	0	0
Bacteria	Proteobacteria	Alphaproteobacteria	UBA828	0.000496955	0	0	0	0	0	0	0	0
Bacteria	Firmicutes	Bacilli_A	Paenibacillales	0.000496955	0	0	0	0	0	0	0	0
Bacteria	Proteobacteria	Alphaproteobacteria	UBA10121	0.000496955	0	0	0	0	0	0	0	0
Bacteria	Proteobacteria	Gammaproteobacteria	UBA12402	0.000496955	0	0	0	0	0	0	0	0
Bacteria	Proteobacteria	Gammaproteobacteria	Halothiobacillales	0	0	0	0	0	0	0.00494511	0	0

## Sheet: Most abundant families
Domain	Phylum	Class	Order	Family	A 0 h	B 0 h	C 0 h	A 336 h	A 336 h glucose	B 336 h	B 336 h glucose	C 336 h	C 336 h glucose
Bacteria	Bacteroidota	Bacteroidia	Flavobacteriales	Flavobacteriaceae	10.3833	13.6075	13.7266	10.5756	45.9163	10.2767	16.663	15.8679	35.7938
Bacteria	Campylobacterota	Campylobacteria	Campylobacterales	Sulfurovaceae	0.0534634	0.767151	5.31936	0.0278957	0	0.423729	0.425936	1.32218	0.892686
Bacteria	Proteobacteria	Gammaproteobacteria	GCA-001735895	GCA-2746365	0.178211	2.42407	1.77216	0.269659	0.0206249	2.73593	1.74444	1.60835	0.748704
Bacteria	Campylobacterota	Campylobacteria	Campylobacterales	Thiovulaceae	0.176262	1.19474	5.01652	0.142578	0.0979684	1.99833	1.51112	1.97964	1.10386
Bacteria	Firmicutes_A	Clostridia	Peptostreptococcales	Natronincolaceae	0.145354	0.050305	0.0202863	5.84571	6.77014	0.125549	0.17363	0.063392	0.124784
Bacteria	Bacteroidota	Bacteroidia	Bacteroidales	Marinifilaceae	1.33185	0.0345847	0.0521648	9.1343	6.5742	0.0313873	0.0108519	0.0199232	0
Bacteria	Desulfobacterota	Desulfobulbia	Desulfobulbales	Desulfocapsaceae	2.11765	3.39873	2.52855	5.05533	8.22935	3.81356	7.05643	4.14222	7.96698
Bacteria	Myxococcota	Polyangia	Polyangiales	SG8-38	1.15921	1.46199	0.938967	0.533118	0.268124	1.12733	0.963104	0.858509	0.710309
Bacteria	Proteobacteria	Gammaproteobacteria	Chromatiales	Sedimenticolaceae	2.37801	4.6595	3.98047	1.931	0.716717	4.53024	4.0369	4.02992	1.74698
Bacteria	Proteobacteria	Gammaproteobacteria	Woeseiales	Woeseiaceae	7.27548	7.27221	3.27769	6.18665	1.64999	8.56874	7.26804	8.35507	2.83164
Bacteria	Desulfuromonadota	Desulfuromonadia	Desulfuromonadales	Geopsychrobacteraceae	0.711453	0.28611	0.873761	6.44701	2.13984	1.17964	3.03581	1.41093	1.82377
Bacteria	Desulfobacterota	Desulfobacteria	Desulfobacterales	Desulfosarcinaceae	1.20404	2.32346	1.45917	2.66559	0.324843	7.14323	6.40803	7.19409	4.56902
Bacteria	Bacteroidota	Bacteroidia	Cytophagales	Cyclobacteriaceae	1.07177	2.41149	1.53452	2.16347	0.861091	4.54593	4.40586	3.84699	2.3133
Bacteria	Proteobacteria	Gammaproteobacteria	GCA-1735895	GCA-1735895	2.38079	1.1916	0.909987	2.22236	0.809529	1.14302	0.879002	0.786061	0.287963
Bacteria	Bacteroidota	Bacteroidia	Bacteroidales	GWF2-33-38	0.437732	0.999811	1.35049	2.50752	0.453749	3.57815	3.02225	5.24886	2.88923
Bacteria	Bacteroidota	Bacteroidia	Bacteroidales	Marinilabiliaceae	0.225549	0.0628812	0.0246334	0.114682	1.42828	0.0732371	0.0515464	0.0199232	0.0383951
Bacteria	Proteobacteria	Gammaproteobacteria	Enterobacterales	Psychromonadaceae	0.0765752	0.0282965	0.168087	0.0185972	3.38249	0.0392341	0.387954	0.036224	4.82818
Bacteria	Desulfobacterota	Desulfobulbia	Desulfobulbales	Desulfobulbaceae	0.483955	1.3488	1.39251	1.16542	0.639373	2.49006	3.82257	1.56488	1.43982
Archaea	Asgardarchaeota	Lokiarchaeia	Thorarchaeales	Thorarchaeaceae	0.037313	0.157203	0.602794	0	0	0.274639	0.157352	0.275302	0.191975
Bacteria	Calditrichota	Calditrichia	Calditrichales	Calditrichaceae	0.798888	1.11614	1.42004	1.45368	0.350624	2.04279	1.34292	2.52119	1.37262
Bacteria	Proteobacteria	Gammaproteobacteria	Xanthomonadales	Wenzhouxiangellaceae	0.231953	1.13186	0.707123	0.158076	0.0309374	0.486503	0.488334	0.644787	0.278364
Bacteria	Verrucomicrobiota	Kiritimatiellae	Kiritimatiellales	UBA1859	0.168465	0.330126	0.541935	0	0	0.0836995	0.0461205	0.132218	0.15358
Bacteria	Proteobacteria	Alphaproteobacteria	Rhodobacterales	Rhodobacteraceae	2.27554	3.97095	3.70515	1.07554	0.541405	1.5589	1.3185	1.18996	1.01747
Bacteria	Acidobacteriota	Thermoanaerobaculia	Thermoanaerobaculales	Thermoanaerobaculaceae	0.26147	0.594228	0.437605	0.189071	0.0618748	0.889307	0.784048	0.959936	0.62392
Bacteria	Acidobacteriota	Mor1	Mor1	Mor1	2.05333	2.1694	1.76201	1.59626	0.613592	2.03233	1.76343	2.36905	1.70858
Bacteria	Actinobacteriota	Acidimicrobiia	Microtrichales	MedAcidi-G1	1.80773	1.13186	0.498464	0.508322	0.366093	0.447269	0.211612	0.280736	0.345556
Bacteria	Proteobacteria	Gammaproteobacteria	Betaproteobacteriales	Hydrogenophilaceae	0.00111382	0.0377287	0.234742	0	0.0360936	0.0392341	0.0461205	0.115917	0.105586
Bacteria	Desulfobacterota	Desulfobulbia	Desulfobulbales	Desulfurivibrionaceae	0.616222	1.14129	1.43308	1.2987	0.448592	2.33312	3.36679	0.974426	0.758303
Bacteria	Bacteroidota	Bacteroidia	Bacteroidales	Prolixibacteraceae	0.231953	0.138339	0.299948	1.40099	1.51593	0.598975	0.379816	0.54336	0.335957
Bacteria	Bacteroidota	Ignavibacteria	Ignavibacteriales	Melioribacteraceae	0.48674	0.657109	0.901293	0.805877	0.206249	0.889307	0.507325	1.1972	1.01747
Bacteria	Proteobacteria	Gammaproteobacteria	Pseudomonadales	Pseudohongiellaceae	0.617892	0.512482	0.439054	0.275858	0.12375	0.235405	0.222463	0.191987	0.15358
Bacteria	Firmicutes_A	Clostridia	Peptostreptococcales	Fusibacteraceae	0.0504004	0	0.0275314	1.72024	0.680623	0	0.0244167	0.0144896	0
Bacteria	Spirochaetota	Spirochaetia	Spirochaetales	Spirochaetaceae_B	0.197425	0.135195	0.186924	0.300654	1.10343	0.381879	0.770483	0.420199	1.51661
Bacteria	Proteobacteria	Gammaproteobacteria	Pseudomonadales	HTCC2089	0.923358	0.80488	0.410074	0.468028	0.108281	0.627746	0.54802	0.358618	0.191975
Bacteria	Bacteroidota	Ignavibacteria	Ignavibacteriales	Ignavibacteriaceae	0.169858	0.106898	0.233293	0.102284	0.0928122	0.0993932	0.0759631	0.170253	0.124784
Bacteria	Proteobacteria	Gammaproteobacteria	Chromatiales	Chromatiaceae	0.117508	0.408728	0.217354	0.0402938	0	0.156937	0.122084	0.108672	0.172778
Bacteria	Desulfobacterota	Desulfovibrionia	Desulfovibrionales	Desulfovibrionaceae	0.0300732	0	0	0.0185972	0.278437	0	0.0461205	0	0.950278
Bacteria	Planctomycetota	UBA1135	UBA2386	UBA2386	1.13109	0.531346	0.618733	0.657099	0.340311	0.588512	0.455779	0.54336	0.431945
Bacteria	Proteobacteria	Gammaproteobacteria	Tenderiales	Tenderiaceae	0.0261748	0	0.168087	0.0898862	0	0.0496966	0	0.072448	0
Bacteria	Proteobacteria	Gammaproteobacteria	Thiohalomonadales	Thiohalomonadaceae	0.162339	0.254669	0.392685	0.161175	0.0567186	0.266792	0.124797	0.623053	0.182377
Bacteria	Proteobacteria	Gammaproteobacteria	Pseudomonadales	Halieaceae	1.48277	2.18827	1.05344	0.39364	0.139218	0.672212	0.496473	0.260813	0
Bacteria	Planctomycetota	Planctomycetes	Pirellulales	Pirellulaceae	4.09134	3.83261	2.19817	0.805877	0.278437	1.20841	0.746066	0.613997	0.383951
Bacteria	Myxococcota	UBA9160	UBA9160	UBA4427	0.310756	0.289254	0.123167	0.210768	0.139218	0.264177	0.225176	0.126784	0.115185
Bacteria	Bacteroidota	Bacteroidia	Chitinophagales	Saprospiraceae	5.05619	4.51173	4.02249	1.3266	0.288749	3.99665	1.2127	2.38897	0.355155
Bacteria	Firmicutes_A	Clostridia	Acetivibrionales	Acetivibrionaceae	0.0417683	0.0723134	0.110126	0	0.0257812	0.0366185	0	0.0108672	0
Bacteria	Desulfuromonadota	Desulfuromonadia	Desulfuromonadales	Desulfuromonadaceae	0.103028	0.157203	0.202863	0.0743886	0.0360936	0.287717	0.455779	0.16663	0.0671914
Bacteria	Proteobacteria	Gammaproteobacteria	Pseudomonadales	Hahellaceae	0.119736	0.0314406	0.121718	0.0836872	0.0618748	0.00523122	0	0.110483	0.0671914
Bacteria	Bacteroidota	Bacteroidia	Bacteroidales	vadinHA17	0.0025061	0	0.19272	0	0	0.0523122	0.0705372	0.816851	0.575926
Bacteria	Desulfobacterota	BSN033	SM23-61	SM23-61	0.0913334	0.188644	0.284009	0	0.0154687	0.290333	0.249593	0.307904	0.163179
Bacteria	Actinobacteriota	Acidimicrobiia	Acidimicrobiales	Acidimicrobiaceae	0.107205	0.320694	0.159393	0.0433934	0	0.0680059	0.0515464	0.0579584	0.0287963
Bacteria	Myxococcota	Polyangia	Polyangiales	Sandaracinaceae	0.053185	0.166635	0.0883904	0.0216967	0	0.0287717	0.0461205	0.0434688	0.0767902
Bacteria	Proteobacteria	Gammaproteobacteria	Thiomicrospirales	Thioglobaceae	0.142291	0.191788	0.13331	0.266559	0.0824997	0.235405	0.189908	0.239078	0.134383
Bacteria	Gemmatimonadota	Gemmatimonadetes	SG8-23	UBA6960	0.296833	0.138339	0.0739002	0.288256	0.0567186	0.0758527	0.0325556	0.0688256	0.163179
Bacteria	Planctomycetota	Planctomycetes	Pirellulales	Thermoguttaceae	0.101636	0.0691693	0.218803	0.00929858	0	0.10724	0.0515464	0.0597696	0
Bacteria	Proteobacteria	Gammaproteobacteria	Betaproteobacteriales	Rhodocyclaceae	0.0353638	0	0.213006	0	0	0	0.0189908	0.0489024	0
Bacteria	UBP1	PRR-12	LZORAL124-64-63	LZORAL124-64-63	0.335817	0.867761	1.12734	1.22741	0.27328	1.59814	1.16115	2.99029	1.67978
Bacteria	Proteobacteria	Gammaproteobacteria	Enterobacterales	Vibrionaceae	0.0267317	0.0565931	0.128963	0	1.88203	0	1.18557	0	1.24784
Bacteria	Proteobacteria	Gammaproteobacteria	Thiomicrospirales	Thiomicrospiraceae	0	0.0220084	0.162291	0.0247962	0	0.0784683	0.0515464	0.04528	0
Bacteria	Actinobacteriota	Acidimicrobiia	Microtrichales	Ilumatobacteraceae	1.01831	1.13186	0.466586	0.251062	0.164999	0.394957	0.217037	0.298848	0.278364
Bacteria	Desulfobacterota	Desulfobacteria	Desulfobacterales	Desulfococcaceae_A	0.103307	0	0.179679	0.117782	0	0.125549	0.135648	0.153952	0
Bacteria	Chloroflexota	Anaerolineae	Promineofilales	Promineofilaceae	0.877413	0.512482	0.621631	0.399839	0.108281	0.337414	0.314704	0.186554	0.211173
Bacteria	Bacteroidota	Bacteroidia	Flavobacteriales	UA16	0.0726768	0.194932	0.152147	0.0185972	0	0.10724	0.086815	0.155763	0.15358
Bacteria	Deferrisomatota	Deferrisomatia	Deferrisomatales	Deferrisomataceae	0.105256	0.0943218	0.0999826	0.105384	0.0309374	0.138627	0.149213	0.072448	0
Bacteria	Verrucomicrobiota	Verrucomicrobiae	Verrucomicrobiales	DEV007	1.41483	1.25762	0.675245	0.170474	0.0309374	0.170015	0.0895279	0.0307904	0
Bacteria	Planctomycetota	UBA1135	UBA2386	GCA-002748355	0.0857642	0.0471609	0.114473	0.0309953	0	0.117702	0.0406945	0.0778816	0.0383951
Bacteria	Patescibacteria	Saccharimonadia	Saccharimonadales	Saccharimonadaceae	0.0540203	0.0786015	0.202863	0	0	0.0627746	0.0596853	0.114106	0.0287963
Bacteria	Desulfobacterota	Desulfobacteria	Desulfobacterales	Desulfatibacillaceae	0.50289	0.147771	0.386889	0.223166	0.0979684	0.630362	0.412371	0.487213	0.105586
Bacteria	Actinobacteriota	Acidimicrobiia	Microtrichales	Bin134	0.096624	0.135195	0.0985336	0.0123981	0	0.0680059	0.0379816	0.0489024	0
Bacteria	Desulfuromonadota	Desulfuromonadia	Desulfuromonadales	Pelobacteraceae_A	0.587819	0.267245	0.0811453	0.638502	0.598123	0.266792	0.482908	0.128595	0.316759
Bacteria	Chloroflexota	Ellin6529	CSP1-4	CSP1-4	0.331083	0.471609	0.34052	0.235564	0.0464061	0.162168	0.111232	0.168442	0.0767902
Bacteria	Acidobacteriota	Luteitaleia	RBG-16-70-10	RBG-16-70-10	0.160947	0.169779	0.166638	0.06509	0	0.36357	0.249593	0.34775	0.124784
Bacteria	Acidobacteriota	Aminicenantia	Aminicenantales	Aminicenantaceae	0.012252	0.0440169	0.128963	0.00619905	0	0.0235405	0.0434075	0.0163008	0.0191975
Bacteria	Verrucomicrobiota	Verrucomicrobiae	Opitutales	Verruco-01	0.0409329	0.128906	0.211557	0.136379	0.0103125	0.141243	0.119371	0.148518	0.124784
Bacteria	Fusobacteriota	Fusobacteriia	Fusobacteriales	Fusobacteriaceae	0.294049	0.150915	0.25213	0.0557915	0.0154687	0.0156937	0.0651112	0.018112	0
Bacteria	Proteobacteria	Gammaproteobacteria	Xanthomonadales	Xanthomonadaceae	0.0100244	0	0.0681041	0.0247962	0	0.00523122	0	0.0489024	0.0383951
Bacteria	Desulfobacterota	Desulfobacteria	Desulfatiglanales	HGW-15	0.078246	0.11633	0.120269	0.123981	0.0360936	0.251099	0.27401	0.19561	0
Archaea	Thermoplasmatota	Thermoplasmata_A	SG8-5	SG8-5	0.0314655	0.0723134	0.149249	0	0	0.0575434	0.0271297	0	0.0191975
Bacteria	Proteobacteria	Gammaproteobacteria	UBA4486	UBA4486	0.366726	0.330126	0.101432	0.278957	0.134062	0.499582	0.436788	0.201043	0
Bacteria	Planctomycetota	Brocadiae	SM23-32	SM23-32	0.0857642	0.213796	0.131861	0.0185972	0.0257812	0.0156937	0.0298426	0.0688256	0.15358
Bacteria	Acidobacteriota	Aminicenantia	UBA2199	UBA2199	0.0442744	0.0817456	0.0869414	0.0278957	0	0.143859	0.0623983	0.242701	0.143982
Bacteria	Gemmatimonadota	Gemmatimonadetes	SG8-23	BD2-11	1.31431	0.786015	0.717267	0.669498	0.309374	0.51266	0.504612	0.845831	0.364753
Bacteria	Bacteroidota	Bacteroidia	NS11-12g	UBA9320	0.062374	0.226372	0.165189	0	0	0.013078	0.0162778	0.0108672	0
Bacteria	Desulfobacterota	Syntrophia	Syntrophales	Smithellaceae	0	0.0188644	0.0782473	0	0	0.0313873	0	0.0199232	0
Bacteria	Chloroflexota	Anaerolineae	CG2-30-64-16	CG2-30-64-16	0.0793598	0.191788	0.140555	0.0898862	0	0.117702	0.0217037	0.0851264	0.115185
Bacteria	Firmicutes	Bacilli	Izimaplasmatales	Izimaplasmataceae	0.303516	0.0691693	0.144902	2.08288	1.89749	0.334798	0.37439	0.335072	0.412747
Archaea	Crenarchaeota	Bathyarchaeia	B26-1	BA1	0.040376	0.0597372	0.201414	0	0	0.0313873	0.0217037	0.018112	0
Bacteria	Proteobacteria	Alphaproteobacteria	Sphingomonadales	Sphingomonadaceae	0.239472	0.213796	0.198516	0.220066	0.0721873	0.151705	0.151926	0.112294	0.0767902
Bacteria	Chloroflexota	Anaerolineae	Anaerolineales	envOPS12	0.502055	0.559643	0.769431	0.384341	0.0412499	0.700983	0.564297	0.793306	0.364753
Bacteria	Proteobacteria	Gammaproteobacteria	Pseudomonadales	Spongiibacteraceae	0.203272	0.30183	0.591202	0.13018	0	0.227558	0.0515464	0.219155	0.326358
Bacteria	Planctomycetota	UBA1135	UBA1135	GCA-002686595	0.190742	0.251525	0.105779	0	0	0.128165	0.0949539	0.0706368	0
Bacteria	Planctomycetota	Phycisphaerae	SG8-4	SG8-4	0.377029	0.370999	0.734655	0.244863	0.0257812	0.939004	0.52089	0.981671	0.239969
Bacteria	Myxococcota	Polyangia	Polyangiales	Polyangiaceae	0.0785244	0.172923	0.137657	0.00929858	0	0.0235405	0	0.0126784	0
Bacteria	Acidobacteriota	Acidobacteriae	Solibacterales	Solibacteraceae	0.133659	0.0943218	0.0941865	0.0371943	0.0412499	0.0915463	0.132935	0.114106	0
Bacteria	Chloroflexota	Anaerolineae	Anaerolineales	Anaerolineaceae	0.205779	0.229516	0.592651	0.0743886	0.0257812	0.29818	0.295714	0.387597	0.297562
Archaea	Asgardarchaeota	Heimdallarchaeia	UBA460	UBA460	0.00194919	0.0157203	0.0695531	0	0	0.0366185	0.0352686	0.0887488	0.0191975
Bacteria	Firmicutes_F	Halanaerobiia	Halanaerobiales	Halarsenatibacteraceae	0	0	0.0550629	0	0	0.0261561	0	0	0
Bacteria	Actinobacteriota	Acidimicrobiia	UBA5794	UBA5794	0.856807	1.38024	0.882455	0.858569	0.159843	1.29473	0.743353	0.923712	0.652716
Bacteria	Proteobacteria	Alphaproteobacteria	Azospirillales	Inquilinaceae	0.00361992	0.191788	0.0405727	0.0185972	0	0.42896	0.203473	0.139462	0.0575926
Bacteria	Chloroflexota	Anaerolineae	Anaerolineales	UBA4823	0.0155935	0.0440169	0.0536139	0	0	0.0444654	0	0	0
Bacteria	Myxococcota	XYA12-FULL-58-9	XYA12-FULL-58-9	XYA12-FULL-58-9	0.177098	0.179211	0.204312	0.0371943	0.0103125	0.350492	0.330982	0.184742	0.143982
Bacteria	Proteobacteria	Gammaproteobacteria	Pseudomonadales	Pseudomonadaceae	0.0412114	0.0660253	0.0840434	0.0154976	0	0.238021	0.371677	0.0760704	0
Archaea	Halobacterota	Methanosarcinia	Methanosarcinales	Methanosarcinaceae	1.6802	0.0565931	0.117371	0.598208	0.108281	0.047081	0.122084	0.0163008	0
Archaea	Crenarchaeota	Bathyarchaeia	TCS64	TCS64	0.0952317	0.11633	0.292703	0.0154976	0	0.224942	0.157352	0.0923712	0.134383
Bacteria	Patescibacteria	Gracilibacteria	UBA4473	UBA4473	0.0559695	0.0188644	0.0840434	0	0	0.013078	0.00542594	0.0108672	0
Bacteria	Chloroflexota	Anaerolineae	Anaerolineales	UBA6092	0.219423	0.251525	0.38544	0.114682	0.0824997	0.235405	0.157352	0.126784	0.201574
Bacteria	Proteobacteria	Zetaproteobacteria	Mariprofundales	Mariprofundaceae	0	0.0251525	0.0956355	0	0	0	0	0	0
Bacteria	Proteobacteria	Gammaproteobacteria	UBA10353	LS-SOB	0.270102	0.213796	0.0739002	0.111583	0.0257812	0.0392341	0.0108519	0.0253568	0
Bacteria	Proteobacteria	Alphaproteobacteria	Rhizobiales	Rhizobiaceae	0.252837	0.210652	0.107228	0.0991848	0.0567186	0.0732371	0.0596853	0.0416576	0
Archaea	Thermoplasmatota	E2	DHVEG-1	DHVEG-1	0.0261748	0.0345847	0.286907	0	0	0.0366185	0	0.0108672	0.0383951
Bacteria	Proteobacteria	Gammaproteobacteria	Granulosicoccales	Granulosicoccaceae	0.33888	0.154059	0.105779	0.254161	0.103125	0.0627746	0.0244167	0.0507136	0
Bacteria	Chloroflexota	Anaerolineae	SBR1031	A4b	0.217752	0.0817456	0.156495	0.127081	0.0928122	0.120318	0.0732501	0.132218	0.0767902
Bacteria	Proteobacteria	Gammaproteobacteria	Nevskiales	Nevskiaceae	0.0284024	0	0.0521648	0	0.0154687	0	0	0	0
Bacteria	Proteobacteria	Gammaproteobacteria	Betaproteobacteriales	Burkholderiaceae	0.189628	0.0691693	0.269518	0.0464929	0.0515623	0.0523122	0.0623983	0.173875	0.105586
Bacteria	Fermentibacterota	Fermentibacteria	Fermentibacterales	Fermentibacteraceae	0.00417683	0	0.0898394	0.0309953	0	0.0366185	0.0108519	0.0507136	0.0575926
Bacteria	Proteobacteria	Gammaproteobacteria	Enterobacterales	Alteromonadaceae	0.66161	0.289254	0.560772	0.0929858	0.0464061	0.154321	0.103093	0.179309	0.15358
Bacteria	Bacteroidota	Rhodothermia	Balneolales	Balneolaceae	0.0364777	0.0974659	0.168087	0.167374	0.0773435	0.10724	0.103093	0.253568	0.211173
Bacteria	Spirochaetota	Spirochaetia	Spirochaetales	Alkalispirochaetaceae	0.0309085	0.0660253	0.1478	0	0	0.240636	0.20076	0.235456	0.230371
Archaea	Nanoarchaeota	Woesearchaeia	GW2011-AR15	GW2011-AR15	0.0361992	0.00628812	0.0898394	0.00929858	0.0206249	0.0235405	0.0244167	0.0307904	0
Bacteria	Actinobacteriota	Actinobacteria	Actinomycetales	Kineosporiaceae	0.0389837	0	0.0434707	0.0247962	0.0515623	0	0	0.0217344	0
Bacteria	Verrucomicrobiota	Verrucomicrobiae	Pedosphaerales	Pedosphaeraceae	0.187122	0.198076	0.181128	0.0898862	0.0412499	0.109856	0.084102	0.0742592	0.124784
Bacteria	Desulfobacterota	Desulfobacteria	Desulfobacterales	Magnetomoraceae	0.084372	0.053449	0.121718	0.0991848	0	0.0366185	0.124797	0.124973	0
Bacteria	Proteobacteria	Alphaproteobacteria	Rhizobiales	Hyphomicrobiaceae	0.130317	0.119474	0.102881	0.0867867	0.0360936	0.094162	0.0271297	0.0326016	0
Bacteria	Bacteroidota	Bacteroidia	Flavobacteriales	Crocinitomicaceae	0.121685	0.389864	0.184026	0	0.0412499	0.094162	0.0705372	0.0054336	0
Bacteria	Patescibacteria	Paceibacteria	UBA9983	Nomurabacteraceae	0.0325793	0.0440169	0.0405727	0.00929858	0	0.0209249	0.0081389	0.0126784	0
Bacteria	Bacteroidota	Bacteroidia	AKYH767	2-12-FULL-35-15	0.0309085	0.0911778	0.0376746	0.0557915	0	0.0836995	0.0434075	0.115917	0.0479939
Bacteria	Proteobacteria	Alphaproteobacteria	Pelagibacterales	Pelagibacteraceae	0.0595894	0.0282965	0.0507158	0	0	0	0	0	0
Archaea	Crenarchaeota	Bathyarchaeia	B26-1	UBA233	0.0186565	0.0408728	0.0767982	0	0.0257812	0.0183093	0	0.0126784	0
Bacteria	Spirochaetota	Spirochaetia	Spirochaetales	Marispirochaetaceae	0.194083	0.270389	0.336173	0.294455	0.0515623	0.706215	0.580575	0.699123	0.508735
Bacteria	Cyanobacteriota	Cyanobacteriia	Cyanobacteriales	Cyanobacteriaceae	0.616222	0.886625	0.176781	0.0898862	0	0.19094	0.0786761	0.0959936	0
Bacteria	Verrucomicrobiota	Lentisphaeria	UBA1784	GWF2-45-14	0.0361992	0.0314406	0.063757	0	0	0	0	0.0054336	0
Bacteria	Latescibacterota	UBA2968	UBA8231	GCA-002724215	0.0824228	0.050305	0.0710021	0.0898862	0.0412499	0.151705	0.0786761	0.110483	0
Bacteria	Proteobacteria	Gammaproteobacteria	Acidiferrobacterales	Sulfurifustaceae	0.0178211	0	0.0492668	0	0	0	0	0.063392	0
Bacteria	Chloroflexota	Anaerolineae	Caldilineales	Caldilineaceae	0.329413	0.326982	0.226048	0.0557915	0	0.104624	0.0298426	0.0289792	0
Bacteria	Nitrospirota	Thermodesulfovibrionia	Thermodesulfovibrionales	SM23-35	0.015872	0.0125762	0.0333275	0	0	0.0104624	0	0.0126784	0
Bacteria	Verrucomicrobiota	Kiritimatiellae	Kiritimatiellales	Kiritimatiellaceae	0.0317439	0	0.060859	0	0	0	0	0	0
Bacteria	Proteobacteria	Gammaproteobacteria	Thiohalobacterales	Thiohalobacteraceae	0.152594	0.110042	0.146351	0.117782	0.0412499	0.0575434	0.0108519	0.123162	0
Bacteria	Patescibacteria	ABY1	Komeilibacterales	GWA2-36-10	0.0289594	0.0157203	0.0434707	0	0	0.0287717	0	0.0217344	0.0479939
Bacteria	Marinisomatota	UBA8477	UBA8477	UBA8477	0.0242256	0	0.0217354	0.123981	0.0206249	0.0261561	0.0244167	0.072448	0.0287963
Bacteria	Nitrospinota	UBA8248	UBA8248	UBA8248	0.0253394	0.176067	0.0318785	0	0	0.060159	0.0732501	0.0108672	0
Bacteria	Verrucomicrobiota	Kiritimatiellae	UBA8416	YA12-FULL-60-10	0.444415	0.499906	0.615835	0.06509	0	0.133396	0.0678242	0.0670144	0
Bacteria	Proteobacteria	Gammaproteobacteria	Pseudomonadales	Halomonadaceae	0.294884	0.00943218	0.0883904	0.161175	0.0360936	0	0	0.0235456	0
Bacteria	Firmicutes	Bacilli	Lactobacillales	Aerococcaceae	0	0	0.0246334	0	0	0	0.0081389	0	0.0479939
Bacteria	Moduliflexota	Moduliflexia	Moduliflexales	Moduliflexaceae	0.0612602	0.0880337	0.0753492	0.0247962	0	0.0967776	0.0488334	0.0760704	0.0575926
Bacteria	Actinobacteriota	Actinobacteria	Propionibacteriales	Nocardioidaceae	0.0676647	0	0.0449197	0.0402938	0.0257812	0	0	0.0507136	0.0383951
Bacteria	Firmicutes_E	Symbiobacteriia	Symbiobacteriales	Symbiobacteriaceae	0.0125305	0	0.0260824	0.0123981	0.0154687	0.00784683	0	0	0
Bacteria	Desulfobacterota	Desulfobacteria	C00003060	S7086C20	0.0225549	0	0.0304295	0	0	0	0	0.0489024	0
Bacteria	Planctomycetota	UBA8108	UBA8108	UBA8108	0.283189	0.103754	0.175332	0.204569	0	0.334798	0.162778	0.168442	0.0287963
Bacteria	Patescibacteria	Saccharimonadia	Saccharimonadales	UBA4665	0.229447	0.411872	0.168087	0.0278957	0	0.109856	0.0488334	0.099616	0.15358
Bacteria	Myxococcota	UBA4248	UBA4248	UBA4248	0	0	0.0304295	0	0	0.013078	0	0	0
Bacteria	Bacteroidota	Bacteroidia	Chitinophagales	Chitinophagaceae	0.0453882	0.0817456	0.0579609	0	0.0154687	0.00523122	0	0	0
Bacteria	Verrucomicrobiota	Kiritimatiellae	LD1-PB3	Lenti-01	0	0	0.0376746	0	0	0.0156937	0	0	0
Bacteria	Proteobacteria	Gammaproteobacteria	Thiotrichales	Thiotrichaceae	0.00417683	0	0.0289805	0	0	0	0	0	0
Bacteria	Bacteroidota	Rhodothermia	Rhodothermales	bin80	0.195476	0.0314406	0.0217354	0.13328	0.139218	0.0156937	0.0542594	0	0.0479939
Bacteria	Planctomycetota	Phycisphaerae	Phycisphaerales	SM1A02	1.65542	0.471609	0.520199	0.365744	0.283593	0.329567	0.241454	0.297037	0.364753
Bacteria	Planctomycetota	Planctomycetes	Pirellulales	UBA7805	0.485348	0.248381	0.149249	0.145678	0.118593	0.224942	0.0976668	0.123162	0
Bacteria	WOR-3	WOR-3	SM23-42	SM23-42	0.000835366	0.00628812	0.0275314	0	0	0.0104624	0	0.009056	0
Bacteria	KSB1	UBA2214	UBA2214	UBA2214	0.0306301	0.0282965	0.060859	0	0.0103125	0.0366185	0.0081389	0.0199232	0
Bacteria	Patescibacteria	Paceibacteria	Moranbacterales	GWC2-37-73	0.0389837	0.0157203	0.0492668	0.0154976	0	0.00784683	0	0.0072448	0
Bacteria	Proteobacteria	Gammaproteobacteria	Nitrosococcales	Methylophagaceae	0.00389837	0	0.0260824	0	0	0	0	0	0
Bacteria	Gemmatimonadota	Gemmatimonadetes	Gemmatimonadales	Gemmatimonadaceae	0.0788029	0.0188644	0.0927375	0.0185972	0	0.0418498	0.0325556	0.0597696	0.0287963
Archaea	Nanoarchaeota	Woesearchaeia	SM23-78	UBA9642	0.524331	0.330126	0.724512	0.0557915	0.0154687	0.57805	0.328269	0.320582	0.143982
Bacteria	Patescibacteria	Paceibacteria	UBA9983	Campbellbacteraceae	0.0183781	0.0314406	0.0449197	0	0	0	0	0	0
Bacteria	Desulfobacterota	JdFR-97	JdFR-97	JdFR-97	0.0116951	0	0.0246334	0	0	0.013078	0	0	0
Bacteria	Proteobacteria	Gammaproteobacteria	Enterobacterales	Enterobacteriaceae	0.0309085	0	0.0376746	0.161175	0.0206249	0.0156937	0.0135648	0.0108672	0.0767902
Bacteria	Desulfobacterota	Desulfomonilia	Desulfomonilales	Desulfomonilaceae	0.200488	0.264101	0.19272	0.058891	0.0206249	0.138627	0.138361	0.161197	0.134383
Bacteria	Firmicutes_B	Desulfotomaculia	Ammonifexales	Ammonificaceae	0.0323008	0.0125762	0.0449197	0.0433934	0	0.0340029	0	0.0706368	0
Bacteria	Spirochaetota	Spirochaetia	Treponematales	Treponemataceae_B	0.0144797	0	0.00869414	0	0	0	0	0.036224	0.163179
Bacteria	Zixibacteria	MSB-5A5	Zixibacteria-1	Zixibacteria-1	0.0520712	0.128906	0.249232	0.00619905	0.0206249	0.0993932	0.0515464	0.173875	0.0191975
Archaea	Halobacterota	Methanomicrobia	Methanomicrobiales	Methanomicrobiaceae	0	0	0.0231844	0	0	0	0	0	0
Bacteria	Cloacimonadota	Cloacimonadia	Cloacimonadales	Cloacimonadaceae	0.000556911	0	0.0231844	0	0	0	0.0108519	0.009056	0
Bacteria	Actinobacteriota	Rubrobacteria	Rubrobacterales	Rubrobacteraceae	0.0601464	0.0471609	0.0449197	0.0805877	0.0257812	0.0523122	0.0434075	0.0579584	0
Archaea	Asgardarchaeota	Lokiarchaeia	LCB-4	LCB-4	0.00278455	0.0377287	0.0666551	0	0	0.0680059	0.0949539	0.126784	0.0575926
Bacteria	Acidobacteriota	Luteitaleia	Luteitaleales	Luteitaleaceae	0.0854858	0.0565931	0.0536139	0.0402938	0	0.0340029	0.0488334	0.0307904	0
Bacteria	Firmicutes	Bacilli	Erysipelotrichales	Erysipelotrichaceae	0	0	0.0101432	0.771782	0.0824997	0	0	0	0
Bacteria	Actinobacteriota	Thermoleophilia	Ga0077560	Ga0077560	0.108598	0.110042	0.0217354	0.0216967	0.0154687	0.013078	0.0189908	0.018112	0
Archaea	Crenarchaeota	Nitrososphaeria	Nitrososphaerales	Nitrosopumilaceae	1.84532	0.0597372	0.221701	0.412237	0.237187	0.0287717	0.0189908	0.036224	0.0287963
Bacteria	Acidobacteriota	GCA-2747255	GCA-2747255	GCA-2747255	0.0128089	0	0.0275314	0.0247962	0	0.0104624	0.0081389	0.0217344	0
Bacteria	Latescibacterota	UBA2968	UBA2968	GCA-2709665	0.0534634	0.0314406	0.0405727	0.0309953	0	0.102009	0.0786761	0.054336	0
Bacteria	Bipolaricaulota	Bipolaricaulia	UBA7950	UBA7950	0.00167073	0	0.0260824	0	0	0	0	0	0
Bacteria	Bacteroidota	Bacteroidia	Flavobacteriales	Cryomorphaceae	0.0139228	0	0.0202863	0	0	0	0	0	0
Bacteria	Caldatribacteriota	JS1	SB-45	34-128	0	0	0.0202863	0	0	0	0	0.0054336	0
Bacteria	Spirochaetota	Spirochaetia	Spirochaetales	Sediminispirochaetaceae	0.0317439	0.0251525	0.0391236	0.0340948	0.0257812	0.10724	0.0406945	0.054336	0
Bacteria	Proteobacteria	Alphaproteobacteria	Sneathiellales	NRL2	0.0169858	0	0	0	0	0	0	0	0
Bacteria	Actinobacteriota	Coriobacteriia	OPB41	UBA2279	0.00306301	0	0.0188373	0.00929858	0	0	0	0	0
Bacteria	Bacteroidota	Rhodothermia	Rhodothermales	UBA10348	0.45249	0.342703	0.195618	0.114682	0	0.0967776	0	0.054336	0
Bacteria	Bacteroidota	Rhodothermia	Rhodothermales	Rubricoccaceae	0.113053	0.0220084	0.0231844	0.0340948	0.0412499	0	0	0	0
Bacteria	Proteobacteria	Gammaproteobacteria	Betaproteobacteriales	Gallionellaceae	0.0025061	0	0.0188373	0	0	0	0	0	0
Bacteria	Myxococcota	Polyangia	Kofleriales	Kofleriaceae	0.603691	0.644532	0.407176	0.185972	0.0979684	0.248483	0.20076	0.219155	0.182377
Bacteria	Acidobacteriota	um-filter-49-7	um-filter-49-7	um-filter-49-7	0.00361992	0	0.0231844	0.0216967	0	0.0313873	0.0162778	0.0561472	0
Bacteria	Myxococcota	Myxococcia	Myxococcales	Anaeromyxobacteraceae	0.0768537	0.0220084	0.05941	0	0	0.0784683	0.0922409	0.018112	0.134383
Bacteria	Planctomycetota	GCA-002687715	GCA-002687715	GCA-002687715	0.193805	0.0660253	0.1478	0.0309953	0	0.0732371	0.0515464	0.072448	0.0575926
Bacteria	Desulfobacterota	Desulfobacteria	C00003060	C00003060	0.0423252	0.0691693	0.0565119	0.0185972	0	0.0523122	0	0	0
Bacteria	Desulfobacterota	Desulfobacteria	Desulfobacterales	Desulfatirhabdiaceae	0.00918903	0	0.0173883	0	0	0	0	0.0217344	0
Bacteria	Proteobacteria	Gammaproteobacteria	SAR86	D2472	0.0114167	0.00628812	0.0159393	0	0	0	0	0	0
Bacteria	Bdellovibrionota	Bdellovibrionia	Bdellovibrionales	1-14-0-10-45-34	0.0320224	0.0597372	0.0159393	0	0	0.0313873	0.0352686	0	0
Bacteria	Verrucomicrobiota	Verrucomicrobiae	Pedosphaerales	AAA164-E04	0.0387053	0.0220084	0.00869414	0	0.0309374	0.0183093	0.0271297	0.0163008	0.0479939
Bacteria	Actinobacteriota	Actinobacteria	Actinomycetales	Microbacteriaceae	0.0289594	0.00628812	0.0159393	0	0	0	0	0	0
Bacteria	Proteobacteria	Gammaproteobacteria	Betaproteobacteriales	Methylophilaceae	0.00751829	0	0.0159393	0	0	0	0	0.0199232	0
Bacteria	Proteobacteria	Gammaproteobacteria	UBA1113	UBA1113	0.0236687	0.0188644	0.0159393	0	0	0	0	0.0217344	0
Bacteria	Proteobacteria	Alphaproteobacteria	Nisaeales	Nisaeaceae	0.00445529	0	0.0159393	0	0	0	0	0	0
Bacteria	Proteobacteria	Gammaproteobacteria	Betaproteobacteriales	UKL13-2	0.00445529	0	0.0159393	0	0	0	0	0.0126784	0
Bacteria	Bacteroidota	Bacteroidia	Flavobacteriales	koll-22	0.29934	0.339559	0.0999826	0.0898862	0.0154687	0.0653902	0.084102	0.0289792	0
Bacteria	Proteobacteria	Alphaproteobacteria	Rhodospirillales	2-02-FULL-58-16	0.0211626	0	0	0.0464929	0.0567186	0.0366185	0.0217037	0.054336	0.0959877
Bacteria	Planctomycetota	Brocadiae	Brocadiales	2-02-FULL-50-16-A	0.113888	0.0660253	0.0753492	0.058891	0.0154687	0.0863151	0.0623983	0.0253568	0
Bacteria	Verrucomicrobiota	Lentisphaeria	UBA1784	GWF2-50-93	0.0264533	0.0471609	0.0144902	0	0	0	0	0	0
Bacteria	Bdellovibrionota	Bdellovibrionia	Bdellovibrionales	Bdellovibrionaceae	0.0801951	0.157203	0.137657	0.0216967	0	0.0418498	0.0325556	0.063392	0
Bacteria	Proteobacteria	Gammaproteobacteria	Ga0077554	Ga007554	0	0	0.0144902	0	0	0	0	0	0
Bacteria	Patescibacteria	Gracilibacteria	Peregrinibacterales	LOWO2-01-FULL-3	0.0317439	0	0.0318785	0	0	0	0.00542594	0	0
Bacteria	Bacteroidota	Bacteroidia	Cytophagales	Hymenobacteraceae	0.0167073	0.00943218	0.0144902	0.00619905	0	0	0	0.018112	0
Bacteria	Schekmanbacteria	GWA2-38-11	GWA2-38-11	GWA2-38-11	0.0025061	0	0.0144902	0	0	0	0	0	0.0479939
Bacteria	Chloroflexota	Dehalococcoidia	Dehalococcoidales	UBA2162	0.00194919	0	0.0144902	0	0	0	0	0.0072448	0
Bacteria	Desulfobacterota	Desulfobacteria	Desulfobacterales	Desulfobacteraceae	1.86259	0.0974659	0.402828	5.53575	1.35609	0.627746	2.06186	1.44534	2.49568
Bacteria	Proteobacteria	Gammaproteobacteria	Pseudomonadales	Nitrincolaceae	0.219144	0	0.0275314	0.241763	0.0515623	0	0	0.009056	0
Bacteria	Proteobacteria	Gammaproteobacteria	Nitrococcales	Aquisalimonadaceae	0.145911	0	0.05941	0.06509	0.0515623	0.0261561	0	0.0289792	0
Archaea	Nanoarchaeota	Woesearchaeia	ARS49	1-14-0-10-37-12	0	0	0.0130412	0	0	0	0	0.009056	0
Archaea	Asgardarchaeota	Heimdallarchaeia	LC-2	LC-2	0.0426037	0.0282965	0.0217354	0	0	0.136012	0.0895279	0.0507136	0
Bacteria	Bacteroidota	Bacteroidia	Bacteroidales	F082	0	0.0345847	0.0130412	0	0	0.0104624	0	0.0072448	0
Bacteria	Patescibacteria	ABY1	Falkowbacterales	UBA12075	0.0771321	0.0597372	0.142004	0.0247962	0.0154687	0.0627746	0.0651112	0.0760704	0.0575926
Bacteria	Methylomirabilota	Methylomirabilia	Methylomirabilales	2-02-FULL-66-22	0.101358	0	0.0130412	0.0278957	0.0206249	0.013078	0	0.0072448	0
Bacteria	Actinobacteriota	Acidimicrobiia	Microtrichales	Microtrichaceae	0.0239472	0.0345847	0.00724512	0.00619905	0.0206249	0	0	0	0
Bacteria	Verrucomicrobiota	Lentisphaeria	UBA1784	UBA1784	0.0317439	0.0440169	0.0130412	0	0	0	0	0	0
Bacteria	Proteobacteria	Alphaproteobacteria	Kiloniellales	Fodinicurvataceae	0.14424	0	0.0231844	0.185972	0.103125	0.0235405	0.081389	0.0108672	0
Bacteria	Verrucomicrobiota	Verrucomicrobiae	Verrucomicrobiales	Akkermansiaceae	1.18678	1.10357	0.717267	0.123981	0.067031	0.285101	0.208899	0.130406	0
Bacteria	Planctomycetota	UBA1135	UBA1135	UBA1135	0.109154	0.0282965	0.0173883	0	0	0.00784683	0	0	0
Bacteria	Verrucomicrobiota	Verrucomicrobiae	Verrucomicrobiales	Verrucomicrobiaceae	0.00389837	0.00943218	0.0115922	0	0	0	0	0	0
Bacteria	Proteobacteria	Gammaproteobacteria	Enterobacterales	Kangiellaceae	0.0991301	0.0377287	0.0376746	0.142578	0	0	0	0.0199232	0
Bacteria	Proteobacteria	Alphaproteobacteria	Puniceispirillales	Puniceispirillaceae	0.00640447	0	0.0115922	0	0	0	0	0	0
Bacteria	Planctomycetota	Phycisphaerae	Phycisphaerales	Phycisphaeraceae	0.15315	0.0282965	0.0434707	0.0464929	0.0154687	0.0235405	0	0.0126784	0
Bacteria	Desulfobacterota	Syntrophobacteria	Syntrophobacterales	Syntrophobacteraceae	0.0420468	0.053449	0.0115922	0.0216967	0	0	0	0.0072448	0
Bacteria	Nitrospirota	Nitrospiria	Nitrospirales	UBA8639	0.150644	0.00628812	0.0188373	0.0960853	0.0412499	0	0	0.0163008	0
Bacteria	Myxococcota	Polyangia	Nannocystales	Nannocystaceae	0.17487	0.20122	0.0333275	0	0	0.0575434	0.0542594	0.0199232	0
Bacteria	Proteobacteria	Gammaproteobacteria	Pseudomonadales	Marinomonadaceae	0.0183781	0	0.0101432	0	0	0	0	0	0
Bacteria	Proteobacteria	Gammaproteobacteria	Betaproteobacteriales	SG8-40	0.0150366	0	0.0101432	0.0154976	0	0	0	0	0
Bacteria	Chloroflexota	Dehalococcoidia	UBA1151	bin127	0.123913	0.0188644	0.0159393	0.0991848	0.0567186	0	0.0135648	0	0
Bacteria	Proteobacteria	Alphaproteobacteria	Rhizobiales	Kaistiaceae	0.00974594	0	0	0	0.0360936	0	0	0	0
Bacteria	Patescibacteria	Paceibacteria	UBA9983	GCA-2401445	0.00918903	0	0.00869414	0	0	0.00523122	0.0081389	0.0108672	0
Bacteria	Riflebacteria	UBA8953	UBA8953	UBA8953	0.00779675	0	0.0188373	0	0	0	0	0	0
Bacteria	Patescibacteria	ABY1	Uhrbacterales	GWF2-40-263	0.0103028	0	0.00869414	0.00619905	0	0	0	0	0
Bacteria	Firmicutes_A	Clostridia	Tissierellales	Proteiniboraceae	0.00111382	0	0.00869414	0	0	0	0	0	0
Bacteria	Latescibacterota	UBA2968	UBA2968	UBA2968	0.0412114	0	0.0260824	0.0402938	0.0309374	0.0209249	0.0515464	0.0380352	0
Bacteria	Actinobacteriota	Actinobacteria	Nitriliruptorales	Nitriliruptoraceae	0.0721199	0	0.0202863	0.0464929	0	0	0	0.009056	0
Bacteria	Patescibacteria	Gracilibacteria	Peregrinibacterales	GWF2-33-10	0.00167073	0	0.00869414	0	0	0	0	0	0
Bacteria	Omnitrophota	koll11	GIF10	UBA6249	0.00222764	0	0.00869414	0	0	0.00523122	0	0.0108672	0
Bacteria	Firmicutes	Bacilli	Acholeplasmatales	Acholeplasmataceae	0	0	0.00869414	0	0	0	0	0	0
Bacteria	Firmicutes	Bacilli_A	Thermoactinomycetales	Thermoactinomycetaceae	0.012252	0	0	0	0.0309374	0	0	0	0
Bacteria	Patescibacteria	Microgenomatia	UBA1400	2-01-FULL-45-11	0	0	0.0144902	0	0	0	0	0	0
Bacteria	Spirochaetota	GWE2-31-10	GWE2-31-10	GWE2-31-10	0.00584756	0	0.00724512	0	0	0	0	0	0
Bacteria	Proteobacteria	Alphaproteobacteria	Elsterales	Elsteraceae	0.00445529	0	0.0362256	0	0	0.0496966	0.0596853	0.09056	0
Bacteria	Proteobacteria	Gammaproteobacteria	Cardiobacteriales	Wohlfahrtiimonadaceae	0	0.0345847	0.00724512	0	0	0.00784683	0.00542594	0.0072448	0
Bacteria	Proteobacteria	Gammaproteobacteria	Xanthomonadales	Marinicellaceae	0.00751829	0.0597372	0.00724512	0	0.0154687	0	0.0189908	0.0054336	0
Bacteria	Proteobacteria	Alphaproteobacteria	Sphingomonadales	Kordiimonadaceae	0.00863212	0	0	0	0.0257812	0	0	0	0
Bacteria	Proteobacteria	Alphaproteobacteria	Caulobacterales	Parvularculaceae	0.137557	0.0125762	0.0507158	0.0867867	0.0257812	0.00784683	0.0135648	0.0199232	0
Bacteria	Bacteroidota	Bacteroidia	Bacteroidales	Lentimicrobiaceae	0.0245041	0.103754	0.0652061	0.0464929	0.0257812	0.0287717	0.0081389	0.0217344	0
Bacteria	Proteobacteria	Gammaproteobacteria	Pseudomonadales	Alcanivoracaceae	0.0111382	0	0	0	0.0257812	0	0	0	0
Bacteria	Bacteroidota	Bacteroidia	Bacteroidales	ML635J-15	0.0840935	0	0.00289805	0	0	0	0	0	0
Bacteria	Bacteroidota	Bacteroidia	Bacteroidales	Paludibacteraceae	0.154821	0	0.0159393	0.0185972	0	0	0	0	0
Bacteria	Patescibacteria	Microgenomatia	GWA2-44-7	Woesebacteraceae	0.00946748	0	0.0202863	0	0	0	0	0.0036224	0
Bacteria	Elusimicrobiota	Elusimicrobia	UBA1565	UBA1565	0.0125305	0	0.00579609	0	0	0	0	0	0
Bacteria	Margulisbacteria	ZB3	UBA6595	UBA6595	0	0	0.00579609	0	0	0	0	0	0
Bacteria	Eisenbacteria	RBG-16-71-46	RBG-16-71-46	RBG-16-71-46	0.0726768	0.0408728	0.0362256	0.0371943	0	0.0418498	0.0189908	0.0036224	0
Bacteria	Zixibacteria	MSB-5A5	um-filter-46-8	um-filter-46-8	0.00417683	0	0.0115922	0	0	0	0	0.0072448	0
Bacteria	Zixibacteria	MSB-5A5	MSB-5A5	SM1-73	0	0	0.00579609	0	0	0	0	0.0054336	0
Bacteria	Proteobacteria	Gammaproteobacteria	Thiomicrospirales	Sulfurivirgaceae	0.00696138	0.00943218	0.00579609	0	0	0	0	0	0
Archaea	Nanoarchaeota	Woesearchaeia	Pacearchaeales	GW2011-AR1	0.392622	0.0597372	0.243436	0.13328	0.0206249	0.146474	0.0922409	0.099616	0
Bacteria	Patescibacteria	Paceibacteria	Paceibacterales	Paceibacteraceae	0	0	0.00434707	0	0	0	0	0	0
Bacteria	Chloroflexota	Anaerolineae	Anaerolineales	UBA6663	0.00167073	0	0.00434707	0	0	0	0	0	0
Archaea	Thermoplasmatota	MGII	MGII	MGIIA	0.00584756	0	0.00434707	0	0	0	0	0	0
Bacteria	Elusimicrobiota	Elusimicrobia	Elusimicrobiales	UBA9959	0	0	0.00434707	0	0	0.00784683	0	0	0
Bacteria	Patescibacteria	Microgenomatia	CPR3	GWF2-35-18	0	0	0.00434707	0	0	0	0	0	0
Bacteria	Synergistota	Synergistia	Synergistales	Aminobacteriaceae	0.000556911	0	0.00434707	0	0	0	0	0	0
Bacteria	Actinobacteriota	Actinobacteria	Streptomycetales	Streptomycetaceae	0.015315	0	0.00434707	0	0	0	0	0	0
Bacteria	Firmicutes_F	Halanaerobiia	Halanaerobiales	Halanaerobiaceae	0	0	0.00434707	0	0	0	0	0	0
Bacteria	Planctomycetota	Brocadiae	Brocadiales	Brocadiaceae	0.00417683	0	0.00434707	0	0	0	0	0	0
Bacteria	Proteobacteria	Alphaproteobacteria	Parvibaculales	Parvibaculaceae	0.00139228	0	0	0.0154976	0.0154687	0	0	0	0
Bacteria	Proteobacteria	Gammaproteobacteria	Enterobacterales	Aeromonadaceae	0.0398191	0	0.0144902	0.0123981	0.0154687	0	0	0	0
Bacteria	Deinococcota	Deinococci	Deinococcales	Trueperaceae	0.204386	0.0471609	0.105779	0.0836872	0.0309374	0.0209249	0.0135648	0.0923712	0.0287963
Archaea	Halobacterota	Methanosarcinia	Syntrophoarchaeales	Syntrophoarchaeaceae	0	0	0.00289805	0	0	0	0	0	0
Archaea	Nanoarchaeota	Woesearchaeia	UBA12501	UBA10107	0.00278455	0	0.00289805	0	0	0	0	0	0
Bacteria	Thermotogota	Thermotogae	Petrotogales	Kosmotogaceae	0.000556911	0	0.00289805	0	0	0	0	0	0
Bacteria	Proteobacteria	Gammaproteobacteria	Diplorickettsiales	Diplorickettsiaceae	0	0	0.00289805	0	0	0	0	0	0
Bacteria	Bacteroidota	Bacteroidia	AKYH767-A	OLB10	0	0	0.00289805	0	0	0	0	0	0
Bacteria	Chloroflexota	Dehalococcoidia	bin125	bin125	0	0	0.00289805	0	0	0	0	0	0
Bacteria	Bacteroidota	Bacteroidia	Flavobacteriales	1G12	0.000835366	0	0	0.409137	0	0.0209249	0.0298426	0	0
Bacteria	Patescibacteria	WWE3	UBA101185	UBA10185	0.0292378	0	0.0492668	0.00619905	0.0103125	0.0235405	0	0.0163008	0
Bacteria	Firmicutes_B	Desulfitobacteriia	Desulfitobacteriales	Desulfitobacteriaceae	0	0	0	0	0.0103125	0	0	0	0
Bacteria	Firmicutes	Bacilli	Exiguobacterales	Exiguobacteraceae	0	0	0	0	0	0	0	0	0.0191975
Bacteria	Desulfobacterota	Desulfobacteria	Desulfobacterales	Desulfococcaceae	0.107762	0.323838	0	0.266559	0	0.423729	0.371677	0.244512	0
Bacteria	Delongbacteria	UBA4055	UBA4055	UBA4055	0.438289	0.0345847	0.105779	0.0371943	0	0.0104624	0.00542594	0	0
Bacteria	Verrucomicrobiota	Verrucomicrobiae	Opitutales	Puniceicoccaceae	0.751551	0.427592	0.65351	0.371943	0.0464061	0.138627	0.0488334	0.15033	0.134383
Bacteria	Firmicutes_A	Clostridia	Tissierellales	Dethiosulfatibacteraceae	0.159555	0	0.0173883	0.0216967	0.0928122	0	0	0	0
Bacteria	Bacteroidota	Kapabacteria	Kapabacteriales	XYC2-FULL-35-21	0.0604248	0.00943218	0.00579609	0.0991848	0	0.0575434	0	0.0742592	0
Bacteria	Proteobacteria	Gammaproteobacteria	Methylococcales	Methylomonadaceae	0.0222764	0.172923	0.173883	0.0278957	0	0.559741	0.472056	0.172064	0
Bacteria	Planctomycetota	UBA1135	UBA1135	GCA-2683825	1.0236	0.477897	0.501362	0.322351	0.0464061	0.410651	0.349973	0.33145	0.0863889
Bacteria	Proteobacteria	Gammaproteobacteria	Betaproteobacteriales	Nitrosomonadaceae	0.0994086	0	0.0217354	0.058891	0	0	0	0	0
Bacteria	Proteobacteria	Alphaproteobacteria	Caulobacterales	Maricaulaceae	0.0829797	0.053449	0.0202863	0.00929858	0	0	0.0108519	0	0
Bacteria	Planctomycetota	Planctomycetes	Planctomycetales	Planctomycetaceae	0.57501	0.270389	0.111575	0.0929858	0	0.0523122	0.0135648	0.018112	0
Bacteria	Bdellovibrionota	Bacteriovoracia	Bacteriovoracales	Bacteriovoracaceae	0.312984	0.383575	0.363705	0.0278957	0	0.204018	0.113945	0.0597696	0
Archaea	Nanoarchaeota	Woesearchaeia	Pacearchaeales	UBA73	0.554405	0.160347	0.26662	0.120882	0.0154687	0.334798	0.510038	0.099616	0
Archaea	Halobacterota	Halobacteria	Halobacteriales	Haloferacaceae	0.093561	0	0.00434707	0.0123981	0	0	0	0.0072448	0
Bacteria	Proteobacteria	Gammaproteobacteria	HK1	HK1	0.153429	0	0	0	0.12375	0.0627746	0.0759631	0	0
Bacteria	Verrucomicrobiota	Verrucomicrobiae	Opitutales	Opitutaceae	0.123077	0.0471609	0.0391236	0.058891	0	0.013078	0	0.0054336	0
Bacteria	Proteobacteria	Alphaproteobacteria	Rhodospirillales	Magnetospiraceae	0.0412114	0	0	0.0309953	0	0.0235405	0.0271297	0.0199232	0
Bacteria	Desulfuromonadota	Desulfuromonadia	Desulfuromonadales	Desulfuromonadaceae_A	0.0437175	0	0.165189	0	0	0	0.0298426	0.036224	0.0575926
Bacteria	Proteobacteria	Gammaproteobacteria	Pseudomonadales	Saccharospirillaceae	0.15677	0.0314406	0.0231844	0.0712891	0.144375	0.0444654	0.0135648	0.0144896	1.02707
Bacteria	Acidobacteriota	Blastocatellia	Pyrinomonadales	Pyrinomonadaceae	0.103028	0.0408728	0.0202863	0	0	0.0313873	0	0.0108672	0
Bacteria	Proteobacteria	Gammaproteobacteria	Berkiellales	Berkiellaceae	0.0737907	0.0220084	0	0.06509	0	0.0261561	0.0081389	0.0072448	0
Bacteria	Planctomycetota	UBA8108	UBA1146	UBA1146	0.252002	0.0974659	0.0695531	0.142578	0.0206249	0.109856	0.0108519	0.0416576	0
Archaea	Nanoarchaeota	Woesearchaeia	UBA10216	CG1-02-57-44	0.102472	0	0.0811453	0	0.0257812	0.0156937	0	0.009056	0
Bacteria	Firmicutes_A	Clostridia	Peptostreptococcales	Peptostreptococcaceae	0.0409329	0	0	0.0154976	0	0	0	0.0072448	0
Bacteria	Proteobacteria	Alphaproteobacteria	Rhizobiales	Methyloligellaceae	0.0679431	0.0628812	0.0260824	0	0	0	0.0596853	0	0
Bacteria	Cyanobacteriota	Cyanobacteriia	Leptolyngbyales	Leptolyngbyaceae	0.0300732	0.0786015	0	0	0	0.00523122	0	0.0054336	0
Bacteria	Verrucomicrobiota	Verrucomicrobiae	Opitutales	CG1-02-43-26	0.050122	0.0565931	0.0478178	0.0433934	0	0.0313873	0	0.0398464	0
Bacteria	Spirochaetota	Spirochaetia	Spirochaetales	Salinispiraceae	0.0233902	0	0.0101432	0	0	0.138627	0.113945	0.099616	0
Bacteria	Acidobacteriota	Luteitaleia	Luteitaleales	UBA823	0.135329	0	0.0681041	0.06509	0.0721873	0.0183093	0	0.0597696	0
Bacteria	Firmicutes_A	Clostridia	Tissierellales	Gottschalkiaceae	0.0400976	0	0	0.00929858	0.0515623	0	0	0	0
Archaea	Nanoarchaeota	Woesearchaeia	UBA583	UBA583	0.132266	0.0754575	0.368052	0.539317	0	0.104624	0.192621	0.0615808	0
Bacteria	CG2-30-53-67	CG2-30-53-67	CG2-30-53-67	CG2-30-53-67	0.0314655	0.0723134	0.0507158	0	0	0	0.0244167	0.0344128	0
Bacteria	Actinobacteriota	Acidimicrobiia	bin76	bin76	0.0258963	0	0	0	0	0	0	0	0
Bacteria	Bacteroidota	Bacteroidia	Cytophagales	Spirosomaceae	0.0445529	0.00943218	0	0	0	0.0156937	0	0	0
Bacteria	Nitrospinota	Nitrospinia	Nitrospinales	Nitrospinaceae	0.100244	0	0	0.0278957	0	0	0.0217037	0	0
Bacteria	Myxococcota	UBA4248	UBA7976	UBA1532	0.0556911	0	0.0173883	0.0433934	0	0.0104624	0	0	0
Bacteria	Bdellovibrionota	Oligoflexia	Oligoflexales	Oligoflexaceae	0.0885488	0.0817456	0.0159393	0	0	0	0	0	0
Bacteria	Omnitrophota	Omnitrophia	Omnitrophales	UBA2337	0.160947	0.113186	0.0724512	0.00619905	0	0.0418498	0.0298426	0	0
Bacteria	Proteobacteria	Alphaproteobacteria	Caulobacterales	Hyphomonadaceae	0.0317439	0.0440169	0.0362256	0	0	0	0.0108519	0.0072448	0
Bacteria	Proteobacteria	Gammaproteobacteria	Ectothiorhodospirales	Thioalkalivibrionaceae	0.0559695	0.0754575	0	0.00929858	0.0309374	0.0680059	0.0732501	0.0163008	0
Archaea	Thermoplasmatota	E2	UBA9212	hermoplasmata-1	0.0896626	0	0.0115922	0	0	0	0	0.0126784	0.0191975
Bacteria	Firmicutes_A	Clostridia	Peptostreptococcales	Tindalliaceae	0	0	0	0	0	0	0	0.139462	0
Bacteria	Proteobacteria	Gammaproteobacteria	21-64-14	21-64-14	0.0863212	0	0	0.102284	0.0154687	0.0235405	0	0	0
Bacteria	Fibrobacterota	Fibrobacteria	Fibrobacterales	Fibrobacteraceae	0.0414898	0.0282965	0	0	0	0	0	0	0
Bacteria	Proteobacteria	Gammaproteobacteria	Immundisolibacterales	Immundisolibacteraceae	0.00723984	0.0691693	0	0.0433934	0	0.0863151	0.0325556	0.0199232	0
Bacteria	Bacteroidota	Rhodothermia	Rhodothermales	RA	0.106091	0	0.00289805	0.0774881	0	0	0	0	0
Bacteria	Bacteroidota	Rhodothermia	Rhodothermales	Salinibacteraceae	0.0439959	0	0	0.0123981	0.0360936	0	0	0	0
Bacteria	Proteobacteria	Alphaproteobacteria	Micavibrionales	Micavibrionaceae	0.0829797	0.213796	0.16374	0.0247962	0	0.0889307	0.0379816	0.0289792	0.0383951
Archaea	Nanoarchaeota	Woesearchaeia	GW2011-AR4	GW2011-AR4	0.142569	0	0.230395	0.0216967	0.0103125	0.159552	0.10038	0.0507136	0
Bacteria	Elusimicrobiota	Elusimicrobia	2-02-FULL-39-32	2-02-FULL-39-32	0.12085	0.0597372	0.0144902	0.0402938	0.0309374	0.0758527	0.0379816	0.0289792	0
Bacteria	Proteobacteria	Gammaproteobacteria	Steroidobacterales	Steroidobacteraceae	0.0180996	0	0	0	0	0	0	0	0
Bacteria	OLB16	OLB16	OLB16	OLB16	0.0375915	0	0.0130412	0.0185972	0	0	0.0162778	0.0072448	0
Bacteria	Spirochaetota	Spirochaetia	Spirochaetales	RBG-16-67-19	0.0345285	0.0251525	0.0550629	0.0154976	0	0.060159	0.0352686	0.0561472	0.0287963
Bacteria	Verrucomicrobiota	Lentisphaeria	Victivallales	YB12-FULL-65-16	0.0565264	0	0.0666551	0	0	0.0313873	0.0406945	0.027168	0
Bacteria	Chloroflexota	Anaerolineae	4572-78	4572-78	0.059311	0	0	0.0712891	0	0.00784683	0.00542594	0	0
Bacteria	Chloroflexota	Dehalococcoidia	UBA3495	UBA3495	0.0178211	0	0	0.00619905	0	0	0	0	0
Bacteria	Proteobacteria	Alphaproteobacteria	Defluviicoccales	Defluviicoccaceae	0.0818659	0.0565931	0.0159393	0.117782	0	0.0261561	0	0.0163008	0
Bacteria	Proteobacteria	Alphaproteobacteria	Dongiales	Dongiaceae	0.0103028	0.053449	0	0	0	0.0418498	0.0732501	0	0
Bacteria	Proteobacteria	Alphaproteobacteria	Geminicoccales	Geminicoccaceae	0.0529065	0	0.0376746	0	0	0.00784683	0	0	0
Bacteria	Acidobacteriota	bin61	bin61	bin61	0.0395407	0.0125762	0	0.0123981	0	0	0	0.0108672	0
Bacteria	Verrucomicrobiota	Chlamydiia	Parachlamydiales	Parachlamydiaceae	0.0729553	0.110042	0.0246334	0.0185972	0	0	0.00542594	0	0
Bacteria	Bacteroidota	Kapabacteria	Kapabacteriales	Kapabacteriaceae	0.0186565	0.0157203	0.0318785	0	0	0	0	0	0
Bacteria	Verrucomicrobiota	Kiritimatiellae	SS1-B-03-39	UBA6053	0.0840935	0.0565931	0.0275314	0	0	0	0	0	0
Bacteria	Firmicutes	Bacilli	Lactobacillales	Enterococcaceae	0.00529065	0	0	0.102284	0	0	0	0	0
Bacteria	Nitrospirota	Nitrospiria	Nitrospirales	Nitrospiraceae	0.0361992	0	0.0202863	0.0123981	0	0	0	0.009056	0
Bacteria	Actinobacteriota	Actinobacteria	Corynebacteriales	Geodermatophilaceae	0.0428821	0.050305	0.0144902	0.0123981	0.0309374	0	0	0.027168	0
Bacteria	Patescibacteria	Gracilibacteria	BD1-5	UBA6164	0.101358	0.0817456	0.160842	0.0216967	0.0309374	0.0104624	0	0.0144896	0
Bacteria	Proteobacteria	Alphaproteobacteria	Azospirillales	Azospirillaceae	0.0147581	0	0.0173883	0	0	0.0758527	0.0596853	0.0416576	0
Archaea	Nanoarchaeota	Woesearchaeia	CG08-08-20-14	CG08-08-20-14	0.148138	0.0817456	0.123167	0.0309953	0	0.0967776	0.0325556	0.027168	0.0383951
Bacteria	Chloroflexota	Dehalococcoidia	UBA2979	UBA2979	0.0256179	0	0	0	0	0	0	0	0
Bacteria	Firmicutes_F	Halanaerobiia	Halanaerobiales	Halothermotrichaceae	0.0150366	0	0	0	0	0.0209249	0.0162778	0.0344128	0
Bacteria	Proteobacteria	Alphaproteobacteria	Rickettsiales	UBA6187	0.0150366	0	0	0	0	0	0	0	0
Bacteria	Proteobacteria	Alphaproteobacteria	Rickettsiales	Rickettsiaceae	0.0128089	0	0	0.00619905	0	0.0104624	0	0	0
Bacteria	Spirochaetota	UBA4802	UBA4802	UBA5550	0.0428821	0	0.0318785	0	0	0.0287717	0.0081389	0.04528	0.0383951
Bacteria	Proteobacteria	Alphaproteobacteria	bin65	bin65	0.0270102	0.0314406	0	0	0	0	0	0	0
Bacteria	Spirochaetota	Spirochaetia	Sphaerochaetales	Sphaerochaetaceae	0.03425	0	0.00724512	0.00929858	0	0.0104624	0	0.0108672	0.0767902
Bacteria	Actinobacteriota	Thermoleophilia	Solirubrobacterales	Solirubrobacteraceae	0.0239472	0.0377287	0.00869414	0	0	0.0156937	0	0	0
Bacteria	Patescibacteria	Paceibacteria	UBA6257	Colwellbacteraceae	0.0150366	0	0	0	0	0	0	0	0
Bacteria	Firmicutes_A	Clostridia	Peptostreptococcales	Peptoclostridiaceae	0.0161504	0	0	0	0	0	0	0	0
Bacteria	Bdellovibrionota	Bacteriovoracia	UBA1018	UBA1018	0.062374	0	0.0130412	0	0	0.0104624	0	0.009056	0
Bacteria	Desulfobacterota	Desulfovibrionia	Desulfovibrionales	Desulfoplanaceae	0.0114167	0	0	0	0	0	0	0	0
Bacteria	Desulfuromonadota	Desulfuromonadia	Desulfuromonadales	DDH964	0.0114167	0	0.00579609	0	0	0	0	0	0
Bacteria	Actinobacteriota	Actinobacteria	Corynebacteriales	Corynebacteriaceae	0.00222764	0	0.0246334	0	0	0.10724	0	0.0054336	0
Archaea	Nanoarchaeota	Woesearchaeia	SCGC-AAA011-G17	ARS1403	0.0133659	0	0	0	0	0	0	0	0
Bacteria	Proteobacteria	Gammaproteobacteria	Pseudomonadales	Cellvibrionaceae	0.0517927	0.0377287	0.0101432	0.0154976	0.0257812	0.047081	0.086815	0	0
Bacteria	Dependentiae	Babeliae	Babeliales	GCA-2401785	0.00974594	0	0	0	0	0.0104624	0	0	0
Bacteria	Proteobacteria	Gammaproteobacteria	Nitrococcales	Nitrococcaceae	0.0103028	0.0377287	0	0.0557915	0	0	0.0217037	0	0
Bacteria	Campylobacterota	Campylobacteria	Campylobacterales	Sulfurospirillaceae	0.0025061	0	0	0	0	0	0.111232	0.0054336	0
Bacteria	Desulfobacterota	Desulfarculia	Desulfarculales	Desulfarculaceae	0.0111382	0	0.00579609	0	0	0	0	0	0
Archaea	Nanoarchaeota	Woesearchaeia	GW2011-AR9	GW2011-AR9	0.0336931	0	0.00869414	0	0	0	0	0	0
Bacteria	Patescibacteria	Paceibacteria	UBA9983	GCA-002772825	0.0128089	0	0	0.0123981	0	0	0	0.0054336	0
Bacteria	Patescibacteria	ABY1	Falkowbacterales	UBA12465	0.0264533	0	0	0	0	0	0	0	0
Bacteria	Patescibacteria	ABY1	Uhrbacterales	SG8-24	0.0381484	0	0.00289805	0.00929858	0	0.00784683	0	0	0
Bacteria	Proteobacteria	Alphaproteobacteria	Rhodospirillales	Rhodospirillaceae	0.0100244	0	0	0	0	0	0	0.018112	0
Bacteria	Proteobacteria	Gammaproteobacteria	Enterobacterales	Shewanellaceae	0.0147581	0.0345847	0.0333275	0	0	0	0	0	0
Bacteria	Firmicutes	Bacilli	Bacillales_A	Planococcaceae	0.0100244	0	0	0	0	0.0235405	0	0	0
Bacteria	Firmicutes_A	Clostridia	TANB77	CAG-508	0.00974594	0	0	0	0	0	0	0	0
Bacteria	Bdellovibrionota	Bdellovibrionia	Bdellovibrionales	SG-bin7	0.0116951	0.00628812	0	0	0	0	0	0	0
Bacteria	Proteobacteria	Gammaproteobacteria	GCF-002020875	GCF-002020875	0.00946748	0.0754575	0	0	0	0.0156937	0.0135648	0	0
Bacteria	Patescibacteria	Gracilibacteria	um-filter-43-11	um-filter-43-11	0.0334146	0.0220084	0.0202863	0	0	0	0	0	0
Bacteria	Bacteroidota	Bacteroidia	Flavobacteriales	Weeksellaceae	0.0200488	0.0408728	0	0	0	0	0	0	0
Bacteria	Campylobacterota	Campylobacteria	Campylobacterales	Arcobacteraceae	0.0167073	0	0	0	0	0	0.0081389	0	0.0383951
Bacteria	Patescibacteria	Gracilibacteria	Absconditabacterales	X112	0.0270102	0.0220084	0.0391236	0	0	0	0	0.0054336	0
Archaea	Thermoplasmatota	Thermoplasmata_A	Methanomassiliicoccales	Methanomassiliicoccaceae	0.0197703	0.0125762	0.0710021	0	0.0154687	0	0.0162778	0	0
Bacteria	Actinobacteriota	Actinobacteria	Corynebacteriales	Pseudonocardiaceae	0.00222764	0.0817456	0	0	0	0	0	0	0
Bacteria	Omnitrophota	Omnitrophia	Omnitrophales	01-FULL-45-10b	0.0133659	0	0	0	0	0	0	0	0
Bacteria	Cyanobacteriota	Cyanobacteriia	Cyanobacteriales	Microcystaceae	0.00891057	0	0	0	0	0	0	0	0
Bacteria	Cyanobacteriota	Cyanobacteriia	Synechococcales_A	Cyanobiaceae	0.0142012	0.0282965	0.00724512	0.0123981	0	0.00523122	0	0.0036224	0
Bacteria	Proteobacteria	Gammaproteobacteria	Francisellales	Francisellaceae	0.00891057	0	0.0144902	0	0	0	0	0	0
Bacteria	Chloroflexota	Dehalococcoidia	JdFR-54	JdFR-54	0.0111382	0.0565931	0.0550629	0	0	0	0	0	0
Bacteria	Myxococcota	Myxococcia	Myxococcales	Myxococcaceae	0.0317439	0.00943218	0.0115922	0.00929858	0.0515623	0	0.0434075	0	0
Bacteria	Desulfobacterota	Desulfobaccia	Desulfobaccales	Desulfobaccaceae	0.00863212	0	0	0	0	0	0	0	0
Bacteria	Proteobacteria	Alphaproteobacteria	Thalassobaculales	Thalassobaculaceae	0.0178211	0	0	0	0	0	0	0	0
Bacteria	Proteobacteria	Alphaproteobacteria	Rhizobiales	Beijerinckiaceae	0.0136443	0.0157203	0.0115922	0	0.0154687	0	0	0	0
Bacteria	Patescibacteria	Paceibacteria	UBA9983	Zambryskibacteraceae	0.0136443	0	0.0159393	0	0	0	0	0	0
Bacteria	Actinobacteriota	Actinobacteria	Nanopelagicales	Nanopelagicaceae	0.0197703	0.00628812	0.0101432	0	0	0	0	0	0
Bacteria	Omnitrophota	Omnitrophia	Omnitrophales	GWA2-52-8	0.00361992	0	0	0	0	0.0209249	0	0.0289792	0
Bacteria	Planctomycetota	Planctomycetes	Gemmatales	Gemmataceae	0.0192134	0	0	0	0	0	0	0	0
Bacteria	Proteobacteria	Alphaproteobacteria	Sneathiellales	Sneathiellaceae	0.00779675	0	0	0	0	0	0.0189908	0.0054336	0
Bacteria	Bacteroidota	Bacteroidia	Bacteroidales	Barnesiellaceae	0.00278455	0	0	0.0557915	0	0	0	0	0
Bacteria	Proteobacteria	Gammaproteobacteria	Betaproteobacteriales	SG8-39	0.0142012	0	0	0	0	0	0	0	0
Bacteria	Proteobacteria	Alphaproteobacteria	Rickettsiales	Ac37b	0.0105813	0	0	0	0	0	0	0	0
Archaea	Nanoarchaeota	Woesearchaeia	SM23-78	SM23-78	0.0197703	0	0.0289805	0	0	0.0392341	0.0244167	0.0072448	0
Bacteria	Omnitrophota	koll11	GIF10	UBA12090	0.0203272	0.00943218	0.0217354	0	0	0.0209249	0	0.0163008	0
Bacteria	Proteobacteria	Gammaproteobacteria	Pseudomonadales	Ketobacteraceae	0.0214411	0.053449	0.0144902	0	0	0.0235405	0	0	0
Bacteria	UBP10	GR-WP33-30	UTPRO1	UTPRO1	0.0103028	0	0	0	0	0	0	0	0
Bacteria	Firmicutes_A	Clostridia	Lachnospirales	UBA1342	0.0172642	0	0.0347766	0	0.0773435	0	0.0759631	0	0.134383
Bacteria	Proteobacteria	Gammaproteobacteria	Nevskiales	Algiphilaceae	0.00723984	0	0	0	0	0	0	0	0
Bacteria	Patescibacteria	ABY1	Uhrbacterales	2-12-FULL-60-25	0.00863212	0	0	0	0	0	0	0	0
Bacteria	Patescibacteria	Paceibacteria	UBA9983	Kaiserbacteraceae	0.0178211	0	0.0463687	0	0	0	0	0.0108672	0
Bacteria	UBP10	GR-WP33-30	bin18	bin18	0.00723984	0	0	0	0	0	0	0	0
Bacteria	Firmicutes_C	Negativicutes	Acidaminococcales	Acidaminococcaceae	0	0	0	0.0805877	0	0	0	0	0
Bacteria	Cyanobacteriota	Cyanobacteriia	Cyanobacteriales	Xenococcaceae	0.00696138	0.0157203	0	0	0	0.0575434	0.0244167	0	0
Bacteria	Bdellovibrionota	Bdellovibrionia	Bdellovibrionales	UBA1609	0.00779675	0	0	0	0	0.00523122	0	0	0
Bacteria	Patescibacteria	Gracilibacteria	Peribacterales	Peribacteraceae	0.0509573	0	0.0188373	0	0	0	0	0	0
Bacteria	Firmicutes_A	Clostridia	Clostridiales	Clostridiaceae	0.0105813	0	0.00724512	0	0	0	0	0.0072448	0
Bacteria	Proteobacteria	Gammaproteobacteria	Coxiellales	Coxiellaceae	0.0111382	0	0	0	0	0	0	0	0
Bacteria	Verrucomicrobiota	Chlamydiia	Parachlamydiales	Simkaniaceae	0.0295163	0.0974659	0.0260824	0	0	0.0104624	0	0	0
Bacteria	Firmicutes_A	Clostridia	Lachnospirales	Defluviitaleaceae	0.00473374	0	0	0.0278957	0	0	0	0	0
Bacteria	Firmicutes_A	Clostridia	Oscillospirales	Oscillospiraceae	0.00723984	0	0	0	0	0	0	0	0
Bacteria	Bacteroidota	Bacteroidia	Cytophagales	Amoebophilaceae	0.0217195	0	0.0101432	0.0309953	0.0154687	0.0156937	0	0.0036224	0
Archaea	Nanoarchaeota	Woesearchaeia	SCGC-AAA011-G17	GW2011-AR17	0.0111382	0	0.00434707	0	0	0	0.0081389	0	0
Bacteria	Nitrospirota	Nitrospiria	2-01-FULL-66-17	2-01-FULL-66-17	0.00584756	0	0	0.00619905	0	0	0	0	0
Bacteria	Cyanobacteriota	Sericytochromatia	S15B-MN24	UBA4093	0.00835366	0	0	0	0	0	0	0	0
Archaea	Halobacterota	Halobacteria	Halobacteriales	Halobacteriaceae	0.00612602	0	0	0	0	0	0	0	0
Bacteria	Bdellovibrionota	Oligoflexia	Silvanigrellales	Silvanigrellaceae	0.00696138	0	0	0	0	0	0	0	0
Bacteria	Patescibacteria	Paceibacteria	UBA6257	Liptonbacteraceae	0.0206057	0.00943218	0	0.0123981	0	0	0	0	0
Bacteria	Firmicutes	Bacilli_A	Caldalkalibacillales	Caldalkalibacillaceae	0.00974594	0	0	0	0	0	0	0	0
Bacteria	Acidobacteriota	Luteitaleia	Luteitaleales	SCN-69-37	0.00612602	0	0	0	0	0	0	0	0
Bacteria	Myxococcota	Polyangia	Polyangiales	NIC37A-2	0.0233902	0	0	0.0123981	0	0.00784683	0	0	0
Bacteria	Cyanobacteriota	Cyanobacteriia	Phormidesmiales	Phormidesmiaceae	0.0169858	0	0	0	0	0	0	0	0
Bacteria	Planctomycetota	Phycisphaerae	SG8-4	SM23-30	0.0194919	0	0.0811453	0	0	0.0575434	0.0217037	0.009056	0.0287963
Bacteria	Verrucomicrobiota	Lentisphaeria	Lentisphaerales	Lentisphaeraceae	0.0139228	0.0220084	0.0260824	0	0	0	0	0	0
Bacteria	Cyanobacteriota	Vampirovibrionia	Gastranaerophilales	UBA9579	0.0133659	0	0	0	0	0	0	0	0
Bacteria	Patescibacteria	ABY1	Komeilibacterales	2-01-FULL-52-15	0.0208842	0	0.00434707	0.0185972	0	0.0261561	0	0	0
Bacteria	Hydrogenedentota	Hydrogenedentia	Hydrogenedentiales	GCA-2746185	0.0214411	0	0	0	0.0154687	0	0	0	0
Bacteria	Bacteroidota	UBA10030	UBA10030	UBA10030	0.00306301	0	0.0173883	0	0	0.0235405	0.0135648	0.0289792	0
Bacteria	Patescibacteria	Kazan	Kazan-3B-28	Kazan-3B-28	0.00556911	0	0	0	0	0	0	0	0
Bacteria	Proteobacteria	Alphaproteobacteria	Oceanibaculales	Oceanibaculaceae	0.00556911	0	0	0	0	0.013078	0	0.009056	0
Bacteria	UBA10199	UBA10199	GCA-002796325	1-14-0-20-47-16	0.00556911	0	0	0	0	0	0	0	0
Bacteria	Omnitrophota	koll11	UBA10015	kpj58rc	0.00946748	0	0	0	0	0	0	0	0
Bacteria	Actinobacteriota	Thermoleophilia	Solirubrobacterales	1970-09-01	0.00556911	0	0	0	0	0	0	0	0
Bacteria	Proteobacteria	Alphaproteobacteria	Sphingomonadales	Emcibacteraceae	0.00473374	0.00943218	0	0	0	0	0	0	0
Bacteria	Elusimicrobiota	Endomicrobia	Endomicrobiales	Endomicrobiaceae	0.00668293	0	0	0.0185972	0	0.0366185	0	0	0
Bacteria	Proteobacteria	Alphaproteobacteria	Rhodospirillales	Casp-alpha2	0.0103028	0	0	0	0	0	0	0.0072448	0
Bacteria	Patescibacteria	Paceibacteria	UBA9983	UBA2135	0.00640447	0.0220084	0	0	0	0	0	0	0
Bacteria	Bacteroidota	Bacteroidia	Cytophagales	Flammeovirgaceae	0.00863212	0	0	0	0	0	0	0.0036224	0
Bacteria	UBP10	GR-WP33-30	UBA9968	UBA9968	0.00751829	0	0	0	0	0	0	0	0
Bacteria	KSB1	UBA2214	JdFR-76	4484-219	0.00835366	0	0	0	0	0	0	0	0
Bacteria	Fibrobacterota	Chitinivibrionia	Chitinivibrionales	Chitinispirillaceae	0.0136443	0	0.0202863	0	0	0	0	0	0
Bacteria	Proteobacteria	Gammaproteobacteria	Nevskiales	Oceanococcaceae	0.0164289	0	0.0101432	0	0	0	0	0	0
Bacteria	Firmicutes_B	Desulfitobacteriia	Desulfitobacteriales	Syntrophobotulaceae	0.0050122	0	0	0	0	0	0	0	0
Bacteria	Desulfobacterota	Syntrophia	Syntrophales	oteobacteria-19	0.00891057	0.0251525	0	0	0	0.0156937	0	0	0
Bacteria	Hydrogenedentota	Hydrogenedentia	Hydrogenedentiales	Hydrogenedensaceae	0.00194919	0	0.0188373	0.00929858	0	0	0	0.0326016	0
Bacteria	Patescibacteria	ABY1	Falkowbacterales	UBA917	0.0178211	0	0	0	0	0	0	0	0
Bacteria	Omnitrophota	UBA9649	2-02-FULL-51-18	2-02-FULL-51-18	0.0336931	0	0	0	0	0	0	0.009056	0
Bacteria	Proteobacteria	Alphaproteobacteria	Rhizobiales	Stappiaceae	0.00584756	0	0	0.0216967	0	0	0	0	0
Bacteria	Firmicutes_A	Clostridia	Clostridiales	Caloramatoraceae	0.00473374	0	0	0	0	0	0	0	0
Bacteria	MBNT15	MBNT15	MBNT15	MBNT15	0.0164289	0.053449	0.00434707	0	0	0	0	0	0
Archaea	Asgardarchaeota	Heimdallarchaeia	LC-3	LC-3	0.00334146	0	0	0	0	0.0104624	0	0	0
Bacteria	Dependentiae	Babeliae	Babeliales	Vermiphilaceae	0.0116951	0.0282965	0.00289805	0.00929858	0	0	0	0	0
Bacteria	Bacteroidota	Bacteroidia	Sphingobacteriales	Sphingobacteriaceae	0.00556911	0.0125762	0.00869414	0	0	0	0	0	0
Bacteria	Actinobacteriota	Actinobacteria	Streptosporangiales	Streptosporangiaceae	0.00556911	0	0	0	0	0	0	0	0
Bacteria	Bacteroidota	Bacteroidia	Bacteroidales	Bacteroidaceae	0.00417683	0	0	0.108483	0	0	0	0	0
Bacteria	Patescibacteria	Paceibacteria	UBA9983	GCA-002724975	0.0144797	0	0	0	0	0	0	0	0
Bacteria	Planctomycetota	Phycisphaerae	SG8-4	SM-Chi-D1	0.0100244	0	0	0	0	0	0	0	0
Bacteria	Chloroflexota	Chloroflexia	Thermomicrobiales	Thermomicrobiaceae	0.012252	0	0.0101432	0	0	0	0	0	0
Bacteria	Synergistota	Synergistia	Synergistales	Synergistaceae	0.00417683	0	0	0	0	0	0	0	0
Bacteria	Dadabacteria	UBA1144	UBA2774	CSP1-2	0.00640447	0	0	0	0	0	0	0	0
Bacteria	BRC1	UBA8349	HGW-BRC1-1	HGW-BRC1-1	0.00723984	0	0	0	0	0	0	0	0
Bacteria	Actinobacteriota	UBA4738	UBA4738	9FT-COMBO-70-19	0.00417683	0	0	0	0	0	0	0	0
Bacteria	Proteobacteria	Gammaproteobacteria	Pseudomonadales	Porticoccaceae	0.0144797	0	0	0	0	0	0	0	0
Bacteria	SAR324	SAR324	SAR324	NAC60-12	0.00668293	0	0	0	0.0154687	0	0	0	0
Bacteria	Bacteroidota	Bacteroidia	Flavobacteriales	UBA7430	0.012252	0.0408728	0	0.0185972	0	0	0	0	0
Bacteria	Omnitrophota	Omnitrophia	Omnitrophales	2-12-FULL-44-17	0.00612602	0	0	0	0	0	0	0	0
Bacteria	Verrucomicrobiota	Verrucomicrobiae	Methylacidiphilales	GAS474	0.00389837	0	0	0	0	0	0	0	0
Bacteria	Proteobacteria	Gammaproteobacteria	UBA9339	UBA9339	0.00389837	0	0.00434707	0	0	0.00523122	0	0	0
Bacteria	Omnitrophota	koll11	UBA1572	UBA1572	0.00389837	0	0	0	0	0	0	0	0
Bacteria	Desulfobacterota	Desulfobacteria	Desulfatiglanales	Desulfatiglandaceae	0.00723984	0	0.00724512	0	0	0	0	0.009056	0
Bacteria	Firmicutes_A	Clostridia	Lachnospirales	Lachnospiraceae	0.00306301	0.0220084	0	0.0433934	0	0	0	0	0
Bacteria	Proteobacteria	Gammaproteobacteria	Nitrococcales	Halorhodospiraceae	0	0	0	0	0	0	0	0.0253568	0
Archaea	Nanoarchaeota	Woesearchaeia	SCGC-AAA011-G17	GW2011-AR20	0.0050122	0	0	0	0	0	0	0	0
Archaea	Nanoarchaeota	Woesearchaeia	SCGC-AAA011-G17	GW2011-AR18	0.0323008	0	0.0101432	0	0	0	0	0.0072448	0
Bacteria	Proteobacteria	Alphaproteobacteria	UBA8366	GCA-2696645	0.00612602	0	0	0	0	0	0	0	0
Bacteria	Bdellovibrionota	UBA2361	UBA2361	UBA2361	0.00640447	0	0	0	0	0	0	0	0
Bacteria	Patescibacteria	Paceibacteria	UBA9983	Vogelbacteraceae	0.0100244	0	0	0.00619905	0	0	0	0	0
Archaea	Micrarchaeota	Iainarchaeia	Iainarchaeales	Iainarchaeaceae	0.00473374	0	0	0	0	0	0	0	0
Bacteria	Patescibacteria	Paceibacteria	Moranbacterales	UBA2193	0.00417683	0	0	0.0154976	0	0	0	0.0072448	0
Bacteria	Desulfobacterota	Syntrophia	Syntrophales	UBA5619	0.00556911	0	0	0	0	0	0	0	0
Bacteria	Spirochaetota	Leptospirae	Leptospirales	Leptonemataceae	0.00556911	0	0	0	0.0257812	0	0	0	0
Bacteria	Desulfobacterota	Desulfobacteria	Desulfatiglanales	NaphS2	0.0128089	0	0	0	0	0	0.0217037	0.0126784	0
Archaea	Nanoarchaeota	Woesearchaeia	ARS49	GCA-2687275	0.0139228	0	0	0	0	0	0	0	0
Bacteria	Actinobacteriota	Actinobacteria	Actinomycetales	Dermatophilaceae	0.00334146	0	0	0	0	0	0	0	0
Archaea	Halobacterota	Methanomicrobia	Methanomicrobiales	Methanoregulaceae	0.00334146	0	0	0	0	0.013078	0.00542594	0	0
Bacteria	Chloroflexota	Dehalococcoidia	UBA2963	UBA2963	0.00918903	0	0	0.0123981	0	0	0	0	0
Bacteria	Dependentiae	Babeliae	Babeliales	RVW-14	0.0050122	0	0	0	0	0	0	0	0
Archaea	Nanoarchaeota	Woesearchaeia	UBA12501	UBA12501	0.00584756	0.0220084	0.0101432	0	0	0	0	0	0
Bacteria	Firmicutes	Bacilli	Bacillales	Massilibacteriaceae	0.00334146	0	0	0	0	0	0	0	0
Bacteria	Chloroflexota	Dehalococcoidia	SAR202	UBA11138	0.00556911	0	0	0	0	0	0	0	0
Bacteria	Firmicutes	Bacilli	Bacillales	Bacillaceae_B	0	0	0	0	0	0	0	0.0217344	0
Bacteria	Spirochaetota	Spirochaetia	Treponematales	Treponemataceae	0.00306301	0	0	0	0	0	0	0	0
Bacteria	Planctomycetota	Phycisphaerae	UBA1161	UBA1161	0.00306301	0	0	0.00619905	0	0	0	0	0
Bacteria	Desulfobacterota	Desulfovibrionia	Desulfovibrionales	Desulfomicrobiaceae	0.00306301	0	0	0	0	0	0	0	0
Bacteria	Firmicutes	Bacilli	Bacillales	Halobacillaceae	0.00306301	0	0	0	0	0	0	0	0
Bacteria	Patescibacteria	Gracilibacteria	Peregrinibacterales	GWC2-33-13	0.00473374	0	0	0	0	0	0	0	0
Bacteria	Proteobacteria	Gammaproteobacteria	Pseudomonadales	Litoricolaceae	0.00306301	0	0	0	0	0	0	0	0
Bacteria	Patescibacteria	ABY1	Uhrbacterales	UBA9934	0.0144797	0	0	0	0	0	0	0	0
Bacteria	Verrucomicrobiota	Chlamydiia	Parachlamydiales	Ga0074140	0.00668293	0.00628812	0	0	0	0	0	0	0.0191975
Bacteria	UBP10	GR-WP33-30	UBA7539	UBA7539	0.00529065	0	0	0	0	0	0	0	0
Bacteria	Proteobacteria	Alphaproteobacteria	Rhizobiales	Xanthobacteraceae	0.00278455	0	0	0	0	0.0287717	0	0	0
Bacteria	Patescibacteria	ABY1	Magasanikibacterales	UBA922	0.0172642	0	0.00579609	0	0	0	0	0	0
Bacteria	Desulfobacterota	Desulfovibrionia	Desulfovibrionales	Desulfohalobiaceae	0.00278455	0	0	0	0	0	0	0	0
Bacteria	Dependentiae	Babeliae	Babeliales	Babeliaceae	0.00389837	0	0.0304295	0	0	0	0	0	0
Bacteria	Patescibacteria	Gracilibacteria	GCA-2401425	GCA-2401425	0.00445529	0	0	0	0	0	0	0	0
Bacteria	Fibrobacterota	OXYB2-FULL-49-7	OXYB2-FULL-49-7	XYB2-FULL-49-35	0.00389837	0	0	0	0	0	0	0	0
Bacteria	Firmicutes_E	DTU015	D8A-2	D2	0.00278455	0	0	0	0	0	0	0	0
Bacteria	Actinobacteriota	Acidimicrobiia	IMCC26256	IMCC26256	0.00278455	0	0	0	0	0	0	0	0
Bacteria	Proteobacteria	Alphaproteobacteria	Rickettsiales	33-17	0.00278455	0	0	0	0	0	0	0	0
Bacteria	Omnitrophota	koll11	1-14-0-20-42-13	1-14-0-20-42-13	0.0050122	0	0	0	0	0	0	0	0
Bacteria	Marinisomatota	Marinisomatia	SCGC-AAA003-L08	SCGC-AAA003-L08	0.00361992	0	0	0	0	0	0	0	0
Bacteria	Proteobacteria	Alphaproteobacteria	Rhodospirillales	UBA2165	0.00278455	0	0	0	0	0	0	0	0
Bacteria	UBA10199	UBA10199	2-02-FULL-44-16	2-02-FULL-44-16	0.00417683	0	0	0	0	0	0	0	0
Bacteria	Firmicutes	Bacilli	Erysipelotrichales	Erysipelatoclostridiaceae	0	0	0.00724512	0.0433934	0	0	0	0	0
Bacteria	Firmicutes_D	Dethiobacteria	Dethiobacterales	Dethiobacteraceae	0	0	0	0	0	0.0104624	0	0.0108672	0
Bacteria	Patescibacteria	ABY1	UBA2169	UBA2169	0.0025061	0	0	0	0	0	0	0	0
Archaea	Altiarchaeota	Altiarchaeia	SCGC-AAA252-I15	ex4484-2	0.0025061	0	0	0	0	0	0	0	0
Bacteria	Patescibacteria	ABY1	Magasanikibacterales	GWA2-37-8	0.0025061	0	0	0	0	0	0	0	0
Bacteria	Patescibacteria	Paceibacteria	UBA9983	Tagabacteriaceae	0.0025061	0	0	0	0	0	0	0	0
Bacteria	Proteobacteria	Alphaproteobacteria	Pelagibacterales	HIMB59	0.0025061	0	0	0	0	0	0	0	0
Bacteria	Omnitrophota	Omnitrophia	Omnitrophales	Omnitrophaceae	0.00445529	0	0	0	0	0	0	0	0
Bacteria	Synergistota	Synergistia	Synergistales	Dethiosulfovibrionaceae	0.0025061	0	0	0	0	0	0	0	0
Bacteria	Patescibacteria	Paceibacteria	UBA9983	UBA12445	0.00417683	0	0	0	0	0	0	0	0
Bacteria	Proteobacteria	Gammaproteobacteria	Pseudomonadales	Moraxellaceae	0.00417683	0	0.00579609	0	0	0	0	0	0
Bacteria	Planctomycetota	Planctomycetes	Pirellulales	UBA1268	0.0025061	0	0	0	0	0	0	0	0
Bacteria	Proteobacteria	Alphaproteobacteria	Rhizobiales	Devosiaceae	0.0025061	0	0	0	0	0	0	0	0
Bacteria	Cyanobacteriota	Vampirovibrionia	Vampirovibrionales	Vampirovibrionaceae	0.00111382	0.0220084	0	0	0	0.00523122	0	0	0
Bacteria	Marinisomatota	Marinisomatia	Marinisomatales	TCS55	0	0	0	0	0	0	0.0244167	0	0
Bacteria	Firmicutes_A	Clostridia	Peptostreptococcales	Anaerovoracaceae	0.00445529	0	0	0	0	0	0	0	0
Bacteria	Chloroflexota	Dehalococcoidia	UBA2991	UBA2991	0.00222764	0	0	0	0	0	0	0	0
Bacteria	Armatimonadota	Fimbriimonadia	Fimbriimonadales	Fimbriimonadaceae	0.00445529	0	0	0	0	0	0	0	0
Archaea	Altiarchaeota	Altiarchaeia	IMC4	IMC4	0.00389837	0	0	0	0	0	0	0	0
Bacteria	Proteobacteria	Alphaproteobacteria	Rickettsiales	Midichloriaceae	0.00278455	0	0.0101432	0	0	0	0	0	0
Bacteria	Cyanobacteriota	Cyanobacteriia	Eurycoccales	PCC-7336	0.00222764	0	0	0	0	0	0	0	0
Bacteria	Proteobacteria	Alphaproteobacteria	Puniceispirillales	AAA536-G10	0.00222764	0	0.00579609	0	0	0	0	0	0
Bacteria	Nitrospirota	Thermodesulfovibrionia	Thermodesulfovibrionales	UBA6898	0.00222764	0	0	0	0	0	0	0	0
Archaea	Altiarchaeota	Altiarchaeia	IMC4	WOR-SM1-SCG	0.00222764	0	0	0	0	0	0	0	0
Bacteria	Margulisbacteria	GWF2-35-9	GWF2-35-9	GWF2-35-9	0.00222764	0	0	0	0	0	0	0	0
Bacteria	Patescibacteria	Saccharimonadia	Saccharimonadales	UBA10212	0.00222764	0	0	0	0	0	0	0	0
Bacteria	Firmicutes	Bacilli	RF39	UBA660	0.00222764	0	0	0.0154976	0	0	0	0	0
Bacteria	Proteobacteria	Gammaproteobacteria	Xanthomonadales	Rhodanobacteraceae	0.00222764	0	0	0	0	0	0	0.0108672	0
Bacteria	Patescibacteria	ABY1	Buchananbacterales	GWA2-38-13	0.00334146	0	0	0	0	0	0	0	0
Archaea	Nanoarchaeota	Woesearchaeia	Pacearchaeales	CG1-02-32-21	0.00222764	0	0	0	0	0	0	0	0
Bacteria	Proteobacteria	Alphaproteobacteria	Caulobacterales	Caulobacteraceae	0.0050122	0	0	0	0	0	0	0.0036224	0
Bacteria	Proteobacteria	Alphaproteobacteria	Rhizobiales	Afifellaceae	0.00222764	0	0	0	0	0	0	0	0
Bacteria	Firmicutes	Bacilli	Bacillales	Marinococcaceae	0.00194919	0	0	0	0	0	0	0	0
Archaea	Nanoarchaeota	Aenigmarchaeia	CG10238-14	ex4484-224	0.00194919	0	0	0	0	0	0	0	0
Archaea	Nanoarchaeota	CG03	ex4484-52	ex4484-52	0.00194919	0	0	0	0	0	0	0	0
Bacteria	Bacteroidota	Kapabacteria	OLB7	OLB7	0.00194919	0	0	0	0	0	0	0	0
Bacteria	Margulisbacteria	WOR-1	O2-12-FULL-45-9	O2-12-FULL-45-9	0.00194919	0	0	0	0	0	0	0	0
Bacteria	Proteobacteria	Alphaproteobacteria	Caedibacterales	Caedibacteraceae	0.00194919	0	0	0	0	0	0	0	0
Bacteria	Methylomirabilota	Methylomirabilia	Methylomirabilales	CSP1-5	0.00194919	0	0	0	0	0	0	0	0
Bacteria	Spirochaetota	UBA12135	UBA12135	UBA12135	0.00751829	0	0	0	0	0	0	0	0
Bacteria	Thermosulfidibacterota	Thermosulfidibacteria	Thermosulfidibacterales	Thermosulfidibacteraceae	0.00334146	0	0	0	0	0	0	0	0
Archaea	Altiarchaeota	Altiarchaeia	IMC4	WOR-SM1-SCG-A	0.00194919	0	0.00579609	0	0	0	0	0	0
Bacteria	Proteobacteria	Alphaproteobacteria	Acetobacterales	Acetobacteraceae	0.00473374	0	0.00869414	0.0216967	0	0	0	0	0
Bacteria	Patescibacteria	Microgenomatia	Roizmanbacterales	HO2-37-13b	0.00167073	0	0	0	0	0	0	0	0
Bacteria	Verrucomicrobiota	Lentisphaeria	Victivallales	Lenti-02	0.00167073	0	0	0	0	0	0	0	0
Bacteria	Nitrospirota	Thermodesulfovibrionia	Thermodesulfovibrionales	Magnetobacteriaceae	0.00167073	0	0	0	0	0	0	0	0
Archaea	Crenarchaeota	Bathyarchaeia	40CM-2-53-6	RBG-16-50-20	0.00167073	0	0	0	0	0	0	0	0
Bacteria	Firmicutes	Bacilli	Mycoplasmatales	Mycoplasmataceae_B	0.00167073	0	0	0	0	0	0	0	0
Archaea	Nanoarchaeota	Woesearchaeia	SCGC-AAA011-G17	UBA489	0.00222764	0	0	0	0	0	0	0	0
Bacteria	Patescibacteria	ABY1	UBA11705	UBA11705	0.00334146	0	0.00434707	0	0	0	0	0.0054336	0
Bacteria	Dependentiae	Babeliae	Babeliales	UBA12411	0.00167073	0	0	0	0	0	0	0	0
Bacteria	Patescibacteria	ABY1	Falkowbacterales	GWE2-39-37	0.0025061	0	0	0	0	0	0	0	0
Archaea	Nanoarchaeota	Woesearchaeia	Pacearchaeales	CG1-02-31-27	0.00167073	0	0	0	0	0	0	0	0
Bacteria	Bdellovibrionota	Bdellovibrionia	Bdellovibrionales	UBA840	0.00389837	0	0	0	0	0	0	0.0036224	0
Bacteria	Verrucomicrobiota	Verrucomicrobiae	Opitutales	UBA4506	0.00167073	0	0	0	0	0	0	0	0
Bacteria	Verrucomicrobiota	Verrucomicrobiae	Opitutales	UBA12508	0.00167073	0	0	0	0	0	0	0	0
Bacteria	Desulfuromonadota	Desulfuromonadia	Geobacterales	Pelobacteraceae	0.00167073	0	0	0	0	0	0	0	0
Bacteria	Actinobacteriota	Actinobacteria	Corynebacteriales	Nakamurellaceae	0.00167073	0	0	0	0	0	0	0	0
Bacteria	Actinobacteriota	Actinobacteria	Actinomycetales	Cellulomonadaceae	0.00167073	0	0	0	0	0	0	0	0
Bacteria	Chloroflexota	Dehalococcoidia	Dehalococcoidales	Dehalococcoidaceae	0.00306301	0	0.00579609	0	0	0	0	0	0
Bacteria	Proteobacteria	Gammaproteobacteria	Legionellales	Legionellaceae	0.00139228	0.0188644	0	0.0123981	0	0	0	0	0
Archaea	Crenarchaeota	Nitrososphaeria	Nitrososphaerales	Nitrososphaeraceae	0.00222764	0	0	0	0	0	0	0	0
Bacteria	Aerophobetota	Aerophobia	Aerophobales	AeroCD12-1	0.00139228	0	0	0	0	0	0	0	0
Bacteria	Bacteroidota	Bacteroidia	Flavobacteriales	UJ101	0.00139228	0	0	0	0	0	0	0	0
Bacteria	Patescibacteria	Paceibacteria	Terrybacterales	GWB1-40-14	0.00139228	0	0	0	0	0	0	0	0
Bacteria	Bacteroidota	Kapabacteria	Kapabacteriales	UBA2268	0.00139228	0	0	0	0	0	0	0	0
Bacteria	Patescibacteria	WWE3	2-01-FULL-39-13	2-01-FULL-39-13	0.00194919	0	0	0	0	0	0	0	0
Bacteria	Firmicutes	Bacilli	Mycoplasmatales	Hepatoplasmataceae	0.00139228	0	0	0	0	0	0	0	0
Bacteria	Patescibacteria	Paceibacteria	Yanofskybacterales	GWA2-44-9	0.00139228	0	0	0	0	0	0	0	0
Bacteria	Fibrobacterota	Chitinivibrionia	Chitinivibrionales	Chitinivibrionaceae	0.00139228	0	0	0	0	0	0	0	0
Bacteria	Dictyoglomota	Dictyoglomia	Dictyoglomales	Dictyoglomaceae	0.00139228	0	0	0	0	0	0	0	0
Bacteria	Proteobacteria	Alphaproteobacteria	Parvibaculales	RS24	0.00139228	0	0	0	0	0	0	0	0
Bacteria	Cyanobacteriota	Cyanobacteriia	PCC-7407	PCC-7407	0.00139228	0	0	0	0	0	0	0	0
Bacteria	GWC2-55-46	GWC2-55-46	GWC2-55-46	GWC2-55-46	0.00139228	0	0	0	0	0	0	0	0
Bacteria	Proteobacteria	Alphaproteobacteria	Rhodospirillales	Magnetovibrionaceae	0.00139228	0	0	0	0	0	0	0.0072448	0
Bacteria	Firmicutes_A	Clostridia	Tissierellales	MCWD3	0.00139228	0	0	0	0	0	0	0	0
Bacteria	Chloroflexota	Anaerolineae	Anaerolineales	UBA11657	0	0.0157203	0	0	0	0	0	0	0
Bacteria	Actinobacteriota	Actinobacteria	Corynebacteriales	Micromonosporaceae	0	0	0	0	0	0	0	0.009056	0
Bacteria	Desulfobacterota	Desulfomonilia	UBA1062	UBA1062	0	0	0	0	0	0	0	0.009056	0
Bacteria	WOR-3	WOR-3	UBA2258	UBA2258	0.00111382	0	0	0	0	0	0	0	0
Bacteria	Patescibacteria	Paceibacteria	Paceibacterales	Wildermuthbacteraceae	0.00111382	0	0	0	0	0	0	0	0
Archaea	Halobacterota	Archaeoglobi	Archaeoglobales	Archaeoglobaceae	0.00194919	0	0	0	0	0	0	0.0036224	0
Bacteria	Patescibacteria	Doudnabacteria	UBA920	2-01-FULL-50-11	0.00111382	0	0	0	0	0	0	0	0
Bacteria	Planctomycetota	Planctomycetes	Isosphaerales	Isosphaeraceae	0.00306301	0	0	0	0	0	0	0	0
Archaea	Crenarchaeota	Nitrososphaeria	Caldiarchaeales	Caldiarchaeaceae	0.00111382	0	0	0	0	0	0	0	0
Archaea	Nanoarchaeota	Aenigmarchaeia	CG10238-14	CG10238-14	0.00111382	0	0	0	0	0	0.0081389	0	0
Bacteria	Elusimicrobiota	Elusimicrobia	2-01-FULL-59-12	2-01-FULL-59-12	0.00111382	0	0	0	0	0	0	0	0
Bacteria	Bacteroidota	Bacteroidia	AKYH767	b-17BO	0.00111382	0	0	0	0	0	0	0	0
Bacteria	Cyanobacteriota	Cyanobacteriia	Cyanobacteriales	Prochloraceae	0.00111382	0	0	0	0	0	0	0	0
Bacteria	Proteobacteria	Gammaproteobacteria	Ectothiorhodospirales	Ectothiorhodospiraceae	0.00278455	0	0	0	0	0	0	0	0
Bacteria	Acidobacteriota	Acidobacteriae	Acidobacteriales	Koribacteraceae	0.00222764	0	0	0	0	0	0	0	0
Bacteria	Patescibacteria	ABY1	XYB2-FULL-38-15	XYB2-FULL-38-15	0.00111382	0	0	0	0	0	0	0	0
Bacteria	Patescibacteria	ABY1	Uhrbacterales	GCA-002772895	0.00111382	0	0	0	0	0	0	0	0
Bacteria	UBA10199	UBA10199	UBA10199	UBA10199	0.00167073	0	0	0	0	0	0	0	0
Bacteria	Chloroflexota	Dehalococcoidia	SAR202	UBA2962	0.00111382	0	0	0	0	0	0	0	0
Bacteria	Verrucomicrobiota	Verrucomicrobiae	Chthoniobacterales	Chthoniobacteraceae	0.00111382	0	0	0	0	0	0	0	0
Bacteria	Proteobacteria	Alphaproteobacteria	Rickettsiales	UBA1997	0	0.0125762	0	0	0	0	0	0	0
Bacteria	Bacteroidota	Bacteroidia	Chitinophagales	UBA2359	0	0.0125762	0	0	0	0	0	0	0
Archaea	Micrarchaeota	Iainarchaeia	Iainarchaeales	0-14-0-20-34-12	0.00139228	0	0	0	0	0	0	0.0036224	0
Bacteria	WOR-3	32-111	32-111	32-111	0.000835366	0	0	0	0	0	0	0.0036224	0
Bacteria	Patescibacteria	Microgenomatia	UBA1400	Pacebacteraceae	0.000835366	0	0	0	0	0	0	0	0
Archaea	Halobacterota	Archaeoglobi	JdFR-21	JdFR-21	0.000835366	0	0	0	0	0	0	0	0
Bacteria	Chloroflexota	Chloroflexia	Chloroflexales	Herpetosiphonaceae	0.000835366	0	0	0	0	0	0	0	0
Bacteria	Patescibacteria	Paceibacteria	Azambacterales	GWC2-36-17	0.000835366	0	0	0	0	0	0	0	0
Bacteria	Patescibacteria	Paceibacteria	UBA9983	GCA-2747955	0.000835366	0.00628812	0	0	0	0	0	0	0
Bacteria	Verrucomicrobiota	Verrucomicrobiae	Opitutales	UBA953	0.000835366	0	0	0	0	0	0	0	0
Bacteria	Dependentiae	Babeliae	Babeliales	UBA12409	0.00139228	0	0	0	0	0	0	0	0
Bacteria	Bacteroidota	Bacteroidia	Bacteroidales	TTA-H9	0.000835366	0	0	0	0	0	0	0	0
Bacteria	Patescibacteria	Paceibacteria	WO2-41-13	Niyogibacteraceae_A	0.000835366	0	0	0	0	0	0	0	0
Bacteria	Patescibacteria	Gracilibacteria	Peregrinibacterales	UBA12473	0.000835366	0	0	0	0	0	0	0	0
Bacteria	Bacteroidota	Bacteroidia	Bacteroidales	Salinivirgaceae	0.000835366	0	0	0	0	0	0	0	0
Archaea	Euryarchaeota	Methanobacteria	Methanobacteriales	Methanobacteriaceae	0.00139228	0	0	0	0	0	0	0	0
Bacteria	Proteobacteria	Alphaproteobacteria	Paracaedibacterales	Paracaedibacteraceae	0	0	0	0.00929858	0	0	0	0	0
Bacteria	Campylobacterota	Campylobacteria	Campylobacterales	Nitratiruptoraceae	0	0	0	0	0	0	0.0081389	0	0
Bacteria	Marinisomatota	UBA2242	UBA2242	UBA2242	0	0	0	0	0	0	0.0081389	0	0
Bacteria	AABM5-125-24	AABM5-125-24	AABM5-125-24	AABM5-125-24	0	0	0	0	0	0	0	0.0054336	0
Bacteria	Patescibacteria	Paceibacteria	UBA6257	Wolfebacteraceae	0.000556911	0	0	0	0	0	0	0	0
Bacteria	Patescibacteria	Andersenbacteria	UBA10190	UBA10190	0.000556911	0	0	0	0	0	0	0	0
Bacteria	Patescibacteria	ABY1	Kerfeldbacterales	XYC2-FULL-38-9	0.000556911	0	0	0	0	0	0	0	0
Bacteria	Patescibacteria	Paceibacteria	Ryanbacterales	2-02-FULL-48-12	0.000556911	0	0	0	0	0	0	0	0
Bacteria	Proteobacteria	Gammaproteobacteria	UBA11654	UBA11654	0.000556911	0	0	0	0	0	0	0	0
Bacteria	Goldbacteria-1	Goldbacteria-1	Goldbacteria-1	Goldbacteria-1	0.000556911	0	0	0	0	0	0.00542594	0	0
Bacteria	Patescibacteria	ABY1	Uhrbacterales	2-12-FULL-57-11	0.000556911	0	0	0	0	0	0	0	0
Bacteria	Patescibacteria	ABY1	GWA2-46-9	GWA2-46-9	0.000556911	0	0	0	0	0	0	0	0
Bacteria	Planctomycetota	GCA-2746535	GCA-2746535	GCA-2746535	0.000556911	0	0	0	0	0	0	0	0
Bacteria	Dependentiae	Babeliae	Babeliales	GWF2-32-72	0.000556911	0	0	0	0	0	0	0	0
Bacteria	Patescibacteria	Gracilibacteria	Peregrinibacterales	UBA12470	0.000556911	0	0	0	0	0	0	0	0
Archaea	Nanoarchaeota	Aenigmarchaeia	GW2011-AR5	GW2011-AR5	0.000556911	0	0	0	0	0	0	0	0
Bacteria	GWC2-55-46	GWC2-55-46	GWC2-55-46	UBA9637	0.000556911	0	0	0	0	0	0	0	0
Bacteria	Proteobacteria	Alphaproteobacteria	UBA828	bin56	0.000556911	0	0	0	0	0	0	0	0
Bacteria	Firmicutes	Bacilli_A	Paenibacillales	Paenibacillaceae	0.000556911	0	0	0	0	0	0	0	0
Bacteria	Actinobacteriota	Actinobacteria	Propionibacteriales	Propionibacteriaceae	0.000556911	0	0	0	0	0	0	0	0
Bacteria	Proteobacteria	Alphaproteobacteria	UBA10121	UBA5542	0.000556911	0	0	0	0	0	0	0	0
Bacteria	Proteobacteria	Gammaproteobacteria	SAR86	SAR86	0.000556911	0	0	0	0	0	0	0	0
Bacteria	Proteobacteria	Gammaproteobacteria	UBA12402	UBA12402	0.000556911	0	0	0	0	0	0	0	0
Bacteria	Proteobacteria	Gammaproteobacteria	Halothiobacillales	Halothiobacillaceae	0	0	0	0	0	0	0.00542594	0	0
