# Supplementary material for: Hydrodynamic disturbance controls microbial community assembly and biogeochemical processes in coastal sediments
Source: ISME J. 2021 Sep 28;16(3):750–63. doi: 10.1038/s41396-021-01111-9 (PMC8857189; doi:10.1038/s41396-021-01111-9)
Supplement: Supplementary file 14 — Supplementary Table S13 [file 41396_2021_1111_MOESM14_ESM.xlsx]

## Sheet: 15N2
Cumulative 15N2 production (µmol 15N as N2 per slurry)
MEANS
		Hours since 15NO3 addition
Site		29	54.5	120.5	215
A	Surface	1.54145	3.19107	9.80259	16.65
A	Deep	1.2934	2.63876	6.97472	12.1707
B	Surface	3.35959	7.76706	18.845	32.0658
B	Deep	1.5918	3.28377	9.61383	20.6761
C	Surface	5.49926	11.3299	24.5172	38.8524
C	Deep	2.48774	5.37205	15.0747	26.0913
STANDARD DEVIATIONS
		Hours since 15NO3 addition
Site		29	54.5	120.5	215
A	Surface	0.0800023	0.191044	2.25508	2.90191
A	Deep	0.144012	0.0733211	0.167836	0.276896
B	Surface	0.128231	0.504173	1.22826	4.72132
B	Deep	0.0185934	0.5199	0.246323	1.5331
C	Surface	0.666601	1.28183	2.12005	5.8125
C	Deep	0.766614	0.480261	0.878721	1.89978
Same data in long format:
Site	Depth	Hours	N2	sd
A	Surface	29	1.54145	0.0800023
A	Surface	54.5	3.19107	0.191044
A	Surface	120.5	9.80259	2.25508
A	Surface	215	16.65	2.90191
A	Deep	29	1.2934	0.144012
A	Deep	54.5	2.63876	0.0733211
A	Deep	120.5	6.97472	0.167836
A	Deep	215	12.1707	0.276896
B	Surface	29	3.35959	0.128231
B	Surface	54.5	7.76706	0.504173
B	Surface	120.5	18.845	1.22826
B	Surface	215	32.0658	4.72132
B	Deep	29	1.5918	0.0185934
B	Deep	54.5	3.28377	0.5199
B	Deep	120.5	9.61383	0.246323
B	Deep	215	20.6761	1.5331
C	Surface	29	5.49926	0.666601
C	Surface	54.5	11.3299	1.28183
C	Surface	120.5	24.5172	2.12005
C	Surface	215	38.8524	5.8125
C	Deep	29	2.48774	0.766614
C	Deep	54.5	5.37205	0.480261
C	Deep	120.5	15.0747	0.878721
C	Deep	215	26.0913	1.89978

## Sheet: 15NH4
Cumulative 15NH4 production (µmol 15N as NH4 per slurry)
MEANS
		Hours since 15NO3 addition
Site		29	54.5	120.5	215
A	Surface	0.0404345	0.0629987	0.111405	0.203716
A	Deep	0.0276639	0.0462849	0.0679574	0.112624
B	Surface	0.306718	0.491075	0.754335	1.0358
B	Deep	0.318022	0.42182	0.434479	0.52499
C	Surface	0.116955	0.259473	0.468088	0.757382
C	Deep	0.215524	0.273191	0.373991	0.507743
STANDARD DEVIATIONS
		Hours since 15NO3 addition
Site		29	54.5	120.5	215
A	Surface	0.00633589	0.00537131	0.00812953	0.0092278
A	Deep	0.00275901	0.00453249	0.00699525	0.00667487
B	Surface	0.0652169	0.101794	0.145695	0.116545
B	Deep	0.0157746	0.0159975	0.00699186	0.00904387
C	Surface	0.0464128	0.082365	0.139441	0.205995
C	Deep	0.0242623	0.0318867	0.0468988	0.0469834
Same data in long format:
Site	Depth	Hours	NH4	sd
A	Surface	29	0.0404345	0.00633589
A	Surface	54.5	0.0629987	0.00537131
A	Surface	120.5	0.111405	0.00812953
A	Surface	215	0.203716	0.0092278
A	Deep	29	0.0276639	0.00275901
A	Deep	54.5	0.0462849	0.00453249
A	Deep	120.5	0.0679574	0.00699525
A	Deep	215	0.112624	0.00667487
B	Surface	29	0.306718	0.0652169
B	Surface	54.5	0.491075	0.101794
B	Surface	120.5	0.754335	0.145695
B	Surface	215	1.0358	0.116545
B	Deep	29	0.318022	0.0157746
B	Deep	54.5	0.42182	0.0159975
B	Deep	120.5	0.434479	0.00699186
B	Deep	215	0.52499	0.00904387
C	Surface	29	0.116955	0.0464128
C	Surface	54.5	0.259473	0.082365
C	Surface	120.5	0.468088	0.139441
C	Surface	215	0.757382	0.205995
C	Deep	29	0.215524	0.0242623
C	Deep	54.5	0.273191	0.0318867
C	Deep	120.5	0.373991	0.0468988
C	Deep	215	0.507743	0.0469834

## Sheet: 15N2-15NH4-ratio
Ratio 15N2/15NH4
MEANS
		Hours since 15NO3 addition
Site		29	54.5	120.5	215
A	Surface	38.5547	51.0735	87.9842	81.6198
A	Deep	46.7809	57.2943	103.547	108.32
B	Surface	11.2921	16.3378	25.7147	31.5824
B	Deep	5.01491	7.7716	22.1322	39.3582
C	Surface	56.4457	48.8693	57.4315	55.478
C	Deep	11.6042	19.9663	40.846	51.8105
STANDARD DEVIATIONS
		Hours since 15NO3 addition
Site		29	54.5	120.5	215
A	Surface	4.35501	7.54667	18.3945	12.3681
A	Deep	3.31017	4.51945	13.4378	6.89904
B	Surface	2.40492	3.8067	5.75783	8.38093
B	Deep	0.291684	1.08472	0.726524	2.2473
C	Surface	35.8536	24.5934	25.6441	24.3103
C	Deep	3.73272	4.02262	6.57776	7.42315
Same data in long format:
Site	Depth	Hours	Ratio	sd
A	Surface	29	38.5547	4.35501
A	Surface	54.5	51.0735	7.54667
A	Surface	120.5	87.9842	18.3945
A	Surface	215	81.6198	12.3681
A	Deep	29	46.7809	3.31017
A	Deep	54.5	57.2943	4.51945
A	Deep	120.5	103.547	13.4378
A	Deep	215	108.32	6.89904
B	Surface	29	11.2921	2.40492
B	Surface	54.5	16.3378	3.8067
B	Surface	120.5	25.7147	5.75783
B	Surface	215	31.5824	8.38093
B	Deep	29	5.01491	0.291684
B	Deep	54.5	7.7716	1.08472
B	Deep	120.5	22.1322	0.726524
B	Deep	215	39.3582	2.2473
C	Surface	29	56.4457	35.8536
C	Surface	54.5	48.8693	24.5934
C	Surface	120.5	57.4315	25.6441
C	Surface	215	55.478	24.3103
C	Deep	29	11.6042	3.73272
C	Deep	54.5	19.9663	4.02262
C	Deep	120.5	40.846	6.57776
C	Deep	215	51.8105	7.42315

## Sheet: Nitrification
Surface
NO2	Time (hour)	2.16667	19.1667	24.1667	43.1667	48.6667	67.4333
MEAN	Site A NO2	0.0179286	0.0292857	0.0382857	0.0481786	0.05175	0.0678929
	Site B NO2	0.0165714	0.0201071	0.0310357	0.0406786	0.03625	0.0700357
	Site C NO2	0.00720714	0.00404286	0.018	0.0111643	0.00580714	0.00265714
STD	Site A NO2 stdev	0.000911239	0.0105857	0.00950517	0.0109984	0.012327	0.0172311
	Site B NO2 stdev	0.00327327	0.00593685	0.00989337	0.0183466	0.0127362	0.0346481
	Site C NO2 stdev	0.00410492	0.00359957	0.0034486	0.00678864	0.00724695	0.00460231
NO3
MEAN	Site A NO3	0.0159643	0.0163929	0.00975	0.00685714	0.00717857	0.083
	Site B NO3	0.00971429	0.00982143	0.00839286	0.00971429	0.0243571	0.00785714
	Site C NO3	0.0180071	0.0209214	0.00696429	0.0150857	0.0218	0.0242714
STD	Site A NO3 stdev	0.00670221	0.011071	0.00393376	0.00332143	0.00886894	0.0510886
	Site B NO3 stdev	0.000892143	0.00782534	0.00173205	0.0117258	0.031409	0.00286761
	Site C NO3 stdev	0.00444695	0.00376084	0.00463942	0.00853275	0.00612521	0.00539499
Deep
NO2	Time (hour)	2.16667	19.1667	24.1667	43.1667	48.6667	67.4333
MEAN	Site A NO2	0.0153643	0.0209929	0.0268571	0.0163107	0.00605821	0.0178357
	Site B NO2	0.0274643	0.03675	0.0565714	0.117857	0.132857	0.245357
	Site C NO2	0.0163214	0.03125	0.0298214	0.0176429	0.00694643	0.00860357
STD	Site A NO2 stdev	0.00806031	0.0134169	0.00665005	0.00764602	0.0101582	0.0151161
	Site B NO2 stdev	0.00456626	0.0069865	0.00381374	0.00952307	0.00321429	0.0261788
	Site C NO2 stdev	0.00528632	0.0134063	0.008924	0.00727809	0.00542871	0.0138124
NO3
MEAN	Site A NO3	0.00757143	0.0131	0.0152929	0.016725	0.0220346	0.024
	Site B NO3	0.00582143	0.0118929	0.0121786	0.04	0.0557143	0.0892857
	Site C NO3	0.00889286	0.0134286	0.014128	0.0129286	0.0195179	0.0227179
STD	Site A NO3 stdev	0.00489742	0.00731811	0.00643965	0.00585801	0.0112065	0.00805569
	Site B NO3 stdev	0.00307993	0.0083592	0.00896187	0.00832227	0.0288889	0.00269637
	Site C NO3 stdev	0.00488294	0.00675453	0.00621634	0.00388137	0.00511223	0.0067747
long format
Site	Depth	Hours	NO2	NO2.sd	NO3	NO3.sd
A	Surface	2.16667	0.0179286	0.000911239	0.0159643	0.00670221
A	Surface	19.1667	0.0292857	0.0105857	0.0163929	0.011071
A	Surface	24.1667	0.0382857	0.00950517	0.00975	0.00393376
A	Surface	43.1667	0.0481786	0.0109984	0.00685714	0.00332143
A	Surface	48.6667	0.05175	0.012327	0.00717857	0.00886894
A	Surface	67.4333	0.0678929	0.0172311	0.083	0.0510886
B	Surface	2.16667	0.0165714	0.00327327	0.00971429	0.000892143
B	Surface	19.1667	0.0201071	0.00593685	0.00982143	0.00782534
B	Surface	24.1667	0.0310357	0.00989337	0.00839286	0.00173205
B	Surface	43.1667	0.0406786	0.0183466	0.00971429	0.0117258
B	Surface	48.6667	0.03625	0.0127362	0.0243571	0.031409
B	Surface	67.4333	0.0700357	0.0346481	0.00785714	0.00286761
C	Surface	2.16667	0.00720714	0.00410492	0.0180071	0.00444695
C	Surface	19.1667	0.00404286	0.00359957	0.0209214	0.00376084
C	Surface	24.1667	0.018	0.0034486	0.00696429	0.00463942
C	Surface	43.1667	0.0111643	0.00678864	0.0150857	0.00853275
C	Surface	48.6667	0.00580714	0.00724695	0.0218	0.00612521
C	Surface	67.4333	0.00265714	0.00460231	0.0242714	0.00539499
A	Deep	2.16667	0.0153643	0.00806031	0.00757143	0.00489742
A	Deep	19.1667	0.0209929	0.0134169	0.0131	0.00731811
A	Deep	24.1667	0.0268571	0.00665005	0.0152929	0.00643965
A	Deep	43.1667	0.0163107	0.00764602	0.016725	0.00585801
A	Deep	48.6667	0.00605821	0.0101582	0.0220346	0.0112065
A	Deep	67.4333	0.0178357	0.0151161	0.024	0.00805569
B	Deep	2.16667	0.0274643	0.00456626	0.00582143	0.00307993
B	Deep	19.1667	0.03675	0.0069865	0.0118929	0.0083592
B	Deep	24.1667	0.0565714	0.00381374	0.0121786	0.00896187
B	Deep	43.1667	0.117857	0.00952307	0.04	0.00832227
B	Deep	48.6667	0.132857	0.00321429	0.0557143	0.0288889
B	Deep	67.4333	0.245357	0.0261788	0.0892857	0.00269637
C	Deep	2.16667	0.0163214	0.00528632	0.00889286	0.00488294
C	Deep	19.1667	0.03125	0.0134063	0.0134286	0.00675453
C	Deep	24.1667	0.0298214	0.008924	0.014128	0.00621634
C	Deep	43.1667	0.0176429	0.00727809	0.0129286	0.00388137
C	Deep	48.6667	0.00694643	0.00542871	0.0195179	0.00511223
C	Deep	67.4333	0.00860357	0.0138124	0.0227179	0.0067747

## Sheet: Fe
Cumulative soluble Fe production (mmol Fe per slurry)
MEANS
		Hours since 15NO3 addition
Site		29	54.5	120.5	215
A	Surface	17.0561	22.7495	39.3883	31.4099
A	Deep	15.9394	24.7324	40.0399	25.3407
B	Surface	36.5163	49.0381	41.4733	48.019
B	Deep	48.6195	51.8331	45.9907	42.0747
C	Surface	22.656	35.3461	32.4602	38.2034
C	Deep	56.4528	48.6226	43.8623	47.3696
STANDARD DEVIATIONS
		Hours since 15NO3 addition
Site		29	54.5	120.5	215
A	Surface	0.689731	3.83189	23.398	4.98653
A	Deep	0.376279	3.76897	10.5596	0.722581
B	Surface	1.21079	9.75485	1.73162	7.63729
B	Deep	4.16945	19.1395	1.73162	1.52885
C	Surface	3.21757	14.5201	4.80956	3.03189
C	Deep	8.99034	2.0278	6.60833	1.1535
Same data in long format:
Site	Depth	Hours	Fe	sd
A	Surface	29	17.0561	0.689731
A	Surface	54.5	22.7495	3.83189
A	Surface	120.5	39.3883	23.398
A	Surface	215	31.4099	4.98653
A	Deep	29	15.9394	0.376279
A	Deep	54.5	24.7324	3.76897
A	Deep	120.5	40.0399	10.5596
A	Deep	215	25.3407	0.722581
B	Surface	29	36.5163	1.21079
B	Surface	54.5	49.0381	9.75485
B	Surface	120.5	41.4733	1.73162
B	Surface	215	48.019	7.63729
B	Deep	29	48.6195	4.16945
B	Deep	54.5	51.8331	19.1395
B	Deep	120.5	45.9907	1.73162
B	Deep	215	42.0747	1.52885
C	Surface	29	22.656	3.21757
C	Surface	54.5	35.3461	14.5201
C	Surface	120.5	32.4602	4.80956
C	Surface	215	38.2034	3.03189
C	Deep	29	56.4528	8.99034
C	Deep	54.5	48.6226	2.0278
C	Deep	120.5	43.8623	6.60833
C	Deep	215	47.3696	1.1535

## Sheet: Statistics
	Denitrification	DNRA	Denitrification/DNRA	Nitrification:NO2	Nitrification:NO3	Fe
ANCOVA
Site	p = 0.0002	p < 0.0001	p < 0.0001	p = 0.002	p = 0.583	p = 0.0007
Depth	p = 0.002	p = 0.036	p = 0.504	p = 0.165	p = 0.383	p = 0.069
Time	p < 0.0001	p < 0.0001	p = 0.0002	p = 0.015	p = 0.002	p = 0.333
